# Supplementary material for: Transcriptome-based investigation of cirrus development and identifying microsatellite markers in rattan (Daemonorops jenkinsiana)
Source: Sci Rep. 2017 Apr 6;7:46107. doi: 10.1038/srep46107 (PMC5382692; doi:10.1038/srep46107)
Supplement: Supplementary File [file srep46107-s2.xls]

## Sheet: Supplementary Table S15
	Supplementary Table S15: The list of the down-regulated genes in CI vs. CD
	No.	id	logFC	logCPM	PValue	FDR
	1	TR86816_c1_g1	10.0905	6.66538	3.06e-26	1.79e-21
	2	TR87626_c3_g4	8.90505	7.95298	7.15e-24	1.39e-19
	3	TR84148_c0_g1	9.56981	9.94826	6.29e-23	7.71e-19
	4	TR76158_c0_g1	7.60285	7.17357	6.59e-23	7.71e-19
	5	TR76158_c0_g3	7.08451	7.41515	1.45e-22	1.42e-18
	6	TR95918_c2_g1	7.01082	8.11082	1.91e-22	1.54e-18
	7	TR83178_c0_g1	14.7347	6.7092	2.11e-22	1.54e-18
	8	TR87626_c4_g4	8.74761	7.35587	4.17e-22	2.71e-18
	9	TR87626_c2_g2	10.9752	5.23661	5.8e-22	3.08e-18
	10	TR92998_c0_g4	7.90285	6.85891	8.81e-22	4.29e-18
	11	TR64118_c0_g1	9.18258	5.19707	1.27e-21	5.69e-18
	12	TR82149_c0_g1	6.61489	9.27382	1.68e-21	7e-18
	13	TR80092_c0_g1	6.84859	8.01525	1.83e-21	7.14e-18
	14	TR19132_c0_g1	13.0069	4.98499	2.04e-21	7.45e-18
	15	TR43486_c0_g1	12.9812	4.95945	2.18e-21	7.48e-18
	16	TR89796_c1_g1	6.41785	9.22371	2.63e-21	8.55e-18
	17	TR95886_c1_g1	7.08373	7.76003	5.33e-21	1.64e-17
	18	TR79240_c0_g2	6.40921	7.13143	9.32e-21	2.72e-17
	19	TR93460_c2_g1	6.74168	7.78265	1.32e-20	3.67e-17
	20	TR95918_c3_g1	6.41686	7.33426	1.69e-20	4.49e-17
	21	TR85994_c0_g1	6.62668	7.80113	2.31e-20	5.87e-17
	22	TR83207_c0_g1	6.50365	6.44029	3.86e-20	9.41e-17
	23	TR86196_c0_g2	7.11586	7.34514	4.58e-20	1.07e-16
	24	TR78882_c0_g1	6.8284	7.00913	7.08e-20	1.59e-16
	25	TR92279_c2_g1	6.46127	7.10598	9.83e-20	2.13e-16
	26	TR81842_c0_g1	5.83915	9.71441	1.43e-19	2.98e-16
	27	TR67889_c0_g2	6.49726	6.36171	1.56e-19	3.14e-16
	28	TR94484_c2_g1	6.08021	8.0084	1.78e-19	3.47e-16
	29	TR96398_c4_g1	6.73785	6.29834	2.06e-19	3.89e-16
	30	TR99522_c3_g1	6.09554	7.71845	3.68e-19	6.72e-16
	31	TR85498_c3_g3	5.94704	7.1527	5.81e-19	1.03e-15
	32	TR90846_c3_g1	7.58882	6.44414	1.37e-18	2.36e-15
	33	TR88081_c1_g1	12.9682	4.94645	3.7e-18	6.18e-15
	34	TR92551_c3_g2	8.50419	5.05685	4.48e-18	7.27e-15
	35	TR89397_c0_g1	6.00245	7.23431	6.72e-18	1.04e-14
	36	TR78636_c0_g1	6.90363	6.56266	6.79e-18	1.04e-14
	37	TR83868_c0_g1	7.25162	5.20112	7.61e-18	1.14e-14
	38	TR86433_c0_g2	7.15854	5.10897	1.05e-17	1.53e-14
	39	TR89439_c0_g1	6.46646	5.77828	1.26e-17	1.8e-14
	40	TR85049_c0_g1	5.70927	8.56022	1.4e-17	1.95e-14
	41	TR80120_c1_g1	7.11996	4.99379	1.52e-17	2.07e-14
	42	TR94914_c2_g1	6.11292	7.11095	1.7e-17	2.25e-14
	43	TR84760_c1_g11	7.23656	5.01509	1.77e-17	2.3e-14
	44	TR62934_c0_g2	12.3626	4.34361	1.86e-17	2.36e-14
	45	TR94690_c7_g1	7.91022	6.63248	2.54e-17	3.16e-14
	46	TR91682_c2_g1	6.56894	5.69901	3.17e-17	3.86e-14
	47	TR69926_c0_g1	8.13172	4.45124	5.22e-17	6.23e-14
	48	TR91298_c1_g1	5.32169	9.41852	9.33e-17	1.09e-13
	49	TR48662_c0_g2	8.22492	4.52241	1.06e-16	1.21e-13
	50	TR77619_c0_g3	7.26668	7.27584	1.09e-16	1.23e-13
	51	TR82284_c0_g1	7.35509	4.90302	1.35e-16	1.49e-13
	52	TR89789_c0_g2	5.70175	7.26384	1.42e-16	1.54e-13
	53	TR93967_c2_g2	5.42066	7.80551	1.45e-16	1.54e-13
	54	TR86263_c0_g1	7.04013	5.17507	1.49e-16	1.56e-13
	55	TR86642_c2_g1	5.20156	8.50596	1.52e-16	1.56e-13
	56	TR76339_c0_g1	6.57861	5.29894	1.75e-16	1.76e-13
	57	TR81973_c2_g1	5.46126	7.04925	2.26e-16	2.22e-13
	58	TR80812_c0_g2	7.83478	5.58324	2.28e-16	2.22e-13
	59	TR90012_c2_g1	6.66175	5.84106	2.68e-16	2.57e-13
	60	TR71807_c0_g2	6.00091	5.9832	3.76e-16	3.55e-13
	61	TR85733_c2_g1	5.78728	6.16877	4.08e-16	3.79e-13
	62	TR82113_c0_g2	6.07267	5.78467	4.56e-16	4.16e-13
	63	TR91124_c1_g1	7.99154	5.77909	4.73e-16	4.26e-13
	64	TR89089_c0_g1	6.48776	6.98752	5.52e-16	4.89e-13
	65	TR81258_c0_g1	7.31685	4.46575	8.33e-16	7.24e-13
	66	TR81525_c0_g1	7.18028	4.97272	8.42e-16	7.24e-13
	67	TR32793_c0_g1	6.47877	4.89043	8.59e-16	7.28e-13
	68	TR94280_c1_g1	6.63477	5.18586	1e-15	8.38e-13
	69	TR93685_c0_g3	6.27733	5.27612	1.36e-15	1.12e-12
	70	TR89369_c5_g1	5.0147	7.32358	1.69e-15	1.37e-12
	71	TR88057_c1_g3	6.50564	4.93083	2.09e-15	1.67e-12
	72	TR94108_c1_g1	6.72584	4.68705	2.45e-15	1.94e-12
	73	TR87626_c3_g1	8.818	7.76106	3.04e-15	2.37e-12
	74	TR95379_c1_g1	6.32568	5.07975	3.23e-15	2.49e-12
	75	TR18001_c0_g1	5.98368	5.17804	3.54e-15	2.69e-12
	76	TR86975_c2_g1	6.54504	5.36744	3.59e-15	2.69e-12
	77	TR94055_c0_g1	7.23892	4.5476	4.73e-15	3.5e-12
	78	TR84720_c0_g1	5.74573	5.44067	6.1e-15	4.46e-12
	79	TR90337_c2_g3	5.30656	6.34774	6.77e-15	4.89e-12
	80	TR89782_c0_g1	9.85898	4.12821	6.98e-15	4.98e-12
	81	TR66743_c0_g1	6.03947	6.82224	7.32e-15	5.15e-12
	82	TR96894_c0_g1	4.83236	7.96246	9.02e-15	6.28e-12
	83	TR70175_c0_g1	9.53378	3.80531	9.37e-15	6.45e-12
	84	TR19132_c0_g2	6.15205	4.81126	1.02e-14	6.92e-12
	85	TR85224_c0_g2	5.78309	5.8096	1.22e-14	8.17e-12
	86	TR85217_c0_g1	8.14427	4.19043	1.26e-14	8.38e-12
	87	TR95918_c1_g1	6.45128	4.71751	2.09e-14	1.37e-11
	88	TR95589_c2_g1	5.28898	7.10441	2.19e-14	1.43e-11
	89	TR73012_c0_g2	11.6595	6.75466	2.78e-14	1.79e-11
	90	TR67550_c0_g1	5.53889	7.32856	4.72e-14	3e-11
	91	TR89502_c0_g1	5.2353	7.13647	6.91e-14	4.35e-11
	92	TR66912_c0_g1	6.88229	4.5519	8.51e-14	5.29e-11
	93	TR72771_c0_g1	8.69069	3.78328	1.21e-13	7.45e-11
	94	TR95676_c2_g1	6.4179	4.72548	1.53e-13	9.3e-11
	95	TR99522_c4_g13	4.96126	6.34807	1.63e-13	9.74e-11
	96	TR44807_c0_g1	5.86708	5.36502	1.63e-13	9.74e-11
	97	TR73746_c0_g1	13.2457	5.22299	1.81e-13	1.07e-10
	98	TR97320_c3_g1	6.19843	4.25679	1.94e-13	1.13e-10
	99	TR93492_c0_g7	5.50846	6.01295	1.95e-13	1.13e-10
	100	TR95949_c1_g3	11.5679	3.55495	2.01e-13	1.15e-10
	101	TR121211_c0_g1	6.53074	4.20545	2.44e-13	1.38e-10
	102	TR94812_c1_g2	4.48854	7.81531	2.82e-13	1.59e-10
	103	TR141639_c0_g1	12.3129	4.2942	3.01e-13	1.68e-10
	104	TR86619_c3_g1	7.13538	3.93841	3.3e-13	1.82e-10
	105	TR96650_c2_g1	4.92718	5.92713	3.39e-13	1.85e-10
	106	TR96526_c0_g1	6.03586	8.45986	3.45e-13	1.87e-10
	107	TR98047_c2_g1	5.33674	5.97961	3.77e-13	2.02e-10
	108	TR83207_c1_g1	5.60139	5.53678	4.71e-13	2.5e-10
	109	TR91224_c3_g4	13.3491	5.32615	4.77e-13	2.51e-10
	110	TR94510_c1_g3	4.75929	6.11328	4.85e-13	2.53e-10
	111	TR82779_c1_g1	6.08315	4.22727	5.34e-13	2.76e-10
	112	TR80812_c0_g1	5.61933	4.92201	7.61e-13	3.87e-10
	113	TR68212_c0_g2	12.5569	4.53693	7.89e-13	3.97e-10
	114	TR74606_c0_g1	11.388	9.1582	8.27e-13	4.13e-10
	115	TR76295_c0_g1	14.2303	6.2054	1.08e-12	5.36e-10
	116	TR85392_c2_g1	6.11879	4.45769	1.1e-12	5.43e-10
	117	TR95817_c0_g5	6.51437	8.36415	1.48e-12	7.21e-10
	118	TR91163_c1_g1	5.0486	5.55813	1.58e-12	7.62e-10
	119	TR97518_c1_g2	4.8457	5.63819	1.67e-12	7.99e-10
	120	TR85224_c0_g1	6.84498	4.16817	1.76e-12	8.36e-10
	121	TR95548_c0_g3	4.71689	6.4899	1.78e-12	8.36e-10
	122	TR88412_c0_g1	5.66455	5.15616	1.79e-12	8.36e-10
	123	TR94748_c1_g6	5.65067	4.80391	1.99e-12	9.22e-10
	124	TR92825_c0_g3	5.28312	6.11627	2.04e-12	9.38e-10
	125	TR86306_c1_g3	6.96653	3.96153	2.06e-12	9.4e-10
	126	TR64585_c0_g1	7.47278	4.07641	2.11e-12	9.57e-10
	127	TR73557_c0_g3	6.71502	3.87276	2.22e-12	9.97e-10
	128	TR92029_c1_g3	5.52508	4.49365	2.33e-12	1.04e-09
	129	TR96827_c5_g1	4.57082	7.81967	2.69e-12	1.19e-09
	130	TR94690_c2_g1	7.77902	4.07605	2.7e-12	1.19e-09
	131	TR90854_c1_g1	7.69104	4.01423	2.74e-12	1.19e-09
	132	TR84517_c0_g1	5.18235	4.8538	2.89e-12	1.25e-09
	133	TR93270_c2_g1	6.71528	4.15306	3.07e-12	1.32e-09
	134	TR88230_c0_g2	6.01907	4.74937	3.42e-12	1.46e-09
	135	TR88057_c1_g2	7.59104	3.95197	3.55e-12	1.5e-09
	136	TR92185_c1_g4	6.25175	4.22076	3.6e-12	1.52e-09
	137	TR70945_c0_g1	12.1294	6.39586	3.63e-12	1.52e-09
	138	TR89810_c3_g1	5.17963	5.29573	3.72e-12	1.54e-09
	139	TR97953_c3_g1	5.48746	4.5999	4.35e-12	1.79e-09
	140	TR98396_c1_g3	5.76498	4.20455	5.15e-12	2.11e-09
	141	TR78942_c0_g1	14.4124	6.38729	5.23e-12	2.12e-09
	142	TR86619_c0_g1	5.03392	5.78232	5.39e-12	2.16e-09
	143	TR92550_c1_g2	4.33224	7.57695	5.4e-12	2.16e-09
	144	TR91199_c2_g1	4.59826	6.675	6.09e-12	2.42e-09
	145	TR98258_c1_g2	4.50591	6.33216	6.19e-12	2.44e-09
	146	TR63499_c0_g2	7.30067	4.85745	7.22e-12	2.82e-09
	147	TR80067_c0_g1	5.6394	4.20042	7.49e-12	2.9e-09
	148	TR79297_c2_g2	6.26595	3.95258	8.09e-12	3.11e-09
	149	TR99012_c1_g3	4.79245	5.84348	8.6e-12	3.29e-09
	150	TR32457_c0_g1	9.21539	3.47195	9.7e-12	3.68e-09
	151	TR81216_c0_g1	7.04115	4.03554	9.95e-12	3.75e-09
	152	TR94173_c1_g2	4.00292	9.98224	1.13e-11	4.19e-09
	153	TR96997_c1_g3	4.38202	6.92228	1.37e-11	5.06e-09
	154	TR83459_c0_g3	4.87323	8.37309	1.43e-11	5.27e-09
	155	TR87122_c0_g4	4.05525	9.3452	1.59e-11	5.8e-09
	156	TR96997_c1_g5	7.2234	3.55307	1.72e-11	6.24e-09
	157	TR87122_c0_g5	4.16056	6.88801	1.87e-11	6.76e-09
	158	TR93967_c2_g3	5.40408	4.37235	1.91e-11	6.85e-09
	159	TR78485_c0_g1	4.74548	5.10933	2.15e-11	7.68e-09
	160	TR96866_c2_g4	5.19285	4.81046	2.27e-11	8.03e-09
	161	TR96238_c0_g1	12.829	4.80779	2.52e-11	8.87e-09
	162	TR74546_c0_g1	7.52925	3.57234	2.62e-11	9.17e-09
	163	TR57319_c0_g1	5.72421	5.97747	2.71e-11	9.43e-09
	164	TR78670_c0_g1	5.23496	5.03173	3.21e-11	1.11e-08
	165	TR98368_c4_g1	6.66432	6.89328	3.53e-11	1.22e-08
	166	TR89089_c0_g2	4.51501	5.39714	4.12e-11	1.41e-08
	167	TR67819_c0_g1	13.5535	5.53001	5.25e-11	1.78e-08
	168	TR97483_c0_g1	5.8665	4.18558	5.63e-11	1.9e-08
	169	TR12908_c0_g1	6.16424	3.82471	5.81e-11	1.95e-08
	170	TR69060_c0_g2	4.20919	5.98739	6.96e-11	2.33e-08
	171	TR85053_c1_g1	7.3142	6.12294	8.46e-11	2.81e-08
	172	TR86516_c0_g2	4.08222	8.23842	8.55e-11	2.82e-08
	173	TR80430_c0_g1	6.78549	6.77999	8.88e-11	2.92e-08
	174	TR66709_c0_g1	8.05692	3.70483	9.09e-11	2.96e-08
	175	TR74553_c1_g1	4.38525	5.40442	9.15e-11	2.96e-08
	176	TR82125_c0_g14	6.415	3.86628	9.15e-11	2.96e-08
	177	TR67383_c0_g1	13.4783	5.45498	9.24e-11	2.97e-08
	178	TR88329_c1_g4	4.70945	8.73505	1.01e-10	3.24e-08
	179	TR98941_c1_g1	6.74259	3.55265	1.08e-10	3.43e-08
	180	TR73310_c0_g1	9.07638	3.35567	1.08e-10	3.43e-08
	181	TR86115_c1_g1	5.8251	5.63419	1.1e-10	3.46e-08
	182	TR74922_c0_g2	10.9955	2.98944	1.28e-10	3.99e-08
	183	TR83450_c2_g1	5.52297	4.06414	1.4e-10	4.34e-08
	184	TR94748_c1_g5	5.20043	5.68105	1.43e-10	4.41e-08
	185	TR95817_c0_g4	6.5251	6.07967	1.55e-10	4.77e-08
	186	TR63700_c0_g1	13.3308	5.30789	1.56e-10	4.78e-08
	187	TR98566_c0_g1	4.35685	5.77943	1.61e-10	4.89e-08
	188	TR32951_c0_g1	4.38421	9.59807	1.79e-10	5.41e-08
	189	TR71444_c0_g1	12.5418	4.52194	1.79e-10	5.41e-08
	190	TR97733_c2_g1	13.5349	5.51143	1.82e-10	5.45e-08
	191	TR84760_c0_g2	6.44344	4.15749	1.83e-10	5.45e-08
	192	TR95548_c0_g2	4.90493	4.6435	1.94e-10	5.76e-08
	193	TR80540_c0_g1	5.75931	4.25993	1.99e-10	5.87e-08
	194	TR130647_c0_g1	10.0563	4.32872	2.03e-10	5.96e-08
	195	TR98056_c1_g3	5.09522	4.21293	2.09e-10	6.11e-08
	196	TR41071_c0_g2	11.9593	3.94303	2.16e-10	6.29e-08
	197	TR97412_c2_g1	3.83433	10.8401	2.55e-10	7.38e-08
	198	TR85392_c4_g1	6.10921	4.27127	2.64e-10	7.59e-08
	199	TR41071_c0_g1	13.7168	5.69288	2.65e-10	7.59e-08
	200	TR91352_c2_g1	4.77206	4.89846	2.67e-10	7.61e-08
	201	TR88280_c0_g4	5.53115	3.89888	2.8e-10	7.94e-08
	202	TR80430_c1_g1	5.85585	5.161	2.93e-10	8.28e-08
	203	TR98494_c2_g7	6.49813	3.48248	2.95e-10	8.28e-08
	204	TR97116_c1_g3	5.45811	5.78242	3e-10	8.38e-08
	205	TR80627_c0_g1	4.27915	5.7361	3.44e-10	9.54e-08
	206	TR94651_c0_g7	4.91203	7.16127	3.59e-10	9.9e-08
	207	TR34400_c0_g1	7.56184	3.21678	3.83e-10	1.05e-07
	208	TR69646_c0_g1	12.6285	4.60823	4.12e-10	1.12e-07
	209	TR68988_c0_g2	8.03183	3.13023	4.14e-10	1.12e-07
	210	TR66790_c0_g1	12.8979	4.87643	5.51e-10	1.48e-07
	211	TR53801_c0_g1	12.8605	4.8392	5.64e-10	1.51e-07
	212	TR72561_c0_g2	12.8773	4.85595	6.32e-10	1.69e-07
	213	TR53659_c0_g1	12.8263	4.80509	6.37e-10	1.69e-07
	214	TR91199_c2_g2	5.26462	3.88777	6.53e-10	1.73e-07
	215	TR47564_c0_g1	12.6769	4.65635	6.75e-10	1.78e-07
	216	TR89039_c0_g1	4.2675	5.23166	7.2e-10	1.88e-07
	217	TR97697_c2_g2	4.20361	6.44838	7.22e-10	1.88e-07
	218	TR86842_c4_g2	5.1125	4.30197	7.23e-10	1.88e-07
	219	TR84516_c0_g2	5.61699	3.74955	7.88e-10	2.04e-07
	220	TR83116_c0_g1	4.25382	5.07311	8.52e-10	2.19e-07
	221	TR68783_c0_g1	12.3758	4.35674	8.76e-10	2.22e-07
	222	TR77565_c0_g1	12.5892	4.56903	8.77e-10	2.22e-07
	223	TR48338_c0_g1	12.7852	4.76424	8.78e-10	2.22e-07
	224	TR36322_c0_g1	4.62577	8.22257	8.79e-10	2.22e-07
	225	TR82979_c2_g4	10.8987	2.89407	9.7e-10	2.45e-07
	226	TR43853_c0_g1	12.7988	4.77769	1.07e-09	2.68e-07
	227	TR28544_c0_g1	12.7094	4.68875	1.11e-09	2.76e-07
	228	TR10267_c0_g1	10.3997	4.6426	1.11e-09	2.76e-07
	229	TR92901_c0_g1	6.6367	3.47122	1.18e-09	2.92e-07
	230	TR83723_c0_g3	5.31346	4.10239	1.2e-09	2.96e-07
	231	TR68683_c0_g1	12.763	4.74207	1.21e-09	2.96e-07
	232	TR40999_c0_g1	12.7456	4.7248	1.21e-09	2.96e-07
	233	TR54629_c0_g1	4.455	9.72879	1.33e-09	3.24e-07
	234	TR95914_c2_g1	6.92436	5.06951	1.34e-09	3.25e-07
	235	TR52617_c0_g1	12.2705	4.25211	1.38e-09	3.34e-07
	236	TR83271_c0_g1	6.66164	5.31365	1.49e-09	3.58e-07
	237	TR93492_c0_g5	5.56231	3.96059	1.57e-09	3.75e-07
	238	TR86036_c0_g4	12.4504	4.43099	1.57e-09	3.75e-07
	239	TR7833_c0_g1	12.6566	4.63611	1.7e-09	4.02e-07
	240	TR76893_c0_g1	4.24994	5.39267	1.71e-09	4.03e-07
	241	TR102365_c0_g1	7.39874	3.0405	1.77e-09	4.15e-07
	242	TR92173_c2_g1	4.24553	5.98115	1.79e-09	4.18e-07
	243	TR94566_c0_g2	3.61337	7.7592	1.82e-09	4.23e-07
	244	TR94090_c0_g1	7.80679	2.92754	1.9e-09	4.41e-07
	245	TR91911_c2_g3	3.72661	6.66904	2.08e-09	4.82e-07
	246	TR42433_c0_g1	11.9814	3.96498	2.11e-09	4.85e-07
	247	TR97914_c1_g1	4.9199	4.45546	2.14e-09	4.9e-07
	248	TR89796_c1_g3	5.47412	4.02095	2.18e-09	4.96e-07
	249	TR75802_c0_g1	12.4234	4.40409	2.18e-09	4.96e-07
	250	TR62984_c0_g1	12.0223	4.00557	2.41e-09	5.43e-07
	251	TR83214_c0_g1	6.61809	3.45355	2.58e-09	5.79e-07
	252	TR47765_c0_g2	12.6036	4.58341	2.59e-09	5.81e-07
	253	TR82721_c0_g1	11.9225	3.90644	2.63e-09	5.86e-07
	254	TR73471_c0_g1	4.60114	4.58963	2.7e-09	6e-07
	255	TR98056_c1_g1	4.50959	4.89794	2.76e-09	6.12e-07
	256	TR95929_c1_g2	4.11709	5.26935	3e-09	6.62e-07
	257	TR90673_c1_g1	5.74271	3.65611	3.26e-09	7.17e-07
	258	TR97766_c0_g1	4.23805	5.62316	3.66e-09	8.02e-07
	259	TR80204_c0_g1	7.41297	3.05424	3.67e-09	8.02e-07
	260	TR124430_c0_g1	12.6331	4.61278	3.75e-09	8.14e-07
	261	TR80158_c0_g1	7.78699	2.92781	4.14e-09	8.92e-07
	262	TR56786_c0_g1	11.6534	3.63969	4.15e-09	8.92e-07
	263	TR71698_c0_g2	4.90194	4.98274	4.3e-09	9.21e-07
	264	TR76342_c0_g1	4.74948	4.11963	4.48e-09	9.57e-07
	265	TR41751_c0_g1	5.87957	9.29213	4.84e-09	1.03e-06
	266	TR65518_c0_g1	11.959	3.94266	4.95e-09	1.05e-06
	267	TR36721_c0_g1	4.98312	4.03711	5.18e-09	1.09e-06
	268	TR94518_c0_g1	4.65745	4.99143	5.19e-09	1.09e-06
	269	TR5017_c0_g1	11.9784	3.96194	5.42e-09	1.14e-06
	270	TR79919_c0_g1	8.04609	6.45275	5.47e-09	1.14e-06
	271	TR85074_c0_g1	3.92757	6.70034	5.69e-09	1.18e-06
	272	TR93292_c2_g1	3.51011	8.52453	5.8e-09	1.2e-06
	273	TR85809_c2_g1	9.07701	4.71867	5.88e-09	1.21e-06
	274	TR96580_c2_g3	4.14945	4.68181	5.88e-09	1.21e-06
	275	TR85126_c3_g2	4.10562	7.17646	6e-09	1.23e-06
	276	TR64261_c0_g1	12.3517	4.33286	6.23e-09	1.27e-06
	277	TR85216_c1_g1	7.10941	3.17701	6.44e-09	1.31e-06
	278	TR85006_c2_g1	3.79916	5.81431	6.45e-09	1.31e-06
	279	TR87686_c0_g5	12.3181	4.29942	6.61e-09	1.33e-06
	280	TR93898_c0_g1	4.2288	4.707	6.64e-09	1.33e-06
	281	TR99208_c1_g1	3.40654	9.32093	6.79e-09	1.35e-06
	282	TR74738_c0_g1	6.58787	3.3669	6.79e-09	1.35e-06
	283	TR82002_c0_g1	4.53255	4.43269	6.99e-09	1.39e-06
	284	TR40590_c0_g1	12.2558	4.23745	7.26e-09	1.44e-06
	285	TR42238_c0_g1	12.3699	4.35097	8.03e-09	1.58e-06
	286	TR95949_c2_g1	4.80539	3.87366	8.04e-09	1.58e-06
	287	TR64096_c0_g1	11.8974	3.8816	8.24e-09	1.62e-06
	288	TR79491_c0_g1	11.5372	3.52459	8.27e-09	1.62e-06
	289	TR92887_c4_g1	11.9946	3.97802	8.32e-09	1.62e-06
	290	TR89911_c2_g2	3.97491	5.04616	8.32e-09	1.62e-06
	291	TR50418_c0_g1	11.7591	3.74441	8.5e-09	1.65e-06
	292	TR92185_c1_g5	3.36514	8.06633	8.64e-09	1.67e-06
	293	TR53511_c0_g1	12.1608	4.1431	8.83e-09	1.7e-06
	294	TR90866_c0_g1	5.72057	7.4055	9.02e-09	1.73e-06
	295	TR85174_c0_g1	7.06192	3.13065	9.14e-09	1.75e-06
	296	TR39768_c0_g1	12.0815	4.06429	9.4e-09	1.79e-06
	297	TR49547_c0_g1	12.1829	4.16502	9.62e-09	1.83e-06
	298	TR70073_c0_g1	10.6704	2.6696	1.1e-08	2.07e-06
	299	TR100041_c0_g1	12.1712	4.15344	1.11e-08	2.09e-06
	300	TR50402_c0_g1	8.04639	3.14189	1.11e-08	2.09e-06
	301	TR53536_c0_g1	11.9589	3.94259	1.12e-08	2.11e-06
	302	TR85733_c2_g2	3.33707	7.11527	1.14e-08	2.14e-06
	303	TR17495_c0_g1	12.4079	4.38872	1.19e-08	2.21e-06
	304	TR65931_c0_g1	11.4499	3.43821	1.21e-08	2.24e-06
	305	TR66697_c0_g1	11.9872	3.97068	1.22e-08	2.26e-06
	306	TR63048_c0_g1	10.2077	4.48219	1.23e-08	2.26e-06
	307	TR69637_c0_g1	11.7469	3.73232	1.23e-08	2.26e-06
	308	TR94785_c2_g3	4.02825	7.30061	1.25e-08	2.3e-06
	309	TR99012_c1_g4	4.48124	4.10449	1.27e-08	2.32e-06
	310	TR65868_c0_g1	10.3435	4.5852	1.28e-08	2.33e-06
	311	TR51562_c0_g1	11.8495	3.83404	1.37e-08	2.48e-06
	312	TR90653_c2_g1	10.4794	4.75311	1.44e-08	2.59e-06
	313	TR97883_c2_g2	3.30916	8.0089	1.44e-08	2.59e-06
	314	TR96866_c2_g6	6.00902	3.17331	1.47e-08	2.63e-06
	315	TR93594_c2_g4	3.42865	6.3664	1.55e-08	2.77e-06
	316	TR49016_c0_g1	11.6098	3.5965	1.56e-08	2.79e-06
	317	TR139563_c0_g1	11.9916	3.97505	1.57e-08	2.79e-06
	318	TR47251_c0_g1	5.04444	3.69385	1.65e-08	2.93e-06
	319	TR89817_c0_g1	5.33323	3.41475	1.68e-08	2.97e-06
	320	TR90698_c2_g1	5.91067	3.49938	1.73e-08	3.04e-06
	321	TR9767_c0_g1	11.6551	3.64134	1.76e-08	3.08e-06
	322	TR81932_c0_g1	5.33966	4.93078	1.76e-08	3.08e-06
	323	TR81205_c0_g1	11.8429	3.82756	1.77e-08	3.08e-06
	324	TR94796_c0_g1	3.67803	6.18867	1.79e-08	3.11e-06
	325	TR98932_c0_g1	11.9207	3.90471	1.82e-08	3.16e-06
	326	TR89834_c0_g1	12.4079	4.38869	1.87e-08	3.23e-06
	327	TR70806_c0_g1	10.3743	2.37943	1.88e-08	3.25e-06
	328	TR55346_c0_g1	12.2446	4.22639	1.97e-08	3.39e-06
	329	TR94021_c0_g1	12.0265	4.00967	1.99e-08	3.41e-06
	330	TR58504_c0_g2	5.21058	3.45281	2.15e-08	3.68e-06
	331	TR66392_c0_g1	11.2381	3.22877	2.22e-08	3.78e-06
	332	TR61596_c0_g1	11.9005	3.88461	2.51e-08	4.27e-06
	333	TR60035_c0_g1	5.91092	3.24735	2.67e-08	4.52e-06
	334	TR96588_c0_g4	6.10386	3.10754	2.78e-08	4.69e-06
	335	TR38724_c0_g1	11.6698	3.65594	2.78e-08	4.69e-06
	336	TR92588_c0_g2	4.03475	6.19291	2.86e-08	4.8e-06
	337	TR40692_c0_g1	5.03962	4.06891	2.91e-08	4.87e-06
	338	TR94443_c1_g1	3.87773	5.50365	3.07e-08	5.14e-06
	339	TR26379_c0_g2	11.7538	3.73912	3.16e-08	5.26e-06
	340	TR58504_c0_g1	5.47464	3.26847	3.17e-08	5.27e-06
	341	TR47362_c0_g1	11.8082	3.79313	3.21e-08	5.32e-06
	342	TR140429_c0_g1	12.0661	4.04901	3.31e-08	5.46e-06
	343	TR95445_c0_g2	3.28048	6.64219	3.32e-08	5.46e-06
	344	TR69037_c0_g1	6.01583	3.32175	3.34e-08	5.49e-06
	345	TR98648_c0_g1	4.87858	8.1345	3.37e-08	5.52e-06
	346	TR73556_c0_g1	11.9406	3.92446	3.51e-08	5.74e-06
	347	TR35887_c0_g1	11.6569	3.6431	3.67e-08	5.97e-06
	348	TR97452_c1_g3	3.4262	10.704	3.71e-08	6.02e-06
	349	TR30762_c0_g1	11.7982	3.78314	3.73e-08	6.04e-06
	350	TR91494_c0_g3	6.20648	3.04086	3.75e-08	6.06e-06
	351	TR87051_c0_g2	4.10393	4.52819	3.99e-08	6.41e-06
	352	TR56569_c0_g1	11.4041	3.39284	3.99e-08	6.41e-06
	353	TR38934_c0_g1	11.6881	3.67401	4.01e-08	6.43e-06
	354	TR49979_c0_g2	11.6716	3.65772	4.09e-08	6.54e-06
	355	TR87051_c0_g1	5.35566	3.87563	4.12e-08	6.56e-06
	356	TR61375_c0_g1	11.9345	3.91838	4.14e-08	6.57e-06
	357	TR97320_c8_g2	4.28663	4.16732	4.15e-08	6.57e-06
	358	TR73954_c1_g1	11.7433	3.72873	4.25e-08	6.72e-06
	359	TR95475_c2_g3	4.61266	4.02499	4.38e-08	6.9e-06
	360	TR88081_c2_g1	8.07745	3.17101	4.55e-08	7.15e-06
	361	TR94607_c4_g1	3.18885	8.29618	4.66e-08	7.3e-06
	362	TR48418_c0_g1	9.33078	3.61163	4.71e-08	7.34e-06
	363	TR78908_c0_g2	11.8831	3.86736	4.76e-08	7.41e-06
	364	TR71275_c0_g1	6.02221	3.01757	4.9e-08	7.59e-06
	365	TR39784_c0_g1	11.5289	3.51635	5.02e-08	7.76e-06
	366	TR68667_c0_g1	5.12355	3.3633	5.14e-08	7.93e-06
	367	TR23733_c0_g1	11.561	3.5481	5.2e-08	8e-06
	368	TR70108_c0_g1	4.19657	6.29132	5.25e-08	8.06e-06
	369	TR29357_c0_g1	11.7641	3.74935	5.37e-08	8.21e-06
	370	TR20095_c0_g2	11.8182	3.80299	5.58e-08	8.52e-06
	371	TR86310_c0_g1	4.64635	5.85283	5.67e-08	8.63e-06
	372	TR87192_c0_g3	3.93863	4.30092	5.71e-08	8.68e-06
	373	TR82542_c0_g2	3.49254	5.87008	5.81e-08	8.8e-06
	374	TR49979_c0_g1	10.2633	4.50442	6.08e-08	9.18e-06
	375	TR87257_c2_g1	3.84503	4.89465	6.28e-08	9.46e-06
	376	TR88087_c0_g2	10.2248	2.23343	6.41e-08	9.64e-06
	377	TR89820_c2_g1	6.75298	2.8137	6.46e-08	9.69e-06
	378	TR62770_c0_g1	11.7998	3.78476	6.67e-08	9.97e-06
	379	TR82819_c0_g1	11.2304	3.22118	7.4e-08	1.1e-05
	380	TR48181_c0_g1	11.4773	3.46524	7.75e-08	1.15e-05
	381	TR91084_c1_g1	7.45038	2.57893	7.89e-08	1.17e-05
	382	TR99012_c1_g2	5.15907	3.33638	8.07e-08	1.19e-05
	383	TR58953_c0_g1	11.6807	3.66673	8.19e-08	1.21e-05
	384	TR65696_c0_g1	9.91592	4.15969	8.2e-08	1.21e-05
	385	TR77138_c0_g1	11.6752	3.66129	8.28e-08	1.22e-05
	386	TR86829_c6_g2	3.22572	7.697	8.44e-08	1.24e-05
	387	TR81084_c0_g1	7.1138	4.58654	8.49e-08	1.24e-05
	388	TR43019_c0_g1	11.7256	3.71124	8.96e-08	1.3e-05
	389	TR67928_c0_g1	11.5146	3.50217	8.98e-08	1.3e-05
	390	TR14556_c0_g1	11.5146	3.50217	8.99e-08	1.3e-05
	391	TR85994_c0_g2	6.8683	2.87799	9.02e-08	1.3e-05
	392	TR44526_c0_g1	11.6679	3.654	9.69e-08	1.39e-05
	393	TR54532_c0_g1	11.143	3.1349	9.69e-08	1.39e-05
	394	TR72701_c0_g1	11.666	3.65217	9.7e-08	1.39e-05
	395	TR94002_c0_g1	8.1309	2.42937	9.82e-08	1.4e-05
	396	TR51435_c0_g1	11.4898	3.47763	9.92e-08	1.41e-05
	397	TR88438_c0_g3	5.86951	3.48523	9.92e-08	1.41e-05
	398	TR46581_c0_g1	11.2523	3.24273	1e-07	1.42e-05
	399	TR70595_c0_g1	11.6419	3.62822	1.03e-07	1.46e-05
	400	TR67972_c0_g1	11.4646	3.45267	1.04e-07	1.47e-05
	401	TR77424_c0_g1	5.56903	3.02594	1.06e-07	1.49e-05
	402	TR85392_c3_g2	4.28726	4.08298	1.08e-07	1.52e-05
	403	TR65301_c0_g1	8.04276	4.34376	1.1e-07	1.54e-05
	404	TR86452_c0_g2	3.09187	7.38949	1.12e-07	1.57e-05
	405	TR96621_c5_g1	3.10328	8.67143	1.14e-07	1.58e-05
	406	TR48038_c0_g1	11.3704	3.35953	1.14e-07	1.59e-05
	407	TR65995_c0_g1	11.2624	3.25276	1.21e-07	1.68e-05
	408	TR93042_c0_g1	5.54854	3.40458	1.23e-07	1.7e-05
	409	TR93628_c0_g1	11.5509	3.53816	1.25e-07	1.73e-05
	410	TR68126_c0_g1	5.35252	3.1505	1.27e-07	1.74e-05
	411	TR93259_c0_g2	3.26632	9.97686	1.27e-07	1.74e-05
	412	TR81604_c0_g3	6.82916	2.83946	1.32e-07	1.81e-05
	413	TR86929_c0_g2	3.90737	5.88661	1.35e-07	1.84e-05
	414	TR53586_c0_g1	11.2672	3.25756	1.35e-07	1.84e-05
	415	TR88081_c0_g1	8.46977	2.73386	1.38e-07	1.88e-05
	416	TR91841_c0_g2	3.03903	8.41221	1.39e-07	1.88e-05
	417	TR99208_c1_g2	3.51131	5.20272	1.4e-07	1.88e-05
	418	TR81947_c2_g1	3.69089	4.66623	1.4e-07	1.88e-05
	419	TR56750_c0_g1	11.3453	3.33468	1.4e-07	1.88e-05
	420	TR99025_c0_g4	4.01395	4.18299	1.43e-07	1.92e-05
	421	TR60657_c0_g1	11.4367	3.42511	1.43e-07	1.92e-05
	422	TR71512_c0_g1	11.6324	3.61888	1.44e-07	1.92e-05
	423	TR45196_c0_g1	11.3174	3.3071	1.49e-07	1.99e-05
	424	TR89638_c8_g2	3.5325	6.19976	1.51e-07	2e-05
	425	TR40361_c0_g1	11.875	3.85939	1.52e-07	2.01e-05
	426	TR60447_c0_g1	11.4215	3.41006	1.52e-07	2.01e-05
	427	TR95592_c0_g1	7.39328	2.52325	1.52e-07	2.01e-05
	428	TR59725_c0_g1	11.2228	3.21366	1.52e-07	2.01e-05
	429	TR41550_c0_g2	4.97958	4.10582	1.53e-07	2.01e-05
	430	TR99012_c1_g1	4.50634	3.64923	1.54e-07	2.03e-05
	431	TR37788_c0_g2	11.7623	3.74756	1.61e-07	2.1e-05
	432	TR85498_c1_g1	4.31226	3.91928	1.61e-07	2.1e-05
	433	TR97766_c0_g2	4.25996	4.09975	1.64e-07	2.14e-05
	434	TR95688_c0_g3	3.46019	5.15447	1.64e-07	2.14e-05
	435	TR69870_c0_g1	11.6362	3.6226	1.69e-07	2.19e-05
	436	TR88914_c0_g1	5.51838	2.97703	1.75e-07	2.27e-05
	437	TR61678_c0_g1	11.5247	3.51219	1.83e-07	2.37e-05
	438	TR79319_c1_g1	11.5825	3.56941	1.85e-07	2.39e-05
	439	TR62013_c0_g1	11.6604	3.64663	1.86e-07	2.4e-05
	440	TR92611_c0_g1	3.74526	5.06221	1.88e-07	2.42e-05
	441	TR86198_c1_g1	3.14504	7.53361	1.92e-07	2.47e-05
	442	TR92894_c4_g1	4.3869	4.28318	1.95e-07	2.49e-05
	443	TR66510_c0_g1	11.6399	3.62631	1.97e-07	2.52e-05
	444	TR83463_c0_g1	7.88745	4.69908	2e-07	2.54e-05
	445	TR90848_c1_g1	3.97076	5.96731	2.08e-07	2.64e-05
	446	TR79736_c0_g1	3.21105	5.94023	2.11e-07	2.67e-05
	447	TR70460_c0_g2	11.2476	3.23816	2.16e-07	2.73e-05
	448	TR103706_c0_g1	11.5766	3.56358	2.19e-07	2.76e-05
	449	TR59731_c0_g1	11.3972	3.38606	2.19e-07	2.76e-05
	450	TR63275_c0_g1	10.9322	2.92711	2.22e-07	2.78e-05
	451	TR68867_c0_g1	11.5145	3.50208	2.22e-07	2.78e-05
	452	TR56638_c0_g1	11.7828	3.76791	2.23e-07	2.79e-05
	453	TR49345_c0_g1	11.3126	3.3024	2.29e-07	2.87e-05
	454	TR57550_c0_g2	2.99899	6.99366	2.35e-07	2.93e-05
	455	TR61445_c0_g1	11.1026	3.095	2.46e-07	3.06e-05
	456	TR80824_c0_g1	11.3994	3.38824	2.54e-07	3.15e-05
	457	TR96879_c0_g2	8.70349	2.96235	2.57e-07	3.18e-05
	458	TR32509_c0_g1	11.5206	3.50813	2.59e-07	3.19e-05
	459	TR74882_c0_g2	8.5897	4.25915	2.61e-07	3.22e-05
	460	TR40200_c0_g1	11.0184	3.01205	2.62e-07	3.22e-05
	461	TR36216_c0_g3	9.38707	3.63545	2.71e-07	3.33e-05
	462	TR74539_c0_g1	7.28398	2.43894	2.73e-07	3.34e-05
	463	TR41557_c0_g1	3.40078	5.03844	2.74e-07	3.35e-05
	464	TR88220_c0_g2	11.6305	3.61695	2.86e-07	3.48e-05
	465	TR82382_c0_g1	3.26745	5.43504	2.94e-07	3.57e-05
	466	TR32213_c0_g1	6.69084	2.77095	2.99e-07	3.63e-05
	467	TR91688_c2_g1	3.69814	5.21261	3.08e-07	3.73e-05
	468	TR66546_c0_g3	11.3725	3.36165	3.11e-07	3.75e-05
	469	TR83429_c0_g1	11.5824	3.56937	3.11e-07	3.75e-05
	470	TR68593_c0_g1	5.94745	2.76631	3.13e-07	3.77e-05
	471	TR51374_c0_g1	7.28316	2.43833	3.17e-07	3.8e-05
	472	TR88251_c0_g2	6.23825	2.81723	3.17e-07	3.8e-05
	473	TR70721_c0_g1	3.68308	5.87083	3.21e-07	3.83e-05
	474	TR49381_c0_g1	12.006	3.98939	3.22e-07	3.84e-05
	475	TR58097_c0_g1	11.1348	3.12685	3.3e-07	3.9e-05
	476	TR59614_c0_g1	11.1348	3.12685	3.3e-07	3.9e-05
	477	TR93866_c2_g2	3.32055	5.49808	3.37e-07	3.98e-05
	478	TR87614_c5_g1	4.12272	3.99752	3.38e-07	3.98e-05
	479	TR89520_c2_g1	3.47931	4.94091	3.39e-07	3.98e-05
	480	TR80579_c0_g1	11.3336	3.32316	3.43e-07	4.03e-05
	481	TR86052_c0_g1	11.1188	3.11098	3.44e-07	4.03e-05
	482	TR92185_c1_g3	4.4461	4.11579	3.44e-07	4.03e-05
	483	TR67459_c0_g1	3.74721	5.15014	3.46e-07	4.03e-05
	484	TR98840_c1_g3	3.93865	4.01529	3.47e-07	4.04e-05
	485	TR99609_c6_g1	2.97592	6.65097	3.48e-07	4.05e-05
	486	TR71247_c0_g1	11.3883	3.3772	3.59e-07	4.17e-05
	487	TR45517_c0_g1	11.0554	3.04852	3.76e-07	4.35e-05
	488	TR93655_c1_g5	3.30762	5.32009	3.83e-07	4.43e-05
	489	TR48737_c0_g1	11.2864	3.27651	3.9e-07	4.5e-05
	490	TR74907_c0_g1	11.3219	3.31162	4.09e-07	4.71e-05
	491	TR19816_c0_g1	8.92928	3.21616	4.17e-07	4.79e-05
	492	TR95915_c1_g1	4.19753	4.52435	4.2e-07	4.82e-05
	493	TR98520_c3_g1	3.49714	5.00586	4.22e-07	4.83e-05
	494	TR79102_c0_g3	7.88359	2.18921	4.27e-07	4.87e-05
	495	TR56839_c0_g1	11.1871	3.17845	4.41e-07	5.02e-05
	496	TR94698_c1_g1	3.1682	5.88741	4.46e-07	5.07e-05
	497	TR89090_c2_g1	3.86469	5.28031	4.48e-07	5.08e-05
	498	TR9102_c0_g1	9.28474	3.53398	4.49e-07	5.08e-05
	499	TR64851_c0_g2	11.1241	3.11625	4.5e-07	5.08e-05
	500	TR89084_c1_g1	3.16683	6.03696	4.51e-07	5.09e-05
	501	TR60783_c0_g1	3.85871	4.22498	4.73e-07	5.33e-05
	502	TR82188_c1_g1	13.5392	5.51574	4.84e-07	5.45e-05
	503	TR92818_c1_g2	11.3971	3.38598	4.92e-07	5.51e-05
	504	TR50482_c0_g1	11.3949	3.38378	4.92e-07	5.51e-05
	505	TR97097_c0_g2	3.0438	6.06287	5.15e-07	5.76e-05
	506	TR12211_c0_g1	11.5226	3.51009	5.28e-07	5.89e-05
	507	TR62305_c0_g2	11.2251	3.21598	5.34e-07	5.95e-05
	508	TR75758_c0_g1	11.1079	3.10025	5.36e-07	5.96e-05
	509	TR71458_c0_g1	6.66426	2.74583	5.52e-07	6.11e-05
	510	TR36163_c0_g1	10.9654	2.95976	5.52e-07	6.11e-05
	511	TR31413_c0_g1	12.3412	4.32237	5.53e-07	6.11e-05
	512	TR76959_c0_g2	7.71802	4.07361	5.77e-07	6.35e-05
	513	TR77834_c0_g1	11.0805	3.07321	5.81e-07	6.38e-05
	514	TR57268_c0_g1	11.0384	3.0317	5.82e-07	6.38e-05
	515	TR92829_c0_g1	2.85739	7.75303	5.83e-07	6.38e-05
	516	TR7238_c0_g2	11.1845	3.17587	5.97e-07	6.52e-05
	517	TR79986_c1_g1	11.0722	3.065	6e-07	6.54e-05
	518	TR28494_c0_g1	10.9803	2.97443	6.06e-07	6.6e-05
	519	TR88438_c0_g2	5.95168	2.74546	6.27e-07	6.81e-05
	520	TR44869_c0_g1	11.2911	3.28119	6.28e-07	6.82e-05
	521	TR25983_c0_g1	11.0582	3.05121	6.37e-07	6.89e-05
	522	TR96496_c0_g1	6.61453	3.42889	6.48e-07	7.01e-05
	523	TR93769_c0_g1	9.88165	1.8997	6.53e-07	7.04e-05
	524	TR91421_c1_g2	10.7318	2.72991	6.57e-07	7.07e-05
	525	TR56612_c0_g2	11.0887	3.08136	6.58e-07	7.08e-05
	526	TR96056_c0_g1	3.03464	7.20735	6.72e-07	7.21e-05
	527	TR62437_c0_g2	11.1845	3.17585	7e-07	7.49e-05
	528	TR87875_c0_g1	10.7768	2.77419	7.06e-07	7.55e-05
	529	TR71374_c0_g1	5.2174	3.03544	7.15e-07	7.63e-05
	530	TR88888_c3_g3	4.40437	6.0874	7.24e-07	7.71e-05
	531	TR53597_c0_g1	11.0581	3.05119	7.37e-07	7.83e-05
	532	TR86923_c0_g2	10.901	2.89636	7.74e-07	8.21e-05
	533	TR96860_c0_g1	4.70283	3.46179	7.92e-07	8.38e-05
	534	TR50677_c0_g2	10.8947	2.89018	7.93e-07	8.39e-05
	535	TR37788_c0_g1	10.932	2.92687	7.98e-07	8.42e-05
	536	TR65960_c0_g1	7.13603	2.29604	8.19e-07	8.62e-05
	537	TR134833_c0_g1	11.3148	3.30459	8.33e-07	8.76e-05
	538	TR55715_c0_g1	11.5062	3.49384	8.38e-07	8.79e-05
	539	TR69241_c0_g2	11.1741	3.16563	8.46e-07	8.87e-05
	540	TR76219_c0_g2	7.05192	2.71993	8.56e-07	8.95e-05
	541	TR52797_c0_g1	11.0037	2.99756	8.62e-07	9e-05
	542	TR74549_c0_g1	11.235	3.22578	8.67e-07	9.01e-05
	543	TR72723_c0_g1	11.2326	3.22332	8.69e-07	9.01e-05
	544	TR85648_c0_g1	3.93667	4.00112	8.74e-07	9.04e-05
	545	TR93320_c3_g2	10.995	2.9889	8.82e-07	9.11e-05
	546	TR78965_c0_g1	10.7317	2.72984	9.09e-07	9.37e-05
	547	TR86816_c1_g2	5.85236	4.43575	9.16e-07	9.4e-05
	548	TR79262_c0_g3	2.95609	5.99307	9.17e-07	9.4e-05
	549	TR65510_c1_g1	10.5951	2.59576	9.73e-07	9.96e-05
	550	TR86994_c1_g1	2.83148	6.89328	9.82e-07	0.0001004
	551	TR95078_c2_g1	6.57866	3.7749	1.01e-06	0.0001028
	552	TR98374_c4_g2	3.10109	5.42182	1.02e-06	0.0001038
	553	TR30303_c0_g1	7.51954	2.62225	1.02e-06	0.0001038
	554	TR31126_c0_g1	10.9289	2.9238	1.05e-06	0.0001068
	555	TR41302_c0_g1	11.2175	3.20847	1.08e-06	0.0001092
	556	TR82331_c0_g2	3.1743	5.12995	1.14e-06	0.0001149
	557	TR87319_c0_g1	10.6483	2.64792	1.15e-06	0.0001162
	558	TR79307_c1_g1	5.43853	2.77237	1.16e-06	0.0001168
	559	TR4461_c0_g1	10.8171	2.81381	1.18e-06	0.0001182
	560	TR62850_c0_g1	5.16055	2.87399	1.18e-06	0.0001182
	561	TR17396_c0_g1	11.1819	3.17325	1.18e-06	0.0001183
	562	TR86497_c0_g7	5.68873	2.69429	1.19e-06	0.0001193
	563	TR48871_c0_g2	10.938	2.93283	1.2e-06	0.0001193
	564	TR71015_c0_g2	6.65129	2.31054	1.22e-06	0.000121
	565	TR86590_c5_g2	2.98096	7.48876	1.22e-06	0.0001217
	566	TR66176_c0_g1	10.9227	2.91771	1.24e-06	0.000123
	567	TR37427_c0_g1	10.7387	2.73667	1.27e-06	0.0001262
	568	TR18963_c0_g2	11.1506	3.14237	1.28e-06	0.0001264
	569	TR89462_c0_g3	6.75926	2.39533	1.29e-06	0.0001272
	570	TR98115_c0_g1	3.54173	5.67631	1.3e-06	0.0001278
	571	TR60270_c0_g1	3.92846	7.63107	1.3e-06	0.0001278
	572	TR56392_c0_g1	10.7664	2.76396	1.32e-06	0.0001294
	573	TR89176_c1_g1	6.21501	2.58194	1.35e-06	0.000132
	574	TR86748_c1_g6	11.0914	3.08397	1.46e-06	0.0001434
	575	TR81877_c0_g1	9.75395	1.77613	1.48e-06	0.0001443
	576	TR90709_c0_g1	3.24276	7.06905	1.5e-06	0.0001469
	577	TR8431_c0_g1	5.01624	3.29408	1.51e-06	0.0001472
	578	TR86619_c3_g2	6.67998	2.35797	1.51e-06	0.0001472
	579	TR109553_c0_g1	10.0038	4.28395	1.54e-06	0.0001496
	580	TR45411_c0_g1	9.81124	1.83149	1.56e-06	0.0001509
	581	TR93541_c0_g7	7.87697	3.02346	1.59e-06	0.0001539
	582	TR92185_c1_g1	3.94141	3.84588	1.61e-06	0.0001556
	583	TR97292_c1_g2	3.24769	4.78109	1.62e-06	0.0001556
	584	TR94885_c0_g2	2.71535	7.17776	1.63e-06	0.0001565
	585	TR95243_c0_g7	3.33708	4.6296	1.63e-06	0.0001566
	586	TR68752_c0_g1	11.6658	3.65198	1.64e-06	0.0001569
	587	TR95125_c0_g1	8.52086	6.52488	1.66e-06	0.000159
	588	TR2038_c0_g1	11.6417	3.62803	1.72e-06	0.0001646
	589	TR62313_c0_g1	10.466	2.46906	1.74e-06	0.0001657
	590	TR76140_c0_g1	4.68356	3.47062	1.74e-06	0.0001657
	591	TR97519_c3_g2	2.72045	7.39232	1.76e-06	0.0001674
	592	TR75535_c0_g1	7.09445	2.25664	1.76e-06	0.0001674
	593	TR89212_c5_g2	6.19727	2.53421	1.78e-06	0.0001682
	594	TR45287_c0_g1	11.2572	3.24764	1.78e-06	0.0001686
	595	TR78046_c0_g3	6.43502	3.21305	1.83e-06	0.0001724
	596	TR31722_c0_g2	4.18579	5.27433	1.9e-06	0.0001787
	597	TR92335_c1_g2	5.85392	2.47195	1.91e-06	0.0001793
	598	TR97362_c2_g1	3.133	5.1677	1.91e-06	0.0001793
	599	TR94688_c0_g2	3.53695	4.66648	1.91e-06	0.0001793
	600	TR85989_c0_g1	10.7245	2.72275	1.91e-06	0.0001793
	601	TR61469_c0_g1	10.8788	2.87447	1.93e-06	0.0001802
	602	TR61661_c0_g1	10.6777	2.67681	1.93e-06	0.0001802
	603	TR94690_c0_g1	5.82687	2.67454	1.93e-06	0.0001802
	604	TR85792_c0_g1	6.06676	2.42348	1.94e-06	0.0001805
	605	TR87257_c3_g1	11.058	3.05107	1.96e-06	0.0001826
	606	TR55239_c0_g1	10.8692	2.86504	2e-06	0.0001855
	607	TR64502_c1_g1	9.03671	3.288	2.02e-06	0.0001869
	608	TR52411_c0_g1	11.0411	3.03435	2.03e-06	0.000188
	609	TR36249_c0_g1	5.07766	3.4548	2.05e-06	0.0001894
	610	TR91715_c0_g1	6.58212	3.20873	2.06e-06	0.0001902
	611	TR68479_c0_g1	11.0941	3.08664	2.1e-06	0.0001932
	612	TR59287_c0_g1	6.25561	2.33254	2.13e-06	0.0001961
	613	TR96756_c2_g2	2.80135	7.44971	2.15e-06	0.0001978
	614	TR96879_c0_g3	10.2744	2.28178	2.17e-06	0.0001984
	615	TR60308_c0_g1	10.674	2.67319	2.24e-06	0.0002052
	616	TR95418_c2_g1	3.31566	5.25757	2.25e-06	0.0002052
	617	TR27503_c0_g1	4.123	3.62166	2.31e-06	0.0002103
	618	TR98532_c4_g1	2.75424	7.39053	2.35e-06	0.0002138
	619	TR94583_c2_g2	2.72575	10.9284	2.36e-06	0.0002138
	620	TR80021_c0_g1	7.05298	2.169	2.36e-06	0.0002138
	621	TR92795_c0_g6	3.61351	4.76318	2.36e-06	0.0002138
	622	TR67151_c0_g2	14.265	12.2507	2.36e-06	0.0002138
	623	TR44769_c0_g1	10.749	2.74685	2.38e-06	0.0002146
	624	TR65912_c0_g2	3.99526	3.93958	2.39e-06	0.0002159
	625	TR98255_c1_g1	6.97718	2.14308	2.41e-06	0.0002168
	626	TR21674_c0_g2	10.8627	2.8587	2.41e-06	0.0002171
	627	TR98255_c1_g4	6.51404	2.17779	2.43e-06	0.000218
	628	TR92818_c0_g1	10.9682	2.96249	2.45e-06	0.0002197
	629	TR36569_c0_g1	10.5675	2.56869	2.5e-06	0.000224
	630	TR7360_c0_g1	11.1077	3.10008	2.51e-06	0.000224
	631	TR110841_c0_g1	13.7197	5.6958	2.53e-06	0.0002262
	632	TR44663_c0_g1	10.8368	2.83314	2.55e-06	0.0002273
	633	TR62167_c0_g1	10.1705	2.18046	2.59e-06	0.0002302
	634	TR86181_c0_g3	8.55646	4.9269	2.67e-06	0.0002374
	635	TR29771_c0_g1	10.4905	2.49321	2.68e-06	0.0002376
	636	TR95630_c0_g1	2.67202	8.29322	2.71e-06	0.0002404
	637	TR91535_c0_g3	2.65492	8.03621	2.75e-06	0.0002428
	638	TR56623_c0_g1	6.5934	2.6246	2.78e-06	0.0002456
	639	TR87168_c0_g1	4.60853	3.27322	2.84e-06	0.0002503
	640	TR87626_c2_g3	9.83221	1.85177	2.84e-06	0.0002503
	641	TR50033_c0_g1	3.41484	4.16887	2.85e-06	0.0002505
	642	TR68839_c0_g1	10.2947	2.30168	2.89e-06	0.0002537
	643	TR64995_c0_g2	10.9771	2.97129	2.9e-06	0.0002545
	644	TR86082_c0_g1	9.70329	1.72722	2.91e-06	0.0002545
	645	TR50380_c0_g1	10.7173	2.71569	2.95e-06	0.0002576
	646	TR63277_c0_g1	6.65275	3.00848	3.01e-06	0.0002622
	647	TR36954_c0_g1	4.65084	3.23864	3.03e-06	0.0002636
	648	TR90448_c0_g1	3.61798	4.01535	3.08e-06	0.0002677
	649	TR61261_c0_g2	5.72271	2.5366	3.11e-06	0.0002698
	650	TR94640_c1_g2	2.8242	6.22283	3.12e-06	0.0002703
	651	TR60994_c0_g1	10.6922	2.69101	3.12e-06	0.0002703
	652	TR65825_c0_g1	10.6958	2.69456	3.13e-06	0.0002703
	653	TR79733_c0_g1	10.6813	2.6803	3.25e-06	0.000281
	654	TR99522_c3_g4	4.7955	2.89967	3.29e-06	0.0002839
	655	TR62048_c0_g2	10.9256	2.92061	3.32e-06	0.0002857
	656	TR87626_c4_g5	7.86301	3.5418	3.44e-06	0.0002959
	657	TR44125_c0_g1	10.907	2.9023	3.49e-06	0.0002993
	658	TR55152_c0_g1	10.591	2.59165	3.49e-06	0.0002994
	659	TR146318_c0_g1	10.9008	2.89614	3.53e-06	0.0003021
	660	TR90649_c0_g3	10.703	2.70161	3.56e-06	0.0003041
	661	TR83429_c0_g3	10.8945	2.88995	3.6e-06	0.0003077
	662	TR90558_c0_g1	4.7019	7.31692	3.62e-06	0.0003084
	663	TR64414_c0_g1	10.885	2.88063	3.71e-06	0.0003152
	664	TR83120_c3_g1	11.0381	3.03148	3.75e-06	0.0003177
	665	TR109510_c0_g1	10.5595	2.56084	3.75e-06	0.0003177
	666	TR87276_c0_g1	10.8755	2.87124	3.86e-06	0.0003264
	667	TR95971_c1_g1	4.08988	3.35468	3.89e-06	0.0003285
	668	TR95627_c1_g3	2.71659	7.2427	3.97e-06	0.0003346
	669	TR86010_c0_g1	2.61392	7.04045	3.97e-06	0.0003346
	670	TR73775_c0_g1	10.7867	2.78391	3.99e-06	0.0003355
	671	TR86152_c0_g1	4.4697	3.49694	4.04e-06	0.0003393
	672	TR81501_c0_g1	5.30414	4.86016	4.22e-06	0.0003542
	673	TR94305_c1_g1	9.76562	1.78744	4.24e-06	0.0003548
	674	TR79833_c0_g1	2.89544	6.10962	4.34e-06	0.0003628
	675	TR20214_c0_g1	10.4904	2.49309	4.41e-06	0.000368
	676	TR81730_c0_g8	4.53681	3.02371	4.45e-06	0.0003711
	677	TR79086_c0_g1	10.6102	2.61052	4.47e-06	0.0003722
	678	TR59329_c0_g1	10.6776	2.67666	4.49e-06	0.0003737
	679	TR99216_c1_g2	5.57531	2.40751	4.53e-06	0.0003761
	680	TR82829_c0_g1	10.8818	2.87748	4.54e-06	0.0003761
	681	TR74172_c0_g1	10.5355	2.53726	4.56e-06	0.0003776
	682	TR85953_c0_g1	10.9561	2.95059	4.61e-06	0.0003809
	683	TR81309_c1_g2	4.1193	4.40994	4.62e-06	0.0003816
	684	TR85459_c5_g2	2.80498	5.7827	4.79e-06	0.0003946
	685	TR85446_c0_g2	2.86768	5.32375	4.84e-06	0.0003982
	686	TR7491_c0_g2	10.7065	2.70509	4.85e-06	0.0003989
	687	TR44323_c0_g1	11.1319	3.12393	4.87e-06	0.0004002
	688	TR97976_c0_g1	5.73241	2.36897	4.89e-06	0.0004008
	689	TR71234_c1_g1	4.61545	3.30401	5.04e-06	0.0004128
	690	TR74156_c0_g2	11.0122	3.00595	5.08e-06	0.0004155
	691	TR42254_c0_g1	9.61604	3.89981	5.13e-06	0.0004187
	692	TR39142_c0_g1	10.5435	2.54512	5.16e-06	0.0004207
	693	TR26474_c0_g1	10.6063	2.60673	5.22e-06	0.0004254
	694	TR99396_c3_g3	8.38267	2.6804	5.34e-06	0.000434
	695	TR74311_c0_g2	7.5263	1.81505	5.41e-06	0.0004391
	696	TR96207_c3_g1	4.21059	4.8913	5.47e-06	0.0004433
	697	TR93694_c4_g1	3.25679	5.58304	5.48e-06	0.000444
	698	TR66406_c0_g1	10.5831	2.58392	5.52e-06	0.0004461
	699	TR73678_c0_g1	3.74913	4.42478	5.58e-06	0.0004507
	700	TR90404_c0_g2	3.13649	6.29942	5.6e-06	0.0004518
	701	TR47657_c0_g1	10.5674	2.56852	5.66e-06	0.0004561
	702	TR93047_c0_g1	9.93367	1.9502	5.7e-06	0.0004584
	703	TR150819_c0_g1	10.304	2.31074	5.77e-06	0.0004634
	704	TR32288_c0_g1	10.953	2.9476	5.81e-06	0.0004659
	705	TR62716_c0_g1	10.4395	2.44325	5.86e-06	0.0004694
	706	TR144982_c0_g1	10.3733	2.3785	5.99e-06	0.000479
	707	TR64539_c0_g1	10.5435	2.5451	6e-06	0.000479
	708	TR96507_c0_g2	2.67611	8.08236	6.14e-06	0.0004895
	709	TR82771_c0_g2	12.3844	4.36531	6.26e-06	0.0004987
	710	TR83173_c0_g1	6.82209	1.99436	6.66e-06	0.00053
	711	TR92810_c0_g3	4.86026	3.39112	6.69e-06	0.0005313
	712	TR78672_c0_g1	3.80955	6.06028	6.73e-06	0.0005341
	713	TR64274_c0_g1	10.3688	2.37404	6.91e-06	0.0005472
	714	TR84036_c0_g2	6.50858	2.15134	6.98e-06	0.0005517
	715	TR85810_c2_g2	2.74195	7.05625	6.98e-06	0.0005517
	716	TR85068_c0_g1	10.5434	2.54507	7.02e-06	0.0005542
	717	TR81585_c0_g1	4.98964	4.26248	7.16e-06	0.0005643
	718	TR93594_c5_g1	9.57155	1.60021	7.36e-06	0.0005793
	719	TR96808_c0_g4	10.3413	2.34721	7.47e-06	0.0005873
	720	TR19145_c0_g1	10.3912	2.396	7.49e-06	0.0005877
	721	TR60718_c0_g1	4.25426	5.64602	7.63e-06	0.0005983
	722	TR89388_c0_g1	10.5791	2.58003	7.68e-06	0.0005997
	723	TR78429_c0_g1	4.674	2.77779	7.69e-06	0.0005997
	724	TR94690_c4_g2	5.35138	3.36611	7.69e-06	0.0005997
	725	TR54109_c0_g1	10.4944	2.49705	7.75e-06	0.0006036
	726	TR67544_c0_g1	10.3778	2.38285	7.77e-06	0.0006041
	727	TR76837_c0_g2	3.20893	4.2114	7.84e-06	0.0006088
	728	TR71171_c0_g1	10.5673	2.56846	7.86e-06	0.0006094
	729	TR50124_c0_g1	10.28	2.28733	7.89e-06	0.0006113
	730	TR89801_c0_g1	5.24027	2.74709	7.94e-06	0.0006137
	731	TR69920_c0_g1	10.2752	2.28262	7.98e-06	0.0006162
	732	TR80338_c0_g1	10.4133	2.41762	8.14e-06	0.0006275
	733	TR75449_c0_g1	3.55438	4.26303	8.24e-06	0.0006344
	734	TR72512_c0_g1	10.6291	2.6291	8.27e-06	0.000636
	735	TR93492_c0_g4	2.93345	5.33007	8.36e-06	0.0006421
	736	TR86344_c0_g4	3.55737	4.09889	8.4e-06	0.0006444
	737	TR59814_c0_g1	10.5313	2.53318	8.45e-06	0.0006472
	738	TR85053_c1_g2	5.48152	2.31765	8.69e-06	0.0006638
	739	TR81932_c0_g2	3.85523	4.19223	8.8e-06	0.0006713
	740	TR61616_c0_g1	10.332	2.33812	8.84e-06	0.000674
	741	TR80420_c0_g1	3.16772	5.87924	8.85e-06	0.000674
	742	TR140457_c0_g1	10.5869	2.58767	9.02e-06	0.000686
	743	TR94384_c0_g1	2.88362	6.33444	9.08e-06	0.0006895
	744	TR79042_c0_g1	4.12783	3.23524	9.28e-06	0.0007026
	745	TR74762_c0_g1	10.4177	2.42189	9.35e-06	0.0007058
	746	TR61952_c0_g1	10.6701	2.66935	9.35e-06	0.0007058
	747	TR92664_c0_g1	10.3596	2.36509	9.36e-06	0.0007058
	748	TR45398_c0_g1	10.3596	2.36509	9.37e-06	0.000706
	749	TR94985_c0_g5	2.5645	6.48797	9.46e-06	0.0007118
	750	TR93594_c2_g1	6.44137	2.10716	9.52e-06	0.0007153
	751	TR91809_c0_g5	4.09118	3.73664	9.53e-06	0.0007156
	752	TR74575_c1_g1	6.29009	1.98247	9.56e-06	0.0007166
	753	TR98564_c2_g1	9.41001	1.44521	9.6e-06	0.0007184
	754	TR96663_c2_g2	6.42038	3.23963	9.61e-06	0.0007184
	755	TR73289_c0_g2	2.9403	4.89346	9.62e-06	0.0007184
	756	TR55188_c0_g1	9.51861	1.5494	9.7e-06	0.0007232
	757	TR56236_c0_g1	10.1595	2.16977	9.74e-06	0.0007251
	758	TR78879_c0_g1	8.66687	3.77597	9.82e-06	0.0007308
	759	TR88919_c0_g1	3.74949	4.74348	9.89e-06	0.000735
	760	TR87977_c0_g1	11.0802	3.07294	9.95e-06	0.0007379
	761	TR95770_c0_g1	2.67759	7.01832	1e-05	0.0007417
	762	TR84945_c0_g2	10.5353	2.53712	1e-05	0.0007417
	763	TR76230_c0_g1	10.7242	2.72249	1e-05	0.0007417
	764	TR88272_c1_g1	2.78586	5.39541	1e-05	0.0007417
	765	TR78526_c0_g1	10.7171	2.71552	1.02e-05	0.0007494
	766	TR87626_c4_g2	9.6191	1.64596	1.02e-05	0.0007517
	767	TR30247_c0_g1	10.4523	2.45575	1.03e-05	0.0007556
	768	TR97611_c0_g1	2.51054	8.19785	1.03e-05	0.0007575
	769	TR69155_c0_g1	10.5191	2.5212	1.04e-05	0.0007648
	770	TR65014_c0_g1	10.2109	2.21987	1.08e-05	0.0007876
	771	TR97110_c4_g1	3.87281	3.30488	1.08e-05	0.0007894
	772	TR78757_c0_g1	6.09544	2.48344	1.09e-05	0.0007978
	773	TR89855_c1_g1	4.28869	3.06544	1.1e-05	0.0007984
	774	TR99355_c1_g2	3.17538	4.16536	1.1e-05	0.0008012
	775	TR74404_c0_g1	3.0188	4.64935	1.11e-05	0.0008033
	776	TR98647_c0_g1	10.2458	2.25394	1.11e-05	0.0008033
	777	TR74248_c0_g1	10.4902	2.49292	1.11e-05	0.0008033
	778	TR40219_c0_g1	5.84758	2.19651	1.12e-05	0.0008082
	779	TR59065_c0_g1	11.2123	3.20333	1.12e-05	0.0008104
	780	TR76068_c0_g1	10.3458	2.35162	1.13e-05	0.0008171
	781	TR96560_c3_g1	7.38891	1.71357	1.14e-05	0.0008215
	782	TR64865_c0_g1	10.4819	2.48473	1.15e-05	0.0008257
	783	TR87626_c2_g1	6.2378	4.80981	1.17e-05	0.0008434
	784	TR154359_c0_g1	5.52278	2.33081	1.17e-05	0.0008445
	785	TR84416_c0_g1	10.2654	2.27304	1.22e-05	0.0008762
	786	TR52664_c0_g1	10.4522	2.45572	1.22e-05	0.0008772
	787	TR57184_c0_g1	10.4479	2.45152	1.23e-05	0.0008839
	788	TR93594_c2_g3	6.70396	1.85619	1.24e-05	0.0008842
	789	TR86829_c2_g1	10.3595	2.36502	1.27e-05	0.0009102
	790	TR56679_c0_g1	8.23666	3.32019	1.28e-05	0.000914
	791	TR61216_c0_g1	10.2408	2.24908	1.28e-05	0.0009159
	792	TR78852_c0_g1	10.028	2.04178	1.3e-05	0.0009227
	793	TR75899_c0_g1	10.0897	2.1018	1.34e-05	0.0009523
	794	TR86694_c0_g3	3.19214	7.9941	1.36e-05	0.0009656
	795	TR73384_c0_g1	10.0842	2.09644	1.36e-05	0.0009666
	796	TR74555_c0_g1	8.39567	2.69446	1.36e-05	0.0009666
	797	TR54942_c0_g2	7.44623	1.73711	1.38e-05	0.0009767
	798	TR94690_c5_g1	8.05512	2.36061	1.39e-05	0.0009825
	799	TR74338_c1_g1	3.49219	3.7846	1.39e-05	0.0009825

## Sheet: Supplementary Table S16
	Supplementary Table S16: The list of the up-regulated genes in HI vs. HD
	No.	id	logFC	logCPM	PValue	FDR
	1	TR82752_c0_g4	-9.07842	8.48423	2.68e-39	1.52e-34
	2	TR89236_c1_g1	-8.65874	6.30416	2.86e-34	2.03e-30
	3	TR93100_c0_g3	-8.2907	6.4853	1.32e-33	7.48e-30
	4	TR80618_c2_g1	-9.10442	8.13898	5.47e-33	2.82e-29
	5	TR94395_c1_g1	-8.81419	5.98837	2.58e-30	8.62e-27
	6	TR82752_c0_g2	-8.91984	5.16537	2.71e-28	5.5e-25
	7	TR88370_c0_g2	-6.97442	10.8466	1.87e-27	2.95e-24
	8	TR97829_c2_g1	-9.1787	5.02381	3.48e-27	5.07e-24
	9	TR93556_c0_g1	-8.7725	5.93142	4.77e-27	6.78e-24
	10	TR68691_c0_g1	-7.93725	5.48935	3.08e-26	3.72e-23
	11	TR79978_c0_g1	-8.22445	6.05537	1.63e-25	1.57e-22
	12	TR93481_c0_g1	-9.30486	4.61902	2.84e-25	2.6e-22
	13	TR95121_c2_g1	-7.66742	7.61248	8.8e-25	7.7e-22
	14	TR91801_c0_g1	-6.81143	5.41777	3.85e-23	2.44e-20
	15	TR87903_c1_g2	-7.62239	4.67356	2.63e-22	1.45e-19
	16	TR73643_c1_g1	-8.0448	4.28158	4.13e-22	2.17e-19
	17	TR95493_c2_g1	-5.46827	6.75986	2.17e-21	9.7e-19
	18	TR74182_c0_g1	-6.96872	5.10686	3.01e-21	1.31e-18
	19	TR79856_c2_g1	-9.60348	4.05823	6.19e-21	2.58e-18
	20	TR89765_c0_g1	-6.16277	5.18451	8.74e-21	3.47e-18
	21	TR62701_c0_g2	-7.27842	4.81451	1.5e-20	5.85e-18
	22	TR78233_c0_g2	-6.97271	4.34551	3.66e-20	1.36e-17
	23	TR87134_c0_g1	-7.58663	4.40362	5.88e-20	2.07e-17
	24	TR86398_c0_g2	-5.7614	5.92892	1.14e-19	3.77e-17
	25	TR98443_c0_g1	-5.73935	8.45458	1.67e-19	5.39e-17
	26	TR85396_c0_g1	-7.03038	6.33137	7e-19	2.04e-16
	27	TR88527_c0_g2	-7.10604	4.16526	1.72e-18	4.78e-16
	28	TR87609_c3_g1	-5.63963	5.71817	3.3e-18	8.75e-16
	29	TR98297_c0_g1	-5.17296	5.72549	4.44e-18	1.17e-15
	30	TR91262_c0_g1	-6.40421	4.08172	9.92e-18	2.42e-15
	31	TR82323_c0_g1	-6.43665	5.15297	1.02e-17	2.49e-15
	32	TR95743_c0_g1	-6.67837	5.75144	1.11e-17	2.68e-15
	33	TR84540_c1_g3	-5.9877	4.75274	1.82e-17	4.24e-15
	34	TR93317_c0_g1	-5.73078	4.81469	1.84e-17	4.26e-15
	35	TR93570_c0_g3	-4.99026	5.70299	3.31e-17	7.35e-15
	36	TR96837_c0_g3	-7.56387	4.33062	3.38e-17	7.48e-15
	37	TR79804_c0_g1	-8.28029	3.62744	5.69e-17	1.22e-14
	38	TR96080_c3_g1	-5.50346	6.53353	6.45e-17	1.38e-14
	39	TR97909_c0_g1	-4.70823	6.27931	8.25e-17	1.74e-14
	40	TR85808_c0_g1	-4.74542	8.22504	8.96e-17	1.88e-14
	41	TR53988_c0_g1	-6.16993	5.07354	1.9e-16	3.85e-14
	42	TR98922_c2_g3	-7.12176	3.70194	2.47e-16	4.94e-14
	43	TR93724_c1_g1	-4.57293	8.12139	3.61e-16	7.05e-14
	44	TR93377_c2_g2	-5.64905	5.07546	5.12e-16	9.69e-14
	45	TR96775_c3_g1	-5.48975	5.47413	5.66e-16	1.07e-13
	46	TR85277_c0_g1	-4.46771	6.4181	6.57e-16	1.22e-13
	47	TR86900_c0_g1	-6.33585	6.5187	7.08e-16	1.3e-13
	48	TR92592_c0_g1	-4.79053	6.21206	7.3e-16	1.33e-13
	49	TR96696_c2_g2	-4.48029	6.25324	1.08e-15	1.93e-13
	50	TR97829_c1_g1	-6.90964	5.64267	1.29e-15	2.27e-13
	51	TR98903_c1_g1	-4.93819	6.29823	5.24e-15	8.37e-13
	52	TR99327_c2_g1	-5.58111	4.48173	6.73e-15	1.05e-12
	53	TR97435_c2_g8	-4.93967	4.55669	8.09e-15	1.26e-12
	54	TR98696_c0_g3	-4.8541	4.65241	1.38e-14	2.09e-12
	55	TR83224_c2_g1	-6.34691	4.20523	2.24e-14	3.3e-12
	56	TR99006_c0_g3	-6.14313	5.88577	2.24e-14	3.3e-12
	57	TR99052_c1_g2	-4.48836	5.38303	2.32e-14	3.4e-12
	58	TR78288_c0_g2	-5.26647	4.26952	2.49e-14	3.64e-12
	59	TR90050_c1_g1	-7.10673	3.37394	3.01e-14	4.34e-12
	60	TR88196_c0_g2	-5.01564	4.38832	3.12e-14	4.47e-12
	61	TR92536_c0_g1	-4.02993	6.96812	3.48e-14	4.95e-12
	62	TR98956_c1_g1	-4.15924	6.03176	3.57e-14	5.06e-12
	63	TR99222_c3_g9	-11.1177	3.00412	3.65e-14	5.13e-12
	64	TR96578_c2_g1	-4.60973	7.07521	3.82e-14	5.34e-12
	65	TR91134_c1_g1	-4.01741	9.46286	5.06e-14	7e-12
	66	TR48032_c0_g1	-6.05309	5.46296	5.41e-14	7.43e-12
	67	TR95936_c1_g2	-3.99689	6.28423	5.82e-14	7.92e-12
	68	TR93006_c0_g1	-4.12484	7.20849	6.86e-14	9.26e-12
	69	TR90760_c0_g1	-4.3485	6.14361	1.09e-13	1.42e-11
	70	TR96774_c0_g1	-5.47008	3.97759	1.25e-13	1.63e-11
	71	TR91441_c0_g2	-5.00283	4.15832	1.75e-13	2.22e-11
	72	TR81703_c1_g1	-6.21017	3.80587	1.82e-13	2.31e-11
	73	TR96083_c0_g1	-5.71736	6.23337	1.87e-13	2.37e-11
	74	TR99532_c1_g6	-4.63549	5.67175	2.17e-13	2.72e-11
	75	TR90901_c1_g2	-5.11264	5.22334	2.72e-13	3.36e-11
	76	TR57858_c0_g1	-6.33942	3.40086	4.05e-13	4.91e-11
	77	TR76866_c0_g4	-5.16096	3.85032	4.62e-13	5.54e-11
	78	TR98438_c1_g1	-3.82128	6.78119	6.33e-13	7.53e-11
	79	TR97787_c4_g1	-4.36921	8.50287	6.57e-13	7.78e-11
	80	TR96583_c0_g1	-4.0878	5.37728	6.92e-13	8.17e-11
	81	TR94514_c2_g1	-4.66485	4.19473	7.17e-13	8.45e-11
	82	TR89557_c1_g2	-4.70253	4.24166	7.95e-13	9.33e-11
	83	TR98144_c1_g1	-4.26224	4.88121	8.78e-13	1.02e-10
	84	TR99688_c85_g1	-5.12101	4.25144	1.08e-12	1.25e-10
	85	TR59548_c0_g1	-8.60543	3.04753	1.29e-12	1.47e-10
	86	TR74437_c0_g3	-7.74758	3.10938	1.58e-12	1.78e-10
	87	TR93101_c0_g3	-5.22594	4.02177	1.82e-12	2.03e-10
	88	TR96687_c1_g3	-6.18249	3.39351	2.11e-12	2.33e-10
	89	TR79856_c1_g1	-8.54431	3.01887	2.32e-12	2.54e-10
	90	TR81934_c0_g1	-5.46961	6.35095	3.01e-12	3.27e-10
	91	TR69032_c0_g2	-4.40395	4.58437	3.29e-12	3.55e-10
	92	TR73745_c0_g2	-5.27379	3.65393	3.77e-12	4.04e-10
	93	TR95145_c1_g1	-3.96916	6.74329	3.92e-12	4.19e-10
	94	TR80172_c0_g1	-4.71236	4.00789	4.32e-12	4.57e-10
	95	TR94085_c3_g5	-4.72917	3.91531	4.48e-12	4.74e-10
	96	TR80367_c0_g2	-6.61444	3.2072	4.5e-12	4.74e-10
	97	TR96389_c0_g1	-4.68313	4.48242	4.86e-12	5.07e-10
	98	TR97929_c3_g4	-3.68634	8.14339	5.57e-12	5.76e-10
	99	TR78241_c0_g1	-6.18208	3.64455	6.16e-12	6.33e-10
	100	TR87568_c2_g1	-4.36502	4.88295	7.36e-12	7.47e-10
	101	TR96712_c0_g4	-4.1312	7.46982	8.41e-12	8.5e-10
	102	TR98258_c1_g4	-3.5334	7.23609	9.27e-12	9.24e-10
	103	TR96744_c2_g2	-4.13069	4.58256	1.02e-11	1.01e-09
	104	TR87848_c0_g2	-5.36073	8.41949	1.05e-11	1.03e-09
	105	TR74792_c0_g1	-6.25095	3.71315	1.09e-11	1.07e-09
	106	TR95133_c0_g2	-5.16092	4.35639	1.19e-11	1.15e-09
	107	TR92632_c1_g1	-4.01681	5.81896	1.23e-11	1.19e-09
	108	TR86273_c0_g2	-3.82462	5.89442	1.39e-11	1.33e-09
	109	TR92193_c1_g2	-3.90158	4.95657	1.42e-11	1.35e-09
	110	TR88037_c1_g2	-10.6631	2.55833	1.54e-11	1.46e-09
	111	TR93928_c1_g2	-3.63193	6.49459	1.76e-11	1.66e-09
	112	TR74656_c0_g2	-5.96561	3.21466	1.84e-11	1.73e-09
	113	TR96696_c2_g1	-3.43435	6.6536	2.04e-11	1.9e-09
	114	TR86804_c0_g1	-3.44317	7.27146	2.05e-11	1.9e-09
	115	TR91139_c1_g3	-3.57247	5.95456	2.05e-11	1.91e-09
	116	TR92993_c0_g2	-3.49721	6.326	2.16e-11	2e-09
	117	TR89731_c1_g3	-3.46832	8.21667	2.3e-11	2.12e-09
	118	TR91036_c5_g1	-3.50552	5.9867	2.37e-11	2.17e-09
	119	TR83550_c0_g1	-3.78816	5.70834	2.39e-11	2.18e-09
	120	TR91489_c0_g1	-4.18943	4.92213	2.44e-11	2.23e-09
	121	TR80917_c0_g1	-5.41418	6.86707	2.47e-11	2.25e-09
	122	TR89715_c1_g3	-4.38246	3.99242	2.53e-11	2.29e-09
	123	TR87398_c2_g3	-3.9811	5.7145	2.54e-11	2.29e-09
	124	TR88237_c0_g1	-4.84851	3.99023	3.19e-11	2.85e-09
	125	TR48749_c0_g2	-10.611	2.50752	3.44e-11	3.04e-09
	126	TR61699_c0_g1	-3.47194	7.65003	3.45e-11	3.04e-09
	127	TR69874_c0_g1	-5.86197	3.47044	4.1e-11	3.59e-09
	128	TR78117_c0_g1	-5.8907	3.5227	4.11e-11	3.59e-09
	129	TR85181_c2_g1	-3.72688	5.55113	4.89e-11	4.25e-09
	130	TR95133_c0_g5	-5.95093	8.04325	5.15e-11	4.44e-09
	131	TR74974_c0_g3	-4.23944	5.83657	5.18e-11	4.47e-09
	132	TR99117_c2_g2	-3.87164	4.69743	5.55e-11	4.77e-09
	133	TR93196_c1_g1	-3.76504	5.07757	5.95e-11	5.09e-09
	134	TR76857_c0_g1	-3.94087	6.08921	6.39e-11	5.43e-09
	135	TR82867_c0_g1	-8.33423	2.81484	6.99e-11	5.91e-09
	136	TR74403_c0_g1	-5.69446	3.41786	7e-11	5.91e-09
	137	TR97547_c0_g1	-3.70447	8.02455	7.58e-11	6.35e-09
	138	TR97092_c0_g3	-6.07156	4.70183	9.2e-11	7.62e-09
	139	TR92724_c2_g2	-3.54729	5.66802	9.24e-11	7.64e-09
	140	TR77531_c1_g1	-4.21516	4.00181	1.1e-10	8.95e-09
	141	TR95710_c1_g1	-3.32984	6.05909	1.23e-10	9.95e-09
	142	TR93914_c6_g1	-3.76842	7.76706	1.49e-10	1.19e-08
	143	TR88010_c3_g3	-4.26675	3.88851	1.51e-10	1.2e-08
	144	TR95508_c1_g1	-3.46356	5.87349	1.61e-10	1.28e-08
	145	TR75830_c0_g1	-3.34981	7.08087	1.73e-10	1.36e-08
	146	TR99602_c2_g1	-4.9864	3.50798	1.75e-10	1.38e-08
	147	TR88076_c0_g1	-4.76415	9.13731	2.02e-10	1.57e-08
	148	TR86488_c1_g1	-3.57413	5.39384	2.26e-10	1.76e-08
	149	TR92633_c0_g2	-3.46546	5.62327	2.33e-10	1.81e-08
	150	TR82735_c0_g1	-5.67876	3.43195	2.53e-10	1.95e-08
	151	TR71875_c0_g1	-4.7312	4.46218	2.57e-10	1.97e-08
	152	TR88122_c1_g4	-4.27811	5.06622	2.58e-10	1.98e-08
	153	TR88321_c2_g1	-3.63965	8.56106	2.76e-10	2.1e-08
	154	TR98887_c1_g2	-3.80612	4.37405	3.01e-10	2.29e-08
	155	TR99046_c3_g1	-4.82262	3.499	3.75e-10	2.8e-08
	156	TR88633_c1_g1	-5.12575	3.28965	3.92e-10	2.91e-08
	157	TR93928_c0_g1	-3.99376	4.01078	3.96e-10	2.93e-08
	158	TR57758_c0_g2	-4.01915	4.32066	4e-10	2.95e-08
	159	TR82745_c0_g1	-4.99849	6.06642	4.08e-10	3e-08
	160	TR95824_c5_g2	-4.90447	3.40036	4.14e-10	3.04e-08
	161	TR79856_c3_g1	-3.7469	7.26224	4.78e-10	3.47e-08
	162	TR83550_c0_g2	-3.20378	7.7615	4.97e-10	3.6e-08
	163	TR97929_c3_g1	-3.29297	6.37375	5.09e-10	3.68e-08
	164	TR86414_c3_g4	-3.45443	5.5988	5.74e-10	4.11e-08
	165	TR76437_c0_g2	-4.06098	9.26194	5.81e-10	4.16e-08
	166	TR94697_c0_g2	-4.54921	6.44815	5.9e-10	4.21e-08
	167	TR155827_c0_g1	-7.24181	2.58848	6.73e-10	4.77e-08
	168	TR89559_c0_g1	-6.15733	3.47536	7.28e-10	5.12e-08
	169	TR69874_c0_g3	-10.3309	2.23452	7.74e-10	5.41e-08
	170	TR94116_c1_g1	-3.99159	4.81298	7.87e-10	5.49e-08
	171	TR95808_c0_g2	-4.33264	5.36765	8.05e-10	5.6e-08
	172	TR87867_c0_g1	-5.3423	3.15146	8.8e-10	6.08e-08
	173	TR93111_c0_g1	-3.04688	7.72461	9.37e-10	6.43e-08
	174	TR95691_c0_g1	-3.7529	5.23865	9.52e-10	6.51e-08
	175	TR93610_c1_g1	-3.69023	5.55242	9.97e-10	6.81e-08
	176	TR88515_c2_g1	-5.69953	2.9576	1.03e-09	6.98e-08
	177	TR28427_c0_g2	-8.0185	2.50794	1.03e-09	7.01e-08
	178	TR99174_c3_g1	-3.68726	5.45883	1.07e-09	7.26e-08
	179	TR93575_c2_g3	-3.42882	6.87418	1.12e-09	7.52e-08
	180	TR92461_c4_g1	-3.81931	7.77054	1.16e-09	7.78e-08
	181	TR97769_c0_g13	-8.1438	2.63065	1.17e-09	7.82e-08
	182	TR99656_c9_g2	-4.6773	3.61364	1.24e-09	8.26e-08
	183	TR93724_c1_g2	-4.74292	3.40644	1.35e-09	8.89e-08
	184	TR86655_c0_g1	-3.77755	5.13704	1.54e-09	1.01e-07
	185	TR80036_c0_g1	-5.35425	8.24926	1.88e-09	1.22e-07
	186	TR99236_c2_g2	-3.64027	4.7194	1.89e-09	1.22e-07
	187	TR73562_c0_g1	-10.2276	2.1343	1.91e-09	1.23e-07
	188	TR87021_c2_g1	-6.36157	2.64874	1.95e-09	1.25e-07
	189	TR81423_c0_g1	-3.16666	6.64317	1.98e-09	1.27e-07
	190	TR93468_c4_g2	-3.76862	4.27908	2.18e-09	1.38e-07
	191	TR36903_c0_g1	-4.39585	3.82868	2.25e-09	1.42e-07
	192	TR88689_c2_g1	-3.31254	6.69921	2.6e-09	1.63e-07
	193	TR84144_c0_g2	-4.14662	7.61641	2.66e-09	1.66e-07
	194	TR75530_c0_g1	-6.83268	2.76546	2.75e-09	1.71e-07
	195	TR87568_c2_g2	-3.57577	4.84593	2.86e-09	1.78e-07
	196	TR70821_c0_g1	-3.71423	5.86264	2.96e-09	1.83e-07
	197	TR80164_c0_g1	-3.36474	5.91427	2.97e-09	1.84e-07
	198	TR97424_c0_g1	-3.07532	7.54633	3.17e-09	1.95e-07
	199	TR84139_c0_g1	-3.85887	4.35102	3.22e-09	1.98e-07
	200	TR80104_c0_g1	-3.26236	7.41323	3.34e-09	2.04e-07
	201	TR81925_c0_g1	-5.07908	4.59955	3.56e-09	2.16e-07
	202	TR91052_c0_g1	-3.19114	5.67609	3.6e-09	2.18e-07
	203	TR22338_c0_g1	-10.2355	2.14187	3.87e-09	2.33e-07
	204	TR88354_c2_g1	-4.0544	7.12478	4.15e-09	2.48e-07
	205	TR86398_c0_g1	-5.12942	3.15276	4.2e-09	2.5e-07
	206	TR93149_c0_g3	-3.54149	4.26721	4.21e-09	2.51e-07
	207	TR69183_c0_g2	-10.1465	2.05574	4.45e-09	2.63e-07
	208	TR86025_c0_g3	-2.99528	6.03002	4.55e-09	2.69e-07
	209	TR92722_c0_g5	-3.17827	5.92467	4.57e-09	2.7e-07
	210	TR95536_c1_g3	-3.73592	5.09286	4.78e-09	2.81e-07
	211	TR98827_c1_g1	-3.55833	4.16437	4.99e-09	2.93e-07
	212	TR99204_c2_g3	-5.46576	2.88778	4.99e-09	2.93e-07
	213	TR97696_c0_g2	-4.76415	6.06531	5.36e-09	3.13e-07
	214	TR81122_c0_g2	-3.82562	3.95324	5.42e-09	3.15e-07
	215	TR94392_c1_g1	-2.90207	6.64556	5.47e-09	3.18e-07
	216	TR97493_c1_g1	-3.52955	5.43575	5.6e-09	3.25e-07
	217	TR69889_c0_g1	-4.88399	3.15519	5.64e-09	3.26e-07
	218	TR73071_c0_g1	-3.0161	6.90131	5.72e-09	3.3e-07
	219	TR85611_c0_g3	-3.16632	5.32495	6.19e-09	3.55e-07
	220	TR92461_c1_g2	-3.66359	7.21432	6.39e-09	3.65e-07
	221	TR97630_c1_g4	-2.92121	7.4706	6.78e-09	3.83e-07
	222	TR80662_c0_g1	-2.93046	6.16877	7.35e-09	4.12e-07
	223	TR85376_c3_g1	-3.50101	4.18068	8.07e-09	4.5e-07
	224	TR79570_c0_g3	-4.01081	4.66591	8.15e-09	4.54e-07
	225	TR97303_c4_g1	-2.82923	8.40874	8.18e-09	4.55e-07
	226	TR30287_c0_g1	-5.07285	3.26542	8.25e-09	4.58e-07
	227	TR96860_c1_g6	-3.75982	4.31804	9.26e-09	5.12e-07
	228	TR93787_c1_g4	-3.27631	4.57107	9.84e-09	5.4e-07
	229	TR86097_c0_g3	-3.31222	5.22347	1.03e-08	5.63e-07
	230	TR96684_c0_g1	-5.01827	7.18449	1.05e-08	5.74e-07
	231	TR82487_c0_g1	-3.65126	7.24177	1.09e-08	5.9e-07
	232	TR85301_c0_g1	-3.52094	5.64209	1.12e-08	6.06e-07
	233	TR98580_c0_g1	-3.73798	3.83653	1.13e-08	6.11e-07
	234	TR92330_c0_g1	-3.3143	4.62595	1.19e-08	6.39e-07
	235	TR85808_c0_g2	-10.1193	2.02949	1.25e-08	6.68e-07
	236	TR96187_c1_g2	-4.79135	3.25342	1.3e-08	6.91e-07
	237	TR97947_c1_g1	-7.67504	2.13557	1.34e-08	7.1e-07
	238	TR88327_c0_g1	-2.84205	6.5249	1.49e-08	7.86e-07
	239	TR93907_c0_g1	-3.21612	4.66517	1.57e-08	8.27e-07
	240	TR86714_c0_g1	-3.32295	5.43251	1.59e-08	8.33e-07
	241	TR88191_c0_g1	-3.31879	7.31653	1.6e-08	8.36e-07
	242	TR94760_c2_g1	-3.47093	4.03073	1.71e-08	8.91e-07
	243	TR94370_c1_g6	-4.9107	2.96913	1.71e-08	8.92e-07
	244	TR95783_c6_g2	-3.21856	4.6898	1.78e-08	9.25e-07
	245	TR85506_c0_g2	-3.25923	5.92883	1.91e-08	9.85e-07
	246	TR96366_c0_g1	-5.02119	3.33432	2.02e-08	1.04e-06
	247	TR94758_c0_g1	-3.68548	3.95904	2.29e-08	1.17e-06
	248	TR95566_c1_g1	-3.71539	4.02254	2.34e-08	1.19e-06
	249	TR45635_c0_g1	-6.58257	2.52532	2.35e-08	1.19e-06
	250	TR93951_c1_g2	-3.32652	4.26188	2.35e-08	1.19e-06
	251	TR79304_c0_g3	-3.89228	3.87539	2.4e-08	1.21e-06
	252	TR97753_c1_g4	-4.65915	3.19781	2.42e-08	1.22e-06
	253	TR95045_c3_g1	-3.12098	5.45597	2.53e-08	1.27e-06
	254	TR78820_c0_g1	-6.59821	2.54073	2.57e-08	1.29e-06
	255	TR88530_c2_g4	-3.18962	4.78067	2.58e-08	1.29e-06
	256	TR94683_c1_g1	-3.18114	7.01331	2.63e-08	1.31e-06
	257	TR93308_c1_g1	-3.48465	6.10575	2.66e-08	1.33e-06
	258	TR91972_c0_g1	-3.14305	10.4137	2.67e-08	1.33e-06
	259	TR98711_c2_g3	-3.5684	3.96309	2.71e-08	1.35e-06
	260	TR95417_c0_g2	-3.44047	4.26762	2.73e-08	1.36e-06
	261	TR87054_c1_g1	-3.42326	4.52437	2.8e-08	1.38e-06
	262	TR32787_c1_g1	-6.99094	2.38125	2.8e-08	1.38e-06
	263	TR95141_c2_g2	-3.05406	5.0254	2.81e-08	1.39e-06
	264	TR98755_c0_g1	-9.95506	1.87064	2.83e-08	1.39e-06
	265	TR95917_c1_g4	-2.86007	5.75812	2.9e-08	1.42e-06
	266	TR83671_c0_g1	-2.81771	7.40545	3e-08	1.47e-06
	267	TR97591_c0_g3	-3.0599	7.61841	3.23e-08	1.57e-06
	268	TR89854_c0_g1	-3.01737	7.07043	3.44e-08	1.66e-06
	269	TR96254_c1_g1	-2.70745	7.27003	3.47e-08	1.68e-06
	270	TR96716_c1_g2	-2.71065	6.71203	3.82e-08	1.83e-06
	271	TR93903_c0_g2	-3.15464	4.73393	3.93e-08	1.88e-06
	272	TR95990_c1_g4	-2.92816	5.67853	3.95e-08	1.88e-06
	273	TR78365_c0_g1	-6.08707	2.38431	4.05e-08	1.92e-06
	274	TR92724_c1_g1	-3.54952	4.13503	4.09e-08	1.94e-06
	275	TR78704_c0_g1	-3.00494	6.0104	4.19e-08	1.98e-06
	276	TR98903_c1_g2	-5.51069	2.60208	4.2e-08	1.99e-06
	277	TR78288_c0_g3	-5.01585	3.01264	4.45e-08	2.1e-06
	278	TR95397_c1_g1	-3.41351	6.20786	4.48e-08	2.1e-06
	279	TR85190_c0_g1	-3.84645	6.77894	5.04e-08	2.35e-06
	280	TR92273_c0_g2	-4.21253	3.34493	5.39e-08	2.5e-06
	281	TR92909_c0_g4	-4.11138	3.54063	5.42e-08	2.5e-06
	282	TR85009_c0_g1	-3.62102	3.80131	5.99e-08	2.74e-06
	283	TR92054_c0_g2	-4.40175	3.67074	6.55e-08	2.98e-06
	284	TR71405_c0_g1	-9.85309	1.77246	6.64e-08	3.02e-06
	285	TR90995_c1_g4	-3.10176	4.62551	6.69e-08	3.04e-06
	286	TR93097_c2_g1	-4.3685	8.44361	6.74e-08	3.06e-06
	287	TR96712_c0_g5	-3.34649	4.15966	6.77e-08	3.07e-06
	288	TR78868_c0_g1	-6.49576	2.44318	6.79e-08	3.08e-06
	289	TR99046_c1_g1	-3.39413	3.95686	7.26e-08	3.26e-06
	290	TR94826_c1_g1	-2.66942	6.85611	7.37e-08	3.3e-06
	291	TR97506_c0_g2	-3.33969	4.66291	7.46e-08	3.33e-06
	292	TR64830_c0_g1	-4.76666	5.00841	7.59e-08	3.39e-06
	293	TR85542_c0_g1	-9.8086	1.72986	7.93e-08	3.52e-06
	294	TR93331_c0_g2	-2.93104	7.33992	8.03e-08	3.56e-06
	295	TR93674_c0_g4	-4.81314	7.58989	8.34e-08	3.69e-06
	296	TR92214_c0_g1	-3.44406	4.17905	8.46e-08	3.73e-06
	297	TR84144_c0_g1	-2.66998	7.81302	8.49e-08	3.75e-06
	298	TR74642_c0_g1	-4.63148	3.82529	8.87e-08	3.91e-06
	299	TR98631_c0_g3	-3.91024	3.6888	9.33e-08	4.09e-06
	300	TR96193_c0_g2	-2.84407	5.22777	9.37e-08	4.11e-06
	301	TR92379_c0_g1	-2.63541	6.27188	9.99e-08	4.35e-06
	302	TR98941_c2_g4	-3.04562	4.53535	1.08e-07	4.65e-06
	303	TR83369_c0_g1	-4.01951	3.91231	1.13e-07	4.86e-06
	304	TR83550_c0_g3	-2.75993	6.47294	1.13e-07	4.87e-06
	305	TR98293_c0_g3	-4.1258	5.60707	1.19e-07	5.1e-06
	306	TR93570_c0_g2	-4.86971	2.80482	1.2e-07	5.14e-06
	307	TR99103_c2_g4	-2.94836	5.86385	1.26e-07	5.37e-06
	308	TR91657_c4_g2	-7.52725	2.03571	1.28e-07	5.41e-06
	309	TR94327_c2_g5	-2.64185	8.42796	1.35e-07	5.68e-06
	310	TR84272_c0_g1	-3.36298	4.01505	1.37e-07	5.77e-06
	311	TR97646_c1_g1	-2.89671	7.16284	1.45e-07	6.07e-06
	312	TR88288_c0_g1	-3.77264	4.88455	1.47e-07	6.12e-06
	313	TR97230_c3_g1	-3.0068	6.07105	1.47e-07	6.12e-06
	314	TR89965_c0_g1	-7.39698	1.86619	1.47e-07	6.13e-06
	315	TR91206_c3_g2	-3.28586	6.76285	1.54e-07	6.39e-06
	316	TR92984_c0_g1	-2.67885	6.43516	1.54e-07	6.4e-06
	317	TR85893_c0_g2	-4.97093	2.67941	1.6e-07	6.61e-06
	318	TR45359_c0_g1	-3.45841	3.67325	1.65e-07	6.81e-06
	319	TR85725_c0_g1	-4.40989	3.37956	1.65e-07	6.84e-06
	320	TR78220_c0_g1	-3.48924	3.74838	1.72e-07	7.07e-06
	321	TR96304_c2_g1	-9.72213	1.6468	1.74e-07	7.16e-06
	322	TR76600_c0_g1	-3.65096	4.33207	1.88e-07	7.67e-06
	323	TR93507_c0_g1	-6.68848	2.05432	1.89e-07	7.7e-06
	324	TR68405_c0_g1	-2.87022	4.82956	1.9e-07	7.74e-06
	325	TR82979_c2_g2	-3.4022	3.72638	2.02e-07	8.15e-06
	326	TR98941_c2_g1	-3.04147	4.73877	2.09e-07	8.39e-06
	327	TR85209_c0_g1	-4.80864	3.13338	2.11e-07	8.47e-06
	328	TR90854_c2_g2	-3.05039	7.68765	2.14e-07	8.57e-06
	329	TR91280_c0_g1	-5.95235	2.2272	2.18e-07	8.68e-06
	330	TR89671_c0_g5	-2.90769	4.66899	2.21e-07	8.79e-06
	331	TR93377_c2_g3	-6.25069	2.17533	2.23e-07	8.84e-06
	332	TR89731_c1_g2	-9.68186	1.60831	2.24e-07	8.9e-06
	333	TR80075_c0_g1	-4.70007	3.14036	2.26e-07	8.97e-06
	334	TR96301_c1_g3	-2.52429	7.11992	2.28e-07	9e-06
	335	TR92831_c0_g1	-4.70033	2.88552	2.31e-07	9.12e-06
	336	TR96331_c2_g7	-3.76813	3.72163	2.39e-07	9.39e-06
	337	TR91049_c1_g1	-2.95137	8.94693	2.48e-07	9.73e-06
	338	TR96664_c3_g1	-4.61495	2.91277	2.48e-07	9.74e-06
	339	TR93927_c0_g1	-3.36781	3.7206	2.49e-07	9.75e-06
	340	TR88498_c1_g1	-2.73639	6.4718	2.57e-07	1e-05
	341	TR96856_c1_g1	-4.03918	4.58346	2.69e-07	1.05e-05
	342	TR98760_c1_g1	-2.87536	5.63533	2.7e-07	1.05e-05
	343	TR84464_c0_g1	-3.08938	4.58398	2.74e-07	1.06e-05
	344	TR81105_c0_g1	-4.70273	2.83685	2.91e-07	1.12e-05
	345	TR91160_c3_g1	-5.93112	2.60193	2.96e-07	1.14e-05
	346	TR79908_c0_g1	-3.73938	7.01602	3e-07	1.15e-05
	347	TR80642_c0_g1	-4.89954	4.24346	3.01e-07	1.15e-05
	348	TR54776_c0_g1	-7.30921	1.78135	3.09e-07	1.18e-05
	349	TR95558_c4_g1	-6.11459	2.35279	3.21e-07	1.23e-05
	350	TR81304_c1_g1	-2.54626	5.98863	3.29e-07	1.26e-05
	351	TR90631_c3_g3	-2.70724	5.38656	3.31e-07	1.26e-05
	352	TR97737_c0_g2	-3.21849	6.06116	3.43e-07	1.31e-05
	353	TR98922_c2_g4	-5.91526	2.58696	3.45e-07	1.31e-05
	354	TR76072_c0_g1	-2.9103	5.58458	3.52e-07	1.33e-05
	355	TR93247_c0_g1	-2.59307	8.88914	3.74e-07	1.41e-05
	356	TR97769_c0_g2	-9.6444	1.57232	3.74e-07	1.41e-05
	357	TR81567_c1_g1	-2.67687	7.69017	3.77e-07	1.41e-05
	358	TR92722_c0_g2	-2.65025	5.54839	3.88e-07	1.45e-05
	359	TR74974_c0_g1	-4.07694	4.8273	3.94e-07	1.48e-05
	360	TR84164_c0_g1	-4.05693	3.16921	4e-07	1.5e-05
	361	TR99293_c0_g4	-3.01832	4.83593	4.06e-07	1.51e-05
	362	TR85687_c0_g1	-6.66948	2.07482	4.14e-07	1.54e-05
	363	TR63522_c0_g1	-3.45487	4.53996	4.16e-07	1.55e-05
	364	TR85216_c0_g3	-3.14915	5.99213	4.22e-07	1.57e-05
	365	TR90480_c0_g1	-2.97021	4.21245	4.26e-07	1.58e-05
	366	TR89090_c3_g1	-2.99445	7.40172	4.36e-07	1.61e-05
	367	TR94713_c1_g2	-3.29743	7.54344	4.36e-07	1.61e-05
	368	TR90608_c0_g1	-3.7044	5.12888	4.44e-07	1.64e-05
	369	TR57104_c0_g2	-3.78159	3.51231	4.51e-07	1.66e-05
	370	TR84106_c0_g1	-4.6812	2.65414	4.52e-07	1.66e-05
	371	TR85109_c0_g1	-3.14199	3.97328	4.67e-07	1.71e-05
	372	TR95270_c3_g6	-3.06659	6.31777	4.77e-07	1.74e-05
	373	TR93936_c0_g1	-4.38715	3.22676	5.65e-07	2.03e-05
	374	TR90560_c1_g1	-2.65737	5.31122	5.7e-07	2.04e-05
	375	TR88501_c0_g2	-4.32486	2.8627	5.94e-07	2.12e-05
	376	TR98371_c2_g2	-4.54591	2.7017	5.95e-07	2.12e-05
	377	TR72809_c0_g1	-7.25296	1.727	6.14e-07	2.18e-05
	378	TR89205_c3_g1	-3.00447	4.1208	6.16e-07	2.19e-05
	379	TR93272_c2_g2	-5.17262	2.96916	6.28e-07	2.23e-05
	380	TR29280_c0_g1	-3.68658	7.24737	6.3e-07	2.23e-05
	381	TR91967_c1_g1	-3.2401	4.16995	6.39e-07	2.26e-05
	382	TR71565_c0_g1	-5.34447	3.08452	6.4e-07	2.26e-05
	383	TR98690_c1_g5	-3.53094	3.93974	6.44e-07	2.28e-05
	384	TR98931_c1_g1	-2.42691	6.72101	6.97e-07	2.45e-05
	385	TR99534_c2_g1	-6.07768	2.01044	7.02e-07	2.47e-05
	386	TR77177_c0_g1	-3.44639	7.93711	7.03e-07	2.47e-05
	387	TR97737_c0_g3	-6.07065	2.00377	7.25e-07	2.54e-05
	388	TR92034_c2_g2	-2.93728	4.51105	7.44e-07	2.6e-05
	389	TR97633_c0_g3	-3.29312	5.97155	7.46e-07	2.6e-05
	390	TR95250_c2_g1	-2.85352	5.5591	7.48e-07	2.61e-05
	391	TR84664_c0_g1	-4.32538	3.112	7.6e-07	2.64e-05
	392	TR96298_c1_g3	-2.82661	7.26999	7.61e-07	2.64e-05
	393	TR91852_c2_g2	-2.98211	5.81134	7.69e-07	2.67e-05
	394	TR88312_c1_g1	-3.93067	3.09021	7.93e-07	2.74e-05
	395	TR91802_c0_g2	-4.22751	2.88248	7.94e-07	2.74e-05
	396	TR96712_c0_g1	-4.75608	2.89026	8.3e-07	2.85e-05
	397	TR99151_c1_g1	-3.10174	4.38353	8.34e-07	2.86e-05
	398	TR99426_c8_g2	-4.75033	3.26329	8.41e-07	2.89e-05
	399	TR71316_c0_g1	-2.68715	5.01944	8.49e-07	2.91e-05
	400	TR96031_c0_g1	-3.52589	3.51705	8.99e-07	3.07e-05
	401	TR54452_c0_g1	-4.03262	4.86877	9.01e-07	3.07e-05
	402	TR89981_c2_g1	-2.91393	7.703	9.13e-07	3.11e-05
	403	TR143215_c0_g1	-5.47739	2.61574	9.28e-07	3.15e-05
	404	TR97759_c1_g1	-2.45824	5.96215	9.32e-07	3.17e-05
	405	TR84050_c0_g2	-6.49393	1.82819	9.7e-07	3.28e-05
	406	TR88501_c0_g1	-3.01402	10.3767	1.01e-06	3.43e-05
	407	TR88584_c0_g1	-3.25005	5.29462	1.05e-06	3.53e-05
	408	TR88631_c1_g2	-4.26264	3.65956	1.06e-06	3.57e-05
	409	TR25478_c0_g1	-4.0772	3.2463	1.06e-06	3.57e-05
	410	TR87649_c3_g1	-2.40201	7.33162	1.09e-06	3.65e-05
	411	TR88631_c1_g1	-7.2626	1.78381	1.14e-06	3.79e-05
	412	TR98613_c2_g4	-2.71241	5.32022	1.15e-06	3.82e-05
	413	TR97340_c2_g2	-3.72406	4.86584	1.15e-06	3.82e-05
	414	TR89545_c0_g1	-2.98161	4.28093	1.15e-06	3.83e-05
	415	TR89333_c1_g1	-2.60814	6.51142	1.16e-06	3.84e-05
	416	TR92625_c1_g1	-2.52508	6.58444	1.18e-06	3.89e-05
	417	TR99535_c5_g2	-4.34622	2.7157	1.28e-06	4.18e-05
	418	TR84775_c0_g1	-2.70073	5.21099	1.29e-06	4.22e-05
	419	TR99464_c4_g5	-4.02684	3.02972	1.3e-06	4.25e-05
	420	TR96540_c1_g1	-2.72897	5.43493	1.31e-06	4.27e-05
	421	TR90887_c2_g2	-2.62872	5.76175	1.31e-06	4.29e-05
	422	TR92647_c2_g1	-3.07125	3.77743	1.32e-06	4.31e-05
	423	TR89279_c1_g6	-7.2212	1.74437	1.34e-06	4.37e-05
	424	TR76326_c0_g1	-2.93056	5.97563	1.39e-06	4.5e-05
	425	TR82627_c3_g2	-2.75791	5.03403	1.39e-06	4.51e-05
	426	TR86902_c0_g4	-3.4442	3.51646	1.43e-06	4.6e-05
	427	TR95837_c3_g1	-4.81657	2.42456	1.44e-06	4.64e-05
	428	TR78297_c0_g1	-4.88122	4.0924	1.46e-06	4.7e-05
	429	TR62995_c0_g1	-6.42388	1.80153	1.48e-06	4.74e-05
	430	TR83331_c2_g1	-2.39885	6.96895	1.48e-06	4.74e-05
	431	TR96704_c0_g1	-2.66003	5.51077	1.52e-06	4.85e-05
	432	TR90004_c2_g1	-2.8084	4.23343	1.54e-06	4.9e-05
	433	TR99081_c1_g4	-2.74071	5.30692	1.54e-06	4.91e-05
	434	TR90472_c2_g9	-2.77603	4.32456	1.56e-06	4.95e-05
	435	TR87455_c0_g4	-2.80326	4.49855	1.56e-06	4.95e-05
	436	TR98573_c7_g1	-2.74893	4.47139	1.56e-06	4.97e-05
	437	TR89093_c5_g3	-3.18855	5.11014	1.57e-06	4.97e-05
	438	TR99337_c2_g1	-2.90823	4.60385	1.57e-06	4.98e-05
	439	TR97470_c1_g3	-2.5107	5.71853	1.58e-06	5.01e-05
	440	TR77262_c0_g1	-2.61254	6.0557	1.6e-06	5.05e-05
	441	TR87794_c0_g1	-3.28911	3.76235	1.63e-06	5.13e-05
	442	TR95526_c0_g2	-4.35703	2.64682	1.65e-06	5.19e-05
	443	TR95884_c0_g1	-4.70344	2.45802	1.65e-06	5.2e-05
	444	TR93981_c1_g10	-9.4119	1.35113	1.75e-06	5.47e-05
	445	TR96750_c0_g3	-2.57309	6.3535	1.78e-06	5.54e-05
	446	TR87002_c0_g1	-2.86085	7.33658	1.79e-06	5.56e-05
	447	TR99151_c1_g2	-3.15667	4.49379	1.8e-06	5.59e-05
	448	TR93201_c0_g1	-2.36913	6.74991	1.84e-06	5.73e-05
	449	TR96860_c1_g2	-3.45077	3.37101	1.89e-06	5.85e-05
	450	TR88829_c0_g1	-2.68631	5.59174	1.9e-06	5.88e-05
	451	TR90253_c1_g3	-4.298	2.71117	1.91e-06	5.9e-05
	452	TR75573_c0_g1	-3.32683	3.5654	1.97e-06	6.05e-05
	453	TR98727_c1_g1	-2.96188	3.81749	2.03e-06	6.22e-05
	454	TR91314_c1_g4	-2.75853	5.48143	2.04e-06	6.25e-05
	455	TR85459_c4_g1	-5.40377	2.32844	2.05e-06	6.27e-05
	456	TR91063_c0_g1	-3.33255	4.2102	2.08e-06	6.35e-05
	457	TR74088_c0_g1	-3.46863	3.33232	2.16e-06	6.56e-05
	458	TR94838_c3_g3	-2.73315	7.42498	2.3e-06	6.92e-05
	459	TR57486_c0_g1	-5.70821	2.05321	2.33e-06	7.01e-05
	460	TR92634_c1_g2	-2.42576	6.03826	2.35e-06	7.05e-05
	461	TR74198_c0_g2	-4.55972	3.82568	2.36e-06	7.06e-05
	462	TR30641_c0_g1	-7.11129	1.59006	2.37e-06	7.1e-05
	463	TR113002_c0_g1	-3.07017	3.65437	2.4e-06	7.19e-05
	464	TR96471_c0_g1	-2.77131	4.31251	2.42e-06	7.22e-05
	465	TR92711_c0_g1	-2.49171	8.82228	2.48e-06	7.39e-05
	466	TR79887_c0_g1	-2.91751	4.34316	2.49e-06	7.4e-05
	467	TR87296_c0_g1	-9.35524	1.2974	2.5e-06	7.43e-05
	468	TR49358_c0_g1	-3.20796	4.19982	2.53e-06	7.51e-05
	469	TR98830_c1_g2	-3.23406	3.88297	2.61e-06	7.73e-05
	470	TR76396_c0_g1	-2.62908	5.52175	2.62e-06	7.74e-05
	471	TR92148_c2_g3	-2.69125	7.43127	2.77e-06	8.15e-05
	472	TR92000_c0_g1	-2.7416	4.742	2.77e-06	8.15e-05
	473	TR93903_c0_g1	-5.18211	3.92723	2.8e-06	8.22e-05
	474	TR97529_c0_g1	-2.26617	6.76921	2.8e-06	8.23e-05
	475	TR93379_c0_g1	-2.88724	5.67079	2.81e-06	8.25e-05
	476	TR62701_c0_g1	-7.03089	1.51385	2.84e-06	8.33e-05
	477	TR89178_c0_g2	-2.44886	5.41048	2.89e-06	8.43e-05
	478	TR94678_c2_g1	-2.92302	6.98985	2.89e-06	8.43e-05
	479	TR74946_c0_g1	-2.96985	3.77457	2.89e-06	8.43e-05
	480	TR86494_c0_g2	-2.8741	4.40894	2.93e-06	8.55e-05
	481	TR95841_c0_g2	-3.02357	3.72335	2.97e-06	8.66e-05
	482	TR97829_c3_g3	-3.45649	4.91243	3.01e-06	8.75e-05
	483	TR93900_c0_g1	-4.09545	5.3115	3.06e-06	8.88e-05
	484	TR97447_c2_g1	-3.23615	3.89662	3.19e-06	9.2e-05
	485	TR91483_c0_g3	-2.2957	6.00691	3.2e-06	9.23e-05
	486	TR94838_c3_g4	-4.36339	2.54318	3.43e-06	9.82e-05
	487	TR80149_c0_g1	-3.32581	5.35915	3.56e-06	0.0001018
	488	TR96629_c2_g3	-2.85654	4.04957	3.62e-06	0.0001032
	489	TR97191_c1_g2	-2.92041	3.75188	3.71e-06	0.0001052
	490	TR85452_c0_g1	-9.26191	1.20904	3.75e-06	0.0001065
	491	TR85897_c1_g1	-2.93583	4.96548	3.78e-06	0.0001073
	492	TR78327_c0_g1	-2.73294	6.56171	3.81e-06	0.0001081
	493	TR95694_c0_g2	-2.44057	5.71531	4.02e-06	0.0001135
	494	TR99369_c4_g8	-3.62975	3.03509	4.05e-06	0.000114
	495	TR92597_c1_g1	-2.62065	4.54916	4.05e-06	0.000114
	496	TR90907_c0_g2	-6.96104	1.44746	4.05e-06	0.000114
	497	TR94518_c1_g2	-3.06566	4.54019	4.05e-06	0.000114
	498	TR92813_c1_g2	-2.38573	6.82375	4.07e-06	0.0001144
	499	TR75939_c1_g1	-3.26276	3.42831	4.15e-06	0.0001165
	500	TR84390_c0_g2	-2.65384	4.27419	4.16e-06	0.0001166
	501	TR97114_c2_g3	-2.36767	7.57091	4.19e-06	0.0001174
	502	TR79812_c0_g1	-9.29595	1.24096	4.2e-06	0.0001175
	503	TR90274_c0_g2	-2.35845	5.52785	4.22e-06	0.000118
	504	TR86387_c0_g2	-5.51348	1.83831	4.24e-06	0.0001185
	505	TR97568_c2_g3	-3.92092	2.88996	4.31e-06	0.0001201
	506	TR86104_c0_g1	-3.79315	2.97151	4.32e-06	0.0001202
	507	TR100372_c0_g1	-9.25318	1.20064	4.47e-06	0.0001238
	508	TR93253_c0_g1	-2.20717	7.26743	4.49e-06	0.0001243
	509	TR74232_c0_g1	-5.1831	2.09485	4.56e-06	0.0001257
	510	TR78131_c0_g1	-2.76239	4.08516	4.57e-06	0.0001259
	511	TR97059_c0_g2	-2.87868	4.84517	4.63e-06	0.0001274
	512	TR55099_c0_g1	-4.82163	2.74613	4.69e-06	0.0001287
	513	TR96061_c0_g3	-2.72019	5.77984	4.78e-06	0.0001308
	514	TR81619_c0_g2	-2.78953	3.93248	4.79e-06	0.0001309
	515	TR62456_c0_g1	-9.22329	1.17258	4.81e-06	0.0001313
	516	TR92322_c0_g1	-2.36968	7.06186	4.89e-06	0.0001333
	517	TR65641_c0_g1	-4.11926	3.38644	4.94e-06	0.0001345
	518	TR98969_c3_g2	-3.65622	6.66832	4.96e-06	0.0001351
	519	TR98369_c1_g4	-3.95228	2.78453	5e-06	0.000136
	520	TR89745_c6_g3	-3.00287	7.39386	5.07e-06	0.0001378
	521	TR93936_c0_g2	-3.8123	4.24953	5.14e-06	0.0001391
	522	TR88487_c1_g2	-2.27358	6.81834	5.22e-06	0.000141
	523	TR93937_c1_g1	-2.83294	4.22453	5.23e-06	0.0001412
	524	TR96015_c1_g1	-2.68453	4.09625	5.27e-06	0.0001422
	525	TR87762_c0_g1	-3.55739	9.04423	5.35e-06	0.0001438
	526	TR97836_c2_g1	-2.25243	5.99254	5.59e-06	0.0001497
	527	TR83322_c0_g2	-3.33029	3.39411	5.63e-06	0.0001505
	528	TR94626_c0_g1	-3.67545	5.58823	5.63e-06	0.0001505
	529	TR91372_c0_g4	-2.82432	4.64805	5.7e-06	0.0001519
	530	TR97201_c2_g6	-3.32608	3.27755	5.72e-06	0.0001523
	531	TR69501_c0_g4	-3.80885	3.35993	5.89e-06	0.0001561
	532	TR93935_c1_g1	-2.70529	4.12452	6.03e-06	0.0001594
	533	TR93366_c0_g1	-2.24703	5.90025	6.16e-06	0.0001625
	534	TR97829_c3_g2	-3.30206	4.83373	6.22e-06	0.0001638
	535	TR91684_c2_g2	-2.20616	8.57808	6.26e-06	0.0001644
	536	TR92875_c1_g2	-3.27131	4.78439	6.26e-06	0.0001644
	537	TR81895_c1_g1	-5.76363	2.13893	6.27e-06	0.0001645
	538	TR96192_c2_g1	-2.81343	5.3044	6.33e-06	0.0001659
	539	TR98549_c1_g1	-3.03857	3.60784	6.48e-06	0.0001696
	540	TR94451_c2_g1	-3.08765	5.21142	6.52e-06	0.0001706
	541	TR53145_c0_g1	-9.17009	1.12257	6.55e-06	0.0001712
	542	TR98931_c0_g1	-2.20217	6.27039	6.69e-06	0.000174
	543	TR86077_c0_g3	-3.08235	3.46049	6.69e-06	0.0001741
	544	TR74384_c1_g1	-3.27885	3.86338	6.72e-06	0.0001748
	545	TR71070_c0_g1	-9.18669	1.138	6.74e-06	0.0001752
	546	TR97470_c0_g1	-2.25537	5.7595	6.86e-06	0.0001779
	547	TR60562_c0_g1	-4.36946	2.37666	6.87e-06	0.0001779
	548	TR99374_c0_g6	-3.17125	4.30585	6.9e-06	0.0001785
	549	TR82441_c2_g1	-2.86663	5.1898	6.99e-06	0.0001807
	550	TR85096_c1_g2	-9.18801	1.13921	7.01e-06	0.0001812
	551	TR96176_c0_g1	-3.0926	3.6626	7.02e-06	0.0001813
	552	TR98631_c0_g4	-3.78565	3.38913	7.05e-06	0.0001818
	553	TR67715_c0_g1	-3.27881	5.19292	7.08e-06	0.0001823
	554	TR90941_c0_g1	-5.05816	2.12878	7.14e-06	0.0001836
	555	TR92033_c0_g2	-3.41896	3.14308	7.17e-06	0.0001844
	556	TR78001_c1_g2	-2.43351	7.90584	7.2e-06	0.0001851
	557	TR90366_c0_g1	-2.42562	4.89395	7.21e-06	0.0001852
	558	TR88449_c0_g1	-2.48347	4.54046	7.22e-06	0.0001852
	559	TR86387_c0_g1	-5.21853	1.84465	7.24e-06	0.0001858
	560	TR80149_c1_g1	-3.17714	5.8591	7.44e-06	0.0001904
	561	TR98095_c2_g2	-2.67782	3.95135	7.47e-06	0.0001908
	562	TR73755_c0_g1	-3.1461	3.45573	7.5e-06	0.0001916
	563	TR74931_c1_g2	-4.46974	2.50922	7.54e-06	0.0001924
	564	TR91941_c1_g4	-9.23065	1.17991	7.58e-06	0.0001931
	565	TR98561_c3_g4	-3.35229	5.13893	7.59e-06	0.0001933
	566	TR13511_c0_g3	-9.14796	1.10169	7.64e-06	0.0001942
	567	TR95132_c0_g1	-2.70645	4.14557	7.77e-06	0.000197
	568	TR92515_c2_g2	-9.1504	1.10414	7.85e-06	0.0001989
	569	TR93610_c0_g1	-3.56326	2.96793	8.38e-06	0.0002112
	570	TR91417_c0_g1	-3.2709	4.31839	8.5e-06	0.0002139
	571	TR89521_c0_g1	-2.74067	4.06446	8.57e-06	0.0002151
	572	TR96629_c3_g1	-2.20486	6.09056	8.61e-06	0.000216
	573	TR45367_c0_g1	-4.05517	2.51989	8.67e-06	0.0002172
	574	TR91445_c0_g1	-6.96679	1.50477	8.86e-06	0.000221
	575	TR72808_c0_g2	-4.6596	3.66718	8.91e-06	0.0002221
	576	TR88370_c0_g1	-5.88023	1.82532	8.91e-06	0.0002221
	577	TR52511_c0_g1	-3.97409	3.5588	9.13e-06	0.0002269
	578	TR87447_c0_g1	-9.12456	1.07965	9.18e-06	0.000228
	579	TR91291_c0_g1	-6.32821	1.71126	9.3e-06	0.0002305
	580	TR95564_c0_g8	-2.29321	5.42199	9.43e-06	0.0002337
	581	TR92188_c0_g2	-2.54848	8.36758	9.47e-06	0.0002344
	582	TR81937_c0_g1	-2.46298	4.96786	9.63e-06	0.000238
	583	TR82006_c0_g2	-5.25363	1.90482	1.01e-05	0.0002487
	584	TR90156_c4_g1	-3.22837	3.35115	1.02e-05	0.0002507
	585	TR91547_c0_g1	-2.46535	4.48867	1.02e-05	0.000251
	586	TR94974_c0_g2	-3.81261	5.42909	1.03e-05	0.0002522
	587	TR89278_c1_g1	-2.14118	6.36636	1.03e-05	0.0002527
	588	TR96391_c5_g1	-2.67368	4.10735	1.04e-05	0.0002533
	589	TR95889_c0_g3	-3.12071	5.70139	1.04e-05	0.0002538
	590	TR93270_c3_g1	-2.87706	4.08871	1.05e-05	0.000256
	591	TR94451_c1_g3	-3.41132	3.60201	1.07e-05	0.000261
	592	TR19563_c0_g1	-4.3562	2.50207	1.12e-05	0.0002702
	593	TR93813_c0_g1	-2.89897	3.59376	1.12e-05	0.0002706
	594	TR96872_c0_g1	-3.59975	2.85165	1.13e-05	0.0002709
	595	TR81875_c0_g1	-3.73151	3.13849	1.15e-05	0.0002766
	596	TR95825_c0_g1	-2.40217	6.46215	1.16e-05	0.000279
	597	TR75170_c0_g1	-3.12862	3.45472	1.18e-05	0.0002819
	598	TR97298_c4_g2	-3.25534	3.17545	1.18e-05	0.0002822
	599	TR64056_c0_g1	-3.92313	2.73891	1.19e-05	0.000284
	600	TR81748_c0_g1	-2.43702	8.79536	1.21e-05	0.0002887
	601	TR90405_c0_g1	-2.26437	5.83043	1.22e-05	0.0002908
	602	TR99344_c0_g1	-2.59994	4.86437	1.23e-05	0.0002933
	603	TR39470_c0_g1	-5.39659	1.75991	1.24e-05	0.000295
	604	TR33968_c0_g1	-3.6607	4.94735	1.26e-05	0.0002982
	605	TR53571_c0_g1	-4.47407	2.92199	1.27e-05	0.0003003
	606	TR92597_c0_g1	-2.15995	5.96614	1.28e-05	0.0003026
	607	TR96982_c3_g2	-2.11786	6.9502	1.28e-05	0.0003036
	608	TR72281_c0_g1	-5.67841	1.63416	1.3e-05	0.000306
	609	TR92894_c2_g1	-4.30942	2.29157	1.3e-05	0.000307
	610	TR92156_c8_g1	-2.51828	6.34435	1.31e-05	0.0003092
	611	TR86412_c3_g1	-2.85383	3.59004	1.31e-05	0.0003092
	612	TR78285_c1_g2	-2.48005	6.84305	1.37e-05	0.0003222
	613	TR95511_c2_g2	-3.18771	3.58061	1.39e-05	0.000325
	614	TR96132_c2_g4	-2.66869	3.96092	1.4e-05	0.0003262
	615	TR84912_c0_g2	-3.17254	6.94101	1.4e-05	0.0003278
	616	TR82073_c0_g1	-4.06818	6.44239	1.41e-05	0.0003297
	617	TR95580_c4_g1	-2.81859	3.74578	1.44e-05	0.0003348
	618	TR89612_c1_g1	-2.14055	6.23808	1.45e-05	0.0003368
	619	TR86138_c2_g1	-2.99876	6.95648	1.45e-05	0.0003371
	620	TR79234_c0_g3	-9.03593	0.996807	1.46e-05	0.0003394
	621	TR76250_c0_g1	-6.74902	1.2463	1.47e-05	0.0003408
	622	TR80931_c0_g1	-3.31774	4.63267	1.49e-05	0.0003441
	623	TR92996_c1_g3	-2.38009	5.17363	1.49e-05	0.000345
	624	TR93575_c1_g1	-3.27536	3.41595	1.5e-05	0.0003461
	625	TR37747_c0_g1	-3.84819	4.57683	1.5e-05	0.0003462
	626	TR95981_c3_g1	-4.06396	2.44162	1.55e-05	0.000356
	627	TR81122_c0_g1	-2.87099	5.76068	1.56e-05	0.0003575
	628	TR93610_c2_g1	-2.21248	6.6386	1.56e-05	0.0003575
	629	TR78484_c0_g4	-2.87108	4.67944	1.58e-05	0.0003603
	630	TR86709_c0_g1	-9.02591	0.987452	1.58e-05	0.0003613
	631	TR66868_c0_g1	-9.12923	1.08459	1.58e-05	0.0003613
	632	TR86077_c0_g1	-2.46575	8.79803	1.58e-05	0.0003613
	633	TR88885_c0_g1	-9.01461	0.976693	1.59e-05	0.0003633
	634	TR86556_c0_g1	-4.05458	2.433	1.6e-05	0.0003654
	635	TR83338_c0_g1	-2.53607	4.97537	1.61e-05	0.0003662
	636	TR98095_c3_g1	-2.15616	7.08584	1.62e-05	0.0003695
	637	TR97474_c2_g2	-2.32305	5.03745	1.69e-05	0.000382
	638	TR91049_c0_g1	-2.2719	5.06102	1.74e-05	0.0003933
	639	TR93723_c0_g2	-2.1363	8.26854	1.75e-05	0.000395
	640	TR67677_c0_g2	-5.69757	1.61588	1.78e-05	0.0004013
	641	TR91862_c4_g2	-2.38703	4.43385	1.81e-05	0.0004059
	642	TR74837_c0_g1	-2.64409	4.47091	1.81e-05	0.0004068
	643	TR97679_c0_g1	-3.56649	2.91369	1.82e-05	0.0004083
	644	TR99553_c1_g1	-3.66619	2.69028	1.82e-05	0.0004083
	645	TR88043_c0_g1	-9.02146	0.983421	1.82e-05	0.0004085
	646	TR95787_c1_g1	-2.56309	5.35619	1.86e-05	0.0004147
	647	TR96254_c1_g6	-2.06826	6.26241	1.89e-05	0.0004209
	648	TR92459_c0_g4	-8.98081	0.945282	1.9e-05	0.0004242
	649	TR77672_c2_g1	-4.39597	2.15468	1.94e-05	0.0004312
	650	TR78787_c0_g1	-5.77365	1.76297	1.94e-05	0.0004315
	651	TR87448_c0_g1	-4.30674	5.56348	1.96e-05	0.0004335
	652	TR89691_c2_g4	-2.18227	5.59895	1.96e-05	0.0004336
	653	TR93801_c2_g1	-4.73044	2.67859	1.97e-05	0.0004363
	654	TR95726_c0_g1	-4.15338	2.27213	2e-05	0.0004425
	655	TR93071_c0_g1	-2.51383	4.37483	2.01e-05	0.0004441
	656	TR83827_c0_g1	-3.28837	5.88109	2.04e-05	0.0004502
	657	TR96440_c1_g1	-2.40688	8.8161	2.05e-05	0.0004518
	658	TR96777_c0_g1	-2.1632	5.89874	2.07e-05	0.0004551
	659	TR71776_c0_g1	-4.33815	2.46351	2.13e-05	0.0004667
	660	TR96337_c0_g1	-2.77579	4.22602	2.15e-05	0.0004704
	661	TR83576_c1_g1	-5.54803	1.93646	2.15e-05	0.0004704
	662	TR67409_c0_g1	-2.01225	8.77215	2.17e-05	0.0004752
	663	TR78573_c0_g1	-2.99028	3.6572	2.19e-05	0.0004796
	664	TR86716_c0_g2	-2.08192	5.98812	2.19e-05	0.0004799
	665	TR66197_c0_g1	-6.82531	1.37227	2.21e-05	0.0004818
	666	TR88674_c0_g2	-2.06723	6.31527	2.24e-05	0.0004884
	667	TR81063_c0_g2	-3.46298	3.07852	2.29e-05	0.0004972
	668	TR92724_c2_g3	-6.12935	1.56758	2.29e-05	0.0004975
	669	TR91379_c1_g1	-3.20347	3.33835	2.31e-05	0.0005005
	670	TR94975_c1_g1	-3.1644	3.59111	2.34e-05	0.0005054
	671	TR85976_c0_g1	-6.66848	1.17006	2.39e-05	0.0005137
	672	TR95298_c0_g1	-2.45432	4.91923	2.39e-05	0.0005145
	673	TR90016_c1_g4	-2.39259	8.22015	2.41e-05	0.000518
	674	TR73931_c0_g1	-3.28355	3.37614	2.42e-05	0.0005188
	675	TR98613_c2_g1	-2.45962	4.05971	2.42e-05	0.0005188
	676	TR83861_c0_g5	-5.28547	1.6245	2.46e-05	0.0005279
	677	TR96158_c0_g10	-2.93018	3.54386	2.48e-05	0.0005307
	678	TR59138_c1_g1	-2.57299	3.98326	2.48e-05	0.000531
	679	TR89467_c2_g1	-3.21434	3.44281	2.49e-05	0.0005323
	680	TR85355_c0_g1	-3.18619	3.11388	2.51e-05	0.0005364
	681	TR91214_c0_g3	-2.07221	6.99011	2.57e-05	0.0005456
	682	TR95445_c0_g1	-4.34392	2.08956	2.58e-05	0.0005476
	683	TR94465_c0_g1	-5.62234	1.54507	2.62e-05	0.0005549
	684	TR95694_c0_g3	-2.1943	5.38168	2.64e-05	0.0005597
	685	TR94149_c0_g6	-2.99614	3.26029	2.68e-05	0.0005665
	686	TR89914_c0_g1	-2.38649	5.06852	2.69e-05	0.0005683
	687	TR88079_c0_g1	-2.19886	5.29033	2.71e-05	0.0005711
	688	TR64431_c0_g1	-2.98437	3.30983	2.74e-05	0.0005776
	689	TR94271_c3_g2	-2.25963	4.73177	2.75e-05	0.0005785
	690	TR99119_c1_g1	-2.22749	5.44138	2.77e-05	0.0005822
	691	TR93212_c0_g2	-3.97937	2.41468	2.77e-05	0.0005835
	692	TR98918_c0_g1	-2.43275	6.59602	2.82e-05	0.0005912
	693	TR62917_c0_g1	-2.49861	4.13921	2.84e-05	0.0005942
	694	TR91496_c5_g2	-2.56319	4.1552	2.9e-05	0.0006056
	695	TR99265_c3_g1	-2.39882	4.92045	2.93e-05	0.0006105
	696	TR91919_c0_g1	-2.29429	5.61545	2.96e-05	0.0006144
	697	TR91418_c4_g2	-3.03755	3.35509	2.97e-05	0.0006165
	698	TR97052_c1_g2	-2.39902	6.47145	2.99e-05	0.0006203
	699	TR71710_c0_g1	-4.65559	2.48367	3e-05	0.0006236
	700	TR86256_c0_g2	-3.98698	2.39504	3.03e-05	0.0006283
	701	TR93212_c0_g3	-4.73289	1.82326	3.08e-05	0.000638
	702	TR89861_c0_g1	-3.2338	3.14438	3.12e-05	0.000644
	703	TR92330_c1_g1	-3.64992	2.60716	3.14e-05	0.000648
	704	TR98280_c2_g2	-4.03584	2.71514	3.14e-05	0.0006486
	705	TR97340_c1_g1	-4.87569	2.83536	3.16e-05	0.0006519
	706	TR95133_c0_g4	-3.13362	8.44181	3.22e-05	0.0006641
	707	TR142269_c0_g1	-3.2482	5.87025	3.23e-05	0.0006659
	708	TR89770_c3_g1	-2.49756	4.00814	3.25e-05	0.0006683
	709	TR89310_c1_g1	-2.48999	5.31589	3.27e-05	0.0006719
	710	TR95080_c1_g1	-4.76027	2.00011	3.3e-05	0.0006772
	711	TR86898_c0_g1	-2.0796	5.77978	3.34e-05	0.0006843
	712	TR96061_c0_g4	-2.42821	6.5603	3.35e-05	0.0006855
	713	TR96758_c0_g3	-2.5794	5.94545	3.37e-05	0.000689
	714	TR89783_c0_g2	-3.38084	3.59272	3.46e-05	0.0007056
	715	TR99100_c1_g1	-2.95058	4.60828	3.47e-05	0.0007062
	716	TR81438_c0_g1	-3.59524	2.68317	3.5e-05	0.0007133
	717	TR74804_c0_g1	-6.01118	1.41208	3.55e-05	0.0007206
	718	TR82593_c0_g1	-6.02608	1.47108	3.57e-05	0.0007241
	719	TR96139_c1_g4	-4.24101	2.12394	3.58e-05	0.0007258
	720	TR91072_c0_g2	-2.32838	4.28472	3.61e-05	0.000731
	721	TR89386_c0_g1	-2.07044	7.37549	3.65e-05	0.000737
	722	TR98902_c1_g1	-2.35288	6.11188	3.67e-05	0.0007397
	723	TR93173_c2_g1	-2.0132	8.42005	3.69e-05	0.0007431
	724	TR98689_c1_g5	-3.42128	2.81504	3.7e-05	0.000744
	725	TR98956_c0_g1	-2.89057	3.32033	3.71e-05	0.0007468
	726	TR64257_c0_g1	-2.24275	4.65933	3.72e-05	0.0007481
	727	TR82425_c0_g1	-2.27055	4.73766	3.76e-05	0.0007551
	728	TR87765_c0_g1	-3.78684	2.7342	3.8e-05	0.0007608
	729	TR82528_c1_g1	-2.31181	6.71091	3.83e-05	0.0007674
	730	TR77446_c0_g1	-6.01558	1.46141	3.86e-05	0.0007702
	731	TR97052_c1_g1	-3.26009	2.96959	3.87e-05	0.000773
	732	TR90848_c0_g1	-2.74685	7.52062	3.92e-05	0.0007808
	733	TR6927_c0_g1	-4.24712	2.29368	3.94e-05	0.0007839
	734	TR87728_c0_g1	-3.33877	2.99368	3.94e-05	0.000784
	735	TR89746_c1_g1	-3.41425	3.26538	3.98e-05	0.0007903
	736	TR94595_c0_g3	-3.11277	3.45016	4.04e-05	0.0008019
	737	TR99175_c1_g2	-2.11221	5.45419	4.05e-05	0.0008025
	738	TR77323_c0_g2	-2.35992	4.24449	4.09e-05	0.0008086
	739	TR54519_c0_g1	-6.77389	1.32504	4.13e-05	0.0008162
	740	TR88930_c0_g1	-3.0918	3.55108	4.14e-05	0.0008168
	741	TR99634_c9_g1	-5.55094	1.47795	4.15e-05	0.0008189
	742	TR95580_c4_g6	-2.75545	3.5512	4.2e-05	0.000827
	743	TR97280_c4_g1	-2.21413	7.79687	4.21e-05	0.0008295
	744	TR95469_c0_g2	-3.0299	3.64958	4.22e-05	0.0008314
	745	TR94751_c0_g5	-3.22865	3.687	4.23e-05	0.0008322
	746	TR99602_c1_g3	-3.45592	2.67843	4.28e-05	0.0008399
	747	TR96344_c0_g1	-4.83326	1.74322	4.28e-05	0.0008399
	748	TR90887_c0_g1	-2.38138	4.16312	4.36e-05	0.0008555
	749	TR70101_c0_g2	-2.7998	3.8086	4.37e-05	0.0008566
	750	TR86715_c0_g1	-8.78858	0.76665	4.39e-05	0.0008593
	751	TR95328_c0_g2	-2.58792	3.99843	4.4e-05	0.0008604
	752	TR33968_c0_g2	-3.01664	5.12315	4.41e-05	0.0008627
	753	TR98056_c2_g2	-3.78129	2.49062	4.55e-05	0.0008854
	754	TR45054_c0_g1	-4.34391	3.42606	4.57e-05	0.0008902
	755	TR97982_c0_g4	-5.03894	1.64719	4.59e-05	0.0008924
	756	TR48839_c1_g2	-6.55884	1.06682	4.59e-05	0.0008924
	757	TR42649_c0_g1	-5.07543	1.73865	4.69e-05	0.0009084
	758	TR96065_c2_g1	-3.85697	2.33797	4.7e-05	0.0009096
	759	TR46398_c0_g1	-5.59394	1.59552	4.74e-05	0.0009175
	760	TR85560_c0_g1	-2.55852	5.09135	4.77e-05	0.000922
	761	TR66658_c0_g1	-3.05444	4.11554	4.79e-05	0.0009252
	762	TR92133_c0_g2	-2.95177	4.13049	4.86e-05	0.0009362
	763	TR83222_c2_g1	-2.33786	7.82316	5.01e-05	0.0009612
	764	TR85599_c0_g1	-2.89409	7.55951	5.03e-05	0.0009643
	765	TR91912_c0_g1	-8.75671	0.737158	5.03e-05	0.0009654
	766	TR98732_c1_g2	-2.5674	5.08822	5.05e-05	0.000967
	767	TR88523_c2_g1	-2.01145	6.42968	5.05e-05	0.000968
	768	TR86498_c0_g1	-2.78539	3.46209	5.09e-05	0.0009722
	769	TR98889_c2_g7	-2.52944	6.15046	5.14e-05	0.0009806
	770	TR97191_c1_g1	-2.84965	7.5354	5.17e-05	0.000985
	771	TR94303_c0_g2	-4.16569	2.78419	5.17e-05	0.0009853
	772	TR92776_c2_g2	-2.53706	5.4452	5.23e-05	0.000995

## Sheet: Supplementary Table S17
	Supplementary Table S17: The list of the down-regulated genes in HI vs. HD
	No.	id	logFC	logCPM	PValue	FDR
	1	TR92551_c3_g2	9.19906	7.96542	5.61e-39	1.59e-34
	2	TR95949_c1_g3	9.76279	6.43501	2.13e-37	4.03e-33
	3	TR95886_c1_g1	8.11264	9.66576	1.06e-35	1.5e-31
	4	TR85053_c1_g1	8.7981	7.4308	4.73e-35	5.38e-31
	5	TR90866_c0_g1	9.6906	8.64491	7.65e-35	7.25e-31
	6	TR86115_c1_g1	8.52548	7.0243	9.35e-35	7.59e-31
	7	TR69926_c0_g1	8.86951	6.42401	5.42e-34	3.42e-30
	8	TR86516_c0_g2	7.15078	9.47695	1.42e-32	6.73e-29
	9	TR90012_c2_g1	7.86329	6.30401	1.54e-31	6.74e-28
	10	TR19132_c0_g2	7.49014	6.70716	3.19e-31	1.29e-27
	11	TR91124_c1_g1	7.6141	7.41118	7.26e-31	2.75e-27
	12	TR80340_c0_g1	7.66841	6.15792	1.34e-30	4.75e-27
	13	TR69060_c0_g2	7.003	7.51698	4.01e-30	1.27e-26
	14	TR81525_c0_g1	7.03258	6.54824	8.22e-30	2.46e-26
	15	TR81258_c0_g1	8.68801	5.36051	9.21e-30	2.62e-26
	16	TR90337_c2_g3	6.80859	7.41853	1e-29	2.71e-26
	17	TR96207_c3_g1	8.22957	6.33861	3.29e-29	8.5e-26
	18	TR60718_c0_g1	7.93829	6.70294	5.27e-29	1.3e-25
	19	TR96240_c0_g1	6.70075	7.57464	5.94e-29	1.41e-25
	20	TR94055_c0_g1	7.22548	6.1886	9.18e-29	2.09e-25
	21	TR64585_c0_g1	7.88214	5.77768	1.16e-28	2.53e-25
	22	TR99012_c1_g3	7.04839	6.83665	2.15e-28	4.52e-25
	23	TR86975_c2_g1	6.93754	6.66181	3.76e-28	7.22e-25
	24	TR78882_c0_g1	6.73771	8.86342	3.81e-28	7.22e-25
	25	TR90854_c1_g1	9.69768	5.72232	5.43e-28	9.69e-25
	26	TR86310_c0_g1	7.19342	6.85432	5.46e-28	9.69e-25
	27	TR88057_c1_g3	7.14807	6.14241	6.88e-28	1.18e-24
	28	TR94108_c1_g1	6.75904	6.46059	9.28e-28	1.55e-24
	29	TR86196_c0_g2	6.89383	9.29495	1.66e-27	2.7e-24
	30	TR68988_c0_g2	8.93049	4.95409	2.55e-27	3.92e-24
	31	TR91682_c2_g1	6.33734	7.52154	3.16e-27	4.72e-24
	32	TR74553_c1_g1	6.37998	6.59925	1.28e-26	1.77e-23
	33	TR109108_c0_g1	7.05179	5.82678	1.76e-26	2.38e-23
	34	TR64118_c0_g1	7.0447	5.72212	2.38e-26	3.14e-23
	35	TR92279_c2_g1	6.29891	8.89549	2.53e-26	3.27e-23
	36	TR89439_c0_g1	6.24801	7.4311	2.97e-26	3.69e-23
	37	TR80120_c1_g1	6.82676	6.32548	2.99e-26	3.69e-23
	38	TR83868_c0_g1	6.83491	6.67961	3.59e-26	4.25e-23
	39	TR84760_c1_g11	6.353	6.46833	3.72e-26	4.26e-23
	40	TR96398_c4_g1	6.20986	7.87723	3.75e-26	4.26e-23
	41	TR95918_c2_g1	6.20403	9.57691	4.13e-26	4.6e-23
	42	TR80092_c0_g1	6.25634	9.44525	8.19e-26	8.95e-23
	43	TR67889_c0_g2	6.01202	7.87547	8.65e-26	9.28e-23
	44	TR96650_c2_g1	6.28591	7.7325	8.93e-26	9.4e-23
	45	TR90846_c3_g1	6.68951	8.01401	9.75e-26	9.94e-23
	46	TR82284_c0_g1	6.5406	6.85164	9.8e-26	9.94e-23
	47	TR97116_c1_g3	6.65434	7.09293	1.05e-25	1.05e-22
	48	TR81973_c2_g1	6.12648	8.66877	1.36e-25	1.33e-22
	49	TR94914_c2_g1	6.07803	8.95728	1.72e-25	1.63e-22
	50	TR74546_c0_g1	8.08469	5.20615	2.25e-25	2.09e-22
	51	TR91298_c1_g1	5.9739	10.8229	3.26e-25	2.94e-22
	52	TR88057_c1_g2	7.48957	5.05379	8.56e-25	7.6e-22
	53	TR72771_c0_g1	7.30664	5.20202	9.88e-25	8.51e-22
	54	TR86263_c0_g1	6.30973	6.75237	1.06e-24	8.97e-22
	55	TR82149_c0_g1	6.12548	11.4021	1.08e-24	9e-22
	56	TR93460_c2_g1	6.06584	9.26986	1.51e-24	1.25e-21
	57	TR83142_c0_g1	8.99578	4.33675	1.77e-24	1.44e-21
	58	TR95918_c1_g1	5.97425	6.43442	1.95e-24	1.56e-21
	59	TR94280_c1_g1	6.48625	6.70619	2.19e-24	1.73e-21
	60	TR97953_c3_g1	5.99073	6.31791	2.37e-24	1.85e-21
	61	TR95929_c1_g2	6.13601	6.33314	2.92e-24	2.24e-21
	62	TR85498_c3_g3	5.88883	8.78376	3.06e-24	2.32e-21
	63	TR91163_c1_g1	5.84326	7.13585	3.69e-24	2.76e-21
	64	TR76339_c0_g1	6.03849	7.12277	3.8e-24	2.8e-21
	65	TR19132_c0_g1	6.80803	6.49749	4.16e-24	3.03e-21
	66	TR79240_c0_g2	6.12082	8.90967	4.31e-24	3.1e-21
	67	TR85994_c0_g1	5.95776	9.31927	4.63e-24	3.29e-21
	68	TR89796_c1_g1	6.20364	11.0812	5.86e-24	4.11e-21
	69	TR86433_c0_g2	6.25116	6.85103	9.15e-24	6.34e-21
	70	TR86619_c3_g1	6.41068	5.51328	9.29e-24	6.36e-21
	71	TR85224_c0_g1	6.60866	5.71641	1.44e-23	9.73e-21
	72	TR92894_c4_g1	6.23074	5.90094	1.55e-23	1.04e-20
	73	TR94484_c2_g1	5.68751	9.43497	2.04e-23	1.34e-20
	74	TR99012_c1_g4	6.57738	5.26758	2.99e-23	1.95e-20
	75	TR80002_c1_g1	6.73736	5.82304	3.25e-23	2.1e-20
	76	TR85224_c0_g2	6.01851	7.26634	3.86e-23	2.44e-20
	77	TR86306_c1_g3	6.17946	5.84094	4.7e-23	2.93e-20
	78	TR99522_c3_g1	5.63022	9.53268	4.85e-23	3e-20
	79	TR72515_c0_g2	7.31883	4.56679	6.02e-23	3.68e-20
	80	TR94785_c2_g3	6.70634	8.00192	7.69e-23	4.65e-20
	81	TR67550_c0_g1	6.40489	8.78685	8.3e-23	4.96e-20
	82	TR66743_c0_g1	6.09027	8.27752	8.76e-23	5.18e-20
	83	TR85174_c0_g1	7.60681	4.4517	9.44e-23	5.53e-20
	84	TR95589_c2_g1	6.30221	8.37797	1.33e-22	7.71e-20
	85	TR89911_c2_g2	5.62957	6.33383	1.58e-22	9.05e-20
	86	TR82113_c0_g2	5.91168	7.40586	1.62e-22	9.21e-20
	87	TR87192_c0_g3	6.41493	5.58851	2.13e-22	1.2e-19
	88	TR93492_c0_g7	5.86467	7.50317	2.31e-22	1.28e-19
	89	TR83214_c0_g1	7.29212	5.2015	2.74e-22	1.5e-19
	90	TR93685_c0_g3	5.94459	6.67574	3.42e-22	1.85e-19
	91	TR83450_c2_g1	5.8417	5.79244	3.51e-22	1.88e-19
	92	TR93270_c2_g1	8.65241	5.14653	3.93e-22	2.09e-19
	93	TR84760_c0_g2	6.2375	5.61621	4.22e-22	2.2e-19
	94	TR32793_c0_g1	5.76377	6.63985	4.51e-22	2.33e-19
	95	TR96997_c1_g5	6.55797	5.29496	4.7e-22	2.4e-19
	96	TR81932_c0_g1	5.89858	5.99268	5.38e-22	2.71e-19
	97	TR71807_c0_g2	5.7859	7.98781	5.39e-22	2.71e-19
	98	TR89089_c0_g1	5.99491	8.34606	5.76e-22	2.87e-19
	99	TR98258_c1_g2	5.89026	6.99383	6.86e-22	3.39e-19
	100	TR91199_c2_g1	5.85427	8.10543	7.27e-22	3.54e-19
	101	TR95379_c1_g1	5.65709	6.51739	7.28e-22	3.54e-19
	102	TR91084_c1_g1	7.97063	4.45303	1.01e-21	4.87e-19
	103	TR95949_c2_g1	6.10617	5.30461	1.1e-21	5.23e-19
	104	TR98396_c1_g3	5.64164	5.86248	1.27e-21	6e-19
	105	TR89502_c0_g1	5.35902	8.61409	1.28e-21	6.03e-19
	106	TR102365_c0_g1	7.08407	4.74706	1.41e-21	6.56e-19
	107	TR99012_c1_g1	6.79971	5.02895	1.43e-21	6.6e-19
	108	TR95817_c0_g4	8.24142	6.72723	1.54e-21	7.08e-19
	109	TR47251_c0_g1	6.12859	5.44366	1.91e-21	8.68e-19
	110	TR121211_c0_g1	6.2817	5.57846	2.09e-21	9.43e-19
	111	TR82779_c1_g1	5.81826	5.89553	2.2e-21	9.76e-19
	112	TR88888_c3_g3	5.66308	7.23267	2.8e-21	1.23e-18
	113	TR94566_c0_g2	5.22881	8.73933	4.48e-21	1.94e-18
	114	TR95918_c3_g1	5.54125	9.01796	4.71e-21	2.03e-18
	115	TR82125_c0_g14	6.40801	5.69829	4.77e-21	2.04e-18
	116	TR81216_c0_g1	6.99772	5.68495	4.83e-21	2.05e-18
	117	TR96997_c1_g3	5.34029	8.2913	5.88e-21	2.48e-18
	118	TR94640_c1_g2	5.12916	7.52249	6.67e-21	2.77e-18
	119	TR84517_c0_g1	5.39978	6.12458	6.97e-21	2.87e-18
	120	TR78636_c0_g1	6.30338	6.65363	7.04e-21	2.88e-18
	121	TR92588_c0_g2	5.16087	7.43192	7.52e-21	3.03e-18
	122	TR86619_c0_g1	5.30567	6.57655	7.53e-21	3.03e-18
	123	TR93042_c0_g1	6.17366	4.99294	7.87e-21	3.15e-18
	124	TR74539_c0_g1	9.85153	3.85309	9.28e-21	3.66e-18
	125	TR96866_c2_g6	6.34805	4.75008	1.13e-20	4.43e-18
	126	TR87626_c3_g1	9.2312	8.54904	1.56e-20	6.02e-18
	127	TR97320_c8_g2	5.40866	6.24586	1.63e-20	6.25e-18
	128	TR80067_c0_g1	5.81781	5.70462	1.77e-20	6.71e-18
	129	TR86642_c2_g1	5.48604	9.44829	1.77e-20	6.71e-18
	130	TR94748_c1_g5	5.52299	6.51068	1.8e-20	6.78e-18
	131	TR80774_c0_g1	7.43269	4.42786	3.23e-20	1.21e-17
	132	TR80812_c0_g1	8.6024	4.63211	4e-20	1.47e-17
	133	TR85217_c0_g1	6.8122	4.86541	4.31e-20	1.57e-17
	134	TR79297_c2_g2	6.64805	5.85309	4.32e-20	1.57e-17
	135	TR99522_c4_g13	5.15953	8.16861	4.43e-20	1.6e-17
	136	TR94090_c0_g1	6.7401	4.4021	4.75e-20	1.71e-17
	137	TR86082_c0_g1	7.82276	4.09996	5.29e-20	1.89e-17
	138	TR85498_c1_g1	5.81468	5.64125	5.44e-20	1.93e-17
	139	TR88914_c0_g1	6.47976	4.46045	5.91e-20	2.07e-17
	140	TR85126_c3_g2	4.95677	8.55327	6.47e-20	2.25e-17
	141	TR91494_c0_g3	6.25528	4.94199	6.5e-20	2.25e-17
	142	TR93898_c0_g1	6.54477	5.19417	6.95e-20	2.39e-17
	143	TR94748_c1_g6	5.55598	5.8114	7.81e-20	2.67e-17
	144	TR99012_c1_g2	6.42935	4.47888	7.9e-20	2.69e-17
	145	TR85049_c0_g1	5.18316	10.5584	9.18e-20	3.11e-17
	146	TR83207_c0_g1	5.52229	7.97662	9.74e-20	3.27e-17
	147	TR92825_c0_g3	5.04805	7.66422	1.03e-19	3.45e-17
	148	TR92029_c1_g3	5.48377	5.7498	1.06e-19	3.54e-17
	149	TR18001_c0_g1	5.8726	7.09953	1.15e-19	3.77e-17
	150	TR83116_c0_g1	5.33633	6.4103	1.25e-19	4.1e-17
	151	TR93967_c2_g2	5.1111	9.61199	1.42e-19	4.6e-17
	152	TR64507_c0_g1	6.4464	5.37837	1.75e-19	5.62e-17
	153	TR85392_c3_g2	5.60039	5.22771	1.79e-19	5.72e-17
	154	TR85392_c4_g1	5.65332	5.39507	2.15e-19	6.81e-17
	155	TR97320_c3_g1	5.42691	5.94602	2.2e-19	6.93e-17
	156	TR81842_c0_g1	5.04025	11.5192	2.42e-19	7.58e-17
	157	TR87626_c3_g4	8.65	8.59802	2.48e-19	7.75e-17
	158	TR87496_c4_g2	6.4763	5.03827	2.71e-19	8.36e-17
	159	TR92998_c0_g4	6.60906	8.12822	2.71e-19	8.36e-17
	160	TR95914_c2_g1	9.44933	6.28563	3.04e-19	9.34e-17
	161	TR96560_c3_g1	8.86376	3.68351	3.38e-19	1.03e-16
	162	TR97483_c0_g1	5.51507	5.27865	3.66e-19	1.11e-16
	163	TR9809_c0_g1	6.07999	5.56205	4.88e-19	1.48e-16
	164	TR80158_c0_g1	11.6652	3.53787	5.07e-19	1.53e-16
	165	TR91199_c2_g2	5.57834	5.47864	5.65e-19	1.69e-16
	166	TR98941_c1_g1	5.94951	4.77572	5.85e-19	1.74e-16
	167	TR58504_c0_g2	5.97335	4.66958	6.06e-19	1.79e-16
	168	TR89520_c2_g1	5.11759	6.54502	6.63e-19	1.95e-16
	169	TR88438_c0_g3	5.91107	5.09148	6.77e-19	1.98e-16
	170	TR88914_c1_g1	4.90815	6.37502	7.34e-19	2.13e-16
	171	TR89820_c2_g1	6.68899	4.16652	1e-18	2.89e-16
	172	TR89817_c0_g1	5.74143	4.82053	1.44e-18	4.14e-16
	173	TR55188_c0_g1	9.60086	3.59761	1.51e-18	4.32e-16
	174	TR91809_c0_g5	8.18725	3.90708	1.54e-18	4.39e-16
	175	TR80420_c0_g1	5.57412	6.56648	1.58e-18	4.45e-16
	176	TR83459_c0_g3	5.14639	9.88113	1.6e-18	4.51e-16
	177	TR97914_c1_g1	5.33525	5.61101	1.67e-18	4.68e-16
	178	TR65314_c0_g1	4.91135	6.01266	1.95e-18	5.41e-16
	179	TR71458_c0_g1	8.02285	3.75897	2.23e-18	6.15e-16
	180	TR90709_c0_g1	4.67976	7.7922	2.33e-18	6.39e-16
	181	TR32457_c0_g1	7.85239	4.52607	2.47e-18	6.76e-16
	182	TR76219_c0_g2	9.0013	3.82555	2.66e-18	7.22e-16
	183	TR70175_c0_g1	11.803	3.67483	2.8e-18	7.58e-16
	184	TR85733_c2_g1	4.95773	7.72463	2.82e-18	7.58e-16
	185	TR84516_c0_g2	5.52247	5.17457	2.83e-18	7.58e-16
	186	TR92185_c1_g4	5.63327	6.31529	3.05e-18	8.13e-16
	187	TR74738_c0_g1	5.92723	5.04687	4.22e-18	1.12e-15
	188	TR85031_c2_g1	5.6174	4.79383	4.67e-18	1.22e-15
	189	TR96056_c0_g1	4.62803	8.42357	5.01e-18	1.31e-15
	190	TR71275_c0_g1	5.63554	4.78844	5.26e-18	1.37e-15
	191	TR94002_c0_g1	8.28794	3.63397	5.33e-18	1.38e-15
	192	TR84720_c0_g1	4.7707	6.90183	5.7e-18	1.47e-15
	193	TR65960_c0_g1	6.80942	3.94307	5.79e-18	1.48e-15
	194	TR51374_c0_g1	6.04157	4.28404	6.04e-18	1.54e-15
	195	TR95000_c2_g1	4.65983	8.13906	6.22e-18	1.58e-15
	196	TR87257_c2_g1	5.02409	6.29203	6.94e-18	1.75e-15
	197	TR32213_c0_g1	5.8997	4.5167	7.27e-18	1.82e-15
	198	TR78818_c1_g1	6.53328	4.09782	7.29e-18	1.82e-15
	199	TR90455_c0_g1	5.13931	6.01657	7.32e-18	1.83e-15
	200	TR88280_c0_g4	5.32119	6.03429	7.6e-18	1.89e-15
	201	TR110841_c0_g1	12.2222	4.09151	8.1e-18	2e-15
	202	TR98494_c2_g7	6.12819	4.86171	9.28e-18	2.28e-15
	203	TR90854_c1_g2	8.14034	4.17311	9.53e-18	2.34e-15
	204	TR98047_c2_g1	5.31397	7.51113	1.05e-17	2.55e-15
	205	TR98520_c3_g1	4.97612	5.70012	1.18e-17	2.82e-15
	206	TR94035_c0_g4	4.7987	5.85196	1.27e-17	3.02e-15
	207	TR81604_c0_g3	5.81717	4.99843	1.52e-17	3.61e-15
	208	TR79736_c0_g1	4.85347	7.15912	1.61e-17	3.82e-15
	209	TR80627_c0_g1	5.27175	6.52315	1.65e-17	3.89e-15
	210	TR95941_c0_g2	6.06512	5.11773	1.71e-17	4.01e-15
	211	TR75485_c0_g2	6.33353	4.24041	1.8e-17	4.21e-15
	212	TR87626_c2_g2	8.77476	5.75404	1.88e-17	4.33e-15
	213	TR93492_c0_g5	5.82834	5.38329	1.98e-17	4.53e-15
	214	TR89039_c0_g1	5.21244	5.48885	1.98e-17	4.53e-15
	215	TR89810_c3_g1	4.8384	6.84665	2.01e-17	4.58e-15
	216	TR89397_c0_g1	5.44965	8.40984	2.14e-17	4.87e-15
	217	TR97640_c0_g1	6.6069	3.8638	2.21e-17	5e-15
	218	TR96866_c2_g4	4.94193	6.15292	2.24e-17	5.05e-15
	219	TR88087_c0_g2	7.07769	3.93585	2.39e-17	5.37e-15
	220	TR83480_c1_g1	8.70144	3.53453	2.5e-17	5.59e-15
	221	TR96526_c0_g1	8.7993	9.12871	2.87e-17	6.4e-15
	222	TR92901_c0_g1	5.52158	4.54186	3.82e-17	8.41e-15
	223	TR89084_c1_g1	4.63621	7.63005	3.96e-17	8.69e-15
	224	TR98255_c1_g4	6.8814	4.01769	4.12e-17	9.01e-15
	225	TR85994_c0_g2	5.78479	4.34804	4.24e-17	9.24e-15
	226	TR74404_c0_g1	5.29468	4.83751	4.46e-17	9.67e-15
	227	TR87173_c0_g1	6.8289	6.60842	5.46e-17	1.18e-14
	228	TR87118_c0_g1	5.60497	4.50966	6.34e-17	1.36e-14
	229	TR60035_c0_g1	5.7516	4.4095	6.53e-17	1.39e-14
	230	TR66912_c0_g1	5.85409	5.74882	6.82e-17	1.45e-14
	231	TR87168_c0_g1	5.70273	4.79068	7.4e-17	1.56e-14
	232	TR89911_c2_g4	5.41997	4.88516	1e-16	2.09e-14
	233	TR78670_c0_g1	4.94786	6.6885	1.09e-16	2.28e-14
	234	TR92829_c0_g1	4.46175	9.10393	1.37e-16	2.84e-14
	235	TR98255_c1_g1	8.01462	3.75677	1.69e-16	3.49e-14
	236	TR87946_c0_g1	5.96515	4.946	1.7e-16	3.5e-14
	237	TR79983_c0_g1	4.50431	6.73782	1.74e-16	3.57e-14
	238	TR58504_c0_g1	6.30133	4.53895	1.81e-16	3.7e-14
	239	TR76342_c0_g1	5.11547	5.80286	1.86e-16	3.8e-14
	240	TR96314_c2_g2	4.43979	6.89716	1.9e-16	3.85e-14
	241	TR95548_c0_g3	4.35852	8.26684	2.08e-16	4.2e-14
	242	TR94688_c0_g2	4.68235	5.67379	2.17e-16	4.36e-14
	243	TR90244_c0_g2	5.00573	5.55983	2.53e-16	5.05e-14
	244	TR96894_c0_g1	4.48061	9.23539	2.73e-16	5.41e-14
	245	TR91084_c2_g1	5.42809	4.55069	2.85e-16	5.63e-14
	246	TR93292_c2_g1	4.34923	9.88246	3.13e-16	6.17e-14
	247	TR81717_c0_g1	7.05391	4.79101	3.32e-16	6.52e-14
	248	TR96860_c0_g1	6.45638	4.75924	3.53e-16	6.91e-14
	249	TR75221_c0_g2	6.06949	4.68023	3.64e-16	7.08e-14
	250	TR96588_c0_g4	5.52617	5.0168	3.77e-16	7.31e-14
	251	TR85446_c0_g2	4.48909	6.15055	3.81e-16	7.37e-14
	252	TR95285_c0_g1	4.2353	9.45549	4.6e-16	8.86e-14
	253	TR59287_c0_g1	5.60441	4.17724	4.65e-16	8.93e-14
	254	TR60887_c0_g1	6.80439	3.65524	4.94e-16	9.43e-14
	255	TR99522_c3_g4	5.1202	4.61884	4.95e-16	9.43e-14
	256	TR86816_c1_g1	8.029	7.29378	5.01e-16	9.52e-14
	257	TR74879_c0_g1	5.24602	4.5208	6.14e-16	1.16e-13
	258	TR36721_c0_g1	4.48411	5.88907	6.27e-16	1.17e-13
	259	TR89789_c0_g2	4.56057	9.02129	6.42e-16	1.2e-13
	260	TR82542_c0_g2	4.28078	7.03119	6.48e-16	1.21e-13
	261	TR95269_c4_g1	5.81203	4.43627	6.89e-16	1.28e-13
	262	TR94173_c1_g2	4.22865	11.4763	7.05e-16	1.3e-13
	263	TR89796_c1_g3	6.20516	5.9636	7.17e-16	1.31e-13
	264	TR93655_c1_g2	4.46196	5.81402	8.16e-16	1.49e-13
	265	TR97292_c1_g2	4.47739	5.83332	8.36e-16	1.52e-13
	266	TR79213_c0_g2	8.69632	3.51648	8.48e-16	1.53e-13
	267	TR94510_c1_g3	4.26766	7.14614	9.02e-16	1.63e-13
	268	TR81309_c1_g2	6.09426	5.29545	9.43e-16	1.7e-13
	269	TR73471_c0_g1	4.92602	6.40944	9.64e-16	1.73e-13
	270	TR76295_c0_g1	14.0547	5.91895	9.89e-16	1.77e-13
	271	TR88081_c1_g1	7.22394	5.2569	1.08e-15	1.93e-13
	272	TR89369_c5_g1	4.21494	8.52097	1.09e-15	1.93e-13
	273	TR77323_c0_g1	4.9902	4.78684	1.28e-15	2.25e-13
	274	TR87341_c0_g1	5.04381	5.13094	1.31e-15	2.3e-13
	275	TR92550_c1_g2	4.40913	9.39675	1.33e-15	2.32e-13
	276	TR94301_c0_g1	5.61531	4.37088	1.35e-15	2.35e-13
	277	TR57319_c0_g1	5.9113	7.53363	1.47e-15	2.55e-13
	278	TR97362_c2_g1	4.32278	6.26843	1.47e-15	2.55e-13
	279	TR86778_c3_g1	4.60806	5.44505	2.07e-15	3.57e-13
	280	TR93594_c2_g3	7.0994	3.79325	2.09e-15	3.6e-13
	281	TR86994_c1_g1	4.14015	7.81176	2.15e-15	3.69e-13
	282	TR80436_c0_g1	5.7324	3.98543	2.22e-15	3.8e-13
	283	TR94566_c0_g1	4.76142	5.6221	2.24e-15	3.82e-13
	284	TR97883_c2_g2	4.12373	9.26848	2.25e-15	3.83e-13
	285	TR98840_c1_g3	5.13385	4.93069	2.29e-15	3.89e-13
	286	TR55452_c0_g1	4.99214	4.68293	2.4e-15	4.05e-13
	287	TR82727_c1_g1	4.91618	4.79677	2.47e-15	4.16e-13
	288	TR94873_c1_g5	5.21699	4.89289	2.48e-15	4.16e-13
	289	TR36249_c0_g1	6.10736	4.51283	2.56e-15	4.29e-13
	290	TR82382_c0_g1	4.24608	7.04798	2.57e-15	4.3e-13
	291	TR99025_c0_g4	4.66666	5.69745	2.66e-15	4.42e-13
	292	TR68126_c0_g1	5.13212	5.08137	2.79e-15	4.64e-13
	293	TR91459_c3_g4	4.09988	9.95956	3.3e-15	5.47e-13
	294	TR88836_c0_g1	4.27946	7.37253	3.41e-15	5.63e-13
	295	TR88438_c0_g2	5.74037	4.04391	3.48e-15	5.74e-13
	296	TR97611_c0_g1	4.06765	9.32088	3.62e-15	5.94e-13
	297	TR82002_c0_g1	7.58653	4.09388	3.71e-15	6.07e-13
	298	TR98056_c1_g3	4.55798	5.82998	3.74e-15	6.11e-13
	299	TR84706_c0_g1	6.02124	4.43262	3.76e-15	6.11e-13
	300	TR89801_c0_g1	5.58209	3.99726	3.93e-15	6.39e-13
	301	TR95475_c2_g3	4.59582	5.27702	3.95e-15	6.39e-13
	302	TR95817_c0_g5	6.62348	8.94383	4.14e-15	6.69e-13
	303	TR95445_c0_g2	4.21728	7.96466	4.36e-15	7.02e-13
	304	TR76158_c0_g1	4.49179	6.5424	4.77e-15	7.65e-13
	305	TR98623_c2_g1	5.25506	4.41935	4.78e-15	7.65e-13
	306	TR91580_c0_g1	4.17468	7.0346	5.29e-15	8.43e-13
	307	TR95999_c0_g1	4.03241	9.33673	6.18e-15	9.8e-13
	308	TR95676_c2_g1	4.90036	5.78433	6.27e-15	9.92e-13
	309	TR80514_c0_g1	6.03382	4.16432	6.5e-15	1.03e-12
	310	TR84148_c0_g1	6.76323	10.1717	6.55e-15	1.03e-12
	311	TR97412_c2_g1	4.03649	11.9443	6.73e-15	1.05e-12
	312	TR94032_c2_g1	4.2312	6.98796	7.18e-15	1.12e-12
	313	TR66709_c0_g1	8.84088	4.18869	1.03e-14	1.61e-12
	314	TR92104_c0_g1	11.4152	3.29005	1.08e-14	1.67e-12
	315	TR69037_c0_g1	5.67457	5.16329	1.13e-14	1.74e-12
	316	TR85392_c2_g1	4.48852	5.31103	1.13e-14	1.74e-12
	317	TR97518_c1_g2	4.17452	6.7778	1.14e-14	1.74e-12
	318	TR86516_c0_g1	7.03015	3.52578	1.15e-14	1.76e-12
	319	TR84862_c0_g1	4.31922	6.55437	1.21e-14	1.86e-12
	320	TR85009_c1_g2	6.34978	3.73111	1.29e-14	1.96e-12
	321	TR40219_c0_g1	5.58564	4.3055	1.32e-14	2e-12
	322	TR72462_c0_g1	4.28261	5.82275	1.63e-14	2.46e-12
	323	TR97222_c2_g3	5.25974	4.09345	1.69e-14	2.54e-12
	324	TR81932_c0_g2	4.65235	5.27826	1.72e-14	2.59e-12
	325	TR79995_c0_g1	7.56414	3.29514	1.91e-14	2.86e-12
	326	TR93967_c2_g3	4.4591	5.80432	1.98e-14	2.96e-12
	327	TR96827_c5_g1	4.44888	9.25241	1.99e-14	2.97e-12
	328	TR99355_c1_g2	4.48326	5.1847	2.06e-14	3.06e-12
	329	TR92335_c1_g2	6.21056	3.69978	2.07e-14	3.07e-12
	330	TR93541_c0_g7	10.7693	4.76836	2.17e-14	3.21e-12
	331	TR97265_c0_g2	5.15744	5.10145	2.42e-14	3.55e-12
	332	TR91352_c2_g1	4.87147	6.72341	2.51e-14	3.66e-12
	333	TR91535_c0_g3	3.93677	9.08853	2.73e-14	3.95e-12
	334	TR50402_c0_g1	8.35072	4.37659	2.73e-14	3.95e-12
	335	TR34400_c0_g1	6.33651	4.69828	2.75e-14	3.97e-12
	336	TR93594_c2_g1	6.5142	4.09672	3.11e-14	4.47e-12
	337	TR94698_c1_g1	4.14384	7.01994	3.19e-14	4.56e-12
	338	TR87596_c3_g2	5.36838	4.11379	3.35e-14	4.79e-12
	339	TR88230_c0_g2	7.66194	5.02873	3.48e-14	4.95e-12
	340	TR97110_c4_g1	4.66609	4.57508	3.58e-14	5.06e-12
	341	TR83414_c0_g2	4.81015	4.36998	3.61e-14	5.09e-12
	342	TR93655_c1_g5	4.05916	6.47202	3.78e-14	5.31e-12
	343	TR50033_c0_g1	3.9872	6.25344	3.81e-14	5.33e-12
	344	TR82441_c1_g1	5.17644	4.30656	4.14e-14	5.77e-12
	345	TR86902_c0_g1	3.93231	7.39454	4.54e-14	6.31e-12
	346	TR83207_c1_g1	5.05376	7.21406	4.69e-14	6.49e-12
	347	TR97458_c0_g1	4.90805	4.28295	5.11e-14	7.04e-12
	348	TR85459_c5_g2	3.99093	7.32923	5.38e-14	7.4e-12
	349	TR92559_c2_g9	5.2043	4.35559	5.55e-14	7.6e-12
	350	TR73678_c0_g1	4.52557	4.98771	5.64e-14	7.71e-12
	351	TR96636_c2_g1	5.13734	6.25836	5.71e-14	7.78e-12
	352	TR90647_c0_g2	4.01641	6.57407	6.09e-14	8.26e-12
	353	TR99020_c2_g1	5.51773	4.10208	6.54e-14	8.84e-12
	354	TR29126_c0_g1	5.32631	5.1719	7.11e-14	9.57e-12
	355	TR83427_c0_g1	4.67379	4.44456	7.29e-14	9.79e-12
	356	TR93955_c5_g1	4.6044	4.89164	7.66e-14	1.03e-11
	357	TR85216_c1_g1	6.18227	4.3579	7.98e-14	1.07e-11
	358	TR70945_c0_g1	14.5279	6.39154	8.13e-14	1.08e-11
	359	TR48840_c0_g1	6.55858	3.42145	8.2e-14	1.09e-11
	360	TR12908_c0_g1	5.92343	6.10178	8.77e-14	1.16e-11
	361	TR92258_c0_g1	3.99776	6.36009	9.12e-14	1.21e-11
	362	TR36954_c0_g1	5.66808	4.79479	9.35e-14	1.24e-11
	363	TR88329_c1_g4	5.68736	9.4971	1.01e-13	1.33e-11
	364	TR98063_c0_g1	4.49868	4.89467	1.05e-13	1.38e-11
	365	TR92648_c4_g1	4.04405	6.05046	1.09e-13	1.42e-11
	366	TR71919_c0_g1	5.76181	4.77243	1.2e-13	1.57e-11
	367	TR94812_c1_g2	3.85186	9.0655	1.24e-13	1.62e-11
	368	TR85792_c0_g1	6.14861	3.72521	1.25e-13	1.63e-11
	369	TR71015_c0_g2	6.01268	4.07954	1.3e-13	1.69e-11
	370	TR154359_c0_g1	5.58032	3.78054	1.31e-13	1.69e-11
	371	TR80021_c0_g1	8.06333	4.0914	1.35e-13	1.73e-11
	372	TR79262_c0_g3	4.01313	6.86952	1.37e-13	1.76e-11
	373	TR94796_c0_g1	3.81616	7.56425	1.43e-13	1.83e-11
	374	TR81667_c0_g2	4.53981	4.82913	1.48e-13	1.89e-11
	375	TR86778_c3_g2	11.0233	2.90198	1.51e-13	1.93e-11
	376	TR92795_c0_g6	4.18171	5.99154	1.52e-13	1.93e-11
	377	TR80204_c0_g1	5.67409	4.24553	1.6e-13	2.03e-11
	378	TR94885_c0_g2	3.84773	8.19269	2.01e-13	2.53e-11
	379	TR85053_c1_g2	5.6818	3.88613	2.03e-13	2.55e-11
	380	TR81185_c0_g1	4.5225	4.89434	2.15e-13	2.69e-11
	381	TR94518_c0_g1	5.75074	6.05611	2.24e-13	2.8e-11
	382	TR95418_c2_g1	4.5671	6.00005	2.25e-13	2.8e-11
	383	TR93259_c0_g2	3.76878	10.8496	2.29e-13	2.85e-11
	384	TR85459_c3_g1	4.09945	6.51979	2.4e-13	2.97e-11
	385	TR75010_c0_g1	5.09005	4.69634	2.42e-13	2.99e-11
	386	TR81252_c0_g1	5.46219	3.78547	2.77e-13	3.41e-11
	387	TR94732_c0_g5	5.58167	3.64643	3.06e-13	3.76e-11
	388	TR66555_c0_g1	4.71748	4.20363	3.22e-13	3.95e-11
	389	TR82194_c1_g3	5.7313	3.57036	3.53e-13	4.33e-11
	390	TR86198_c1_g1	3.71275	8.71433	3.65e-13	4.46e-11
	391	TR97430_c1_g1	5.40276	5.01948	3.98e-13	4.85e-11
	392	TR83173_c0_g1	5.91488	3.50271	4.01e-13	4.87e-11
	393	TR93594_c5_g1	6.43793	3.70487	4.08e-13	4.94e-11
	394	TR99208_c1_g1	3.70664	10.5986	4.33e-13	5.23e-11
	395	TR93769_c0_g1	5.67629	3.75049	4.46e-13	5.38e-11
	396	TR89638_c8_g2	5.10311	6.44656	4.51e-13	5.42e-11
	397	TR75980_c0_g1	5.94071	3.70919	4.54e-13	5.46e-11
	398	TR95919_c0_g1	3.79893	7.5298	4.9e-13	5.86e-11
	399	TR84699_c0_g1	4.32486	6.19299	5.95e-13	7.1e-11
	400	TR97097_c0_g2	3.75321	7.36817	6.1e-13	7.27e-11
	401	TR81947_c2_g2	4.74561	4.04387	6.44e-13	7.64e-11
	402	TR97976_c0_g1	5.80096	3.47774	7.28e-13	8.57e-11
	403	TR73310_c0_g1	6.64364	5.6573	7.99e-13	9.36e-11
	404	TR88121_c0_g1	3.80489	5.86935	8.26e-13	9.66e-11
	405	TR97766_c0_g1	3.74025	6.76605	8.87e-13	1.03e-10
	406	TR91224_c3_g4	12.7854	4.65269	9.62e-13	1.12e-10
	407	TR81730_c0_g8	4.38397	4.40028	1.11e-12	1.28e-10
	408	TR95548_c0_g2	4.19188	6.71882	1.16e-12	1.34e-10
	409	TR88136_c0_g1	8.07747	2.91185	1.18e-12	1.36e-10
	410	TR97766_c0_g2	4.32932	5.39764	1.19e-12	1.37e-10
	411	TR72426_c0_g1	6.88184	3.1806	1.21e-12	1.39e-10
	412	TR78485_c0_g1	3.82758	6.66475	1.24e-12	1.42e-10
	413	TR96621_c4_g1	3.9628	5.96928	1.24e-12	1.42e-10
	414	TR86420_c2_g4	5.53873	3.61183	1.26e-12	1.43e-10
	415	TR82791_c0_g1	5.06867	3.79194	1.27e-12	1.44e-10
	416	TR95915_c1_g1	4.35249	4.89699	1.3e-12	1.48e-10
	417	TR78942_c0_g1	14.3957	6.25956	1.45e-12	1.63e-10
	418	TR44807_c0_g1	4.34145	6.62941	1.45e-12	1.63e-10
	419	TR93992_c0_g12	6.39844	4.80547	1.45e-12	1.64e-10
	420	TR88317_c0_g2	4.02551	5.54148	1.51e-12	1.7e-10
	421	TR91176_c1_g2	5.26943	3.64883	1.65e-12	1.85e-10
	422	TR87626_c4_g4	7.18548	7.54933	1.69e-12	1.88e-10
	423	TR119847_c0_g1	4.31928	4.49321	1.79e-12	2e-10
	424	TR96879_c0_g2	10.4031	4.39249	2.06e-12	2.29e-10
	425	TR95370_c0_g1	4.74234	4.22945	2.08e-12	2.31e-10
	426	TR104563_c0_g1	6.46748	3.33248	2.14e-12	2.36e-10
	427	TR94390_c0_g9	5.1286	4.24072	2.2e-12	2.42e-10
	428	TR20209_c0_g1	4.78728	4.0615	2.3e-12	2.53e-10
	429	TR62850_c0_g1	4.93701	3.9042	2.36e-12	2.59e-10
	430	TR89834_c0_g1	12.2199	4.08962	2.5e-12	2.74e-10
	431	TR80808_c0_g2	3.76962	5.80048	2.58e-12	2.81e-10
	432	TR95779_c1_g3	4.18012	10.4221	2.78e-12	3.03e-10
	433	TR90829_c0_g2	3.75354	5.79177	2.93e-12	3.19e-10
	434	TR68593_c0_g1	4.36898	4.3126	2.96e-12	3.21e-10
	435	TR67550_c0_g2	6.00711	3.27576	3.05e-12	3.3e-10
	436	TR98520_c2_g1	4.8154	4.72843	3.37e-12	3.63e-10
	437	TR92682_c4_g1	4.17362	5.45813	3.49e-12	3.76e-10
	438	TR94152_c1_g11	4.81378	4.15292	3.55e-12	3.81e-10
	439	TR94384_c0_g1	4.63712	6.15972	3.77e-12	4.04e-10
	440	TR31722_c0_g2	5.34164	6.40516	4.1e-12	4.37e-10
	441	TR99216_c1_g2	5.17712	3.61195	4.19e-12	4.46e-10
	442	TR95188_c2_g2	3.58734	6.23276	4.2e-12	4.46e-10
	443	TR85914_c1_g1	3.67981	6.43586	4.31e-12	4.57e-10
	444	TR90698_c2_g1	5.86043	4.5605	4.57e-12	4.8e-10
	445	TR99680_c8_g1	5.23287	4.19141	4.63e-12	4.87e-10
	446	TR92185_c1_g5	3.89306	9.12744	4.69e-12	4.92e-10
	447	TR97003_c3_g1	4.40045	4.63127	4.72e-12	4.94e-10
	448	TR97697_c2_g2	4.01802	6.43472	4.74e-12	4.95e-10
	449	TR95630_c0_g1	3.49485	9.47899	4.91e-12	5.11e-10
	450	TR96580_c2_g3	4.08961	5.31407	5.3e-12	5.5e-10
	451	TR93096_c1_g1	3.60981	7.1372	5.32e-12	5.52e-10
	452	TR83679_c0_g1	4.03594	4.74281	5.88e-12	6.08e-10
	453	TR93492_c0_g4	3.77972	6.55973	6.01e-12	6.2e-10
	454	TR98255_c1_g3	3.87432	6.90903	6.03e-12	6.2e-10
	455	TR41557_c0_g1	3.57759	6.32695	6.28e-12	6.44e-10
	456	TR91178_c1_g1	3.7044	6.02996	6.31e-12	6.46e-10
	457	TR77467_c0_g1	3.64943	6.1335	6.47e-12	6.62e-10
	458	TR83703_c1_g3	3.52202	6.74429	6.97e-12	7.11e-10
	459	TR84036_c0_g2	5.27593	3.64463	7.1e-12	7.23e-10
	460	TR73012_c0_g2	14.8931	6.75646	7.22e-12	7.34e-10
	461	TR109553_c0_g1	11.9441	3.81544	8.01e-12	8.11e-10
	462	TR72069_c0_g2	3.92255	4.96481	8.47e-12	8.55e-10
	463	TR87927_c0_g1	4.31815	4.56023	8.71e-12	8.77e-10
	464	TR94554_c2_g1	4.026	4.94586	8.86e-12	8.91e-10
	465	TR91721_c1_g1	3.56087	7.35532	8.92e-12	8.96e-10
	466	TR73557_c0_g3	7.90075	4.74912	9.14e-12	9.14e-10
	467	TR82457_c0_g1	10.7998	2.68115	9.14e-12	9.14e-10
	468	TR71592_c0_g1	4.2388	4.41389	9.18e-12	9.16e-10
	469	TR83429_c0_g1	12.5444	4.41272	9.4e-12	9.35e-10
	470	TR96997_c1_g1	7.29503	3.04203	9.5e-12	9.44e-10
	471	TR96224_c1_g1	3.67666	5.60842	9.99e-12	9.9e-10
	472	TR86619_c1_g1	6.1581	3.16943	1.02e-11	1e-09
	473	TR93213_c4_g1	3.52539	7.4882	1.03e-11	1.01e-09
	474	TR85648_c0_g1	3.79469	5.30975	1.04e-11	1.02e-09
	475	TR85975_c0_g3	3.44352	7.49463	1.07e-11	1.05e-09
	476	TR94583_c2_g2	3.70466	12.2001	1.14e-11	1.12e-09
	477	TR96314_c1_g2	6.81311	3.31131	1.15e-11	1.12e-09
	478	TR99208_c1_g2	3.75355	6.76658	1.18e-11	1.15e-09
	479	TR86046_c0_g2	4.55247	4.28073	1.19e-11	1.15e-09
	480	TR94443_c1_g1	3.65937	7.3106	1.19e-11	1.15e-09
	481	TR32496_c0_g1	4.02121	4.69861	1.2e-11	1.16e-09
	482	TR91197_c5_g1	4.00695	4.79999	1.23e-11	1.19e-09
	483	TR89986_c0_g2	5.21064	3.52891	1.28e-11	1.24e-09
	484	TR91124_c0_g1	7.18378	2.91999	1.31e-11	1.26e-09
	485	TR98278_c5_g1	3.44356	6.98152	1.33e-11	1.28e-09
	486	TR70522_c1_g1	4.85413	5.69769	1.34e-11	1.28e-09
	487	TR86152_c0_g1	6.81545	3.8275	1.38e-11	1.32e-09
	488	TR88883_c0_g1	3.87383	4.92709	1.49e-11	1.41e-09
	489	TR74606_c0_g1	12.4204	9.51404	1.54e-11	1.46e-09
	490	TR93866_c2_g2	4.50712	5.77294	1.55e-11	1.47e-09
	491	TR88220_c2_g1	3.68729	5.92283	1.64e-11	1.55e-09
	492	TR94118_c0_g2	3.86709	4.98152	1.71e-11	1.61e-09
	493	TR79307_c1_g1	4.47099	4.0007	1.77e-11	1.66e-09
	494	TR96013_c1_g1	3.94494	4.94191	1.79e-11	1.69e-09
	495	TR67374_c0_g1	3.55891	5.98844	1.94e-11	1.81e-09
	496	TR63700_c0_g1	13.3832	5.24886	1.96e-11	1.83e-09
	497	TR1075_c0_g1	4.61607	4.69498	2.02e-11	1.89e-09
	498	TR89089_c0_g2	3.90677	4.89722	2.07e-11	1.92e-09
	499	TR91928_c0_g1	4.11903	7.68385	2.17e-11	2e-09
	500	TR62984_c0_g1	12.3007	4.17014	2.25e-11	2.07e-09
	501	TR95912_c2_g1	3.58454	6.97137	2.29e-11	2.1e-09
	502	TR74922_c0_g2	6.62439	3.47786	2.33e-11	2.14e-09
	503	TR83178_c0_g1	12.5998	6.58209	2.38e-11	2.18e-09
	504	TR98686_c1_g5	8.65817	2.67379	2.52e-11	2.28e-09
	505	TR92653_c0_g2	3.5544	6.21266	2.52e-11	2.28e-09
	506	TR67383_c0_g1	13.5859	5.45102	2.62e-11	2.37e-09
	507	TR94443_c1_g3	4.08565	4.38184	2.69e-11	2.42e-09
	508	TR92576_c3_g1	3.85432	7.24337	2.71e-11	2.44e-09
	509	TR72064_c0_g1	3.66919	6.54343	2.74e-11	2.46e-09
	510	TR83424_c1_g2	5.02757	5.01875	2.99e-11	2.69e-09
	511	TR98096_c0_g3	4.08517	4.74122	3.05e-11	2.74e-09
	512	TR90095_c2_g1	5.05579	3.55138	3.21e-11	2.87e-09
	513	TR85080_c0_g1	5.09641	3.87228	3.34e-11	2.98e-09
	514	TR81947_c2_g1	3.9142	6.22149	3.35e-11	2.98e-09
	515	TR95125_c0_g1	6.24142	3.60077	3.37e-11	2.99e-09
	516	TR89935_c3_g1	7.56903	2.91575	3.42e-11	3.03e-09
	517	TR67819_c0_g1	13.3594	5.22507	3.44e-11	3.04e-09
	518	TR78429_c0_g1	4.67301	3.82722	3.51e-11	3.1e-09
	519	TR88252_c0_g2	3.84212	5.18456	3.79e-11	3.34e-09
	520	TR79616_c1_g1	3.31327	7.87629	3.83e-11	3.37e-09
	521	TR93992_c0_g8	7.30092	3.80806	3.88e-11	3.41e-09
	522	TR91842_c0_g2	3.45063	7.95497	4.06e-11	3.56e-09
	523	TR79471_c0_g2	7.20061	2.92971	4.2e-11	3.67e-09
	524	TR82727_c1_g3	3.40341	6.22162	4.45e-11	3.88e-09
	525	TR93172_c4_g2	3.83806	7.44421	4.6e-11	4e-09
	526	TR92104_c0_g2	5.14994	3.42027	5.03e-11	4.36e-09
	527	TR85532_c1_g2	5.87186	3.46114	5.04e-11	4.37e-09
	528	TR84952_c0_g1	4.12498	4.17509	5.08e-11	4.4e-09
	529	TR84544_c0_g3	3.65096	5.90539	5.3e-11	4.56e-09
	530	TR85917_c1_g1	7.31642	3.60387	5.39e-11	4.63e-09
	531	TR57042_c0_g1	7.03978	2.78506	5.82e-11	4.99e-09
	532	TR89462_c0_g3	5.1566	3.36308	5.87e-11	5.03e-09
	533	TR93541_c0_g5	8.95153	3.78709	6.23e-11	5.32e-09
	534	TR86516_c0_g3	3.3984	6.82726	6.32e-11	5.38e-09
	535	TR91224_c2_g1	5.75819	4.37335	6.57e-11	5.58e-09
	536	TR94555_c0_g1	3.42536	5.96629	6.95e-11	5.89e-09
	537	TR95904_c0_g1	3.25055	8.10847	6.99e-11	5.91e-09
	538	TR49547_c0_g1	12.4412	4.30996	7.24e-11	6.1e-09
	539	TR26502_c0_g1	5.93741	3.0885	7.28e-11	6.13e-09
	540	TR90018_c0_g1	3.67033	5.34711	7.33e-11	6.16e-09
	541	TR65912_c0_g2	3.95178	5.21624	7.56e-11	6.34e-09
	542	TR88201_c2_g1	3.28622	8.80485	7.81e-11	6.53e-09
	543	TR93405_c4_g1	3.78893	5.55244	7.83e-11	6.54e-09
	544	TR96238_c0_g1	10.141	4.13192	8.16e-11	6.81e-09
	545	TR68683_c0_g1	12.6178	4.48587	8.34e-11	6.95e-09
	546	TR95688_c0_g3	3.59471	6.53355	8.55e-11	7.11e-09
	547	TR90833_c1_g4	3.68245	5.01111	8.99e-11	7.47e-09
	548	TR87626_c4_g5	13.386	5.25097	9.12e-11	7.57e-09
	549	TR81295_c1_g1	3.53482	5.51857	9.31e-11	7.69e-09
	550	TR80744_c0_g1	3.77333	4.84248	9.41e-11	7.76e-09
	551	TR93779_c0_g1	3.60559	5.2293	9.56e-11	7.87e-09
	552	TR79867_c0_g1	4.90422	3.45034	9.84e-11	8.09e-09
	553	TR84740_c0_g2	3.9156	5.61886	9.98e-11	8.2e-09
	554	TR72616_c0_g2	3.40288	6.29654	1.01e-10	8.27e-09
	555	TR10267_c0_g1	12.7044	4.57207	1.01e-10	8.28e-09
	556	TR81147_c1_g1	4.03031	4.67707	1.09e-10	8.91e-09
	557	TR92190_c1_g2	6.61925	2.91258	1.1e-10	8.95e-09
	558	TR76140_c0_g1	4.43881	4.65792	1.1e-10	8.98e-09
	559	TR79015_c0_g1	4.98671	3.47094	1.11e-10	9.01e-09
	560	TR70806_c0_g1	8.87722	2.8795	1.14e-10	9.27e-09
	561	TR85392_c1_g1	5.8198	3.08588	1.22e-10	9.91e-09
	562	TR65838_c0_g1	7.13613	2.87939	1.29e-10	1.04e-08
	563	TR79102_c0_g3	5.18321	3.32957	1.31e-10	1.06e-08
	564	TR75802_c0_g1	12.5626	4.43093	1.31e-10	1.06e-08
	565	TR88697_c2_g4	3.87168	4.50231	1.34e-10	1.08e-08
	566	TR92611_c0_g1	3.77074	5.73776	1.35e-10	1.08e-08
	567	TR87122_c0_g5	3.31334	8.41443	1.35e-10	1.08e-08
	568	TR86497_c0_g7	4.25742	4.02955	1.37e-10	1.1e-08
	569	TR99355_c2_g2	3.27552	6.745	1.38e-10	1.11e-08
	570	TR99391_c1_g2	5.65074	3.89204	1.42e-10	1.13e-08
	571	TR50784_c0_g1	3.62913	5.33205	1.57e-10	1.25e-08
	572	TR86886_c2_g2	3.25082	6.87177	1.59e-10	1.26e-08
	573	TR66790_c0_g1	12.9581	4.82489	1.59e-10	1.26e-08
	574	TR53659_c0_g1	12.7856	4.65301	1.63e-10	1.29e-08
	575	TR91567_c0_g1	4.57335	4.79224	1.7e-10	1.34e-08
	576	TR76158_c0_g3	4.98247	6.98195	1.74e-10	1.37e-08
	577	TR75482_c0_g1	4.29514	3.83383	1.79e-10	1.41e-08
	578	TR91833_c2_g6	3.23147	6.39313	1.84e-10	1.45e-08
	579	TR87122_c0_g4	3.33718	10.7142	1.85e-10	1.45e-08
	580	TR87838_c1_g1	3.65422	4.82509	1.94e-10	1.52e-08
	581	TR74311_c0_g2	10.5833	2.46756	1.95e-10	1.52e-08
	582	TR87485_c2_g1	4.54756	3.92393	2.09e-10	1.63e-08
	583	TR76080_c0_g1	4.86306	3.62848	2.22e-10	1.72e-08
	584	TR87135_c1_g3	3.53049	5.16137	2.34e-10	1.81e-08
	585	TR72561_c0_g2	13.275	5.1409	2.36e-10	1.83e-08
	586	TR41550_c0_g2	4.71646	5.09212	2.39e-10	1.85e-08
	587	TR46581_c0_g1	10.7595	4.75999	2.4e-10	1.85e-08
	588	TR85914_c1_g2	4.6261	3.52814	2.48e-10	1.91e-08
	589	TR96160_c4_g1	3.75645	5.07678	2.54e-10	1.95e-08
	590	TR19816_c0_g1	11.0762	2.9551	2.57e-10	1.97e-08
	591	TR91544_c2_g2	3.23893	6.18146	2.62e-10	2e-08
	592	TR98258_c1_g6	6.09249	3.24388	2.69e-10	2.05e-08
	593	TR73746_c0_g1	13.7377	5.60258	2.75e-10	2.1e-08
	594	TR98043_c0_g1	3.67237	4.69865	2.86e-10	2.17e-08
	595	TR68474_c0_g1	3.45102	5.44684	3.08e-10	2.34e-08
	596	TR56492_c0_g2	4.77304	3.73584	3.09e-10	2.34e-08
	597	TR89602_c0_g4	3.37706	5.56156	3.14e-10	2.38e-08
	598	TR74431_c0_g1	5.25849	3.34058	3.28e-10	2.48e-08
	599	TR86619_c3_g2	5.2614	3.39029	3.33e-10	2.52e-08
	600	TR95702_c0_g2	3.13682	7.14602	3.34e-10	2.52e-08
	601	TR60783_c0_g1	3.81159	4.84303	3.38e-10	2.54e-08
	602	TR97733_c2_g1	13.4961	5.36144	3.39e-10	2.55e-08
	603	TR47564_c0_g1	12.575	4.44328	3.47e-10	2.6e-08
	604	TR86238_c0_g2	5.31436	3.17106	3.55e-10	2.66e-08
	605	TR61427_c0_g1	3.17155	6.70043	3.59e-10	2.69e-08
	606	TR28544_c0_g1	12.7295	4.59715	3.63e-10	2.71e-08
	607	TR64261_c0_g1	12.4467	4.31549	3.72e-10	2.78e-08
	608	TR80430_c1_g1	5.12966	6.34712	3.82e-10	2.84e-08
	609	TR79042_c0_g1	5.19122	4.32822	3.84e-10	2.86e-08
	610	TR86778_c1_g1	5.31156	3.37921	3.87e-10	2.87e-08
	611	TR64937_c0_g1	3.91735	4.18634	3.97e-10	2.93e-08
	612	TR89241_c0_g1	4.32843	4.25599	4.01e-10	2.96e-08
	613	TR97356_c1_g1	3.68144	4.54411	4.04e-10	2.98e-08
	614	TR84956_c0_g2	5.00603	3.65052	4.11e-10	3.02e-08
	615	TR85074_c0_g1	4.01286	6.9835	4.25e-10	3.12e-08
	616	TR54335_c0_g1	6.19613	3.0674	4.41e-10	3.22e-08
	617	TR94985_c0_g5	3.09279	7.41599	4.41e-10	3.22e-08
	618	TR97303_c3_g2	4.78962	3.7964	4.47e-10	3.26e-08
	619	TR65868_c0_g1	12.4406	4.30946	4.52e-10	3.29e-08
	620	TR93656_c0_g2	3.55461	5.05975	4.59e-10	3.35e-08
	621	TR73431_c0_g1	4.19594	3.76105	4.61e-10	3.35e-08
	622	TR98200_c0_g1	3.24984	5.77704	4.65e-10	3.38e-08
	623	TR98564_c2_g1	6.6495	2.69811	4.92e-10	3.56e-08
	624	TR91833_c2_g3	3.11275	7.61796	5.22e-10	3.77e-08
	625	TR80875_c0_g1	5.3335	3.48739	5.39e-10	3.88e-08
	626	TR99609_c6_g1	3.1892	7.83902	5.41e-10	3.9e-08
	627	TR97523_c1_g1	5.044	4.78311	5.72e-10	4.11e-08
	628	TR80430_c0_g1	5.73781	7.73925	5.72e-10	4.11e-08
	629	TR85392_c3_g1	4.03404	3.90084	5.75e-10	4.12e-08
	630	TR43853_c0_g1	12.6824	4.55027	5.93e-10	4.23e-08
	631	TR66322_c0_g1	3.66283	5.48701	5.94e-10	4.23e-08
	632	TR40999_c0_g1	12.7	4.56779	5.99e-10	4.26e-08
	633	TR97200_c2_g2	3.34285	5.54667	6.31e-10	4.49e-08
	634	TR86010_c0_g1	3.05819	7.7168	6.46e-10	4.59e-08
	635	TR86344_c0_g4	4.62611	4.69973	6.84e-10	4.84e-08
	636	TR98096_c0_g1	3.18712	7.32794	6.99e-10	4.94e-08
	637	TR95069_c0_g2	3.1786	7.18336	7.03e-10	4.97e-08
	638	TR65518_c0_g1	11.8364	3.70866	7.05e-10	4.98e-08
	639	TR48338_c0_g1	12.6959	4.5637	7.12e-10	5.02e-08
	640	TR93992_c0_g2	6.96871	5.65511	7.2e-10	5.07e-08
	641	TR88536_c1_g1	3.97326	4.58248	7.3e-10	5.12e-08
	642	TR89796_c1_g2	7.52939	2.37374	7.47e-10	5.24e-08
	643	TR98645_c4_g4	7.01716	3.51726	7.5e-10	5.25e-08
	644	TR69634_c0_g1	3.68934	4.96791	7.62e-10	5.33e-08
	645	TR94651_c0_g9	4.77639	8.60269	7.97e-10	5.55e-08
	646	TR97013_c1_g3	3.21365	6.40233	8e-10	5.57e-08
	647	TR97242_c1_g1	3.66925	5.56296	8.06e-10	5.6e-08
	648	TR85302_c0_g3	3.26534	5.98798	8.24e-10	5.72e-08
	649	TR105199_c0_g1	3.32193	5.54381	8.56e-10	5.93e-08
	650	TR87135_c1_g4	4.1377	3.89346	8.63e-10	5.97e-08
	651	TR97988_c0_g1	3.32071	5.77031	8.97e-10	6.19e-08
	652	TR71374_c0_g1	3.49585	4.85629	9.01e-10	6.21e-08
	653	TR41071_c0_g2	11.2204	3.09787	9.11e-10	6.27e-08
	654	TR74892_c0_g1	4.08787	3.92332	9.18e-10	6.31e-08
	655	TR96879_c0_g3	9.73199	3.73713	9.22e-10	6.33e-08
	656	TR83020_c0_g1	3.46541	4.96109	9.45e-10	6.48e-08
	657	TR82421_c0_g1	3.37331	5.14195	9.98e-10	6.81e-08
	658	TR124430_c0_g1	12.5651	4.43342	1.01e-09	6.88e-08
	659	TR52617_c0_g1	12.6277	4.49574	1.01e-09	6.88e-08
	660	TR50418_c0_g1	12.0496	3.92059	1.01e-09	6.88e-08
	661	TR100041_c0_g1	12.1983	4.06843	1.02e-09	6.93e-08
	662	TR87262_c2_g2	5.12901	3.34608	1.06e-09	7.18e-08
	663	TR92593_c0_g2	3.04391	7.60361	1.1e-09	7.41e-08
	664	TR82194_c0_g1	3.28167	5.40231	1.1e-09	7.42e-08
	665	TR75399_c0_g1	3.06171	6.92906	1.1e-09	7.44e-08
	666	TR93322_c0_g3	3.08672	7.73377	1.11e-09	7.47e-08
	667	TR60270_c0_g1	3.88159	7.53819	1.12e-09	7.52e-08
	668	TR82092_c0_g1	6.05111	3.5492	1.12e-09	7.52e-08
	669	TR80006_c0_g1	4.33147	3.61413	1.15e-09	7.68e-08
	670	TR68752_c0_g1	11.1142	2.9929	1.15e-09	7.68e-08
	671	TR82627_c3_g1	3.44542	4.73956	1.18e-09	7.88e-08
	672	TR85459_c5_g1	3.05464	7.66703	1.26e-09	8.41e-08
	673	TR84756_c0_g2	3.11947	6.39175	1.27e-09	8.42e-08
	674	TR95005_c0_g1	2.99157	7.44893	1.3e-09	8.61e-08
	675	TR78904_c0_g1	3.35066	5.08653	1.32e-09	8.74e-08
	676	TR130647_c0_g1	11.7975	3.67015	1.32e-09	8.74e-08
	677	TR95121_c4_g2	3.06114	6.51046	1.34e-09	8.86e-08
	678	TR73377_c0_g3	3.01947	7.06331	1.35e-09	8.91e-08
	679	TR83822_c0_g1	4.94323	3.90874	1.45e-09	9.56e-08
	680	TR59336_c0_g1	11.2965	3.17332	1.47e-09	9.65e-08
	681	TR99680_c9_g6	6.24459	3.24979	1.48e-09	9.75e-08
	682	TR61261_c0_g2	4.00628	4.91095	1.49e-09	9.78e-08
	683	TR77619_c0_g3	4.87658	7.89199	1.5e-09	9.86e-08
	684	TR86842_c4_g2	3.85633	5.16719	1.5e-09	9.86e-08
	685	TR88165_c3_g2	5.73314	3.0014	1.51e-09	9.86e-08
	686	TR90064_c1_g1	3.04571	8.75137	1.52e-09	9.91e-08
	687	TR92682_c3_g2	3.78573	4.58241	1.56e-09	1.02e-07
	688	TR49979_c0_g1	12.5003	4.36889	1.56e-09	1.02e-07
	689	TR91924_c1_g1	3.08305	6.57365	1.58e-09	1.03e-07
	690	TR96756_c2_g2	2.98447	8.52835	1.62e-09	1.05e-07
	691	TR96935_c2_g1	3.05622	7.14948	1.75e-09	1.14e-07
	692	TR77138_c0_g1	11.7473	3.62025	1.75e-09	1.14e-07
	693	TR74882_c0_g2	12.3111	4.18062	1.77e-09	1.14e-07
	694	TR63048_c0_g1	12.5792	4.4475	1.78e-09	1.15e-07
	695	TR7833_c0_g1	12.575	4.44329	1.79e-09	1.16e-07
	696	TR78709_c0_g2	3.66749	4.24265	1.88e-09	1.21e-07
	697	TR1069_c0_g1	4.28591	3.54953	1.92e-09	1.23e-07
	698	TR87416_c0_g1	5.52722	5.35012	1.92e-09	1.23e-07
	699	TR98932_c0_g1	11.8672	3.73935	2.04e-09	1.3e-07
	700	TR81205_c0_g1	11.676	3.54952	2.04e-09	1.3e-07
	701	TR45887_c0_g1	4.66738	4.37677	2.05e-09	1.31e-07
	702	TR65696_c0_g1	12.3888	4.25792	2.06e-09	1.31e-07
	703	TR68783_c0_g1	12.39	4.25911	2.06e-09	1.31e-07
	704	TR74338_c1_g1	3.45114	5.10013	2.09e-09	1.33e-07
	705	TR89451_c0_g2	3.01064	8.29029	2.18e-09	1.38e-07
	706	TR74575_c1_g1	4.82505	3.47267	2.18e-09	1.39e-07
	707	TR84551_c0_g2	3.44812	4.99246	2.23e-09	1.41e-07
	708	TR94640_c1_g3	3.89235	4.13552	2.23e-09	1.41e-07
	709	TR86368_c0_g1	3.93194	4.47407	2.36e-09	1.49e-07
	710	TR139563_c0_g1	12.0017	3.87303	2.37e-09	1.49e-07
	711	TR68212_c0_g2	10.086	4.89118	2.39e-09	1.51e-07
	712	TR98532_c4_g1	2.99579	8.52673	2.4e-09	1.51e-07
	713	TR91554_c1_g2	3.25205	6.10848	2.45e-09	1.54e-07
	714	TR26379_c0_g2	11.4093	3.28506	2.5e-09	1.57e-07
	715	TR82118_c0_g1	3.20134	5.83064	2.54e-09	1.6e-07
	716	TR93790_c3_g2	3.02883	7.3765	2.64e-09	1.65e-07
	717	TR69646_c0_g1	12.946	4.81289	2.66e-09	1.66e-07
	718	TR86306_c1_g2	3.45876	4.72611	2.7e-09	1.68e-07
	719	TR97486_c0_g3	3.59749	4.29195	2.73e-09	1.7e-07
	720	TR89348_c0_g5	4.15518	4.24969	2.74e-09	1.7e-07
	721	TR92887_c4_g1	11.8904	3.76245	2.93e-09	1.82e-07
	722	TR42433_c0_g1	11.2236	3.10122	2.97e-09	1.84e-07
	723	TR80977_c0_g3	10.8668	2.74849	3e-09	1.85e-07
	724	TR98098_c0_g1	4.13578	3.79448	3.03e-09	1.87e-07
	725	TR95913_c1_g3	4.16609	3.74181	3.1e-09	1.91e-07
	726	TR99194_c0_g1	3.47172	5.27485	3.17e-09	1.95e-07
	727	TR90653_c2_g1	13.0727	4.9392	3.21e-09	1.97e-07
	728	TR47765_c0_g2	13.0876	4.95408	3.22e-09	1.97e-07
	729	TR77368_c0_g1	3.04664	6.54914	3.27e-09	2e-07
	730	TR86452_c0_g2	2.92791	8.60648	3.3e-09	2.02e-07
	731	TR94400_c0_g1	3.75281	4.40146	3.36e-09	2.05e-07
	732	TR98056_c1_g2	3.9671	4.9226	3.42e-09	2.08e-07
	733	TR64096_c0_g1	12.0136	3.88482	3.46e-09	2.11e-07
	734	TR91841_c0_g2	2.89971	9.54029	3.47e-09	2.11e-07
	735	TR42238_c0_g1	12.4585	4.32735	3.58e-09	2.17e-07
	736	TR66697_c0_g1	12.136	4.00652	3.62e-09	2.19e-07
	737	TR94651_c0_g7	3.5636	8.81867	3.63e-09	2.2e-07
	738	TR91226_c0_g3	3.24802	6.23168	3.64e-09	2.2e-07
	739	TR53801_c0_g1	10.6829	4.66979	3.77e-09	2.28e-07
	740	TR91176_c1_g3	4.66854	3.41161	3.8e-09	2.29e-07
	741	TR98648_c0_g1	3.69331	8.70737	3.84e-09	2.31e-07
	742	TR71353_c0_g1	6.27963	2.58658	3.85e-09	2.32e-07
	743	TR92025_c1_g1	2.92186	7.21536	3.86e-09	2.32e-07
	744	TR63414_c0_g1	3.17254	5.5841	3.91e-09	2.35e-07
	745	TR90656_c1_g1	3.36106	5.14741	3.99e-09	2.39e-07
	746	TR23733_c0_g1	11.7266	3.59981	4.06e-09	2.43e-07
	747	TR89546_c0_g5	2.96383	7.48494	4.09e-09	2.44e-07
	748	TR82419_c2_g1	2.99068	5.89384	4.2e-09	2.5e-07
	749	TR94021_c0_g1	12.0288	3.89992	4.2e-09	2.5e-07
	750	TR77565_c0_g1	10.3251	4.3139	4.22e-09	2.51e-07
	751	TR53511_c0_g1	12.1711	4.04145	4.34e-09	2.58e-07
	752	TR54942_c0_g2	5.73924	3.24825	4.35e-09	2.58e-07
	753	TR83975_c0_g1	5.37046	2.97443	4.54e-09	2.69e-07
	754	TR92173_c2_g1	3.53079	7.7657	4.61e-09	2.72e-07
	755	TR88556_c0_g1	8.33979	2.36135	4.72e-09	2.78e-07
	756	TR86509_c5_g1	3.63993	4.08006	4.74e-09	2.79e-07
	757	TR80540_c0_g1	4.71617	4.93541	4.83e-09	2.84e-07
	758	TR7360_c0_g1	11.374	3.25014	4.92e-09	2.89e-07
	759	TR21214_c0_g1	4.14789	3.53308	5.13e-09	3e-07
	760	TR91608_c1_g1	3.13798	5.49869	5.15e-09	3.01e-07
	761	TR87937_c0_g2	3.34074	4.72889	5.23e-09	3.05e-07
	762	TR99048_c2_g1	7.45488	3.18579	5.29e-09	3.09e-07
	763	TR71512_c0_g1	11.8824	3.75455	5.49e-09	3.19e-07
	764	TR90235_c0_g1	10.5445	2.43083	5.53e-09	3.21e-07
	765	TR78596_c0_g1	3.67253	4.34762	5.63e-09	3.26e-07
	766	TR96120_c0_g2	2.89976	6.47171	5.63e-09	3.26e-07
	767	TR99391_c1_g9	5.83966	5.57386	5.7e-09	3.29e-07
	768	TR90472_c1_g2	4.14749	4.15319	5.8e-09	3.34e-07
	769	TR27503_c0_g1	4.20847	3.67709	5.89e-09	3.39e-07
	770	TR88952_c1_g2	3.35031	4.75612	5.99e-09	3.45e-07
	771	TR17495_c0_g1	12.3643	4.23361	6e-09	3.45e-07
	772	TR69060_c0_g1	3.15856	5.23647	6.01e-09	3.45e-07
	773	TR79491_c0_g1	11.4848	3.35999	6.17e-09	3.54e-07
	774	TR12211_c0_g1	11.8105	3.68313	6.24e-09	3.57e-07
	775	TR40361_c0_g1	11.9259	3.79771	6.35e-09	3.63e-07
	776	TR76959_c0_g2	10.2684	5.60127	6.37e-09	3.64e-07
	777	TR82771_c0_g2	10.2377	2.12919	6.43e-09	3.66e-07
	778	TR89302_c0_g1	3.97174	7.54064	6.56e-09	3.73e-07
	779	TR84573_c0_g1	3.25144	4.99762	6.6e-09	3.75e-07
	780	TR92901_c1_g2	4.14608	3.53518	6.61e-09	3.76e-07
	781	TR88815_c2_g1	2.90037	6.88389	6.63e-09	3.76e-07
	782	TR84155_c0_g1	3.76164	3.83513	6.69e-09	3.8e-07
	783	TR92156_c5_g2	7.35353	2.20215	6.75e-09	3.82e-07
	784	TR28282_c0_g1	10.72	2.60139	6.85e-09	3.87e-07
	785	TR66392_c0_g1	10.7453	2.62874	6.86e-09	3.87e-07
	786	TR67286_c0_g1	4.6869	4.01986	6.98e-09	3.94e-07
	787	TR81616_c2_g1	3.55048	6.43017	7.01e-09	3.95e-07
	788	TR75996_c0_g1	2.97491	6.1683	7.02e-09	3.95e-07
	789	TR67972_c0_g1	11.5585	3.43309	7.23e-09	4.07e-07
	790	TR99391_c1_g11	5.07593	3.40557	7.34e-09	4.12e-07
	791	TR77175_c0_g1	4.41846	3.86858	7.45e-09	4.18e-07
	792	TR95108_c1_g1	2.86952	6.65735	7.97e-09	4.46e-07
	793	TR81091_c0_g1	5.64844	2.92701	7.98e-09	4.47e-07
	794	TR40590_c0_g1	12.2598	4.12971	8.01e-09	4.48e-07
	795	TR88514_c0_g1	3.85506	5.36978	8.05e-09	4.5e-07
	796	TR63451_c0_g1	3.02669	6.01635	8.1e-09	4.51e-07
	797	TR141639_c0_g1	12.4399	4.30757	8.21e-09	4.56e-07
	798	TR93591_c0_g1	6.22103	2.53539	8.43e-09	4.68e-07
	799	TR73726_c1_g1	3.59569	4.84568	8.5e-09	4.71e-07
	800	TR67928_c0_g1	11.495	3.37015	8.57e-09	4.74e-07
	801	TR48181_c0_g1	11.5666	3.44109	8.79e-09	4.86e-07
	802	TR87491_c0_g1	7.56897	2.41324	9.27e-09	5.12e-07
	803	TR98276_c1_g2	2.92319	6.75232	9.38e-09	5.17e-07
	804	TR79778_c0_g1	3.10491	5.45662	9.38e-09	5.17e-07
	805	TR95276_c0_g1	3.18281	5.13712	9.43e-09	5.19e-07
	806	TR93992_c0_g13	5.51057	2.79337	9.64e-09	5.3e-07
	807	TR78906_c0_g1	3.61265	4.17954	9.69e-09	5.32e-07
	808	TR91702_c0_g4	3.04958	10.9818	9.71e-09	5.33e-07
	809	TR41071_c0_g3	12.296	4.16566	9.98e-09	5.47e-07
	810	TR94530_c0_g2	2.8685	7.22884	1.02e-08	5.56e-07
	811	TR37886_c0_g3	4.25966	3.51553	1.03e-08	5.65e-07
	812	TR97901_c1_g3	3.34691	4.43247	1.05e-08	5.74e-07
	813	TR55346_c0_g1	12.1949	4.0651	1.06e-08	5.77e-07
	814	TR99216_c3_g2	2.81524	8.12859	1.06e-08	5.79e-07
	815	TR96160_c2_g1	3.70271	4.74405	1.07e-08	5.8e-07
	816	TR20095_c0_g2	11.871	3.74319	1.08e-08	5.85e-07
	817	TR70017_c0_g1	3.29749	5.27165	1.11e-08	5.99e-07
	818	TR87008_c0_g1	3.7464	3.8013	1.11e-08	6.01e-07
	819	TR81947_c1_g1	5.52561	2.8039	1.12e-08	6.05e-07
	820	TR93541_c0_g1	10.0485	1.94354	1.13e-08	6.08e-07
	821	TR92861_c1_g1	5.93634	5.67161	1.18e-08	6.33e-07
	822	TR86324_c0_g2	3.30417	5.17681	1.19e-08	6.39e-07
	823	TR90064_c2_g1	3.11701	7.25698	1.2e-08	6.43e-07
	824	TR84850_c0_g1	11.6916	3.56515	1.21e-08	6.52e-07
	825	TR49608_c0_g1	3.98277	3.6859	1.24e-08	6.67e-07
	826	TR99355_c1_g1	5.40572	2.80913	1.26e-08	6.76e-07
	827	TR79971_c0_g2	7.20452	2.56414	1.27e-08	6.79e-07
	828	TR83492_c0_g1	3.15299	5.52769	1.27e-08	6.8e-07
	829	TR50144_c0_g1	5.2485	2.94863	1.28e-08	6.82e-07
	830	TR92011_c1_g3	3.25876	5.41342	1.28e-08	6.84e-07
	831	TR86765_c0_g2	2.84462	6.80546	1.3e-08	6.93e-07
	832	TR91911_c2_g3	2.80769	7.88378	1.31e-08	6.94e-07
	833	TR59122_c0_g1	3.69558	3.89651	1.36e-08	7.21e-07
	834	TR14556_c0_g1	9.48941	3.48444	1.43e-08	7.59e-07
	835	TR94006_c0_g1	10.4501	2.33817	1.44e-08	7.61e-07
	836	TR83271_c0_g1	6.08464	5.88419	1.44e-08	7.64e-07
	837	TR49016_c0_g1	11.0978	2.97697	1.45e-08	7.68e-07
	838	TR92631_c0_g1	3.42439	4.15088	1.47e-08	7.75e-07
	839	TR71341_c0_g1	3.66851	3.85116	1.47e-08	7.76e-07
	840	TR61375_c0_g1	11.9572	3.8289	1.5e-08	7.92e-07
	841	TR88594_c2_g1	3.23036	4.58662	1.52e-08	8.01e-07
	842	TR94690_c4_g2	5.19696	4.2726	1.56e-08	8.22e-07
	843	TR39768_c0_g1	11.9244	3.79625	1.58e-08	8.32e-07
	844	TR43019_c0_g1	11.6636	3.53733	1.6e-08	8.36e-07
	845	TR82979_c2_g4	10.5637	2.44731	1.64e-08	8.6e-07
	846	TR56638_c0_g1	11.6475	3.52144	1.65e-08	8.62e-07
	847	TR96453_c7_g4	3.41633	4.14672	1.68e-08	8.77e-07
	848	TR92327_c0_g2	3.13767	5.11649	1.73e-08	9e-07
	849	TR65931_c0_g1	11.0972	2.97634	1.73e-08	9.02e-07
	850	TR80824_c0_g1	11.8615	3.73384	1.75e-08	9.08e-07
	851	TR45287_c0_g1	11.0913	2.9705	1.77e-08	9.21e-07
	852	TR95147_c0_g1	4.98957	3.86285	1.81e-08	9.39e-07
	853	TR51562_c0_g1	11.8352	3.70774	1.83e-08	9.47e-07
	854	TR99066_c0_g5	3.27021	5.47472	1.86e-08	9.63e-07
	855	TR45517_c0_g1	11.427	3.3028	1.9e-08	9.85e-07
	856	TR84611_c0_g1	2.96131	5.87003	1.91e-08	9.85e-07
	857	TR66001_c0_g1	4.08333	4.64467	1.91e-08	9.85e-07
	858	TR41071_c0_g1	13.8462	5.71096	1.92e-08	9.87e-07
	859	TR89431_c0_g2	2.79988	6.7557	2.03e-08	1.04e-06
	860	TR74259_c0_g1	5.81956	2.83037	2.04e-08	1.05e-06
	861	TR74454_c0_g1	3.07438	5.26078	2.08e-08	1.07e-06
	862	TR94690_c7_g1	5.19868	7.63644	2.08e-08	1.07e-06
	863	TR74549_c0_g1	10.9199	2.80124	2.09e-08	1.07e-06
	864	TR86667_c1_g1	2.7359	9.55165	2.11e-08	1.08e-06
	865	TR92983_c1_g1	3.98873	3.70274	2.13e-08	1.09e-06
	866	TR79833_c0_g1	2.82144	7.27937	2.17e-08	1.11e-06
	867	TR75867_c0_g1	2.76057	7.41419	2.2e-08	1.12e-06
	868	TR69870_c0_g1	11.8629	3.73518	2.23e-08	1.14e-06
	869	TR48038_c0_g1	11.6165	3.49071	2.24e-08	1.14e-06
	870	TR95021_c1_g4	3.25407	4.4765	2.28e-08	1.16e-06
	871	TR62167_c0_g1	10.1194	2.01361	2.34e-08	1.19e-06
	872	TR66371_c0_g2	9.98349	1.88028	2.37e-08	1.2e-06
	873	TR97697_c2_g3	3.08825	8.0166	2.37e-08	1.2e-06
	874	TR92640_c1_g1	4.32407	3.27372	2.37e-08	1.2e-06
	875	TR90419_c1_g2	3.06115	5.18364	2.38e-08	1.2e-06
	876	TR66510_c0_g1	11.6903	3.56387	2.41e-08	1.21e-06
	877	TR85459_c5_g3	2.90685	6.14182	2.42e-08	1.22e-06
	878	TR96266_c0_g2	5.7931	3.084	2.46e-08	1.24e-06
	879	TR63570_c0_g2	8.14232	2.98642	2.49e-08	1.25e-06
	880	TR92559_c2_g1	9.95085	1.84817	2.58e-08	1.29e-06
	881	TR140429_c0_g1	12.0717	3.94267	2.66e-08	1.33e-06
	882	TR93163_c3_g1	3.2715	4.28543	2.69e-08	1.34e-06
	883	TR85302_c0_g1	2.99073	5.76238	2.71e-08	1.35e-06
	884	TR79319_c1_g1	11.8984	3.77053	2.72e-08	1.35e-06
	885	TR83429_c0_g4	12.3404	4.20985	2.72e-08	1.35e-06
	886	TR29357_c0_g1	11.8883	3.76041	2.75e-08	1.37e-06
	887	TR30762_c0_g1	11.8831	3.75533	2.78e-08	1.37e-06
	888	TR37788_c0_g2	12.0352	3.90642	2.78e-08	1.38e-06
	889	TR44526_c0_g1	11.6222	3.49637	2.78e-08	1.38e-06
	890	TR75977_c0_g1	5.68041	4.19364	2.84e-08	1.4e-06
	891	TR62934_c0_g2	5.56019	4.3736	2.85e-08	1.4e-06
	892	TR56569_c0_g1	11.5031	3.37829	2.92e-08	1.44e-06
	893	TR85733_c2_g2	2.84458	8.45548	2.93e-08	1.44e-06
	894	TR89348_c0_g2	6.08927	3.56383	2.93e-08	1.44e-06
	895	TR87394_c0_g1	6.65624	3.9219	2.94e-08	1.44e-06
	896	TR84035_c0_g1	6.91743	2.29254	2.98e-08	1.46e-06
	897	TR5017_c0_g1	9.88276	3.87402	3.01e-08	1.47e-06
	898	TR90275_c1_g1	8.33565	2.35944	3.04e-08	1.48e-06
	899	TR94607_c4_g1	2.69426	9.6882	3.06e-08	1.49e-06
	900	TR62013_c0_g1	11.8058	3.67859	3.17e-08	1.54e-06
	901	TR62770_c0_g1	11.7986	3.6714	3.18e-08	1.55e-06
	902	TR86816_c1_g2	5.90571	5.80032	3.19e-08	1.55e-06
	903	TR32509_c0_g1	11.4762	3.35158	3.23e-08	1.57e-06
	904	TR81918_c0_g6	9.48039	4.30246	3.23e-08	1.57e-06
	905	TR73717_c0_g1	6.19575	2.7294	3.24e-08	1.57e-06
	906	TR86414_c3_g2	4.08989	3.48268	3.35e-08	1.62e-06
	907	TR91306_c0_g1	3.75334	7.87681	3.36e-08	1.63e-06
	908	TR69637_c0_g1	11.8964	3.76848	3.55e-08	1.71e-06
	909	TR95880_c1_g6	2.75504	7.80393	3.55e-08	1.71e-06
	910	TR87180_c0_g1	3.23974	5.34247	3.57e-08	1.72e-06
	911	TR78908_c0_g2	11.881	3.75325	3.62e-08	1.74e-06
	912	TR79919_c0_g1	5.21263	7.36434	3.62e-08	1.74e-06
	913	TR98542_c1_g5	4.56924	3.43246	3.62e-08	1.74e-06
	914	TR83623_c0_g1	4.18416	4.25259	3.67e-08	1.76e-06
	915	TR95548_c0_g5	6.07632	2.59032	3.69e-08	1.77e-06
	916	TR83429_c0_g3	10.9499	2.83097	3.69e-08	1.77e-06
	917	TR18963_c0_g2	11.416	3.29194	3.71e-08	1.78e-06
	918	TR87686_c0_g5	12.279	4.14881	3.76e-08	1.8e-06
	919	TR41302_c0_g1	11.3363	3.21305	3.82e-08	1.82e-06
	920	TR91124_c1_g2	2.71137	6.67173	3.91e-08	1.86e-06
	921	TR91176_c0_g2	4.84463	2.93248	3.95e-08	1.88e-06
	922	TR40200_c0_g1	11.4847	3.36005	3.97e-08	1.89e-06
	923	TR35887_c0_g1	11.8162	3.6889	4.01e-08	1.91e-06
	924	TR89819_c0_g1	3.25428	4.41806	4.1e-08	1.95e-06
	925	TR90799_c0_g1	3.4298	5.14997	4.13e-08	1.96e-06
	926	TR68940_c0_g1	6.49458	2.24515	4.18e-08	1.98e-06
	927	TR72701_c0_g1	11.6356	3.50964	4.32e-08	2.04e-06
	928	TR97769_c0_g3	3.24072	4.32442	4.37e-08	2.06e-06
	929	TR86036_c0_g4	8.94877	6.07879	4.42e-08	2.08e-06
	930	TR94732_c0_g1	3.18923	7.28815	4.44e-08	2.09e-06
	931	TR9281_c0_g1	3.0624	4.92485	4.47e-08	2.1e-06
	932	TR82819_c0_g1	11.2035	3.08162	4.53e-08	2.13e-06
	933	TR75758_c0_g1	11.2672	3.14466	4.59e-08	2.15e-06
	934	TR81834_c0_g10	6.33452	2.39798	4.6e-08	2.16e-06
	935	TR79990_c0_g1	3.08615	4.64464	4.61e-08	2.16e-06
	936	TR36216_c0_g3	11.7389	3.6122	4.67e-08	2.18e-06
	937	TR86881_c1_g3	5.75073	3.02169	4.7e-08	2.2e-06
	938	TR92791_c3_g2	2.92603	5.315	4.77e-08	2.23e-06
	939	TR86181_c0_g3	10.4304	2.31917	4.88e-08	2.28e-06
	940	TR62048_c0_g2	11.1646	3.04318	4.95e-08	2.31e-06
	941	TR96893_c2_g1	2.8081	7.06496	5.01e-08	2.34e-06
	942	TR79716_c0_g2	2.97584	5.36426	5.08e-08	2.36e-06
	943	TR90223_c0_g1	8.56487	2.58277	5.08e-08	2.36e-06
	944	TR94706_c0_g5	2.94156	5.5869	5.15e-08	2.39e-06
	945	TR90765_c0_g1	3.05056	5.33265	5.16e-08	2.4e-06
	946	TR49979_c0_g2	11.6791	3.55285	5.17e-08	2.4e-06
	947	TR89808_c0_g1	2.67605	6.69785	5.27e-08	2.44e-06
	948	TR28236_c0_g1	4.87755	3.17058	5.36e-08	2.48e-06
	949	TR39784_c0_g1	11.5477	3.42248	5.41e-08	2.5e-06
	950	TR95185_c0_g1	5.63573	2.80041	5.42e-08	2.5e-06
	951	TR73556_c0_g1	12.1791	4.0495	5.49e-08	2.53e-06
	952	TR9767_c0_g1	12.1763	4.04673	5.49e-08	2.53e-06
	953	TR45196_c0_g1	11.2771	3.15444	5.66e-08	2.61e-06
	954	TR87986_c0_g2	9.98323	1.87858	5.74e-08	2.64e-06
	955	TR95127_c3_g1	2.62328	10.3601	5.78e-08	2.66e-06
	956	TR86694_c0_g3	2.81117	7.23926	5.87e-08	2.69e-06
	957	TR61596_c0_g1	9.74796	3.75607	5.87e-08	2.69e-06
	958	TR94295_c0_g1	3.09878	6.89082	5.89e-08	2.7e-06
	959	TR77505_c0_g1	2.68772	6.67852	5.91e-08	2.71e-06
	960	TR97110_c5_g2	5.74737	2.47279	5.91e-08	2.71e-06
	961	TR78420_c0_g1	2.6832	6.89453	6.14e-08	2.81e-06
	962	TR91197_c2_g1	4.09399	4.26424	6.14e-08	2.81e-06
	963	TR29257_c0_g1	12.0886	3.95948	6.16e-08	2.81e-06
	964	TR17396_c0_g1	11.379	3.25532	6.53e-08	2.98e-06
	965	TR99044_c0_g2	2.87596	6.87917	6.6e-08	3e-06
	966	TR70595_c0_g1	11.5558	3.43055	6.83e-08	3.1e-06
	967	TR90404_c0_g2	2.62237	7.72486	6.92e-08	3.13e-06
	968	TR87456_c0_g1	4.59349	3.00485	6.99e-08	3.16e-06
	969	TR88329_c1_g2	2.97515	6.45878	7.01e-08	3.17e-06
	970	TR56786_c0_g1	10.9762	2.85694	7.08e-08	3.19e-06
	971	TR85883_c1_g2	3.47103	3.86521	7.08e-08	3.19e-06
	972	TR65510_c1_g1	11.2713	3.14871	7.08e-08	3.19e-06
	973	TR98744_c0_g2	2.60855	7.85311	7.08e-08	3.19e-06
	974	TR94640_c1_g1	3.82316	3.76268	7.15e-08	3.22e-06
	975	TR38724_c0_g1	11.6488	3.5228	7.17e-08	3.23e-06
	976	TR53586_c0_g1	11.1746	3.05306	7.23e-08	3.25e-06
	977	TR98131_c0_g1	5.62461	2.50817	7.32e-08	3.29e-06
	978	TR85713_c0_g1	2.87579	5.67258	7.34e-08	3.29e-06
	979	TR96621_c5_g1	2.6599	9.84972	7.41e-08	3.31e-06
	980	TR92185_c1_g1	3.69426	3.98444	7.41e-08	3.31e-06
	981	TR91208_c2_g1	3.20824	5.91234	7.49e-08	3.35e-06
	982	TR78524_c0_g1	3.00945	4.68913	7.57e-08	3.38e-06
	983	TR91068_c2_g3	3.44642	4.07038	7.67e-08	3.42e-06
	984	TR47362_c0_g1	9.86262	3.85373	7.72e-08	3.44e-06
	985	TR87058_c0_g5	2.97208	6.38647	7.76e-08	3.45e-06
	986	TR87374_c2_g1	2.88908	5.57877	7.77e-08	3.45e-06
	987	TR89593_c0_g2	3.05918	5.17142	7.78e-08	3.46e-06
	988	TR70108_c0_g1	3.32754	7.96364	7.91e-08	3.51e-06
	989	TR99048_c2_g7	5.66366	2.67494	7.96e-08	3.53e-06
	990	TR65369_c0_g1	4.08846	3.2611	8.23e-08	3.64e-06
	991	TR96657_c1_g1	2.87379	5.9263	8.3e-08	3.67e-06
	992	TR84586_c0_g2	3.51705	3.69291	8.57e-08	3.78e-06
	993	TR75449_c0_g1	3.2614	5.4919	8.88e-08	3.91e-06
	994	TR94856_c0_g3	3.4858	3.74772	8.97e-08	3.94e-06
	995	TR58953_c0_g1	11.8399	3.71244	9.09e-08	4e-06
	996	TR92714_c0_g1	2.63889	6.78617	9.19e-08	4.03e-06
	997	TR86590_c4_g2	2.67527	9.37353	9.31e-08	4.08e-06
	998	TR78151_c0_g2	2.69646	6.36923	9.39e-08	4.11e-06
	999	TR84765_c0_g2	3.2609	4.00164	9.4e-08	4.11e-06
	1000	TR42254_c0_g1	10.4521	2.34065	9.46e-08	4.13e-06
	1001	TR55715_c0_g1	11.8096	3.68238	9.63e-08	4.21e-06
	1002	TR86517_c0_g1	3.09493	4.92474	9.69e-08	4.23e-06
	1003	TR53597_c0_g1	11.4043	3.28047	9.77e-08	4.26e-06
	1004	TR96333_c0_g1	5.09651	2.60592	9.77e-08	4.26e-06
	1005	TR134833_c0_g1	11.5117	3.38688	9.85e-08	4.29e-06
	1006	TR77832_c0_g1	10.6923	2.57703	1e-07	4.36e-06
	1007	TR76893_c0_g1	2.8321	7.07508	1.02e-07	4.44e-06
	1008	TR96683_c2_g4	7.32197	5.41451	1.03e-07	4.48e-06
	1009	TR93503_c0_g2	2.73034	6.59746	1.03e-07	4.48e-06
	1010	TR83675_c0_g1	9.61271	6.07875	1.06e-07	4.58e-06
	1011	TR9102_c0_g1	11.7471	3.62032	1.06e-07	4.59e-06
	1012	TR74555_c0_g1	10.8276	2.71042	1.07e-07	4.61e-06
	1013	TR38934_c0_g1	11.9333	3.80524	1.08e-07	4.69e-06
	1014	TR93772_c2_g1	3.11779	5.453	1.09e-07	4.7e-06
	1015	TR81200_c0_g2	3.57407	3.60648	1.09e-07	4.72e-06
	1016	TR70460_c0_g2	11.4713	3.34686	1.1e-07	4.75e-06
	1017	TR63612_c0_g2	3.00136	5.13392	1.12e-07	4.84e-06
	1018	TR93392_c5_g2	5.08395	3.61466	1.13e-07	4.84e-06
	1019	TR89737_c7_g1	3.49454	3.83185	1.14e-07	4.92e-06
	1020	TR60657_c0_g1	11.7148	3.58826	1.15e-07	4.95e-06
	1021	TR73954_c1_g1	12.1012	3.97205	1.18e-07	5.08e-06
	1022	TR59725_c0_g1	11.0875	2.96703	1.19e-07	5.1e-06
	1023	TR80802_c0_g1	7.8569	1.89028	1.19e-07	5.1e-06
	1024	TR96079_c0_g2	4.00309	3.69414	1.19e-07	5.1e-06
	1025	TR90846_c2_g1	2.87478	5.10471	1.21e-07	5.17e-06
	1026	TR80489_c0_g3	3.61244	3.72433	1.22e-07	5.22e-06
	1027	TR74765_c0_g1	3.61165	4.06421	1.25e-07	5.31e-06
	1028	TR71341_c0_g2	3.82465	3.55348	1.25e-07	5.33e-06
	1029	TR79629_c1_g3	4.30291	3.45001	1.26e-07	5.37e-06
	1030	TR94443_c1_g2	2.63781	5.96529	1.27e-07	5.38e-06
	1031	TR88380_c0_g1	9.77621	1.67762	1.27e-07	5.38e-06
	1032	TR61469_c0_g1	11.0605	2.94038	1.27e-07	5.38e-06
	1033	TR51175_c0_g3	4.7019	2.99798	1.27e-07	5.38e-06
	1034	TR93070_c0_g2	2.83434	5.19398	1.28e-07	5.41e-06
	1035	TR90505_c0_g3	2.93704	5.55573	1.31e-07	5.53e-06
	1036	TR96120_c0_g1	2.65839	7.30573	1.31e-07	5.54e-06
	1037	TR61678_c0_g1	11.5001	3.37539	1.32e-07	5.58e-06
	1038	TR86992_c0_g1	2.78877	5.38867	1.32e-07	5.58e-06
	1039	TR79102_c0_g1	5.28776	2.56637	1.33e-07	5.59e-06
	1040	TR68782_c0_g2	6.35747	2.12745	1.35e-07	5.68e-06
	1041	TR86748_c1_g6	11.1949	3.07321	1.36e-07	5.7e-06
	1042	TR95997_c5_g1	3.2562	4.04414	1.36e-07	5.71e-06
	1043	TR43104_c0_g1	11.6091	3.48347	1.4e-07	5.86e-06
	1044	TR39142_c0_g1	10.6275	2.51329	1.4e-07	5.86e-06
	1045	TR89462_c0_g2	5.73254	2.26846	1.41e-07	5.89e-06
	1046	TR79399_c0_g1	3.47049	3.66492	1.41e-07	5.89e-06
	1047	TR56750_c0_g1	9.2691	3.26583	1.42e-07	5.96e-06
	1048	TR77255_c0_g1	2.80368	6.37045	1.43e-07	5.99e-06
	1049	TR62568_c0_g1	5.41333	2.44693	1.45e-07	6.07e-06
	1050	TR92581_c0_g2	2.58392	8.29357	1.46e-07	6.08e-06
	1051	TR75937_c0_g1	10.1777	2.06794	1.47e-07	6.12e-06
	1052	TR77690_c0_g1	3.6133	3.64405	1.5e-07	6.23e-06
	1053	TR84150_c0_g1	6.30034	2.06454	1.54e-07	6.38e-06
	1054	TR36163_c0_g1	11.2404	3.11824	1.54e-07	6.38e-06
	1055	TR95121_c4_g1	2.78295	5.70689	1.59e-07	6.57e-06
	1056	TR98374_c4_g2	2.75937	6.39698	1.59e-07	6.58e-06
	1057	TR68667_c0_g1	3.03348	4.95872	1.68e-07	6.92e-06
	1058	TR127120_c0_g2	6.3433	2.09813	1.7e-07	6.99e-06
	1059	TR90579_c0_g1	3.26872	3.86815	1.7e-07	6.99e-06
	1060	TR56839_c0_g1	11.5151	3.3903	1.71e-07	7.03e-06
	1061	TR98799_c1_g2	2.63676	7.92058	1.71e-07	7.05e-06
	1062	TR60858_c0_g3	5.09188	2.88431	1.76e-07	7.23e-06
	1063	TR87918_c1_g1	3.27442	5.03851	1.76e-07	7.23e-06
	1064	TR92173_c0_g4	4.42889	3.10151	1.77e-07	7.26e-06
	1065	TR96898_c0_g2	6.42541	4.00123	1.77e-07	7.26e-06
	1066	TR84599_c0_g1	3.26627	3.88471	1.82e-07	7.46e-06
	1067	TR79899_c0_g1	2.58182	6.17409	1.82e-07	7.47e-06
	1068	TR93932_c0_g2	2.91877	5.07866	1.85e-07	7.56e-06
	1069	TR80460_c0_g2	3.60097	3.5132	1.85e-07	7.58e-06
	1070	TR81419_c0_g2	2.7561	5.55082	1.86e-07	7.6e-06
	1071	TR72901_c0_g1	2.59752	6.07533	1.87e-07	7.64e-06
	1072	TR81311_c0_g6	3.65456	4.24021	1.88e-07	7.67e-06
	1073	TR85792_c2_g2	5.03853	2.55764	1.88e-07	7.67e-06
	1074	TR99424_c1_g10	4.82015	2.77691	1.88e-07	7.67e-06
	1075	TR62911_c0_g1	3.11235	4.13613	1.94e-07	7.87e-06
	1076	TR51435_c0_g1	11.4703	3.34587	1.94e-07	7.87e-06
	1077	TR43486_c0_g1	4.54496	5.18777	1.98e-07	8.04e-06
	1078	TR97005_c0_g4	4.00887	3.54618	1.99e-07	8.06e-06
	1079	TR83100_c2_g2	6.20235	2.2557	1.99e-07	8.06e-06
	1080	TR92301_c1_g2	4.5209	3.16701	2e-07	8.1e-06
	1081	TR25983_c0_g1	10.8837	2.76588	2.02e-07	8.16e-06
	1082	TR88251_c0_g2	5.30271	2.46592	2.03e-07	8.18e-06
	1083	TR44869_c0_g1	11.3323	3.20925	2.03e-07	8.18e-06
	1084	TR93676_c2_g2	6.91587	1.7767	2.04e-07	8.23e-06
	1085	TR87979_c1_g2	3.69964	3.46443	2.05e-07	8.27e-06
	1086	TR86420_c2_g2	4.78003	2.65539	2.06e-07	8.27e-06
	1087	TR85733_c0_g1	4.75783	3.37771	2.06e-07	8.27e-06
	1088	TR40692_c0_g1	3.37992	4.9211	2.08e-07	8.37e-06
	1089	TR48681_c0_g1	3.47935	3.60661	2.09e-07	8.39e-06
	1090	TR94690_c2_g1	4.60875	4.938	2.1e-07	8.41e-06
	1091	TR92445_c1_g1	7.35834	2.20511	2.1e-07	8.43e-06
	1092	TR85405_c0_g2	3.30512	3.82852	2.1e-07	8.43e-06
	1093	TR82940_c0_g1	2.70211	6.47642	2.12e-07	8.48e-06
	1094	TR42121_c0_g1	10.7855	2.66899	2.16e-07	8.64e-06
	1095	TR80631_c0_g1	4.6969	2.72155	2.17e-07	8.66e-06
	1096	TR81416_c0_g1	2.7471	8.79247	2.17e-07	8.66e-06
	1097	TR32882_c0_g1	10.6571	2.54253	2.18e-07	8.68e-06
	1098	TR61445_c0_g1	11.3019	3.17918	2.18e-07	8.7e-06
	1099	TR65995_c0_g1	11.4074	3.28363	2.19e-07	8.7e-06
	1100	TR90336_c1_g3	2.70053	5.42579	2.21e-07	8.79e-06
	1101	TR69241_c0_g2	11.0973	2.97681	2.26e-07	8.96e-06
	1102	TR77834_c0_g1	11.0005	2.8811	2.27e-07	8.99e-06
	1103	TR85179_c0_g2	10.2889	2.18062	2.28e-07	9.02e-06
	1104	TR81805_c0_g2	2.70267	6.70514	2.29e-07	9.05e-06
	1105	TR67883_c1_g1	4.34341	2.96165	2.31e-07	9.12e-06
	1106	TR79330_c0_g2	3.29517	4.01317	2.37e-07	9.34e-06
	1107	TR50482_c0_g1	11.508	3.38324	2.37e-07	9.34e-06
	1108	TR52797_c0_g1	11.1602	3.03891	2.37e-07	9.34e-06
	1109	TR80032_c0_g1	2.85301	4.83286	2.45e-07	9.64e-06
	1110	TR7238_c0_g2	11.2525	3.13024	2.46e-07	9.65e-06
	1111	TR72014_c0_g1	7.76201	1.79829	2.46e-07	9.65e-06
	1112	TR45411_c0_g1	8.09136	2.11846	2.49e-07	9.75e-06
	1113	TR81877_c0_g1	10.4633	2.35188	2.49e-07	9.76e-06
	1114	TR79368_c0_g2	3.48502	3.63343	2.5e-07	9.77e-06
	1115	TR90107_c0_g3	5.66441	2.38274	2.51e-07	9.79e-06
	1116	TR84312_c0_g1	2.90656	4.5937	2.54e-07	9.92e-06
	1117	TR86233_c0_g2	2.59795	6.27441	2.59e-07	1.01e-05
	1118	TR82829_c0_g1	11.2338	3.11179	2.61e-07	1.02e-05
	1119	TR88614_c0_g3	2.93535	4.4836	2.65e-07	1.03e-05
	1120	TR82278_c0_g1	6.12983	2.20666	2.69e-07	1.04e-05
	1121	TR56528_c0_g1	2.99592	4.45772	2.72e-07	1.05e-05
	1122	TR98154_c2_g1	9.98712	1.88158	2.76e-07	1.07e-05
	1123	TR95086_c1_g1	4.791	2.74309	2.79e-07	1.08e-05
	1124	TR94511_c3_g3	5.65171	2.18522	2.8e-07	1.08e-05
	1125	TR93857_c2_g4	4.78904	2.86845	2.8e-07	1.09e-05
	1126	TR96190_c4_g1	2.49027	8.80976	2.82e-07	1.09e-05
	1127	TR62437_c0_g2	11.4352	3.31112	2.84e-07	1.1e-05
	1128	TR89544_c3_g1	3.02134	4.14179	2.87e-07	1.11e-05
	1129	TR49345_c0_g1	11.4187	3.29485	2.91e-07	1.12e-05
	1130	TR76058_c2_g1	3.79875	3.33556	2.92e-07	1.12e-05
	1131	TR86412_c2_g1	3.1561	4.03755	2.92e-07	1.12e-05
	1132	TR99391_c1_g1	5.87625	4.41959	2.98e-07	1.15e-05
	1133	TR91664_c2_g1	2.53608	6.41483	3e-07	1.15e-05
	1134	TR93067_c0_g2	9.56793	7.45681	3.01e-07	1.15e-05
	1135	TR98115_c0_g1	3.09684	5.04815	3.19e-07	1.22e-05
	1136	TR26777_c0_g1	4.33129	3.00545	3.25e-07	1.24e-05
	1137	TR87276_c0_g1	11.2492	3.12704	3.29e-07	1.26e-05
	1138	TR64532_c1_g1	6.85361	1.71641	3.29e-07	1.26e-05
	1139	TR95577_c0_g1	7.26466	2.11677	3.32e-07	1.27e-05
	1140	TR43580_c0_g1	10.4704	2.35891	3.32e-07	1.27e-05
	1141	TR61575_c0_g1	11.4985	3.37393	3.34e-07	1.27e-05
	1142	TR61769_c0_g1	3.15102	7.56998	3.43e-07	1.31e-05
	1143	TR55239_c0_g1	10.9253	2.80693	3.47e-07	1.32e-05
	1144	TR68867_c0_g1	11.6485	3.5226	3.51e-07	1.33e-05
	1145	TR67712_c0_g1	3.30122	3.93447	3.52e-07	1.33e-05
	1146	TR53536_c0_g1	12.2242	4.09436	3.54e-07	1.34e-05
	1147	TR28494_c0_g1	11.2197	3.09787	3.55e-07	1.34e-05
	1148	TR66406_c0_g1	11.1048	2.98426	3.57e-07	1.35e-05
	1149	TR64851_c0_g2	10.8156	2.6988	3.57e-07	1.35e-05
	1150	TR69385_c1_g1	2.85369	5.31089	3.57e-07	1.35e-05
	1151	TR90448_c0_g1	3.2424	4.47051	3.58e-07	1.35e-05
	1152	TR67459_c0_g1	2.93945	6.15104	3.66e-07	1.38e-05
	1153	TR93628_c0_g1	11.8575	3.73003	3.67e-07	1.38e-05
	1154	TR98473_c1_g7	2.48782	7.6092	3.68e-07	1.39e-05
	1155	TR72871_c1_g2	2.68978	5.64076	3.69e-07	1.39e-05
	1156	TR75348_c0_g1	4.09826	3.1978	3.75e-07	1.41e-05
	1157	TR37427_c0_g1	11.093	2.97261	3.79e-07	1.42e-05
	1158	TR81606_c0_g1	3.05451	4.16978	3.81e-07	1.43e-05
	1159	TR89911_c1_g3	7.88746	1.92216	3.86e-07	1.45e-05
	1160	TR59731_c0_g1	11.4206	3.29667	4e-07	1.5e-05
	1161	TR80579_c0_g1	9.50798	3.50172	4.02e-07	1.5e-05
	1162	TR68820_c0_g1	4.95382	3.04485	4.03e-07	1.5e-05
	1163	TR57268_c0_g1	10.7047	2.58953	4.03e-07	1.5e-05
	1164	TR66107_c0_g2	2.52841	6.67207	4.04e-07	1.5e-05
	1165	TR96453_c7_g3	3.82697	3.59643	4.09e-07	1.52e-05
	1166	TR95222_c0_g3	4.22044	3.09548	4.16e-07	1.55e-05
	1167	TR59614_c0_g1	11.2749	3.1525	4.23e-07	1.57e-05
	1168	TR92588_c2_g1	5.46552	2.19099	4.26e-07	1.58e-05
	1169	TR91352_c1_g1	2.85293	4.84014	4.29e-07	1.59e-05
	1170	TR99216_c3_g1	2.50266	6.91542	4.3e-07	1.59e-05
	1171	TR83904_c0_g5	2.55615	5.82257	4.33e-07	1.6e-05
	1172	TR78526_c0_g1	8.63366	2.63919	4.34e-07	1.6e-05
	1173	TR83394_c0_g1	5.36542	2.25353	4.4e-07	1.62e-05
	1174	TR74907_c0_g1	11.5333	3.40843	4.43e-07	1.64e-05
	1175	TR81962_c0_g1	2.71298	5.02052	4.45e-07	1.64e-05
	1176	TR56073_c0_g1	3.87083	6.47256	4.5e-07	1.66e-05
	1177	TR97858_c0_g2	4.98936	2.40215	4.55e-07	1.67e-05
	1178	TR76837_c0_g2	3.03591	5.68423	4.66e-07	1.71e-05
	1179	TR86230_c0_g1	3.20359	3.82961	4.69e-07	1.72e-05
	1180	TR89758_c0_g1	3.75923	4.89369	4.72e-07	1.73e-05
	1181	TR98622_c1_g3	2.43804	7.51589	4.73e-07	1.73e-05
	1182	TR48871_c0_g2	10.9951	2.87594	4.73e-07	1.73e-05
	1183	TR87596_c3_g10	6.2228	3.07392	4.77e-07	1.74e-05
	1184	TR91030_c1_g2	2.47393	7.01014	4.77e-07	1.74e-05
	1185	TR92162_c0_g1	2.55128	5.72101	4.78e-07	1.74e-05
	1186	TR92853_c0_g1	3.24357	4.23776	4.84e-07	1.76e-05
	1187	TR86816_c1_g5	4.42303	3.99274	4.84e-07	1.77e-05
	1188	TR93132_c2_g2	5.83167	2.15293	4.9e-07	1.78e-05
	1189	TR48737_c0_g1	11.3356	3.21257	4.96e-07	1.8e-05
	1190	TR46130_c0_g1	3.53625	3.56999	4.98e-07	1.81e-05
	1191	TR80876_c0_g1	6.63079	2.00653	5e-07	1.82e-05
	1192	TR84619_c0_g2	4.44221	3.29383	5.02e-07	1.82e-05
	1193	TR57550_c0_g2	2.57074	8.28496	5.04e-07	1.83e-05
	1194	TR64599_c0_g1	5.2137	2.38908	5.07e-07	1.84e-05
	1195	TR83981_c1_g1	2.69833	5.7288	5.12e-07	1.85e-05
	1196	TR62305_c0_g2	11.0805	2.96023	5.14e-07	1.86e-05
	1197	TR94734_c0_g2	2.54814	8.72398	5.15e-07	1.86e-05
	1198	TR66546_c0_g3	11.4664	3.34212	5.22e-07	1.89e-05
	1199	TR44125_c0_g1	11.3078	3.1851	5.24e-07	1.9e-05
	1200	TR88292_c0_g6	2.63495	5.29498	5.25e-07	1.9e-05
	1201	TR91031_c1_g2	12.3799	4.24926	5.29e-07	1.91e-05
	1202	TR86052_c0_g1	10.6844	2.56951	5.37e-07	1.94e-05
	1203	TR56679_c0_g1	8.77042	5.03795	5.39e-07	1.95e-05
	1204	TR92787_c3_g1	3.23387	4.17637	5.42e-07	1.95e-05
	1205	TR88212_c4_g4	2.72294	5.33772	5.42e-07	1.95e-05
	1206	TR97063_c1_g1	3.45491	4.04811	5.44e-07	1.96e-05
	1207	TR73636_c0_g1	4.43553	3.00801	5.5e-07	1.98e-05
	1208	TR87928_c1_g1	7.82727	1.84794	5.52e-07	1.99e-05
	1209	TR70836_c0_g1	3.98312	3.03018	5.53e-07	1.99e-05
	1210	TR99040_c0_g3	6.02677	2.56052	5.64e-07	2.03e-05
	1211	TR96453_c7_g6	4.45414	2.82148	5.65e-07	2.03e-05
	1212	TR44323_c0_g1	10.8104	2.69372	5.74e-07	2.06e-05
	1213	TR86138_c0_g1	4.32533	3.21871	5.78e-07	2.07e-05
	1214	TR63277_c0_g1	6.08947	3.46975	5.81e-07	2.08e-05
	1215	TR65014_c0_g1	11.0226	2.90312	5.82e-07	2.08e-05
	1216	TR97004_c0_g1	2.61992	6.97046	5.87e-07	2.1e-05
	1217	TR92456_c0_g1	2.46366	6.19253	5.95e-07	2.12e-05
	1218	TR91226_c0_g2	2.41739	7.4815	5.99e-07	2.13e-05
	1219	TR95064_c0_g1	3.47404	3.99947	6.12e-07	2.18e-05
	1220	TR98207_c0_g4	4.61029	2.72285	6.22e-07	2.21e-05
	1221	TR80812_c0_g2	6.91319	1.7637	6.22e-07	2.21e-05
	1222	TR4461_c0_g1	10.9849	2.86585	6.23e-07	2.21e-05
	1223	TR84351_c0_g2	4.63563	2.67735	6.24e-07	2.21e-05
	1224	TR77988_c0_g1	5.00996	2.52333	6.34e-07	2.25e-05
	1225	TR68479_c0_g1	11.1005	2.98008	6.39e-07	2.26e-05
	1226	TR86967_c1_g2	3.43191	3.87842	6.51e-07	2.3e-05
	1227	TR79377_c1_g2	2.46685	5.9804	6.55e-07	2.31e-05
	1228	TR90924_c0_g3	2.42863	6.42901	6.56e-07	2.31e-05
	1229	TR81797_c1_g1	5.46321	2.18351	6.64e-07	2.34e-05
	1230	TR90546_c0_g2	2.39084	8.11236	6.68e-07	2.35e-05
	1231	TR97433_c1_g1	3.06757	4.441	6.87e-07	2.42e-05
	1232	TR90649_c0_g3	11.0768	2.95664	6.91e-07	2.43e-05
	1233	TR120442_c0_g1	4.65379	2.61268	7.15e-07	2.51e-05
	1234	TR71247_c0_g1	11.7183	3.59188	7.28e-07	2.55e-05
	1235	TR52411_c0_g1	11.1632	3.04205	7.3e-07	2.56e-05
	1236	TR83908_c0_g3	3.97616	4.49975	7.39e-07	2.59e-05
	1237	TR87666_c0_g6	2.91281	4.78541	7.4e-07	2.59e-05
	1238	TR51850_c0_g1	5.87618	2.40047	7.46e-07	2.6e-05
	1239	TR58097_c0_g1	11.0374	2.91771	7.48e-07	2.61e-05
	1240	TR63981_c0_g1	6.18848	1.96523	7.51e-07	2.62e-05
	1241	TR49649_c0_g1	4.0746	3.22356	7.52e-07	2.62e-05
	1242	TR37788_c0_g1	10.6274	2.5135	7.52e-07	2.62e-05
	1243	TR95529_c1_g5	2.39071	7.702	7.56e-07	2.63e-05
	1244	TR94392_c0_g1	2.47557	7.14218	7.74e-07	2.69e-05
	1245	TR96653_c4_g1	2.59532	6.14439	7.85e-07	2.72e-05
	1246	TR97378_c4_g5	2.84876	4.86138	7.93e-07	2.74e-05
	1247	TR88600_c0_g1	2.67019	5.10886	7.94e-07	2.74e-05
	1248	TR95997_c5_g2	3.93641	3.16633	7.94e-07	2.74e-05
	1249	TR48035_c0_g1	2.77033	4.69077	7.94e-07	2.74e-05
	1250	TR7491_c0_g2	10.5443	2.43174	7.96e-07	2.75e-05
	1251	TR88292_c0_g3	2.66423	5.75953	7.96e-07	2.75e-05
	1252	TR94583_c2_g3	2.81582	6.44443	8.01e-07	2.76e-05
	1253	TR50378_c0_g1	2.91696	4.33318	8.01e-07	2.76e-05
	1254	TR89435_c1_g2	2.88887	4.68071	8.03e-07	2.77e-05
	1255	TR66176_c0_g1	9.65129	1.55815	8.15e-07	2.81e-05
	1256	TR79240_c0_g1	2.6252	7.59279	8.24e-07	2.84e-05
	1257	TR88919_c0_g1	3.95954	5.63544	8.34e-07	2.86e-05
	1258	TR71931_c0_g1	2.52715	5.58668	8.53e-07	2.92e-05
	1259	TR86026_c0_g2	2.74859	5.74737	8.54e-07	2.93e-05
	1260	TR96624_c0_g3	2.60442	5.53058	8.7e-07	2.98e-05
	1261	TR87311_c2_g1	9.75107	1.6515	8.73e-07	2.99e-05
	1262	TR96597_c0_g1	2.42189	7.00279	8.74e-07	2.99e-05
	1263	TR95225_c0_g2	3.68607	3.33458	8.84e-07	3.02e-05
	1264	TR74730_c0_g2	2.61769	6.27365	8.84e-07	3.02e-05
	1265	TR88242_c1_g4	2.58314	7.62659	8.87e-07	3.03e-05
	1266	TR93595_c1_g2	2.37318	7.90128	8.96e-07	3.06e-05
	1267	TR85810_c2_g2	2.73244	7.98132	8.99e-07	3.07e-05
	1268	TR74156_c0_g2	11.3836	3.26018	9.01e-07	3.07e-05
	1269	TR90512_c4_g1	2.98588	5.92648	9.2e-07	3.13e-05
	1270	TR98951_c2_g1	2.65843	5.34355	9.33e-07	3.17e-05
	1271	TR98404_c1_g1	3.41183	3.41894	9.35e-07	3.17e-05
	1272	TR84119_c1_g2	2.87267	4.34197	9.42e-07	3.19e-05
	1273	TR64414_c0_g1	10.9289	2.81062	9.45e-07	3.2e-05
	1274	TR96323_c0_g2	3.16753	4.08879	9.57e-07	3.24e-05
	1275	TR74570_c0_g2	6.19005	3.03047	1e-06	3.39e-05
	1276	TR89090_c2_g1	2.3946	6.49358	1.01e-06	3.41e-05
	1277	TR50380_c0_g1	11.0305	2.91096	1.02e-06	3.45e-05
	1278	TR84066_c0_g1	2.40185	6.85527	1.03e-06	3.47e-05
	1279	TR91642_c1_g1	2.8371	6.996	1.03e-06	3.48e-05
	1280	TR84611_c0_g3	2.77749	6.0267	1.03e-06	3.48e-05
	1281	TR85218_c3_g3	2.41581	7.17938	1.04e-06	3.5e-05
	1282	TR79983_c0_g2	4.52874	3.20648	1.04e-06	3.5e-05
	1283	TR60447_c0_g1	11.5192	3.39445	1.04e-06	3.51e-05
	1284	TR97811_c1_g6	3.63716	3.3639	1.05e-06	3.54e-05
	1285	TR93292_c0_g1	3.33747	4.52682	1.06e-06	3.54e-05
	1286	TR86923_c0_g2	10.8817	2.76411	1.07e-06	3.58e-05
	1287	TR91688_c2_g1	2.44665	6.67459	1.07e-06	3.6e-05
	1288	TR89941_c1_g2	2.87683	4.57361	1.08e-06	3.61e-05
	1289	TR74860_c0_g1	10.6659	2.55143	1.09e-06	3.65e-05
	1290	TR96867_c0_g1	2.848	4.17838	1.09e-06	3.66e-05
	1291	TR96496_c0_g1	4.99307	4.50286	1.1e-06	3.66e-05
	1292	TR92341_c0_g1	4.63771	2.52636	1.11e-06	3.7e-05
	1293	TR87763_c0_g3	2.59661	5.73655	1.12e-06	3.72e-05
	1294	TR99488_c1_g3	2.97621	4.04184	1.12e-06	3.73e-05
	1295	TR73804_c0_g1	10.3019	2.1939	1.13e-06	3.76e-05
	1296	TR87998_c1_g1	2.46951	6.12084	1.14e-06	3.79e-05
	1297	TR56612_c0_g2	10.977	2.85816	1.14e-06	3.79e-05
	1298	TR74762_c0_g1	10.3511	2.24214	1.15e-06	3.81e-05
	1299	TR73292_c0_g6	6.78446	1.63873	1.16e-06	3.84e-05
	1300	TR93857_c2_g8	5.12441	3.44289	1.16e-06	3.84e-05
	1301	TR98311_c1_g1	3.9104	3.34344	1.17e-06	3.86e-05
	1302	TR96073_c1_g3	3.57749	3.49347	1.17e-06	3.86e-05
	1303	TR73775_c0_g1	10.7273	2.6119	1.17e-06	3.86e-05
	1304	TR70388_c0_g1	10.6377	2.52377	1.17e-06	3.87e-05
	1305	TR93320_c3_g2	11.7388	3.61224	1.17e-06	3.87e-05
	1306	TR76887_c0_g1	3.16717	3.65825	1.18e-06	3.88e-05
	1307	TR67889_c0_g3	4.85739	2.37387	1.19e-06	3.92e-05
	1308	TR56189_c1_g1	5.78298	2.11868	1.19e-06	3.92e-05
	1309	TR44769_c0_g1	10.9544	2.83584	1.2e-06	3.97e-05
	1310	TR96353_c2_g1	3.17972	5.2959	1.21e-06	3.99e-05
	1311	TR84714_c0_g4	2.42363	6.48033	1.22e-06	4e-05
	1312	TR62687_c0_g3	6.19344	3.04866	1.23e-06	4.05e-05
	1313	TR91494_c0_g1	8.17803	2.20744	1.23e-06	4.05e-05
	1314	TR98225_c0_g1	6.75416	1.63161	1.24e-06	4.08e-05
	1315	TR97528_c1_g1	3.1183	7.11044	1.26e-06	4.14e-05
	1316	TR93955_c2_g3	3.08156	3.89464	1.26e-06	4.14e-05
	1317	TR78491_c0_g1	6.56332	8.25224	1.26e-06	4.14e-05
	1318	TR76704_c0_g1	3.00765	4.11606	1.27e-06	4.17e-05
	1319	TR97148_c0_g1	3.43674	3.36731	1.31e-06	4.28e-05
	1320	TR93795_c0_g1	2.41316	5.86189	1.31e-06	4.28e-05
	1321	TR67408_c0_g1	7.57798	2.41027	1.32e-06	4.31e-05
	1322	TR87626_c4_g2	10.0588	1.9509	1.32e-06	4.31e-05
	1323	TR86786_c1_g1	3.16682	8.26637	1.32e-06	4.31e-05
	1324	TR51696_c0_g1	6.07477	1.85556	1.35e-06	4.39e-05
	1325	TR88398_c1_g1	2.94684	3.95242	1.35e-06	4.39e-05
	1326	TR77221_c0_g1	4.27739	3.20281	1.35e-06	4.4e-05
	1327	TR97452_c1_g3	2.33818	12.0037	1.36e-06	4.4e-05
	1328	TR96314_c1_g3	5.1607	2.2048	1.37e-06	4.44e-05
	1329	TR62675_c0_g1	10.3664	2.25229	1.37e-06	4.44e-05
	1330	TR90543_c0_g1	3.60788	5.10814	1.39e-06	4.5e-05
	1331	TR84756_c1_g1	2.31529	7.66113	1.39e-06	4.51e-05
	1332	TR98363_c0_g1	8.46612	5.11163	1.4e-06	4.52e-05
	1333	TR96833_c3_g1	4.15699	2.92421	1.4e-06	4.54e-05
	1334	TR50733_c0_g1	10.1803	2.07485	1.41e-06	4.56e-05
	1335	TR95428_c0_g1	5.81631	1.88993	1.42e-06	4.58e-05
	1336	TR86778_c0_g1	5.38567	2.12553	1.42e-06	4.6e-05
	1337	TR46864_c0_g1	2.46278	5.90064	1.43e-06	4.6e-05
	1338	TR97483_c0_g2	7.69461	1.72154	1.45e-06	4.66e-05
	1339	TR97916_c1_g5	2.82035	5.03183	1.45e-06	4.66e-05
	1340	TR26474_c0_g1	10.7528	2.63713	1.45e-06	4.66e-05
	1341	TR91426_c1_g3	3.53228	3.34627	1.46e-06	4.7e-05
	1342	TR69572_c0_g1	5.63887	1.96711	1.47e-06	4.73e-05
	1343	TR82602_c1_g1	2.73217	5.36699	1.48e-06	4.74e-05
	1344	TR97551_c7_g6	2.80692	4.26888	1.49e-06	4.78e-05
	1345	TR82159_c0_g2	3.06809	3.81963	1.49e-06	4.78e-05
	1346	TR82920_c0_g1	3.22051	4.13145	1.5e-06	4.78e-05
	1347	TR78264_c0_g1	6.41539	1.81597	1.5e-06	4.79e-05
	1348	TR146318_c0_g1	10.9954	2.87634	1.52e-06	4.84e-05
	1349	TR64606_c0_g1	4.25151	2.67775	1.54e-06	4.9e-05
	1350	TR37584_c0_g1	3.679	3.12443	1.55e-06	4.94e-05
	1351	TR72196_c0_g1	5.01593	2.73947	1.55e-06	4.94e-05
	1352	TR79733_c0_g1	10.4529	2.34214	1.56e-06	4.97e-05
	1353	TR84514_c2_g2	4.12447	2.98597	1.56e-06	4.97e-05
	1354	TR97013_c0_g1	2.76457	4.74935	1.57e-06	4.98e-05
	1355	TR68909_c0_g2	9.77244	1.67666	1.58e-06	5e-05
	1356	TR68334_c0_g1	10.7111	2.59599	1.58e-06	5e-05
	1357	TR88263_c0_g3	2.96381	3.8647	1.59e-06	5.03e-05
	1358	TR89724_c0_g1	11.3188	3.19601	1.59e-06	5.03e-05
	1359	TR97303_c2_g1	2.93105	4.03793	1.6e-06	5.04e-05
	1360	TR90705_c1_g4	2.82898	4.30263	1.61e-06	5.08e-05
	1361	TR86773_c0_g1	2.75589	4.27342	1.61e-06	5.09e-05
	1362	TR21674_c0_g2	10.8215	2.70477	1.62e-06	5.1e-05
	1363	TR81732_c2_g1	3.14527	6.36491	1.63e-06	5.13e-05
	1364	TR98103_c0_g2	2.68635	5.03414	1.66e-06	5.22e-05
	1365	TR97058_c3_g1	2.93207	5.48908	1.68e-06	5.27e-05
	1366	TR89388_c0_g1	10.9406	2.82223	1.68e-06	5.28e-05
	1367	TR98368_c4_g1	3.77646	7.9155	1.7e-06	5.35e-05
	1368	TR95257_c0_g2	2.57982	5.0785	1.71e-06	5.36e-05
	1369	TR61661_c0_g1	10.7963	2.67993	1.71e-06	5.37e-05
	1370	TR58335_c0_g1	10.0476	1.94508	1.72e-06	5.37e-05
	1371	TR89191_c0_g2	2.88817	3.95415	1.72e-06	5.4e-05
	1372	TR86433_c0_g1	4.54363	3.01239	1.73e-06	5.4e-05
	1373	TR81303_c1_g1	3.20371	3.67032	1.73e-06	5.43e-05
	1374	TR97733_c1_g1	3.29871	3.51737	1.74e-06	5.44e-05
	1375	TR97460_c1_g7	2.43638	5.77333	1.74e-06	5.44e-05
	1376	TR97955_c0_g2	2.52203	5.33076	1.76e-06	5.48e-05
	1377	TR83069_c0_g2	6.03718	2.56266	1.77e-06	5.53e-05
	1378	TR93594_c2_g4	2.78026	6.76486	1.78e-06	5.54e-05
	1379	TR90242_c0_g1	4.17113	4.81203	1.8e-06	5.61e-05
	1380	TR93992_c0_g7	5.10811	2.29255	1.81e-06	5.62e-05
	1381	TR68870_c0_g1	3.25993	6.44104	1.81e-06	5.64e-05
	1382	TR47717_c0_g1	4.24207	3.4469	1.81e-06	5.64e-05
	1383	TR98471_c0_g1	2.34767	6.9933	1.85e-06	5.75e-05
	1384	TR47834_c0_g1	10.5576	2.44501	1.86e-06	5.76e-05
	1385	TR74172_c0_g1	10.8938	2.7761	1.89e-06	5.85e-05
	1386	TR90880_c0_g4	2.31502	7.45225	1.9e-06	5.87e-05
	1387	TR88596_c3_g3	2.30819	6.6459	1.91e-06	5.91e-05
	1388	TR92818_c0_g1	11.4671	3.34289	1.93e-06	5.98e-05
	1389	TR58288_c0_g1	10.5403	2.42806	1.95e-06	6.01e-05
	1390	TR140457_c0_g1	10.6318	2.51804	1.95e-06	6.02e-05
	1391	TR93238_c1_g1	9.50101	1.40941	1.96e-06	6.04e-05
	1392	TR76230_c0_g1	10.8801	2.76264	1.96e-06	6.04e-05
	1393	TR93778_c0_g9	2.85691	3.98744	1.96e-06	6.05e-05
	1394	TR73289_c0_g2	3.13939	5.21927	1.97e-06	6.05e-05
	1395	TR94651_c0_g8	5.38911	3.07723	1.98e-06	6.08e-05
	1396	TR44663_c0_g1	11.0414	2.92179	1.98e-06	6.08e-05
	1397	TR29771_c0_g1	10.6237	2.51001	1.98e-06	6.1e-05
	1398	TR77107_c2_g1	9.40985	1.32373	2e-06	6.15e-05
	1399	TR62313_c0_g1	8.32448	3.13963	2e-06	6.15e-05
	1400	TR97242_c2_g3	2.48576	5.41705	2.04e-06	6.24e-05
	1401	TR94456_c0_g1	2.35959	6.39131	2.04e-06	6.25e-05
	1402	TR85319_c2_g2	2.37301	5.90587	2.04e-06	6.25e-05
	1403	TR69548_c0_g1	7.48552	1.53117	2.05e-06	6.26e-05
	1404	TR73981_c0_g1	2.31178	6.59928	2.05e-06	6.27e-05
	1405	TR78757_c0_g1	5.02868	3.29032	2.06e-06	6.28e-05
	1406	TR20972_c0_g1	4.06717	2.80173	2.06e-06	6.28e-05
	1407	TR88888_c1_g1	7.52609	2.38484	2.07e-06	6.3e-05
	1408	TR77620_c0_g2	2.83055	4.33142	2.07e-06	6.31e-05
	1409	TR60308_c0_g1	10.4333	2.32294	2.09e-06	6.35e-05
	1410	TR75646_c1_g2	3.37968	3.79568	2.1e-06	6.4e-05
	1411	TR96862_c0_g1	2.79122	4.21093	2.11e-06	6.43e-05
	1412	TR92274_c3_g3	3.68942	3.14035	2.12e-06	6.46e-05
	1413	TR98645_c3_g1	4.76009	2.72617	2.13e-06	6.48e-05
	1414	TR89509_c0_g1	3.54172	5.0128	2.13e-06	6.48e-05
	1415	TR98622_c1_g8	2.68641	5.13598	2.14e-06	6.51e-05
	1416	TR87962_c0_g1	3.62446	4.07724	2.15e-06	6.54e-05
	1417	TR94690_c5_g1	5.77314	3.27077	2.16e-06	6.55e-05
	1418	TR65825_c0_g1	10.9915	2.87253	2.16e-06	6.56e-05
	1419	TR73593_c0_g1	2.7353	4.59435	2.17e-06	6.56e-05
	1420	TR77516_c0_g1	2.54815	5.364	2.17e-06	6.56e-05
	1421	TR89911_c2_g3	3.5274	3.58229	2.17e-06	6.56e-05
	1422	TR97800_c0_g1	3.77247	3.81059	2.17e-06	6.57e-05
	1423	TR2038_c0_g1	10.8278	2.71103	2.17e-06	6.57e-05
	1424	TR32288_c0_g1	11.1725	3.05133	2.17e-06	6.57e-05
	1425	TR13637_c0_g1	3.33767	3.46135	2.23e-06	6.72e-05
	1426	TR86768_c0_g1	3.26134	3.42689	2.23e-06	6.73e-05
	1427	TR65486_c0_g1	2.72593	4.24103	2.25e-06	6.77e-05
	1428	TR59173_c0_g1	8.72604	3.53897	2.25e-06	6.79e-05
	1429	TR59329_c0_g1	11.1556	3.03464	2.25e-06	6.79e-05
	1430	TR85989_c0_g1	10.9691	2.85043	2.27e-06	6.84e-05
	1431	TR99376_c2_g1	2.59782	5.5006	2.3e-06	6.92e-05
	1432	TR67732_c0_g1	9.95941	1.85913	2.32e-06	6.96e-05
	1433	TR60306_c0_g1	4.04064	2.80807	2.32e-06	6.98e-05
	1434	TR69155_c0_g1	10.5694	2.45669	2.34e-06	7.01e-05
	1435	TR56392_c0_g1	10.7954	2.67915	2.34e-06	7.02e-05
	1436	TR94651_c0_g2	5.02523	2.21403	2.37e-06	7.08e-05
	1437	TR89315_c0_g5	6.03505	1.80101	2.41e-06	7.21e-05
	1438	TR50124_c0_g1	10.5523	2.43988	2.43e-06	7.25e-05
	1439	TR92278_c0_g2	2.43986	6.91654	2.43e-06	7.25e-05
	1440	TR86862_c0_g1	2.45827	5.88354	2.45e-06	7.32e-05
	1441	TR69266_c0_g1	2.99226	4.13608	2.47e-06	7.36e-05
	1442	TR61616_c0_g1	10.4508	2.34019	2.48e-06	7.39e-05
	1443	TR145179_c0_g1	2.41584	5.80866	2.48e-06	7.39e-05
	1444	TR88402_c3_g4	2.51752	5.19964	2.48e-06	7.39e-05
	1445	TR33385_c0_g1	3.00299	3.88006	2.49e-06	7.42e-05
	1446	TR74061_c1_g2	4.05118	2.73524	2.5e-06	7.42e-05
	1447	TR99411_c0_g1	3.70684	3.15394	2.52e-06	7.47e-05
	1448	TR87054_c2_g1	2.32478	6.29344	2.52e-06	7.49e-05
	1449	TR19145_c0_g1	10.639	2.52517	2.53e-06	7.51e-05
	1450	TR85953_c0_g1	11.3283	3.20544	2.55e-06	7.54e-05
	1451	TR93655_c1_g4	2.88718	3.89308	2.55e-06	7.55e-05
	1452	TR93436_c3_g4	3.5328	3.24302	2.56e-06	7.57e-05
	1453	TR73653_c0_g1	7.15449	2.00579	2.66e-06	7.86e-05
	1454	TR98963_c1_g2	4.00046	3.98534	2.66e-06	7.86e-05
	1455	TR99391_c1_g10	4.80198	3.43065	2.66e-06	7.86e-05
	1456	TR80331_c0_g3	11.614	3.48851	2.68e-06	7.89e-05
	1457	TR56621_c0_g1	4.2593	2.62648	2.69e-06	7.93e-05
	1458	TR94484_c1_g1	3.84627	3.80775	2.71e-06	7.99e-05
	1459	TR91682_c1_g1	5.43509	1.98294	2.74e-06	8.07e-05
	1460	TR62155_c0_g1	4.43945	2.48068	2.76e-06	8.12e-05
	1461	TR55558_c0_g1	2.68925	4.22853	2.79e-06	8.21e-05
	1462	TR86883_c1_g3	5.97134	1.74693	2.8e-06	8.21e-05
	1463	TR78951_c0_g1	10.3165	2.20848	2.82e-06	8.27e-05
	1464	TR93741_c0_g1	10.717	2.60192	2.83e-06	8.3e-05
	1465	TR74349_c0_g1	7.72055	1.74685	2.87e-06	8.39e-05
	1466	TR92173_c0_g1	4.03639	2.9768	2.87e-06	8.4e-05
	1467	TR8431_c0_g1	2.87725	4.66591	2.88e-06	8.43e-05
	1468	TR72723_c0_g1	11.2535	3.13147	2.97e-06	8.65e-05
	1469	TR52345_c0_g1	10.5811	2.46827	2.97e-06	8.65e-05
	1470	TR95324_c0_g1	2.44115	5.35695	2.99e-06	8.72e-05
	1471	TR97955_c1_g1	2.33534	6.04353	3.01e-06	8.75e-05
	1472	TR98056_c1_g1	2.9034	6.56362	3.01e-06	8.76e-05
	1473	TR45398_c0_g1	10.4681	2.35723	3.03e-06	8.8e-05
	1474	TR86890_c2_g1	2.3558	6.06347	3.05e-06	8.84e-05
	1475	TR73109_c0_g1	10.2181	2.11209	3.05e-06	8.84e-05
	1476	TR62716_c0_g1	10.8305	2.71377	3.05e-06	8.86e-05
	1477	TR97412_c1_g1	2.25768	7.07161	3.06e-06	8.88e-05
	1478	TR85345_c0_g1	10.4636	2.35275	3.07e-06	8.89e-05
	1479	TR29393_c0_g1	10.291	2.18345	3.1e-06	8.98e-05
	1480	TR79016_c0_g1	3.21756	4.2907	3.11e-06	8.99e-05
	1481	TR89642_c0_g2	3.20803	4.85355	3.11e-06	9e-05
	1482	TR71252_c0_g2	5.81214	2.14847	3.11e-06	9e-05
	1483	TR98686_c1_g1	5.12103	2.02526	3.13e-06	9.03e-05
	1484	TR91494_c0_g2	7.87748	1.89934	3.14e-06	9.07e-05
	1485	TR86418_c0_g1	5.18173	2.69055	3.15e-06	9.1e-05
	1486	TR55152_c0_g1	10.8091	2.69264	3.19e-06	9.2e-05
	1487	TR21808_c0_g1	2.57555	4.85761	3.21e-06	9.23e-05
	1488	TR95592_c0_g1	4.68304	2.48774	3.21e-06	9.25e-05
	1489	TR86659_c0_g2	2.49588	5.32005	3.26e-06	9.39e-05
	1490	TR31126_c0_g1	10.9844	2.86556	3.27e-06	9.42e-05
	1491	TR98311_c0_g1	2.35327	5.65175	3.28e-06	9.44e-05
	1492	TR98520_c5_g1	3.72602	4.13816	3.34e-06	9.6e-05
	1493	TR88014_c0_g1	2.79813	4.0534	3.36e-06	9.65e-05
	1494	TR45462_c0_g1	10.5296	2.41765	3.38e-06	9.71e-05
	1495	TR54278_c0_g1	10.4312	2.32096	3.39e-06	9.74e-05
	1496	TR81834_c0_g6	5.81389	1.88047	3.41e-06	9.79e-05
	1497	TR78295_c0_g1	2.39218	6.30136	3.42e-06	9.79e-05
	1498	TR90403_c0_g3	2.4646	5.04553	3.45e-06	9.88e-05
	1499	TR61952_c0_g1	9.97445	1.87399	3.45e-06	9.89e-05
	1500	TR93814_c2_g1	3.16659	6.27745	3.46e-06	9.9e-05
	1501	TR72896_c0_g1	9.34214	1.25904	3.46e-06	9.9e-05
	1502	TR20214_c0_g1	10.4123	2.30248	3.56e-06	0.0001018
	1503	TR68824_c0_g1	10.5032	2.39166	3.57e-06	0.0001019
	1504	TR96353_c2_g2	3.2633	4.03857	3.59e-06	0.0001023
	1505	TR98168_c1_g1	2.93957	3.85603	3.63e-06	0.0001034
	1506	TR95243_c0_g7	2.48243	5.37928	3.63e-06	0.0001035
	1507	TR91664_c2_g2	2.3516	5.62002	3.65e-06	0.0001039
	1508	TR86337_c0_g1	3.77046	3.75219	3.65e-06	0.000104
	1509	TR73384_c0_g1	10.3103	2.20244	3.66e-06	0.0001041
	1510	TR70240_c0_g1	7.63014	1.65538	3.68e-06	0.0001045
	1511	TR89091_c0_g1	10.398	2.28846	3.68e-06	0.0001047
	1512	TR96249_c1_g1	3.50915	3.30705	3.7e-06	0.0001052
	1513	TR150819_c0_g1	10.295	2.18741	3.78e-06	0.0001073
	1514	TR98897_c0_g1	9.59615	1.50585	3.82e-06	0.0001082
	1515	TR89272_c2_g1	2.86252	3.92884	3.82e-06	0.0001083
	1516	TR94733_c1_g3	2.95872	3.96977	3.83e-06	0.0001084
	1517	TR89283_c3_g1	2.21086	7.8657	3.87e-06	0.0001095
	1518	TR84237_c0_g1	10.4717	2.36073	3.91e-06	0.0001106
	1519	TR83463_c0_g1	6.6011	6.51654	3.92e-06	0.0001107
	1520	TR30247_c0_g1	10.5886	2.47565	3.92e-06	0.0001107
	1521	TR64502_c1_g1	10.195	2.08955	4.03e-06	0.0001135
	1522	TR64995_c0_g3	9.76672	1.67166	4.04e-06	0.0001139
	1523	TR95286_c0_g2	2.37136	5.51409	4.05e-06	0.000114
	1524	TR97711_c1_g1	4.57173	2.60004	4.06e-06	0.000114
	1525	TR90733_c0_g2	3.32912	3.4528	4.07e-06	0.0001144
	1526	TR78648_c0_g9	10.7045	2.58971	4.09e-06	0.0001148
	1527	TR90362_c0_g2	10.882	2.76455	4.1e-06	0.000115
	1528	TR85902_c2_g6	3.24077	3.69087	4.18e-06	0.0001171
	1529	TR54532_c0_g1	10.5589	2.44649	4.19e-06	0.0001174
	1530	TR92572_c0_g3	2.25416	6.66121	4.24e-06	0.0001184
	1531	TR59814_c0_g1	10.6929	2.57823	4.26e-06	0.000119
	1532	TR54109_c0_g1	10.1728	2.06783	4.27e-06	0.0001191
	1533	TR91787_c1_g2	2.23491	7.0233	4.28e-06	0.0001193
	1534	TR84760_c0_g1	9.25797	1.17686	4.28e-06	0.0001194
	1535	TR96849_c1_g1	2.57537	4.49652	4.29e-06	0.0001195
	1536	TR71407_c0_g3	10.0817	1.97875	4.34e-06	0.0001208
	1537	TR141890_c0_g1	9.25568	1.17474	4.35e-06	0.0001209
	1538	TR92825_c1_g1	5.15785	2.05461	4.39e-06	0.0001218
	1539	TR98985_c3_g2	3.07768	4.17422	4.39e-06	0.0001218
	1540	TR75635_c0_g4	3.63391	3.45439	4.4e-06	0.0001223
	1541	TR66198_c0_g1	7.3968	1.44701	4.46e-06	0.0001238
	1542	TR78046_c0_g3	5.2669	4.08069	4.46e-06	0.0001238
	1543	TR76116_c0_g1	10.4254	2.31537	4.49e-06	0.0001243
	1544	TR98047_c2_g3	9.25485	1.17436	4.51e-06	0.0001248
	1545	TR86181_c0_g10	5.49332	2.96647	4.52e-06	0.000125
	1546	TR97300_c0_g1	2.98049	3.88934	4.52e-06	0.000125
	1547	TR99391_c1_g4	9.38194	1.29815	4.54e-06	0.0001254
	1548	TR98564_c3_g6	2.88576	3.9451	4.54e-06	0.0001256
	1549	TR80331_c0_g1	11.3377	3.21481	4.55e-06	0.0001256
	1550	TR89978_c0_g1	10.6613	2.54718	4.56e-06	0.0001257
	1551	TR87678_c0_g1	4.39326	2.4489	4.56e-06	0.0001258
	1552	TR80674_c0_g1	3.10945	3.48544	4.58e-06	0.0001262
	1553	TR60956_c0_g2	9.73672	1.64255	4.58e-06	0.0001262
	1554	TR76608_c0_g2	5.33893	2.08683	4.62e-06	0.0001271
	1555	TR76672_c0_g1	4.80437	2.7646	4.63e-06	0.0001274
	1556	TR89795_c0_g1	2.70853	4.03538	4.67e-06	0.0001282
	1557	TR37882_c0_g1	10.3041	2.19637	4.67e-06	0.0001283
	1558	TR82069_c0_g2	10.5154	2.40378	4.7e-06	0.0001289
	1559	TR98829_c0_g1	2.23154	6.22253	4.71e-06	0.0001293
	1560	TR141751_c0_g1	11.7844	3.65758	4.72e-06	0.0001294
	1561	TR31919_c0_g1	10.511	2.39944	4.72e-06	0.0001294
	1562	TR57258_c0_g1	10.2989	2.19136	4.73e-06	0.0001295
	1563	TR74590_c0_g1	10.4017	2.29214	4.73e-06	0.0001295
	1564	TR77203_c0_g1	4.98518	2.86022	4.75e-06	0.00013
	1565	TR96507_c0_g2	2.94063	8.0154	4.78e-06	0.0001306
	1566	TR81885_c1_g2	3.21568	3.65106	4.79e-06	0.0001309
	1567	TR92818_c1_g2	11.766	3.63929	4.85e-06	0.0001322
	1568	TR48418_c0_g1	11.7548	3.6282	4.9e-06	0.0001336
	1569	TR80934_c0_g1	10.2835	2.17621	4.93e-06	0.0001344
	1570	TR88594_c3_g2	3.77791	2.87128	5e-06	0.000136
	1571	TR69101_c0_g2	9.23664	1.15631	5.01e-06	0.0001362
	1572	TR83892_c0_g1	10.4842	2.37311	5.08e-06	0.000138
	1573	TR80827_c0_g1	2.42133	5.43084	5.1e-06	0.0001383
	1574	TR87257_c3_g1	10.9932	2.87429	5.1e-06	0.0001384
	1575	TR93020_c0_g2	2.49884	4.89823	5.1e-06	0.0001384
	1576	TR88864_c0_g1	4.6637	2.38394	5.13e-06	0.0001391
	1577	TR87228_c7_g3	2.33881	5.47053	5.13e-06	0.0001391
	1578	TR61216_c0_g1	10.0981	1.99488	5.14e-06	0.0001391
	1579	TR75363_c1_g1	7.38347	1.43255	5.14e-06	0.0001391
	1580	TR62910_c0_g1	4.06278	3.53149	5.21e-06	0.0001409
	1581	TR83120_c3_g1	10.9804	2.86172	5.21e-06	0.0001409
	1582	TR95492_c2_g1	2.63995	5.77764	5.23e-06	0.0001412
	1583	TR33862_c0_g1	10.7643	2.64863	5.24e-06	0.0001412
	1584	TR84945_c0_g2	10.6002	2.48708	5.28e-06	0.0001422
	1585	TR80338_c0_g1	10.466	2.35529	5.29e-06	0.0001425
	1586	TR82744_c1_g1	3.74421	2.9814	5.3e-06	0.0001426
	1587	TR65920_c0_g1	9.83986	1.74301	5.3e-06	0.0001426
	1588	TR86044_c1_g1	2.22956	7.19044	5.32e-06	0.0001431
	1589	TR60507_c0_g1	10.596	2.48298	5.33e-06	0.0001432
	1590	TR94305_c1_g1	10.1659	2.06117	5.35e-06	0.0001438
	1591	TR93504_c0_g2	2.26008	10.2228	5.36e-06	0.0001438
	1592	TR84443_c0_g1	7.55102	1.59736	5.38e-06	0.0001445
	1593	TR74170_c0_g1	3.36568	3.20307	5.44e-06	0.0001459
	1594	TR85246_c0_g1	3.01354	3.81705	5.47e-06	0.0001466
	1595	TR55971_c0_g1	10.7305	2.61533	5.58e-06	0.0001496
	1596	TR91594_c0_g1	2.35442	7.24074	5.59e-06	0.0001497
	1597	TR97923_c1_g8	2.56148	4.36178	5.63e-06	0.0001505
	1598	TR73961_c0_g1	3.30311	3.30682	5.67e-06	0.0001515
	1599	TR87085_c1_g1	3.39059	3.50067	5.67e-06	0.0001515
	1600	TR80234_c0_g1	2.6644	6.21582	5.68e-06	0.0001517
	1601	TR70240_c0_g5	9.61926	1.52243	5.69e-06	0.0001518
	1602	TR80859_c0_g1	2.48661	4.96575	5.69e-06	0.0001518
	1603	TR83934_c1_g3	2.43336	4.97521	5.72e-06	0.0001523
	1604	TR98258_c1_g3	3.7179	3.66182	5.72e-06	0.0001523
	1605	TR80899_c0_g1	10.3232	2.21519	5.72e-06	0.0001523
	1606	TR78884_c0_g6	6.2751	2.02349	5.8e-06	0.0001543
	1607	TR56057_c0_g1	10.4337	2.32357	5.81e-06	0.0001543
	1608	TR80658_c0_g1	10.2253	2.11927	5.81e-06	0.0001544
	1609	TR36569_c0_g1	10.7114	2.59649	5.82e-06	0.0001545
	1610	TR60994_c0_g1	10.5579	2.44558	5.84e-06	0.0001551
	1611	TR92424_c0_g1	2.3547	5.36275	5.88e-06	0.000156
	1612	TR87283_c0_g1	2.19781	6.69196	5.93e-06	0.0001571
	1613	TR91255_c3_g1	2.47627	5.00778	5.95e-06	0.0001578
	1614	TR64807_c1_g1	2.43747	4.90481	5.97e-06	0.0001582
	1615	TR95710_c0_g1	5.68817	1.7824	6e-06	0.0001589
	1616	TR94954_c2_g3	3.37728	3.78068	6.01e-06	0.0001591
	1617	TR99484_c2_g8	10.5407	2.42863	6.09e-06	0.000161
	1618	TR42600_c0_g1	9.7969	1.70127	6.14e-06	0.0001621
	1619	TR139847_c0_g1	3.37414	3.39837	6.14e-06	0.0001621
	1620	TR57446_c0_g1	3.17667	3.45353	6.15e-06	0.0001623
	1621	TR96926_c0_g1	4.00106	3.73256	6.17e-06	0.0001628
	1622	TR58192_c0_g1	3.2229	3.38814	6.19e-06	0.0001631
	1623	TR92416_c1_g3	7.36239	1.41423	6.19e-06	0.0001632
	1624	TR75632_c0_g1	2.45015	4.74022	6.21e-06	0.0001636
	1625	TR46453_c0_g1	4.4902	2.30262	6.23e-06	0.000164
	1626	TR92634_c1_g1	2.4256	5.68342	6.24e-06	0.000164
	1627	TR49465_c0_g3	2.86033	4.41105	6.24e-06	0.000164
	1628	TR44505_c0_g1	10.1027	1.9994	6.24e-06	0.000164
	1629	TR67544_c0_g1	10.1027	1.9994	6.24e-06	0.000164
	1630	TR82207_c0_g1	9.75256	1.65166	6.27e-06	0.0001645
	1631	TR80535_c0_g1	10.4054	2.29581	6.29e-06	0.0001649
	1632	TR77382_c0_g1	6.59512	1.98991	6.34e-06	0.0001661
	1633	TR92847_c0_g2	4.88901	3.61572	6.48e-06	0.0001696
	1634	TR31170_c0_g1	10.5056	2.39414	6.58e-06	0.0001718
	1635	TR84416_c0_g1	10.2719	2.16492	6.58e-06	0.0001718
	1636	TR93801_c3_g1	2.40167	6.53904	6.6e-06	0.0001722
	1637	TR78307_c0_g1	3.04751	4.62216	6.61e-06	0.0001723
	1638	TR88412_c0_g1	3.17771	4.0889	6.63e-06	0.0001729
	1639	TR72902_c0_g1	4.47189	2.37634	6.64e-06	0.0001731
	1640	TR71252_c0_g1	5.85032	1.93147	6.65e-06	0.0001731
	1641	TR76668_c0_g1	10.079	1.97626	6.65e-06	0.0001731
	1642	TR71832_c0_g1	3.78886	3.10777	6.74e-06	0.0001751
	1643	TR60409_c0_g1	10.3668	2.25795	6.78e-06	0.000176
	1644	TR95243_c0_g8	2.42153	5.37484	6.8e-06	0.0001765
	1645	TR74149_c0_g1	9.93092	1.83182	6.82e-06	0.0001769
	1646	TR75952_c0_g1	2.7599	3.83103	6.84e-06	0.0001774
	1647	TR83566_c0_g1	2.26645	6.43141	6.87e-06	0.0001779
	1648	TR67297_c0_g2	9.98788	1.88737	6.89e-06	0.0001783
	1649	TR85509_c0_g1	2.43504	7.66007	7.01e-06	0.0001812
	1650	TR90856_c1_g3	3.70573	2.9475	7.04e-06	0.0001817
	1651	TR90890_c1_g2	10.8253	2.70874	7.06e-06	0.0001821
	1652	TR88941_c0_g1	7.70678	1.72855	7.07e-06	0.0001822
	1653	TR97559_c2_g3	2.20716	6.09756	7.09e-06	0.0001825
	1654	TR90166_c0_g2	4.27399	2.53053	7.12e-06	0.0001833
	1655	TR69809_c1_g2	10.2348	2.12867	7.21e-06	0.0001852
	1656	TR89746_c0_g1	3.26143	3.44408	7.22e-06	0.0001852
	1657	TR85980_c0_g1	9.90419	1.8058	7.3e-06	0.0001871
	1658	TR83281_c0_g3	3.70742	3.57081	7.32e-06	0.0001876
	1659	TR80838_c1_g1	10.6116	2.49842	7.33e-06	0.0001876
	1660	TR86433_c0_g3	4.42465	2.3257	7.44e-06	0.0001904
	1661	TR68876_c0_g1	6.77651	3.25882	7.45e-06	0.0001906
	1662	TR78092_c1_g1	10.3271	2.21906	7.46e-06	0.0001908
	1663	TR94914_c0_g1	5.81378	2.13684	7.48e-06	0.0001911
	1664	TR69920_c0_g1	10.4558	2.34533	7.51e-06	0.0001917
	1665	TR69294_c0_g1	6.51048	3.1807	7.57e-06	0.0001931
	1666	TR72022_c0_g1	10.7929	2.67682	7.59e-06	0.0001933
	1667	TR68302_c0_g1	4.24669	3.88703	7.6e-06	0.0001934
	1668	TR83723_c0_g3	3.19985	4.4301	7.63e-06	0.0001942
	1669	TR88757_c0_g2	4.90238	2.20134	7.65e-06	0.0001945
	1670	TR91959_c1_g3	2.17124	6.28143	7.7e-06	0.0001956
	1671	TR56402_c0_g1	10.2132	2.10753	7.71e-06	0.0001959
	1672	TR81622_c0_g1	9.82249	1.72629	7.72e-06	0.000196
	1673	TR98021_c0_g11	3.42364	3.09392	7.75e-06	0.0001965
	1674	TR64995_c0_g2	10.7819	2.66602	7.79e-06	0.0001975
	1675	TR74288_c0_g1	4.19873	3.63952	7.9e-06	0.0002002
	1676	TR70881_c0_g2	10.1013	1.99817	7.91e-06	0.0002002
	1677	TR74248_c0_g1	10.7782	2.6624	7.94e-06	0.0002008
	1678	TR89226_c1_g3	3.48783	3.15764	7.95e-06	0.0002011
	1679	TR96740_c1_g2	2.20074	6.09857	8.05e-06	0.0002035
	1680	TR96756_c1_g1	2.6351	4.28924	8.06e-06	0.0002036
	1681	TR75899_c0_g1	10.1913	2.08608	8.07e-06	0.0002039
	1682	TR64160_c0_g3	2.60424	5.66721	8.16e-06	0.0002059
	1683	TR51696_c0_g2	5.65108	1.72408	8.29e-06	0.0002092
	1684	TR92589_c5_g1	2.58083	5.20121	8.31e-06	0.0002097
	1685	TR96593_c4_g4	2.68317	5.40294	8.32e-06	0.0002099
	1686	TR79086_c0_g1	10.5612	2.44887	8.34e-06	0.0002102
	1687	TR87614_c5_g1	3.3889	5.13499	8.43e-06	0.0002123
	1688	TR97969_c4_g2	3.48116	3.18711	8.44e-06	0.0002124
	1689	TR92456_c0_g2	2.32331	5.87418	8.52e-06	0.0002143
	1690	TR96565_c0_g2	5.88623	1.95515	8.55e-06	0.0002149
	1691	TR57184_c0_g1	10.7372	2.62198	8.56e-06	0.0002151
	1692	TR93270_c4_g1	2.57429	7.39174	8.61e-06	0.000216
	1693	TR84563_c0_g2	9.79364	1.69828	8.61e-06	0.0002161
	1694	TR91578_c0_g2	6.44412	1.3243	8.64e-06	0.0002165
	1695	TR89966_c1_g2	10.3995	2.29012	8.66e-06	0.000217
	1696	TR42512_c0_g1	10.1633	2.05881	8.7e-06	0.0002178
	1697	TR95437_c0_g1	4.66285	2.47954	8.71e-06	0.0002179
	1698	TR92500_c0_g2	2.15784	6.26736	8.71e-06	0.0002179
	1699	TR86540_c0_g2	3.05552	3.47052	8.74e-06	0.0002185
	1700	TR98322_c0_g1	2.16969	7.22859	8.78e-06	0.0002195
	1701	TR72301_c0_g1	2.4422	5.583	8.81e-06	0.0002202
	1702	TR87956_c1_g2	2.49579	4.64681	8.84e-06	0.0002207
	1703	TR89369_c2_g1	5.00636	2.17258	8.84e-06	0.0002207
	1704	TR87359_c0_g1	10.0474	1.94554	8.88e-06	0.0002214
	1705	TR55577_c0_g1	9.64549	1.55438	8.99e-06	0.000224
	1706	TR83005_c0_g1	2.54808	4.26553	9.03e-06	0.0002248
	1707	TR76068_c0_g1	10.7066	2.59187	9.11e-06	0.0002266
	1708	TR48141_c0_g1	5.25634	1.81289	9.11e-06	0.0002266
	1709	TR93149_c0_g2	2.31836	5.16853	9.12e-06	0.0002268
	1710	TR64274_c0_g1	10.3754	2.26648	9.13e-06	0.0002269
	1711	TR92249_c0_g1	9.44972	1.36467	9.19e-06	0.000228
	1712	TR66738_c0_g1	10.3705	2.2617	9.2e-06	0.0002282
	1713	TR96972_c1_g2	3.13133	3.40536	9.36e-06	0.0002321
	1714	TR82649_c0_g3	4.17359	2.43166	9.46e-06	0.0002343
	1715	TR86337_c1_g8	12.5928	4.46124	9.52e-06	0.0002355
	1716	TR82188_c1_g1	10.3509	2.24244	9.53e-06	0.0002358
	1717	TR86283_c0_g2	2.22865	5.91282	9.56e-06	0.0002363
	1718	TR76370_c0_g1	10.4956	2.38444	9.64e-06	0.0002381
	1719	TR72937_c0_g1	2.46923	4.54831	9.71e-06	0.0002398
	1720	TR91815_c1_g5	3.79188	3.08976	9.76e-06	0.0002409
	1721	TR92634_c0_g1	2.41929	4.66917	9.8e-06	0.0002418
	1722	TR98389_c0_g1	5.74462	2.89804	9.92e-06	0.0002447
	1723	TR72137_c0_g1	10.004	1.90324	9.93e-06	0.0002447
	1724	TR93017_c4_g4	3.66295	3.40514	9.97e-06	0.0002457
	1725	TR73670_c0_g1	2.58321	4.07	9.98e-06	0.0002457
	1726	TR93517_c0_g1	5.67958	1.7676	1e-05	0.0002467
	1727	TR97486_c0_g2	2.33757	5.25945	1e-05	0.0002471
	1728	TR97523_c1_g2	3.49682	3.27043	1.01e-05	0.0002473
	1729	TR86272_c0_g1	3.16252	3.37461	1.01e-05	0.0002491
	1730	TR88242_c1_g1	2.2342	9.35735	1.02e-05	0.0002499
	1731	TR86801_c0_g1	2.16977	5.94153	1.03e-05	0.0002521
	1732	TR98272_c1_g4	2.14658	6.75948	1.03e-05	0.0002522
	1733	TR99680_c9_g1	5.53384	2.41665	1.03e-05	0.0002522
	1734	TR91588_c0_g4	2.9026	3.65874	1.03e-05	0.0002532
	1735	TR81765_c0_g1	9.79201	1.69678	1.03e-05	0.0002532
	1736	TR47675_c0_g1	2.54424	4.17215	1.04e-05	0.0002533
	1737	TR78965_c0_g1	9.92128	1.8226	1.04e-05	0.0002536
	1738	TR94812_c1_g1	7.25329	1.30901	1.04e-05	0.0002537
	1739	TR87626_c2_g1	5.55293	5.87017	1.04e-05	0.0002545
	1740	TR91244_c0_g1	5.56472	2.08662	1.05e-05	0.0002555
	1741	TR130886_c0_g1	2.43554	7.86513	1.05e-05	0.000256
	1742	TR66107_c0_g1	2.43206	5.12914	1.05e-05	0.000256
	1743	TR89883_c0_g1	9.58788	1.4916	1.05e-05	0.0002563
	1744	TR88412_c0_g2	6.17372	2.24051	1.06e-05	0.0002586
	1745	TR85809_c2_g1	6.31084	6.42932	1.06e-05	0.0002586
	1746	TR60874_c0_g1	10.19	2.08492	1.07e-05	0.0002595
	1747	TR47657_c0_g1	10.4548	2.34435	1.07e-05	0.0002604
	1748	TR79877_c0_g1	10.6312	2.51771	1.08e-05	0.0002613
	1749	TR71059_c0_g1	2.76106	4.12557	1.08e-05	0.0002617
	1750	TR92825_c1_g2	2.15406	6.17316	1.08e-05	0.0002626
	1751	TR95073_c1_g1	2.27428	5.89884	1.09e-05	0.0002635
	1752	TR65301_c0_g1	6.72	5.94565	1.09e-05	0.0002642
	1753	TR90680_c1_g1	9.72655	1.63319	1.09e-05	0.0002643
	1754	TR89941_c1_g3	2.28396	5.55786	1.1e-05	0.0002654
	1755	TR87070_c0_g1	2.29402	6.6073	1.1e-05	0.000266
	1756	TR79180_c0_g1	3.7211	2.8989	1.1e-05	0.000266
	1757	TR68296_c2_g1	4.16624	2.49332	1.1e-05	0.000266
	1758	TR56236_c0_g1	10.2954	2.18811	1.1e-05	0.0002663
	1759	TR57910_c0_g1	10.2954	2.18811	1.1e-05	0.0002663
	1760	TR93089_c2_g2	2.59578	4.22225	1.1e-05	0.0002666
	1761	TR87000_c1_g3	2.44134	4.51174	1.1e-05	0.0002667
	1762	TR72740_c0_g3	2.24767	5.72655	1.11e-05	0.0002685
	1763	TR92241_c5_g1	3.28839	6.3716	1.11e-05	0.0002686
	1764	TR75057_c0_g1	2.48885	4.42985	1.12e-05	0.0002691
	1765	TR88081_c2_g1	4.27862	3.44524	1.12e-05	0.0002702
	1766	TR88231_c2_g2	3.29405	3.6763	1.12e-05	0.0002702
	1767	TR71065_c0_g1	10.4315	2.32159	1.14e-05	0.0002736
	1768	TR89680_c0_g1	2.23813	5.59929	1.14e-05	0.0002751
	1769	TR87883_c0_g1	2.24379	5.51008	1.15e-05	0.0002772
	1770	TR77856_c0_g1	10.4269	2.31699	1.16e-05	0.0002778
	1771	TR63281_c0_g2	3.4361	3.09096	1.16e-05	0.0002778
	1772	TR89959_c0_g2	2.12793	7.42752	1.16e-05	0.0002779
	1773	TR54857_c0_g1	3.33622	4.95672	1.16e-05	0.0002783
	1774	TR69231_c0_g2	10.2695	2.16272	1.17e-05	0.0002796
	1775	TR66973_c0_g2	10.2695	2.16272	1.17e-05	0.0002796
	1776	TR45191_c0_g1	10.1507	2.04657	1.17e-05	0.0002796
	1777	TR85848_c0_g2	2.34045	5.01997	1.17e-05	0.0002796
	1778	TR94706_c0_g3	2.61644	5.41563	1.17e-05	0.0002796
	1779	TR83720_c0_g1	9.21472	1.13296	1.17e-05	0.0002798
	1780	TR81196_c0_g1	2.83274	3.67028	1.17e-05	0.0002803
	1781	TR39418_c0_g1	9.33174	3.34641	1.18e-05	0.0002822
	1782	TR84558_c0_g1	3.0633	3.42344	1.19e-05	0.0002847
	1783	TR88081_c0_g1	4.48983	2.99488	1.21e-05	0.0002883
	1784	TR97899_c1_g1	2.11637	6.36693	1.22e-05	0.0002905
	1785	TR84736_c0_g1	2.47902	4.59531	1.22e-05	0.0002905
	1786	TR95914_c1_g1	2.66906	3.88505	1.22e-05	0.000291
	1787	TR84070_c0_g1	10.8209	2.70447	1.23e-05	0.0002933
	1788	TR20816_c0_g2	10.1336	2.02981	1.23e-05	0.0002933
	1789	TR53043_c0_g1	10.1336	2.02981	1.23e-05	0.0002933
	1790	TR65373_c0_g1	10.3936	2.28441	1.24e-05	0.000295
	1791	TR85821_c0_g1	2.28375	5.51573	1.25e-05	0.000297
	1792	TR83654_c0_g1	10.2323	2.12641	1.28e-05	0.0003024
	1793	TR77105_c1_g1	2.6496	3.89334	1.28e-05	0.0003025
	1794	TR86495_c0_g1	2.13487	6.27835	1.28e-05	0.000303
	1795	TR79934_c0_g1	10.1104	2.00717	1.28e-05	0.0003031
	1796	TR83079_c0_g1	10.1104	2.00717	1.28e-05	0.0003031
	1797	TR73323_c0_g1	4.49394	2.30582	1.29e-05	0.0003053
	1798	TR72975_c0_g1	5.05242	2.57853	1.29e-05	0.0003058
	1799	TR57875_c0_g1	10.1045	2.00145	1.3e-05	0.000306
	1800	TR82424_c0_g3	2.28826	5.14304	1.3e-05	0.000306
	1801	TR95797_c3_g4	3.5347	3.00025	1.31e-05	0.0003085
	1802	TR78323_c0_g1	10.0986	1.99571	1.31e-05	0.0003092
	1803	TR83284_c0_g1	2.10747	6.84667	1.31e-05	0.0003092
	1804	TR89492_c1_g2	2.08944	8.38978	1.32e-05	0.0003117
	1805	TR80977_c0_g2	10.5387	2.42679	1.33e-05	0.0003128
	1806	TR11245_c0_g1	10.0927	1.98995	1.33e-05	0.000313
	1807	TR66998_c0_g1	2.85875	3.54212	1.34e-05	0.0003139
	1808	TR97870_c1_g2	2.11161	6.30805	1.35e-05	0.0003161
	1809	TR79226_c1_g1	9.97715	1.87716	1.36e-05	0.0003192
	1810	TR97892_c1_g1	2.33227	6.42464	1.37e-05	0.0003204
	1811	TR88020_c5_g2	2.31968	5.30041	1.37e-05	0.0003222
	1812	TR88707_c2_g2	2.1413	7.30589	1.38e-05	0.0003226
	1813	TR66649_c1_g1	10.3398	2.23167	1.38e-05	0.0003236
	1814	TR85886_c3_g4	2.33856	5.99883	1.38e-05	0.000324
	1815	TR91131_c1_g3	2.36416	4.6832	1.39e-05	0.0003252
	1816	TR32968_c0_g1	3.6622	3.03903	1.39e-05	0.0003257
	1817	TR84706_c0_g4	4.12585	2.37686	1.4e-05	0.0003265
	1818	TR76749_c0_g1	2.21447	5.70545	1.4e-05	0.0003271
	1819	TR79986_c0_g1	9.88602	1.78839	1.4e-05	0.0003272
	1820	TR93769_c1_g2	2.30312	5.4265	1.41e-05	0.0003299
	1821	TR92185_c1_g3	2.85635	5.91175	1.42e-05	0.0003305
	1822	TR35917_c0_g1	10.5079	2.39662	1.42e-05	0.0003314
	1823	TR87496_c4_g1	4.63198	2.15669	1.43e-05	0.0003321
	1824	TR63499_c0_g2	4.25891	5.58857	1.43e-05	0.0003326
	1825	TR69563_c0_g2	9.5925	1.5033	1.43e-05	0.0003335
	1826	TR82688_c0_g1	10.1887	2.08376	1.44e-05	0.0003344
	1827	TR95681_c2_g3	4.81978	2.22753	1.45e-05	0.0003361
	1828	TR70521_c0_g1	10.3248	2.21694	1.45e-05	0.0003362
	1829	TR52664_c0_g1	10.1832	2.07834	1.45e-05	0.0003376
	1830	TR86243_c0_g1	3.29993	3.07417	1.46e-05	0.000338
	1831	TR93924_c0_g1	4.5315	2.27265	1.46e-05	0.0003395
	1832	TR82864_c0_g1	10.0446	1.94299	1.47e-05	0.0003395
	1833	TR85934_c0_g1	5.61346	1.69669	1.47e-05	0.0003407
	1834	TR71481_c0_g2	10.7287	2.6137	1.47e-05	0.0003408
	1835	TR94088_c0_g1	2.2361	5.33161	1.47e-05	0.000341
	1836	TR5040_c0_g1	10.3147	2.20704	1.48e-05	0.0003422
	1837	TR67191_c0_g2	5.97879	1.38942	1.5e-05	0.0003462
	1838	TR81351_c0_g2	6.59481	1.45226	1.5e-05	0.0003462
	1839	TR84676_c0_g1	2.20439	5.53063	1.5e-05	0.0003466
	1840	TR96652_c3_g2	3.59041	2.92843	1.51e-05	0.0003471
	1841	TR60143_c0_g1	3.84534	2.54874	1.52e-05	0.0003502
	1842	TR62687_c0_g1	3.36235	3.20223	1.52e-05	0.0003502
	1843	TR63275_c0_g1	10.7134	2.59863	1.52e-05	0.0003505
	1844	TR86796_c0_g1	2.32976	4.92519	1.53e-05	0.0003523
	1845	TR94152_c1_g4	4.88299	2.89622	1.53e-05	0.0003527
	1846	TR98069_c1_g6	2.19891	8.27665	1.53e-05	0.0003527
	1847	TR94786_c0_g1	2.60166	4.22597	1.54e-05	0.0003531
	1848	TR78541_c0_g2	9.93155	1.83277	1.54e-05	0.0003534
	1849	TR32870_c0_g2	10.472	2.36134	1.55e-05	0.0003556
	1850	TR83341_c0_g1	10.2942	2.18703	1.55e-05	0.0003558
	1851	TR97025_c0_g1	6.24894	2.3003	1.55e-05	0.0003558
	1852	TR82744_c2_g1	3.05265	3.33864	1.55e-05	0.0003565
	1853	TR24933_c0_g1	9.39638	1.31359	1.56e-05	0.0003575
	1854	TR94829_c0_g2	4.2537	2.87977	1.56e-05	0.0003575
	1855	TR94418_c4_g1	11.0986	2.97855	1.57e-05	0.0003588
	1856	TR90721_c1_g2	4.46145	2.57646	1.57e-05	0.0003588
	1857	TR93772_c2_g2	2.39554	4.72167	1.58e-05	0.0003613
	1858	TR64539_c0_g1	10.2891	2.18198	1.58e-05	0.0003613
	1859	TR66109_c0_g1	9.92492	1.82632	1.59e-05	0.0003627
	1860	TR96904_c3_g3	2.94853	5.41219	1.6e-05	0.0003636
	1861	TR81170_c0_g1	5.52578	1.8506	1.61e-05	0.0003659
	1862	TR95200_c0_g3	2.08393	8.03014	1.62e-05	0.0003677
	1863	TR58046_c0_g1	10.1265	2.02298	1.66e-05	0.0003775
	1864	TR89273_c0_g1	9.90483	1.80678	1.67e-05	0.0003791
	1865	TR50509_c0_g2	10.1207	2.01732	1.67e-05	0.0003802
	1866	TR79105_c0_g1	7.97572	1.99461	1.67e-05	0.0003802
	1867	TR95886_c0_g1	2.3377	4.98116	1.68e-05	0.0003804
	1868	TR79168_c0_g7	3.20529	3.45781	1.68e-05	0.0003815
	1869	TR78444_c0_g1	2.24329	5.492	1.68e-05	0.0003815
	1870	TR70698_c0_g1	2.71464	3.82983	1.69e-05	0.0003823
	1871	TR45776_c0_g1	3.8979	2.49277	1.69e-05	0.0003825
	1872	TR64865_c0_g1	10.6665	2.55246	1.71e-05	0.0003861
	1873	TR86842_c1_g1	4.10934	2.491	1.71e-05	0.000388
	1874	TR97722_c3_g2	3.38439	3.27985	1.72e-05	0.000388
	1875	TR85089_c2_g1	2.46514	4.38933	1.72e-05	0.000388
	1876	TR70560_c0_g2	9.75171	1.65787	1.72e-05	0.0003892
	1877	TR97595_c3_g2	5.93037	1.69129	1.74e-05	0.0003933
	1878	TR81604_c0_g1	4.85766	2.17165	1.74e-05	0.0003934
	1879	TR81365_c0_g1	10.2418	2.13576	1.75e-05	0.0003943
	1880	TR96787_c4_g5	2.10633	6.05251	1.75e-05	0.0003946
	1881	TR69669_c0_g1	9.80163	1.7064	1.75e-05	0.0003946
	1882	TR79165_c0_g1	2.23115	5.59801	1.77e-05	0.000398
	1883	TR95222_c0_g2	2.50315	4.04346	1.77e-05	0.000398
	1884	TR71171_c0_g1	10.4163	2.30676	1.78e-05	0.0003999
	1885	TR11673_c0_g1	5.45421	2.0214	1.78e-05	0.0004001
	1886	TR99020_c2_g4	7.42841	1.46443	1.79e-05	0.0004017
	1887	TR97048_c0_g4	2.29312	5.03682	1.79e-05	0.000402
	1888	TR79262_c0_g1	2.42281	4.56786	1.8e-05	0.0004035
	1889	TR64511_c0_g1	10.4116	2.30212	1.8e-05	0.0004037
	1890	TR57669_c0_g1	9.87073	1.77362	1.81e-05	0.0004058
	1891	TR30700_c0_g1	2.59381	4.29769	1.82e-05	0.0004074
	1892	TR76399_c0_g1	7.23747	1.27693	1.82e-05	0.0004075
	1893	TR40905_c0_g1	9.73663	1.64326	1.82e-05	0.0004082
	1894	TR86881_c1_g2	2.53892	4.10266	1.83e-05	0.0004088
	1895	TR54971_c0_g1	9.96279	1.86327	1.83e-05	0.0004088
	1896	TR61344_c0_g1	4.70737	1.9039	1.83e-05	0.0004102
	1897	TR91241_c0_g1	9.72904	1.63589	1.84e-05	0.0004104
	1898	TR64915_c0_g1	9.78707	1.69227	1.84e-05	0.0004113
	1899	TR116388_c0_g1	9.9563	1.85696	1.85e-05	0.0004123
	1900	TR50513_c0_g1	9.94978	1.85061	1.87e-05	0.0004165
	1901	TR59101_c0_g1	9.85685	1.76013	1.9e-05	0.0004227
	1902	TR98829_c0_g2	2.0796	6.88371	1.9e-05	0.0004242
	1903	TR99093_c1_g6	2.29389	4.875	1.9e-05	0.0004242
	1904	TR98332_c0_g1	2.05121	7.11554	1.91e-05	0.000426
	1905	TR144982_c0_g1	11.8502	3.72293	1.92e-05	0.0004261
	1906	TR49064_c0_g1	11.8502	3.72293	1.92e-05	0.0004261
	1907	TR85068_c0_g1	10.6056	2.49259	1.92e-05	0.0004261
	1908	TR99585_c0_g2	9.29643	1.21025	1.92e-05	0.0004265
	1909	TR67492_c0_g1	2.43774	4.16817	1.93e-05	0.0004293
	1910	TR98348_c1_g1	3.235	3.19315	1.93e-05	0.0004293
	1911	TR82075_c1_g1	9.33543	1.25505	1.94e-05	0.0004309
	1912	TR87976_c0_g2	2.13262	7.3388	1.95e-05	0.000432
	1913	TR98369_c1_g2	9.24941	1.17209	1.96e-05	0.000434
	1914	TR88596_c2_g2	4.54262	2.08446	1.98e-05	0.0004384
	1915	TR99135_c0_g1	10.0371	1.93573	1.98e-05	0.000439
	1916	TR70112_c0_g1	9.69825	1.60605	1.99e-05	0.0004403
	1917	TR50052_c0_g1	10.3585	2.25003	2e-05	0.0004414
	1918	TR91237_c1_g2	2.70721	5.26487	2e-05	0.0004419
	1919	TR91439_c1_g1	2.34302	4.45298	2.01e-05	0.0004441
	1920	TR65660_c0_g1	2.45933	4.38803	2.03e-05	0.0004469
	1921	TR93827_c4_g1	10.0247	1.92369	2.04e-05	0.0004502
	1922	TR89746_c3_g1	2.13698	6.04261	2.04e-05	0.0004503
	1923	TR91650_c0_g1	2.19873	5.55843	2.06e-05	0.0004547
	1924	TR59065_c0_g1	10.1707	2.06626	2.07e-05	0.0004556
	1925	TR27082_c0_g1	10.0185	1.91763	2.07e-05	0.0004558
	1926	TR86829_c6_g2	2.29598	7.85781	2.08e-05	0.0004564
	1927	TR74432_c0_g1	10.0123	1.91155	2.1e-05	0.0004618
	1928	TR55739_c0_g1	10.3336	2.22572	2.1e-05	0.0004618
	1929	TR96467_c2_g2	2.12633	5.74031	2.11e-05	0.000463
	1930	TR82129_c0_g1	10.5592	2.44705	2.12e-05	0.0004663
	1931	TR93957_c0_g1	2.03948	8.23819	2.12e-05	0.0004663
	1932	TR56623_c0_g1	3.73122	3.03242	2.14e-05	0.0004689
	1933	TR81277_c0_g1	10.006	1.90544	2.15e-05	0.0004704
	1934	TR68959_c0_g1	9.89653	1.79881	2.17e-05	0.0004755
	1935	TR89577_c2_g3	2.89569	3.56255	2.2e-05	0.0004802
	1936	TR87343_c2_g1	2.03817	6.7851	2.2e-05	0.0004803
	1937	TR91507_c0_g1	2.13538	5.74653	2.2e-05	0.0004812
	1938	TR120408_c0_g1	9.88974	1.7922	2.21e-05	0.0004816
	1939	TR30094_c0_g1	10.1424	2.03862	2.21e-05	0.0004824
	1940	TR93047_c0_g1	10.1424	2.03862	2.21e-05	0.0004824
	1941	TR59139_c0_g2	5.00876	1.74393	2.22e-05	0.0004837
	1942	TR82606_c0_g1	2.2147	5.60086	2.24e-05	0.0004876
	1943	TR44389_c0_g1	10.3084	2.20099	2.24e-05	0.0004876
	1944	TR88804_c0_g1	10.3084	2.20099	2.24e-05	0.0004876
	1945	TR97227_c2_g1	10.1367	2.03302	2.24e-05	0.0004884
	1946	TR11075_c0_g2	9.79272	1.69786	2.26e-05	0.0004917
	1947	TR89523_c0_g3	2.37949	4.65391	2.27e-05	0.0004945
	1948	TR79283_c0_g2	9.98063	1.88074	2.29e-05	0.0004973
	1949	TR67148_c0_g1	9.98063	1.88074	2.29e-05	0.0004974
	1950	TR96302_c1_g1	2.03284	6.48613	2.29e-05	0.0004976
	1951	TR74541_c0_g1	2.79528	6.02507	2.3e-05	0.0004995
	1952	TR70209_c0_g1	9.58687	1.49818	2.3e-05	0.0004997
	1953	TR60653_c0_g1	10.1252	2.02177	2.31e-05	0.0004997
	1954	TR92664_c0_g1	8.73344	2.73563	2.31e-05	0.0004998
	1955	TR83887_c0_g1	2.33554	4.49495	2.31e-05	0.0004998
	1956	TR88020_c4_g2	4.52887	3.18166	2.31e-05	0.0005008
	1957	TR65392_c0_g1	9.97422	1.8745	2.31e-05	0.0005008
	1958	TR11450_c0_g1	2.57999	3.97967	2.32e-05	0.0005013
	1959	TR52685_c0_g4	4.62895	2.90765	2.32e-05	0.0005022
	1960	TR85638_c1_g1	7.09159	1.15407	2.33e-05	0.0005034
	1961	TR69181_c0_g1	10.1194	2.01611	2.33e-05	0.0005034
	1962	TR74531_c0_g1	7.18056	1.22229	2.34e-05	0.0005049
	1963	TR90669_c0_g2	10.2879	2.1809	2.35e-05	0.0005062
	1964	TR79452_c0_g1	10.2879	2.1809	2.35e-05	0.0005063
	1965	TR71444_c0_g1	11.6873	3.56135	2.35e-05	0.000507
	1966	TR99646_c0_g2	3.95495	2.49902	2.37e-05	0.0005113
	1967	TR66245_c0_g1	10.1077	2.00472	2.37e-05	0.0005113
	1968	TR80896_c1_g1	2.34457	5.25374	2.38e-05	0.0005122
	1969	TR93349_c1_g2	2.28228	4.81663	2.39e-05	0.0005142
	1970	TR16655_c0_g1	4.37571	2.28586	2.39e-05	0.0005142
	1971	TR91023_c0_g1	7.92643	1.94031	2.41e-05	0.0005176
	1972	TR57891_c0_g1	10.1018	1.999	2.41e-05	0.0005183
	1973	TR69297_c1_g1	10.8483	2.73159	2.43e-05	0.000521
	1974	TR72512_c0_g1	10.8448	2.72814	2.44e-05	0.0005225
	1975	TR87980_c0_g1	9.96131	1.86193	2.44e-05	0.0005231
	1976	TR38827_c0_g1	11.6556	3.52992	2.46e-05	0.0005278
	1977	TR93740_c1_g1	2.34766	7.14117	2.47e-05	0.0005299
	1978	TR55724_c0_g1	10.267	2.16052	2.48e-05	0.0005307
	1979	TR98393_c2_g2	2.03198	6.72657	2.49e-05	0.0005317
	1980	TR48685_c0_g1	10.2618	2.15538	2.49e-05	0.0005323
	1981	TR78962_c0_g1	9.61827	1.52864	2.5e-05	0.0005337
	1982	TR76772_c0_g1	10.2565	2.15022	2.51e-05	0.0005364
	1983	TR77611_c1_g1	10.8272	2.71072	2.51e-05	0.0005364
	1984	TR88258_c0_g2	2.0662	7.98973	2.53e-05	0.0005397
	1985	TR77349_c0_g1	10.0781	1.97586	2.53e-05	0.0005397
	1986	TR66496_c0_g1	9.83418	1.73821	2.53e-05	0.0005397
	1987	TR55748_c0_g1	2.69198	4.28225	2.53e-05	0.0005397
	1988	TR96711_c0_g4	2.12319	6.09165	2.54e-05	0.0005406
	1989	TR86816_c1_g3	9.68362	1.58386	2.55e-05	0.0005424
	1990	TR74369_c1_g1	3.1142	3.30059	2.55e-05	0.0005435
	1991	TR72737_c0_g1	10.0721	1.97002	2.56e-05	0.0005443
	1992	TR131528_c0_g1	9.82709	1.73132	2.57e-05	0.0005459
	1993	TR89663_c0_g1	2.16372	5.79737	2.57e-05	0.0005465
	1994	TR86778_c3_g3	2.98528	3.64888	2.59e-05	0.0005499
	1995	TR81562_c0_g2	9.93514	1.83646	2.6e-05	0.0005522
	1996	TR88220_c0_g2	11.615	3.48965	2.6e-05	0.0005524
	1997	TR82654_c0_g1	2.06768	5.87885	2.61e-05	0.0005544
	1998	TR70376_c1_g1	8.48656	2.49328	2.62e-05	0.0005549
[truncated: 212 more rows]

## Sheet: Supplementary Table S20
	Supplementary Table S20: The GO terms enrichment analysis of the down-regulated genes in CI vs. CD
	No.	ID	Pop.	Pop.	Study.	Study.	p	p. adjusted	name
			total	term	total	term
	1	GO:0005198	26303	850	543	84	2.4e-33	5.36e-30	structural molecule activity
	2	GO:0043228	26303	1758	543	118	7.4e-31	1.65e-27	non-membrane-bounded organelle
	3	GO:0043232	26303	1758	543	118	7.4e-31	1.65e-27	intracellular non-membrane-bounded organelle
	4	GO:0010410	26303	138	543	33	9.22e-26	2.06e-22	hemicellulose metabolic process
	5	GO:0044036	26303	201	543	38	1.72e-25	3.85e-22	cell wall macromolecule metabolic process
	6	GO:0003735	26303	622	543	62	7.22e-25	1.61e-21	structural constituent of ribosome
	7	GO:0045491	26303	126	543	31	1.11e-24	2.48e-21	xylan metabolic process
	8	GO:0005840	26303	741	543	67	2.1e-24	4.69e-21	ribosome
	9	GO:0030529	26303	1042	543	80	2.1e-24	4.69e-21	ribonucleoprotein complex
	10	GO:0071554	26303	540	543	56	2.29e-23	5.12e-20	cell wall organization or biogenesis
	11	GO:0010383	26303	165	543	33	4.18e-23	9.33e-20	cell wall polysaccharide metabolic process
	12	GO:0006412	26303	1148	543	81	2.34e-22	5.21e-19	translation
	13	GO:0009834	26303	37	543	17	1.9e-19	4.25e-16	secondary cell wall biogenesis
	14	GO:0045492	26303	100	543	23	6.23e-18	1.39e-14	xylan biosynthetic process
	15	GO:0070592	26303	119	543	23	3.79e-16	8.46e-13	cell wall polysaccharide biosynthetic process
	16	GO:0070589	26303	120	543	23	4.6e-16	1.03e-12	cellular component macromolecule biosynthetic process
	17	GO:0044038	26303	120	543	23	4.6e-16	1.03e-12	cell wall macromolecule biosynthetic process
	18	GO:0032991	26303	3214	543	133	1.38e-15	3.09e-12	macromolecular complex
	19	GO:0005856	26303	568	543	46	3.33e-15	7.43e-12	cytoskeleton
	20	GO:0010413	26303	95	543	20	5.7e-15	1.27e-11	glucuronoxylan metabolic process
	21	GO:0005976	26303	643	543	48	1.82e-14	4.06e-11	polysaccharide metabolic process
	22	GO:0005975	26303	1917	543	92	2.26e-14	5.05e-11	carbohydrate metabolic process
	23	GO:0044430	26303	446	543	39	3.97e-14	8.86e-11	cytoskeletal part
	24	GO:0042546	26303	244	543	28	2.41e-13	5.38e-10	cell wall biogenesis
	25	GO:0071555	26303	313	543	31	6.72e-13	1.5e-09	cell wall organization
	26	GO:0045229	26303	332	543	31	3.18e-12	7.1e-09	external encapsulating structure organization
	27	GO:0010116	26303	8	543	7	1.21e-11	2.7e-08	positive regulation of abscisic acid biosynthetic process
	28	GO:0045828	26303	8	543	7	1.21e-11	2.7e-08	positive regulation of isoprenoid metabolic process
	29	GO:0005200	26303	50	543	13	1.89e-11	4.23e-08	structural constituent of cytoskeleton
	30	GO:0071669	26303	238	543	25	3.29e-11	7.34e-08	plant-type cell wall organization or biogenesis
	31	GO:0010115	26303	9	543	7	5.34e-11	1.19e-07	regulation of abscisic acid biosynthetic process
	32	GO:0046889	26303	9	543	7	5.34e-11	1.19e-07	positive regulation of lipid biosynthetic process
	33	GO:0015630	26303	331	543	29	7.52e-11	1.68e-07	microtubule cytoskeleton
	34	GO:0030243	26303	177	543	21	1.29e-10	2.88e-07	cellulose metabolic process
	35	GO:0043455	26303	10	543	7	1.75e-10	3.91e-07	regulation of secondary metabolic process
	36	GO:0016759	26303	61	543	13	2.85e-10	6.36e-07	cellulose synthase activity
	37	GO:0016760	26303	61	543	13	2.85e-10	6.36e-07	cellulose synthase (UDP-forming) activity
	38	GO:0044264	26303	546	543	37	3.16e-10	7.07e-07	cellular polysaccharide metabolic process
	39	GO:0009832	26303	152	543	19	4e-10	8.94e-07	plant-type cell wall biogenesis
	40	GO:0004553	26303	428	543	32	4.59e-10	1.02e-06	hydrolase activity, hydrolyzing O-glycosyl compounds
	41	GO:0019747	26303	11	543	7	4.72e-10	1.05e-06	regulation of isoprenoid metabolic process
	42	GO:0005576	26303	557	543	37	5.5e-10	1.23e-06	extracellular region
	43	GO:0044262	26303	777	543	45	6.07e-10	1.36e-06	cellular carbohydrate metabolic process
	44	GO:0005874	26303	198	543	21	1.04e-09	2.33e-06	microtubule
	45	GO:0045834	26303	12	543	7	1.11e-09	2.49e-06	positive regulation of lipid metabolic process
	46	GO:0044391	26303	202	543	21	1.5e-09	3.36e-06	ribosomal subunit
	47	GO:0016798	26303	478	543	33	1.85e-09	4.13e-06	hydrolase activity, acting on glycosyl bonds
	48	GO:0071840	26303	3090	543	111	3.22e-09	7.19e-06	cellular component organization or biogenesis
	49	GO:0051273	26303	217	543	21	5.49e-09	1.22e-05	beta-glucan metabolic process
	50	GO:0046890	26303	15	543	7	8.57e-09	1.91e-05	regulation of lipid biosynthetic process
	51	GO:0044085	26303	1329	543	60	1.2e-08	2.69e-05	cellular component biogenesis
	52	GO:0005811	26303	33	543	9	1.58e-08	3.53e-05	lipid particle
	53	GO:0009688	26303	17	543	7	2.5e-08	5.58e-05	abscisic acid biosynthetic process
	54	GO:0043289	26303	17	543	7	2.5e-08	5.58e-05	apocarotenoid biosynthetic process
	55	GO:0016106	26303	17	543	7	2.5e-08	5.58e-05	sesquiterpenoid biosynthetic process
	56	GO:0005618	26303	239	543	21	3.01e-08	6.72e-05	cell wall
	57	GO:0008194	26303	309	543	24	3.42e-08	7.64e-05	UDP-glycosyltransferase activity
	58	GO:0008810	26303	18	543	7	4.02e-08	8.97e-05	cellulase activity
	59	GO:0030312	26303	244	543	21	4.31e-08	9.62e-05	external encapsulating structure
	60	GO:0034645	26303	4127	543	133	5.28e-08	0.000118	cellular macromolecule biosynthetic process
	61	GO:0009059	26303	4188	543	134	7.08e-08	0.000158	macromolecule biosynthetic process
	62	GO:0031988	26303	1100	543	51	7.13e-08	0.000159	membrane-bounded vesicle
	63	GO:0009687	26303	20	543	7	9.44e-08	0.000211	abscisic acid metabolic process
	64	GO:0043288	26303	20	543	7	9.44e-08	0.000211	apocarotenoid metabolic process
	65	GO:0031982	26303	1113	543	51	1.03e-07	0.000229	vesicle
	66	GO:0033692	26303	430	543	28	1.08e-07	0.000242	cellular polysaccharide biosynthetic process
	67	GO:0016757	26303	724	543	38	1.76e-07	0.000393	transferase activity, transferring glycosyl groups
	68	GO:0006714	26303	22	543	7	2e-07	0.000447	sesquiterpenoid metabolic process
	69	GO:0035251	26303	159	543	16	2.11e-07	0.000472	UDP-glucosyltransferase activity
	70	GO:0000271	26303	477	543	29	2.72e-07	0.000608	polysaccharide biosynthetic process
	71	GO:0046527	26303	163	543	16	2.97e-07	0.000664	glucosyltransferase activity
	72	GO:0030244	26303	125	543	14	3.25e-07	0.000726	cellulose biosynthetic process
	73	GO:0016023	26303	1002	543	46	4.26e-07	0.00095	cytoplasmic membrane-bounded vesicle
	74	GO:0051275	26303	25	543	7	5.35e-07	0.0011952	beta-glucan catabolic process
	75	GO:0030245	26303	25	543	7	5.35e-07	0.0011952	cellulose catabolic process
	76	GO:0008150	26303	19823	543	456	5.75e-07	0.0012838	biological_process
	77	GO:0031410	26303	1014	543	46	5.92e-07	0.0013225	cytoplasmic vesicle
	78	GO:0034637	26303	477	543	28	8.79e-07	0.0019622	cellular carbohydrate biosynthetic process
	79	GO:0005737	26303	8347	543	225	9.65e-07	0.0021549	cytoplasm
	80	GO:0009698	26303	83	543	11	1.11e-06	0.0024717	phenylpropanoid metabolic process
	81	GO:0000272	26303	85	543	11	1.41e-06	0.0031478	polysaccharide catabolic process
	82	GO:0044249	26303	5902	543	169	1.45e-06	0.0032444	cellular biosynthetic process
	83	GO:0010089	26303	29	543	7	1.62e-06	0.0036125	xylem development
	84	GO:0009808	26303	43	543	8	2.41e-06	0.0053722	lignin metabolic process
	85	GO:0010565	26303	33	543	7	4.12e-06	0.0092052	regulation of cellular ketone metabolic process
	86	GO:0046271	26303	13	543	5	4.13e-06	0.0092245	phenylpropanoid catabolic process
	87	GO:0046274	26303	13	543	5	4.13e-06	0.0092245	lignin catabolic process

## Sheet: Supplementary Table S31
	Supplementary Table S31: List of 168 primer pairs used in the study for amplification
	Marker ID	SSR ID	start	end	SSR type	SSR	Copy number	size	Forward primer sequence (5'-3')	Tm (℃)	Size	Reverse primer sequence (5'-3')	Tm (℃)	Size	Product size (bp)
	DjSSR1	TR67151_c0_g2	10116	10127	p2	(AT)6	6	12	CCATGTTACCATCCGCCACAAT	61.27	22	TGGGTGATGTGGGTCCATCAAT	61.708	22	156
	DjSSR2	TR95889_c0_g2	683	698	p2	(CT)8	8	16	GGCTCTCACCGACCCTCCTTTG	64.826	22	AGTCACAGAGTCCACGGTAAAC	59.964	22	230
	DjSSR3	TR93259_c0_g2	608	619	p2	(TC)6	6	12	TCGCCACCAAACAACGCAATAG	62.261	22	CCCACCGACGACCCTCTTCTAT	63.241	22	227
	DjSSR4	TR91298_c1_g1	1181	1198	p2	(TA)9	9	18	CACAGCCTGGGTCCTTGAATTC	61.461	22	TGGTCACATTAATGCAAACGAT	56.955	22	148
	DjSSR5	TR87208_c0_g1	1077	1088	p2	(AT)6	6	12	CGCGTGCTCTTCTTCTCCATCC	63.516	22	CACCATCTCATCCCGCGATCCT	64.196	22	215
	DjSSR6	TR96711_c0_g1	3825	3839	p3	(AGG)5	5	15	ATGGAGAAGTTGCCCGGCTATC	62.454	22	CAACAAGGACCGACAGCCAAGC	64.426	22	223
	DjSSR7	TR84618_c0_g1	852	865	p2	(AT)7	7	14	AGACCACGACTGATCCTCAAAG	59.768	22	TCACCAGAATTAGAGCCCTATG	57.037	22	196
	DjSSR8	TR97243_c0_g2	1660	1673	p2	(TG)7	7	14	CTGCTGATCCTGGGGCATGAT	62.283	21	TGTGTCTTCTGCTGCCGTCTCT	63.871	22	124
	DjSSR9	TR96508_c3_g1	2571	2588	p2	(TG)9	9	18	ATGAATTAGAATGGCCCATCAT	55.573	22	TGGAATTCGATGGTAGCATAAT	55.38	22	237
	DjSSR10	TR96383_c1_g5	1548	1568	c	(T)11(A)10		21	CTGGTTCATCTCCTGGGTAATT	57.49	22	CAAGTTCTCATGCCATCCTAAT	56.198	22	126
	DjSSR11	TR95238_c1_g1	1909	1920	p2	(TA)6	6	12	TGCCAATCTGACTGCTGCTACC	62.891	22	TCCAAAGGTTCGCTACGCTAGT	61.72	22	233
	DjSSR12	TR92176_c4_g1	636	655	p2	(CT)10	10	20	GTCTGGTTCATCGCCGCATCG	64.246	21	TCAACCTCACGATCCAGCCATC	62.374	22	249
	DjSSR13	TR93020_c0_g3	600	611	p2	(CT)6	6	12	ACGAGCCGCTTCCCTTCGTT	64.56	20	AGGAGGAGGAGAGGGAGTGTAT	60.91	22	243
	DjSSR14	TR93571_c1_g1	413	430	p2	(AG)9	9	18	CATGGCCCGTTCAGCTCATAAT	61.072	22	TTCGGGCAAACAGAGTCCTTAT	59.695	22	246
	DjSSR15	TR91416_c2_g4	896	907	p2	(AG)6	6	12	TCGAGACAGGGAGCGTGATTTG	62.599	22	AGGATCTCTCTGCGGCGTTCC	64.253	21	243
	DjSSR16	TR74562_c1_g1	923	942	p2	(TC)10	10	20	GGGAGCTGGGATGGTGGGAAAG	64.917	22	CACACACAGTCACAGAGAGAGG	60.288	22	240
	DjSSR17	TR93674_c0_g4	628	649	p2	(AC)11	11	22	TTGTTTGAGGAGGTCTGTTCTT	57.496	22	TAACATCAGAGGCCACGCTTAT	59.566	22	209
	DjSSR18	TR88556_c1_g1	896	907	p2	(TG)6	6	12	TGAGTCGGCCAGTGAAGATATT	59.234	22	GGTTTCATGGTTCCGTGGATTC	59.836	22	244
	DjSSR19	TR98233_c0_g3	2840	2855	p2	(AC)8	8	16	AGATCATTTGTCCACTGTAACT	55.097	22	GGCTGGGAAATATTTAACAACC	55.647	22	106
	DjSSR20	TR85258_c0_g1	2921	2932	p2	(TA)6	6	12	CAGCATCCATCCCGACTTGAAT	60.747	22	GGTTGAGCCTCTAGATTTGTTG	57.046	22	234
	DjSSR21	TR92257_c3_g2	1901	1918	p2	(TA)9	9	18	TGGGAGGACTGGCATGAATCAT	61.502	22	TTCCTCACGCGCTCAGGTAAAT	62.303	22	245
	DjSSR22	TR96691_c0_g1	2255	2290	p2	(CT)18	18	36	TCTACCCATCTTGACCATATGT	56.044	22	CCCAGTTCTGATTGTTGCTATT	56.674	22	203
	DjSSR23	TR88815_c2_g1	4910	4924	p3	(TGG)5	5	15	TGACTGGGCATCTTGATGAACT	59.693	22	TCAGCCCTCTCTCCAGTTTGAT	60.829	22	233
	DjSSR24	TR98510_c0_g3	2907	2920	p2	(GA)7	7	14	GCTGGTCCCGCGAGTCATT	62.666	19	GGGTTTCGAGGAGCAAGCTTAG	61.253	22	242
	DjSSR25	TR79908_c0_g1	855	869	p3	(CAC)5	5	15	CCACCACCATCCGCGCTTTG	64.616	20	AGACTCGAGCGCCCAGTTTCAT	64.255	22	235
	DjSSR26	TR88527_c1_g1	1222	1233	p2	(AT)6	6	12	ACTCCAACGACCCTCTGTGAAG	61.921	22	GGTCATCGATCCAAGTGTTGTG	59.583	22	169
	DjSSR27	TR91594_c0_g1	2356	2367	p2	(TC)6	6	12	GGGAGCAGATCACGGAATCT	59.244	20	CACACGGCATGCACACACATC	62.96	21	211
	DjSSR28	TR90111_c1_g3	1630	1643	p2	(TA)7	7	14	TGAGCGGTTTCCATGCCAAAGT	63.303	22	TTGGGAAGCCAAACACTACCT	59.503	21	223
	DjSSR29	TR95194_c3_g6	1105	1118	p2	(AG)7	7	14	GGCATCTTCACCTCAGCCATCC	63.283	22	TGGTGCAGGAAAGAGGGATCAG	62.012	22	117
	DjSSR30	TR88596_c3_g3	519	536	p2	(CT)9	9	18	TCTCCTCCCACTTTCCCATCTC	60.894	22	AGGAGGGTTTCGAGACGGTAGT	62.539	22	219
	DjSSR31	TR89614_c1_g1	2340	2351	p2	(TG)6	6	12	TGGCCACCATATTGTCCATCTT	59.755	22	GCCACAACTTGACTCAGCAACC	62.461	22	235
	DjSSR32	TR98290_c0_g1	378	403	p2	(AG)13	13	26	GACGGTGTCTCTCGTGCTATCT	61.572	22	CCACATCAAAGCCCGTCCATTC	62.092	22	218
	DjSSR33	TR96779_c1_g1	2784	2805	p2	(AT)11	11	22	TGGATGTGGCTGCTTCTGACAT	62.274	22	TCCAAATGAAACGGGCCTAATG	59.242	22	239
	DjSSR34	TR92000_c1_g1	7102	7115	p2	(TC)7	7	14	ACGTCTGTCTTGCCGTCAAATG	61.688	22	ACACTGCAACTCAACTGAACAG	59.32	22	233
	DjSSR35	TR97351_c3_g1	437	450	p2	(TA)7	7	14	CCATCCACCATTGCCCACTCTT	62.878	22	AGAAGCCCGAGAAGAAGTAACG	60.095	22	206
	DjSSR36	TR98444_c0_g2	3908	3927	p2	(AT)10	10	20	CGTGCGGAGTGAATGATAATGG	59.778	22	GGACTTCGTACCGGCCAAAGAT	62.623	22	179
	DjSSR37	TR95933_c0_g2	2370	2401	p2	(AG)16	16	32	TGTGTGTGGCCAATGAGCTCTT	62.727	22	TGCCATCCAGTTGTTCCTTGGT	62.425	22	216
	DjSSR38	TR89602_c0_g4	2012	2031	p4	(TGCT)5	5	20	CGTTACATGTTGCGCGTCTTCT	62.041	22	TGCCAAGCCAACCCTCGTAATG	63.411	22	190
	DjSSR39	TR99013_c3_g1	2566	2577	p2	(TC)6	6	12	GCTAGGCCACCAACTCACAACT	62.775	22	GCAAGCAAGGCCGACTCAGTAT	63.193	22	179
	DjSSR40	TR88272_c1_g1	1755	1772	p2	(AT)9	9	18	TTGTGCGTGTCAGGCTGAGAT	62.311	21	TCTGCGACCGAACCGTGTAATC	62.887	22	184
	DjSSR41	TR80884_c0_g2	929	943	p3	(ACC)5	5	15	GTCCTGCTCGTCGTGCACTCTT	64.988	22	ACCAACCCAAACCAAGCGAGAG	63.287	22	238
	DjSSR42	TR85019_c0_g2	1125	1140	p2	(TA)8	8	16	GGCTACTACTACTGGGGCTTGG	61.866	22	CCTCTGTGGCAGCTCTTTATC	58.441	21	232
	DjSSR43	TR89842_c2_g3	921	938	p2	(CT)9	9	18	TGCGGTACATCTCTCTCTCGTT	60.94	22	CCTCGCCCAGTTTCAGCTAGAT	62.12	22	160
	DjSSR44	TR85459_c3_g1	465	484	p2	(AG)10	10	20	TTGCCTTCCACCCTCCGCTATT	64.018	22	CGGAATCTTCTGCGGCCAAATT	62.092	22	184
	DjSSR45	TR85792_c1_g5	1312	1325	p2	(AT)7	7	14	GCGACCATTGCCACCTGAAGTT	63.906	22	TGTTTGGGTGCGGTCTCTGTAT	61.937	22	237
	DjSSR46	TR87958_c1_g1	314	331	p2	(CA)9	9	18	TGCCCTGAATTTGAGCATTTCG	60.095	22	ACATGCCCAACAACCCACTATT	60.493	22	200
	DjSSR47	TR99066_c0_g2	508	525	p2	(CA)9	9	18	GCCTTGTGATTGCATCCCTCTT	61.21	22	TCCGGGTCTGTCTCCTCTGATT	62.297	22	246
	DjSSR48	TR88403_c0_g1	1649	1666	p2	(AG)9	9	18	TTCCAATGTCAAAGCGCTGAAT	59.442	22	ACATCGACATCACAGGCCTTCC	62.633	22	214
	DjSSR49	TR98956_c1_g1	357	368	p2	(TA)6	6	12	CACTAGGCTTGCGTGGTCATC	61.335	21	TGATTCGAAGCGCATGGATTAT	58.598	22	242
	DjSSR50	TR89889_c0_g1	1983	1996	p2	(AT)7	7	14	GTGTGGAGGAGAGCATGTGATT	60.356	22	TCGGTCTCATTCACAGCATACT	59.239	22	198
	DjSSR51	TR86718_c0_g3	366	383	p2	(TC)9	9	18	TGGGAGCTTGAAGAGGGTGATT	61.367	22	TGATTGAAGGATGCTGACTTGG	58.65	22	170
	DjSSR52	TR92722_c0_g5	1200	1213	p2	(AG)7	7	14	AGCTGCCATGAGAACTCTACTT	59.163	22	GTCTTCCCTCCCGATTCTTCTT	59.498	22	250
	DjSSR53	TR90701_c1_g6	1950	1963	p2	(AG)7	7	14	GTGTTCGCGCCAATGTCAACTT	62.753	22	CAATCGGCAAGGAGGAGGAAGT	62.326	22	198
	DjSSR54	TR97813_c0_g1	1464	1483	p2	(TA)10	10	20	AGCATACCTTCTCAGCATCACC	60.159	22	CCACCTCCAACGGCAACTCCT	64.658	21	228
	DjSSR55	TR96019_c0_g3	518	533	p2	(AT)8	8	16	CTTGGTGAAGACGGCTGAAATC	59.84	22	AGCATAGTACACCTTGGCAAAG	58.653	22	212
	DjSSR56	TR90558_c1_g1	835	846	p2	(AG)6	6	12	TTGCCAAGATCAACCGCTTAAC	59.772	22	ACCTGCACCCTCCCACATACC	63.897	21	225
	DjSSR57	TR86109_c0_g1	360	371	p2	(GA)6	6	12	ACGTCTCGCCGCCAGATCTC	64.419	20	CGGTCTCGCTGCTACCCATGAT	64.42	22	222
	DjSSR58	TR98999_c1_g1	2994	3005	p2	(TC)6	6	12	ATCACGCCACCACCACCAACT	64.613	21	CCCTTCCCACACTCCACATGTT	62.48	22	236
	DjSSR59	TR61478_c0_g1	593	720	c	(GAC)5gaggaagaagacgaagacgagacggattaccaccacagcaagaagcaccgcggcggccaccgccaccaccagcaacagcagcggaagcgggaggaggc(GGA)5		128	ACCGCCAGTGCCAACCATAAG	63.265	21	TCGTTCTTGTGCTTGCCTGTTG	62.14	22	216
	DjSSR60	TR98293_c0_g3	3370	3381	p2	(TA)6	6	12	CTTTGCGAGGGTGGTTGGAGAG	63.383	22	CGCATCTGGGTACATCATTCAT	58.594	22	224
	DjSSR61	TR92964_c0_g3	2119	2130	p2	(TA)6	6	12	TGTCGTGTTGTCCGGTGATTAT	60.029	22	TTCAGCGGTCGGTTCTGTATAT	59.308	22	231
	DjSSR62	TR91601_c0_g1	889	902	p2	(TA)7	7	14	GCAAGGAGGAATCGGTGCTATT	60.746	22	AACTGGATAATGGCTGGGTCAT	59.485	22	181
	DjSSR63	TR98089_c0_g1	568	579	p2	(CT)6	6	12	CGGAAGGGTGCAGATCGGAGTT	64.569	22	CGGATCCACGCGGTGTTTCTC	63.877	21	240
	DjSSR64	TR56418_c0_g1	865	882	p2	(AT)9	9	18	TGTCATTCCGCGTGTAGTTGAT	60.353	22	GTCGGCCTACTCTCACATAGTT	59.311	22	210
	DjSSR65	TR91067_c0_g1	1589	1600	p2	(GC)6	6	12	ACGGTACATCCCTCTTCTCAAC	59.504	22	CACCAAGGCAATACGAGCTACT	60.419	22	195
	DjSSR66	TR95444_c0_g1	1176	1189	p2	(GA)7	7	14	AGTTGGACAGGAAGCCAGAATT	59.891	22	GCAGATACAGCAGCCAAGTAGT	60.419	22	205
	DjSSR67	TR99700_c7_g1	4371	4384	p2	(CT)7	7	14	CCACGGCGGCACAGGATCT	64.901	19	ACGTGAGGCTTTGTGAGGATCT	61.673	22	168
	DjSSR68	TR81466_c0_g2	814	825	p2	(AT)6	6	12	GCAACCTTACCCATGTCAGGAT	60.357	22	AGCACGGCAAAGCATATCAACT	61.201	22	135
	DjSSR69	TR97478_c0_g7	313	330	p2	(AG)9	9	18	AGAGGCGAGGGAGGGTGACTT	64.756	21	CCGCACATCATCACCGGCATAT	63.381	22	201
	DjSSR70	TR99668_c1_g1	1540	1561	p2	(AC)11	11	22	CAACACGCGTACCAGAGTCCTT	62.784	22	TGCACTTATTCCCACGACTATG	58.208	22	245
	DjSSR71	TR83700_c0_g1	1698	1709	p2	(AG)6	6	12	TGGCGTTAGAGGTGGTGGAAAT	61.947	22	TCTGGTCCAGCAAGTGTGATAT	59.16	22	165
	DjSSR72	TR89837_c0_g4	1412	1429	p2	(TG)9	9	18	ACTTGCACCTGAGAGACCTTTG	60.486	22	CTTTGCAGCCATTCATGCCCAT	62.381	22	228
	DjSSR73	TR96795_c3_g2	345	356	p2	(TA)6	6	12	TGGAGTGGTTGGAGACTTGATT	59.289	22	TCAGGTGAACAAAGGCCTAGAC	59.961	22	227
	DjSSR74	TR95190_c2_g3	585	602	p3	(TCC)6	6	18	TGTCCACAGCGCCTTCTCTTCT	63.893	22	CGGCGAGGAGGGAGGAGATC	63.652	20	223
	DjSSR75	TR76437_c0_g2	945	962	p3	(CTT)6	6	18	AAAGCACCATACCAGGCGAACG	63.688	22	TTGAAACCAGCCGACCCAAACC	63.807	22	109
	DjSSR76	TR98480_c1_g1	496	517	p2	(AG)11	11	22	GGGTTGGAAAGGGCGCATCAT	63.625	21	AGCAGTGACGGGTCCAGATTAG	61.793	22	130
	DjSSR77	TR94179_c2_g1	400	417	p3	(GGA)6	6	18	CGCGAGGAAGGAGTTGGATGAT	62.427	22	CGACGTTGAGGGAGGGGATGAT	63.827	22	236
	DjSSR78	TR89089_c0_g1	548	571	p3	(CCA)8	8	24	CGGGCACGCACTACTACATTTG	62.115	22	GCACCGGACGAGTGGGTTCT	64.56	20	205
	DjSSR79	TR90475_c1_g2	1134	1148	p3	(GGC)5	5	15	AGCTTAGCCTTGGGAGCGAGG	64.241	21	TCCAGCACACCACCGAGAAGTT	64.099	22	187
	DjSSR80	TR97776_c1_g2	576	593	p3	(AGA)6	6	18	GCAGGGATCTTGACGGGGAATT	62.662	22	CGGAGTAGGAGCGGCGGATG	64.824	20	191
	DjSSR81	TR84622_c0_g1	601	621	p3	(TAG)7	7	21	GCGTTGCTCATCCTTCAAATGC	61.297	22	ACCACTCCGATCAGCACTCAGT	63.381	22	225
	DjSSR82	TR92998_c0_g4	1958	1972	p3	(GGC)5	5	15	GGGCCTATCAGCTGTCGTCTCC	64.422	22	CCGTCCGATCGAGGCTCTCC	64.215	20	173
	DjSSR83	TR91269_c1_g1	974	988	p3	(ATG)5	5	15	TTCTGGCTCGGTGGACACAACC	64.963	22	TCTCAGCACGCTCATCCAATCT	61.796	22	215
	DjSSR84	TR97288_c1_g1	2174	2191	p3	(CCT)6	6	18	TCTCGAAGCGTTCCTCCAATGT	61.983	22	AGGCTGAGGTGCTGGTGGATTG	64.831	22	162
	DjSSR85	TR87976_c0_g2	839	853	p3	(CGC)5	5	15	GGTGGTCGATGAGCTTGGTGAT	62.633	22	CGCAAGGAACCCAATCGTCAGC	64.523	22	248
	DjSSR86	TR94511_c3_g4	656	679	p3	(AAG)8	8	24	TCTGCTCTCTCGGCTGCAAGAT	63.754	22	GGTGGGGTCGATGGGGTGAAG	64.788	21	169
	DjSSR87	TR97728_c1_g2	2746	2766	p3	(ATA)7	7	21	ACGGCAGCGAGAGTTCCATTTG	63.676	22	ATGCTGAAGAGAGGTGCCAAC	60.613	21	170
	DjSSR88	TR94301_c2_g2	639	656	p3	(GGC)6	6	18	TGGCGATGCTTTCCTGGGATTG	63.484	22	AGTCACGCGGCCCATGGTAG	64.704	20	243
	DjSSR89	TR80430_c0_g1	893	910	p3	(GGC)6	6	18	CGGTGGATTCGGTGGTGGATCT	64.335	22	ACAAACACGTGGCCTTCTAAAG	59.383	22	171
	DjSSR90	TR89959_c0_g2	490	504	p3	(CTC)5	5	15	CCCTTGTGAGCCGTTCGAGAAT	62.871	22	GCCGCAGAGTAGGCAGGTTTAT	62.694	22	129
	DjSSR91	TR89745_c6_g3	732	746	p3	(CTT)5	5	15	GCACCAAAGCACCATACCAAGT	61.66	22	GTGGGAGACAACAGAGCAATGG	61.454	22	209
	DjSSR92	TR91903_c1_g1	2316	2333	p3	(GCA)6	6	18	GCCAGCCACAACATCAGCAACT	64.17	22	TGGGGATCTGAACAGGCATTCT	61.435	22	159
	DjSSR93	TR92403_c0_g1	302	322	p3	(TCT)7	7	21	TGCCTGCCTTCCGATCGTTTAG	62.929	22	TGAGGAGTGGCGGTGGGATTTG	64.809	22	170
	DjSSR94	TR89114_c1_g1	6348	6365	p3	(ACC)6	6	18	AGCTCACCTACCCTGCAACATG	62.586	22	TGAGGACGATGCGGTGGTTGT	64.349	21	137
	DjSSR95	TR89126_c0_g1	1094	1108	p3	(GAG)5	5	15	TGGGCGCGTTGTACACTCTTAT	62.298	22	CCTTCTCCCAGTCGCCACAAAT	62.841	22	219
	DjSSR96	TR82360_c1_g1	357	371	p3	(GCA)5	5	15	GCTCCGCCACGAACATGTC	61.741	19	TCCCACCATCCCAGCACGAATT	64.28	22	168
	DjSSR97	TR90905_c0_g1	1403	1422	p4	(TTTA)5	5	20	ACACACACTAGCGAACAGAGGT	61.595	22	CTGCGGGAACATGACACATAGG	61.317	22	191
	DjSSR98	TR87292_c0_g1	865	884	p4	(TATT)5	5	20	TGGTTGTACGGCATTCAAAGTT	59.047	22	GGACGGCTTGTTGGGCTCAC	63.96	20	196
	DjSSR99	TR99124_c2_g3	473	492	p4	(GGAT)5	5	20	CTGAGGGAAGGGTGCATGGT	61.857	20	GCTAGCACAACCAAACCAAAGT	59.899	22	247
	DjSSR100	TR93392_c5_g2	900	919	p4	(GATA)5	5	20	TCGTCATGTGCTTGGGAGTTGT	62.447	22	ATTCGGTCCGCCTCGCAATCT	64.534	21	173
	DjSSR101	TR82093_c0_g1	1128	1151	p4	(TTAT)6	6	24	CCCAATCAGCACCAACGGAATG	62.347	22	CCAGCCTCTCCCTACTTATACC	58.833	22	153
	DjSSR102	TR92545_c0_g1	1937	1956	p4	(TAAA)5	5	20	GTAGACTGGGCGTGCTGATACT	61.846	22	CCCCAAACAAGGCCAAAGAAGC	62.758	22	182
	DjSSR103	TR94335_c1_g1	497	516	p4	(GGAA)5	5	20	TTGCCTTGCGAGCTCTATATCC	60.289	22	GGCCGCTACTGGAATTCAAATG	60.224	22	153
	DjSSR104	TR92314_c0_g1	2996	3015	p4	(TCAA)5	5	20	ACCCCTTCCCCACCAGTCAGT	64.977	21	AGAGAGTCGCTTGTCCAGTCTG	61.713	22	244
	DjSSR105	TR91109_c1_g1	616	635	p4	(AAAT)5	5	20	GGACCCAAAGAGCATCCATGAT	60.424	22	TCCCTTATGCACAACTGTTCTT	57.901	22	198
	DjSSR106	TR99555_c1_g1	365	384	p4	(TTGT)5	5	20	TCTCTCCTCACTCCACCAATCT	59.956	22	AGCTGGCAACCTCATCATCCAT	62.094	22	176
	DjSSR107	TR74206_c0_g1	981	1000	p4	(TTAA)5	5	20	ACAGGATCATCAAAGCCCAATG	58.971	22	ACAAATCTGGACCAGCTCTAAT	57.148	22	215
	DjSSR108	TR91445_c5_g1	482	506	p5	(TTTTA)5	5	25	GGTGAGCTTTGCCTACGTATCT	60.159	22	ACAAGCATTTCCAGCAATTACT	56.855	22	132
	DjSSR109	TR94602_c0_g1	1732	1761	p5	(ACTCA)6	6	30	TTGACACGACTGCCAGTTCACT	62.369	22	TGGGCACGCTTTCCTACACATT	62.783	22	221
	DjSSR110	TR94271_c2_g1	1347	1371	p5	(CTTTT)5	5	25	TGATTTGGACGCTTGGACTCAG	60.872	22	AGCACACACCACAGGAAAGTAT	59.893	22	116
	DjSSR111	TR92076_c0_g1	2052	2081	p5	(CAACT)6	6	30	GGGTGCCCTTGTTTGGTAATT	59.025	21	AGCTGACCCCATGTAGTTG	56.728	19	145
	DjSSR112	TR29708_c0_g1	332	356	p5	(TTTTC)5	5	25	ACGCCAAAGAGAACGGGTTATT	60.552	22	TCTCGCCGCCAAACCCATCAT	64.785	21	246
	DjSSR113	TR78692_c1_g1	467	514	p6	(AATGGC)8	8	48	CCTCGTCCAAGGCCTCAAAGC	63.565	21	ACTGCTACCATTCCCACCAGC	63.957	21	250
	DjSSR114	TR119499_c0_g1	308	337	p6	(CTCCAC)5	5	30	CATCACCCTCCCTTGCCTTGAT	62.355	22	GGTGTGGAGGTGGAGGTGGAG	64.125	21	216
	DjSSR115	TR70158_c0_g1	1869	1904	p6	(TCAGGA)6	6	36	GTGGCTCCGGTTCTGGCTCAT	64.771	21	CCGCTGCCAGACGAACCT	62.379	18	109
	DjSSR116	TR97787_c4_g1	3402	3423	c	(T)12(A)10		22	AAGTGCCCACCATCATCATTGT	60.558	22	GGAAGCAGAGCACCCATCTG	60.747	20	208
	DjSSR117	TR89919_c0_g1	1932	1991	c	(A)10g(A)11ctactcctgtccatcctttgtctttagg(A)10		60	GAAGGAGCCAACGATGCTTCAT	61.261	22	TCCATATCTTGAGGGACGACAT	58.423	22	245
	DjSSR118	TR90393_c0_g4	310	434	c	(AGG)6acggggtcgagagagaagatttcgtcttggatggcgaggaggagccgggccagggggaggggccggaagctggtctctcggattgggaggga(GAG)5		125	CCGCCTCCCATTCCGTCCTT	64.416	20	GCGATGACAACTCCACCCTCCT	64.279	22	247
	DjSSR119	TR96270_c1_g3	1280	1400	c	(TC)7ttgttttgtgtgtgtgcgcatgtaattccatgagtttctttagttgagcgggccattaatttcatatatttcttattatttgctagata(GT)9		121	GAGGTGCACATCCGGCTGAT	62.6	20	AATGGCCGCTAAACTAAAGGC	59.251	21	187
	DjSSR120	TR71762_c0_g1	1456	1530	c	(AAG)5aaataatagacgttgcagtaataattgtgatctgttaattaatgtaac(TA)6		75	TCCTCTGCAAACACTGGTCAAC	61.005	22	TCACCCGTCTATTGTTCAACTG	58.34	22	237
	DjSSR121	TR97832_c5_g5	743	806	c	(CT)7atatatattagcag(CT)11(AT)7		64	TCATCGATCACAGGGAGCAGCT	63.514	22	CGGCCCACCCACAAAGAGAAAT	63.371	22	235
	DjSSR122	TR46445_c0_g1	1376	1399	c	(A)10(T)14		24	GCAGAGCGCGGATAATGTCAG	61.78	21	GCAATCGCCCGGTTCCTAATT	61.353	21	199
	DjSSR123	TR90702_c1_g5	462	485	c	(TG)7(T)10		24	GGATGACCTTCTACCAGCAATT	58.109	22	CAGCTCACAAACAGTTCGAAAT	57.785	22	246
	DjSSR124	TR93613_c0_g3	1184	1213	c	(CT)8ttt(A)11		30	CCCTGCGGTGGAAACGGAAATT	63.919	22	TCACAAAGAGCCGGTCCAAATC	61.134	22	183
	DjSSR125	TR93343_c0_g1	356	388	c	(CAC)6(TAC)5		33	CTGCAACCCACCGCCTTCAT	63.386	20	GCCGACTTTCCTGGCGATCAC	63.907	21	221
	DjSSR126	TR90344_c1_g1	2432	2453	c	(T)10c(T)11		22	GTCCGACGCCGTCCTCCATATC	64.728	22	AACGGACGCGTTGCATTTCTAT	61.503	22	203
	DjSSR127	TR93346_c0_g2	444	526	c	(GCT)5gcc(GCG)6ggggctgcggccgccgcgaatggcaacaa(TGC)6		83	CGAGAACGCCGATTCCAGAAG	61.385	21	CGACCATTACCGGGGCCT	61.476	18	248
	DjSSR128	TR84278_c0_g1	727	806	c	(TC)6ccccccgtcttcctcctcgcggcggaggggtgtttctcgttgtcgagcgg(GA)9		80	TTCCAGGGCTCGGTTGGTAAGT	63.619	22	CCTGGACGGCTGGGAAGACAAT	64.562	22	200
	DjSSR129	TR89509_c0_g1	322	346	c	(AG)7(A)11		25	AACAGAGAGGCAGCGAGAGACC	63.985	22	GAGGCGTGGGAGGAGGCAATAG	64.703	22	204
	DjSSR130	TR97148_c0_g2	2778	2807	c	(TG)8tc(TA)6	86	30	GACAACCAAACCCAACGTACTT	59.316	22	TGCCTTTCAGATCCCAGTTGTC	60.553	22	225
	DjSSR131	TR93178_c0_g4	307	321	p3	(GTT)5	5	15	AGCGACTGGGTGATGGAGAG	61.326	20	AACAGCTCATTTAGAAACCAGC	57.227	22	176
	DjSSR132	TR99327_c2_g1	1532	1543	p2	(AG)6	6	12	CGGTGGCATCGACAGTCAACAG	63.943	22	CCAACCAGCCATCGTTGCCTAG	63.761	22	217
	DjSSR133	TR93669_c5_g1	2479	2493	p3	(AAG)5	5	15	TGCGGGCGAGTGAATTCTATAT	59.701	22	TGTGTCCGTCTTTGCTGCTAAT	60.55	22	249
	DjSSR134	TR89286_c0_g2	1553	1570	p2	(TA)9	9	18	CCCGCATTGCATTCGTTGAGTT	62.584	22	ATATCCGTGTATACCGTGTGTG	57.767	22	218
	DjSSR135	TR84954_c4_g8	460	477	p2	(TC)9	9	18	GCTGGTGGTGGGATTGGGTATT	62.623	22	GCAATCAACGGCACCAATTTAT	58.479	22	237
	DjSSR136	TR89657_c2_g4	1419	1438	p2	(TA)10	10	20	GCCGAAGCCAAGGAACAGAAGT	63.336	22	CGACCTCCAACGCCTTGCT	62.884	19	168
	DjSSR137	TR82441_c1_g1	311	326	p2	(AT)8	8	16	GCACTACCTCTTTCCGCAATTC	59.904	22	GGGCCGCAACCGTCCTTATC	63.54	20	221
	DjSSR138	TR99191_c1_g3	2772	2791	p2	(CG)10	10	20	CCTCCTCCTCCACCACCTCTCT	64.33	22	AGCACCCACCGTTGCACTATCT	64.234	22	208
	DjSSR139	TR98847_c0_g1	3377	3388	p2	(TG)6	6	12	TCTTTAGATGCGGGACACTTGT	59.698	22	TCTACAGCGCACACATATCCAT	59.635	22	205
	DjSSR140	TR93752_c1_g1	470	481	p2	(CT)6	6	12	AGTGGCAGCTCAGGGAAATCT	61.462	21	CACCAAGAAAGGGCGGGTTTAT	61.145	22	230
	DjSSR141	TR88685_c0_g1	421	442	p2	(AT)11	11	22	GCCTTGCTCATGAACCTCTATC	58.862	22	TTGCACTAGAATCTGGCTACAT	57.239	22	144
	DjSSR142	TR89783_c0_g2	607	624	p3	(GAT)6	6	18	AGGAAGAGGCGAGACGAGGG	63.18	20	GCTTGTGACGGCTGCCCTCTAT	64.892	22	110
	DjSSR143	TR91126_c0_g1	393	412	p2	(CT)10	10	20	CCCATCCCATGTGCAAGCATCC	64.135	22	CGCCGCTGGAGGACTGGATAC	64.875	21	207
	DjSSR144	TR94191_c1_g1	2022	2035	p2	(CT)7	7	14	GCCTTAAGTCCTGGGCTAGAG	59.585	21	ATCCTGCCATCAACCCTTAAAG	58.364	22	237
	DjSSR145	TR49064_c0_g1	864	881	p2	(TA)9	9	18	ACGGTTTCAGCTACACGTACAG	60.606	22	GAATCTCGACCGAAGAACAAC	57.025	21	138
	DjSSR146	TR90647_c0_g3	365	384	p2	(CT)10	10	20	CCTTCAAGTCCTCACGGCTCTT	62.247	22	AGACCTGCCACCTTGAGCTAAT	61.428	22	206
	DjSSR147	TR99696_c0_g1	5308	5323	p2	(AG)8	8	16	CGGAAGTTGTCAGGAGCTAGGT	61.727	22	ACTCGCTTTAATCCCAACTAGC	58.467	22	175
	DjSSR148	TR80721_c0_g1	633	650	p2	(CT)9	9	18	GTGCGCTGCGATGCCTTTCT	64.328	20	GCTGATCCACCTCCACGCTAAT	62.441	22	229
	DjSSR149	TR85009_c1_g2	529	540	p2	(AG)6	6	12	ACAGACAGGATCGCAAAGAGTT	59.962	22	CACCAGTACTCTCGCTGCAATT	60.933	22	201
	DjSSR150	TR79386_c0_g1	1099	1110	p2	(GA)6	6	12	CGTCCTGCTCGACCACCATTAC	63.211	22	GTCACTCACCTCCACCCATCTC	62.054	22	250
	DjSSR151	TR92226_c1_g2	1938	1957	p2	(CT)10	10	20	CAAGCATGCAACTCCCTGAAAG	60.352	22	AGGATGCAATGGAGGACTCATT	59.487	22	164
	DjSSR152	TR96934_c1_g1	1167	1184	p2	(AT)9	9	18	TGGCCTATCTAACTGCCTACCT	60.091	22	TGCATGGTGAATAACGCAGATC	59.386	22	238
	DjSSR153	TR90029_c2_g1	525	539	p3	(TTG)5	5	15	TCCTCTCTTGGATCAATTGTTG	56.07	22	AGCAAAGCCTTCACCTGTAAAG	59.113	22	232
	DjSSR154	TR92209_c2_g2	729	742	p2	(TA)7	7	14	GCTAGCGTCTCCAATCCTAATT	58.004	22	AGCAGCTTTACTCCATGGCG	60.746	20	250
	DjSSR155	TR68416_c0_g1	724	743	p2	(AT)10	10	20	AGGCCTTTGTACATCCGATAGT	58.961	22	AAAGCTCTCAAGAAATGCTCCG	59.254	22	141
	DjSSR156	TR88304_c0_g3	749	764	p2	(GC)8	8	16	GAGACTTCGGTTTGGGGTTCTC	60.871	22	ACCGCAGCATGAGAAGCAACAG	63.937	22	139
	DjSSR157	TR97496_c0_g1	501	512	p2	(TG)6	6	12	CCCAGTAACACCCGAGCTTGAT	62.321	22	ACCATTGCCACCGACTCCTCTT	63.937	22	241
	DjSSR158	TR93399_c1_g1	371	388	p3	(CTC)6	6	18	CCCTTCCCGCCTTCGCTTCT	64.672	20	CCCTCCTCCTTCCATCCCTTAT	60.43	22	167
	DjSSR159	TR93058_c2_g2	2275	2289	p3	(AGC)5	5	15	TGATGCTACCACCTCAGGAATT	59.154	22	GCACCTTCCACATGTCGCAAAC	63.069	22	189
	DjSSR160	TR93801_c3_g1	806	826	p3	(TCT)7	7	21	GCTCAATGATCCAGGCCCTTCT	62.41	22	TTGGAGATGACGCAATGCTATT	58.455	22	125
	DjSSR161	TR95625_c0_g1	1150	1173	p3	(CCT)8	8	24	TGTCCTCGGCCAGCATCATCAT	64.115	22	CGGAGGTGGTGGTGGTTGTCTT	64.676	22	235
	DjSSR162	TR98438_c1_g1	740	754	p3	(GGA)5	5	15	AGCCGAGACAGAGGAAGGAGAT	62.358	22	CCCTTCGCTGGACCCGTCAG	64.954	20	235
	DjSSR163	TR95234_c0_g1	2256	2270	p3	(TTG)5	5	15	GGATTAGGGCTTCATTGTTGTT	56.927	22	GCACCAGGAGAAGGGCAGATAT	61.883	22	151
	DjSSR164	TR92813_c1_g2	321	341	p3	(GGC)7	7	21	AGAACCTGGGGAGCGCCTTC	64.354	20	TCCTCTCCCGGAACCCTACCT	63.616	21	195
	DjSSR165	TR94930_c0_g2	865	888	p3	(GCA)8	8	24	TCGCCAAGGGACCGCTACAG	64.351	20	AGGGGAGTCGGTGGCTTCCT	64.973	20	191
	DjSSR166	TR93594_c2_g4	672	685	p2	(CT)7	7	14	CAATGCGGCGGGTTTGGGATAT	63.86	22	CGGGTGGCGCTCAGGTAGT	64.239	19	157
	DjSSR167	TR87186_c0_g1	3881	3898	p3	(TGC)6	6	18	CGCAGTTCACCATTCCAGGAGG	63.448	22	GCTGATGGTGCTCAAGATTCCT	60.683	22	165
	DjSSR168	TR96978_c1_g1	616	630	p3	(GAA)5	5	15	AGGTGAACGGCGGGAAGATTAG	62.37	22	GGCCTGGGAATGGACGGTATAT	61.687	22	217
