# Supplementary material for: Transcriptome-based investigation of cirrus development and identifying microsatellite markers in rattan (Daemonorops jenkinsiana)
Source: Sci Rep. 2017 Apr 6;7:46107. doi: 10.1038/srep46107 (PMC5382692; doi:10.1038/srep46107)
Supplement: Supplementary Table S6 [file srep46107-s3.zip › Supplementary Table S6.txt]

Gene_ID	Description	SwissProt	Nr	KOG	InterPro	GO	KAAS
TR100005_c0_g1	Heat shock protein 60, mitochondrial	A5EG60,P77829,Q1M3H2,Q11DQ8,A4YRI5,A6U901,P35471,Q2RY28,P29185,Q8L7B5,Q2RWV4,Q05045,Q05046,Q43298,P29197,P50142,Q09864,P19882,O60008,Q5B041	KNZ56378.1,XP_007341550.1,CCO36244.1,XP_007415705.1,CCO36707.1,CEL61194.1,CCU99710.1,XP_001731319.1,GAK64229.1,ETS60679.1,XP_013241348.1,CCF51600.1,GAC72272.1,CDW98817.1,CBQ70875.1,CDI56252.1,XP_011392197.1,XP_007878284.1,EST05693.1,XP_012192703.1	KOG0356,KOG0357,KOG0361,KOG0363,KOG0358	IPR027413,IPR027409,IPR001844,IPR002423	GO:0005524,GO:0005737,GO:0042026	K04077
TR100039_c0_g1			XP_009392150.1
TR100041_c0_g1	60S ribosomal protein L7	P32100,Q5ZJ56,O01802,Q58DT1,P18124,Q5R9R4,P14148,P05426,Q4R506,P60039,Q9LHP1,P60040,Q6C603,P25457,P11874,O60143,Q7SBD5,Q6BTA4,P0DJ13,Q755A7	NP_001129370.1,ABM55617.1,CAJ17238.1,XP_003703043.1,ACY71256.1,BAN20450.1,XP_974347.1,EFN75670.1,XP_011152697.1,XP_001607539.1,KMQ90113.1,XP_011635953.1,XP_011260128.1,XP_011500004.1,XP_012231826.1,XP_011302112.1,XP_011689287.1,XP_012062792.1,XP_011337799.1,XP_011862736.1	KOG3184	IPR016082,IPR012988,IPR005998	GO:0005840	K02937
TR100043_c0_g1	Argininosuccinate synthase	Q7PR38,Q66I24,Q5ZJ23,Q5M8Z6,Q7ZWM4,P14568,P00966,P09034,P16460,Q0IFL5,B9K8S7,B1LAP4,A5ILL1,Q9X2A1,O97069,A8F446,O94354,P22768,Q1IWM3,P61526	XP_006181984.1,XP_007453194.1,XP_001165570.1,XP_008004117.1,XP_008004116.1,XP_011826543.1,XP_004713311.1,XP_011218011.1,XP_006166130.1,XP_005085571.1,XP_008696911.1,XP_008824058.1,XP_005346159.1,NP_037289.1,XP_006983503.1,XP_007631873.1,ERE71256.1,EDL32117.1,BAE28914.1,NP_031520.1	KOG1706	IPR014729,IPR018223,IPR001518,IPR024074,IPR023434	GO:0000050,GO:0000052,GO:0000053,GO:0001822,GO:0001889,GO:0004055,GO:0005524,GO:0005634,GO:0005741,GO:0005764,GO:0005783,GO:0006526,GO:0006531,GO:0006953,GO:0007494,GO:0007568,GO:0007584,GO:0010043,GO:0010046,GO:0015643,GO:0016597,GO:0032355,GO:0042493,GO:0043204,GO:0043209,GO:0044822,GO:0045429,GO:0060416,GO:0060539,GO:0070062,GO:0070852,GO:0071222,GO:0071230,GO:0071242,GO:0071320,GO:0071346,GO:…	K01940
TR10005_c0_g1	40S ribosomal protein S14	P19115,P46295,P19950,P19951,Q7QBX2,Q7QEH1,P42036,Q08699,Q9CAX6,P48150,Q54EG3,Q1HR24,Q9SIH0,O22584,P14130,Q6XI08,P62264,P62263,P62265,P13471	XP_007814338.1,KJZ73782.1,KIE03909.1,XP_006965398.1,GAO14657.1,XP_009260054.1,CCE29737.1,XP_008596578.1,EGU84837.1,XP_006666827.1,KEY69067.1,XP_003044867.1,XP_007832638.1,CEJ82731.1,KDB17624.1,KFX87857.1,XP_012740528.1,KFY34212.1,XP_001221627.1,KKF96717.1	KOG0407,KOG0408	IPR001971,IPR018102	GO:0003735,GO:0005840,GO:0006412	K02955
TR100096_c0_g1	Bifunctional ATP-dependent dihydroxyacetone kinase/FAD-AMP lyase (cyclizing)	O74192,O13902,O60017,P43550,O74215,P54838,Q3LXA3,Q8VC30,Q58DK4,Q4KLZ6,F1RKQ4,O04059,Q55EE0,P45510,P45620,P76014	CBQ67499.1,GAK62568.1,ETS63365.1,GAC73342.1,CDW98163.1,EST09740.1,XP_007875722.1,XP_013244406.1,XP_012190263.1,XP_011386070.1,CCF53824.1,CDI51054.1,CCU99418.1,XP_001732177.1,EJU01743.1,XP_007264709.1,KIJ53501.1,KDQ62467.1,XP_007871014.1,XP_009542995.1	KOG2426	IPR004006,IPR004007	GO:0004371,GO:0006071	K00863
TR1000_c0_g1	Dynactin subunit 1	Q6PCJ1,O08788,Q14203,P13496,P28023,P35458	XP_008183207.1,XP_008183208.1,XP_008183205.1,XP_012278373.1,XP_012278372.1,XP_012278367.1,XP_012278371.1,XP_012061874.1,XP_011702865.1,XP_011702864.1,XP_011702863.1,XP_011702868.1,XP_011702867.1,XP_011702866.1,XP_011065342.1,XP_011065338.1,XP_011065337.1,XP_011065340.1,XP_011065339.1,XP_011065341.1	KOG0971	IPR027663	GO:0005869,GO:0010970,GO:0045502
TR100144_c0_g1	Breast cancer metastasis-suppressor 1-like protein	Q3U1T3,Q5PSV4,A4FV29,Q4V8V1,Q5ZLL9,A4II71,Q6AZT4,Q99N20,Q5M7T3,Q1LZE0,Q9HCU9,A6H6W9,Q5RBB8,Q9H7L9,Q8BR65	XP_008183829.1,XP_001951160.1,XP_008179822.1,XP_012145251.1,XP_012284765.1,XP_003705306.1,XP_011265301.1,XP_011643437.1,KMQ92219.1,XP_012218552.1,XP_011351177.1,EFN86197.1,XP_012059628.1,XP_011176400.1,XP_011697870.1,XP_011136856.1,XP_011877065.1,XP_011059256.1,EFN62167.1,XP_008479052.1	KOG4466	IPR013907
TR100147_c0_g1	Kelch-like protein 17	P17789,P42282,Q9W0K7,Q8IN81,Q9W0K4,P42284,P42283,Q7KQZ4,Q9V5M6,Q867Z4,Q9V5M3,Q7KRI2,Q01295,Q24206,Q24174,P14083,Q86B87,Q08605,Q8K430,Q6TDP3	XP_001952390.2,KDR16115.1,XP_012166636.1,XP_011068679.1,XP_012339119.1,XP_006558259.1,XP_006623841.1,XP_003397359.1,XP_012063127.1,XP_012242069.1,XP_011863981.1,XP_011863979.1,XP_011502450.1,XP_012532602.1,XP_012220475.1,XP_011264711.1,XP_012250690.1,XP_003490238.1,XP_012141167.1,XP_003425413.1	KOG4441,KOG1721,KOG3863	IPR000210,IPR011333	GO:0003676,GO:0005515,GO:0008270,GO:0015074
TR100200_c0_g1	Palmitoyltransferase ZDHHC9	Q8BQQ1,Q8IZN3,Q5Y5T2,Q9NUE0,Q2TGJ1,P59268,Q9Y397,Q58DA8,Q5R5J8,Q9M1K5,Q9SB58,Q5PNZ1,Q2THX0,Q9ULC8,Q8VYS8,Q8VDZ4,Q9C0B5,Q5Y5T5,Q2THX1,Q2THW9	XP_001946418.2,XP_012523380.1,XP_011253792.1,XP_011064157.1,XP_011642281.1,XP_011341219.1,XP_012229713.1,XP_012240408.1,XP_006624041.1,XP_011140704.1,XP_012258787.1,XP_011303711.1,XP_011504637.1,XP_012272728.1,XP_008551413.1,XP_012523379.1,XP_011253791.1,EFN70032.1,XP_011862807.1,XP_006624042.1	KOG1311,KOG1315,KOG0509,KOG1313,KOG1314,KOG1312	IPR001594	GO:0008152,GO:0008270,GO:0016021,GO:0019706	K16675
TR100226_c0_g1	Receptor-like serine/threonine-protein kinase ALE2	Q8RWW0	XP_010933226.1,XP_008783735.1,XP_008783734.1,XP_010918963.1,XP_010918962.1,XP_009390035.1,XP_010263972.1,XP_010263971.1,XP_010263973.1,XP_010652441.1,XP_011024518.1,XP_002268450.2,XP_010264792.1,XP_010264791.1,XP_010264789.1,XP_002303102.2,XP_010264790.1,XP_010038323.1,KDP26443.1,XP_012085195.1	KOG1187		GO:0004672
TR100249_c0_g1	Disabled homolog 2-interacting protein	Q8T498,Q9UJF2,Q3UHC7,Q5VWQ8,Q6P730	XP_001945701.2,XP_008181324.1,KDR07853.1,XP_002427120.1,XP_008553965.1,XP_008553971.1,XP_008553968.1,XP_008553970.1,XP_008553966.1,XP_008553967.1,XP_012268246.1,XP_012268263.1,XP_012268238.1,XP_012270269.1,XP_012270867.1,XP_012270696.1,XP_012270944.1,XP_012270781.1,XP_012270522.1,XP_012243000.1	KOG3508	IPR021887	GO:0005096,GO:0005509,GO:0005622,GO:0016462,GO:0043547,GO:0051056
TR100262_c0_g1			KEQ60789.1,KEQ98739.1,KEQ86053.1,KEQ76965.1,XP_007778567.1,EKG12390.1,EME46656.1,EMF14742.1,XP_013311209.1,XP_013279088.1,XP_008726866.1,KIY03136.1,XP_008084515.1,KIW37345.1,KJX96728.1,XP_007756595.1,XP_001932901.1,XP_001796137.1,XP_003857686.1,XP_007680420.1
TR100282_c0_g1	L-lactate dehydrogenase A chain	Q9W7L5,Q9W7L3,Q9PT43,Q98SL0,P79912,P00340,Q98SL2,Q9PW06,Q9PW07,Q9W7M6,Q5R5F0,Q9XT87,A0A1F3,P19858,P00339,Q5R1W9,P00338,Q9BE24,P13491,P04642	NP_001230979.1,XP_004418554.1,AEI91098.1,XP_005326801.1,XP_008147217.1,XP_007648109.1,XP_008147216.1,XP_006093870.1,XP_006093869.1,XP_004650857.1,XP_008829917.1,4AJ1,NP_058721.1,XP_006229294.1,BAE29167.1,BAE41969.1,BAE40283.1,BAE39947.1,NP_034829.1,NP_001129541.2	KOG1495,KOG1494	IPR011304,IPR001557,IPR001236,IPR018177,IPR015955,IPR022383,IPR016040	GO:0001666,GO:0004459,GO:0005634,GO:0005739,GO:0005829,GO:0007584,GO:0009749,GO:0016020,GO:0019244,GO:0019674,GO:0019900,GO:0021762,GO:0031668,GO:0035686,GO:0042493,GO:0042542,GO:0042802,GO:0043065,GO:0043627,GO:0044262,GO:0048569,GO:0051287,GO:0051591,GO:0055114,GO:0070062	K00016
TR100315_c0_g1
TR100340_c0_g1	Protein ETHYLENE INSENSITIVE 3	O24606,Q9SLH0,O23116,Q9LX16,Q9FJQ5,O23115	XP_010931518.1,XP_010923033.1,XP_008792546.1,XP_009801714.1,XP_009587969.1,BAA74714.1,XP_009402439.1,CDP19134.1,AFH56407.1,AGE45505.1,XP_002530192.1,CAC87091.1,XP_010943685.1,XP_011080514.1,XP_012476376.1,XP_012476375.1,XP_010247605.1,XP_010943654.1,XP_011090234.1,XP_003545483.1		IPR023278	GO:0003700,GO:0005634	K14514
TR100370_c0_g1	Fatty acid hydroxylase		XP_007878366.1,CCF54382.1,XP_658553.1,GAC74528.1,CBQ70813.1,KKK21655.1,KKK15928.1,KDN68707.1,ETS64277.1,KJK61033.1,XP_007808787.1,GAC75290.1,CEJ59587.1,EQB52870.1,KJJ31453.1,KDB15122.1,XP_007274884.1,XP_012190421.1,XP_007597851.1,XP_002377541.1		IPR006694	GO:0005506,GO:0006633,GO:0016491,GO:0055114
TR10043_c0_g2			XP_007019474.1
TR10044_c0_g1	ADP/ATP translocase 2	Q26365,Q27238,P32007,Q6QRN9,P51881,Q09073,Q8SQH5,P12236,Q5R5A1,P05141,Q7PQV7,Q000K2,P48962,O46373,P02722,Q05962,P12235,Q2YDD9,Q3V132,Q9H0C2	BAR13241.1,NP_001165432.1,BAR13243.1,ABD98753.1,ABM55522.1,XP_973257.1,XP_011201554.1,XP_004535229.1,XP_011188895.1,XP_003748187.1,AAO32325.1,NP_001298479.1,AAP20934.2,XP_005802974.1,XP_008425992.1,NP_001037072.1,XP_007557479.1,NP_727448.1,EFX66452.1,ACT91090.1	KOG0749,KOG0752,KOG0759,KOG0753,KOG0758,KOG0036,KOG0764,KOG0756,KOG0760,KOG0754,KOG0755,KOG0761,KOG0767,KOG0751,KOG0750,KOG0762,KOG0757,KOG0769,KOG0768,KOG0765,KOG0770,KOG0763,KOG0766	IPR018108,IPR023395,IPR002113,IPR002067	GO:0001508,GO:0003676,GO:0005471,GO:0005743,GO:0005811,GO:0006839,GO:0007629,GO:0008340,GO:0009612,GO:0015074,GO:0015866,GO:0015867,GO:0016021,GO:0034599,GO:0040011,GO:0046716,GO:0048489,GO:0051124,GO:0051480,GO:0051560,GO:0055085,GO:0070050,GO:2001171	K05863
TR10050_c0_g1	Transcription initiation factor TFIID subunit 9	Q16594,Q8VI33,Q17QQ4,Q5BKE0,Q27272,Q5R7P7,Q9HBM6,Q6NZA9,Q62880,Q9SYH2,Q09869,Q8SSI9,Q05027	XP_001949412.1,XP_003242328.1,XP_008180165.1,XP_003242330.2,XP_003242359.1,XP_001945662.1,XP_003245933.1,XP_003243079.1,XP_003245934.1,XP_003249064.1,XP_003426479.1,XP_008207488.1,KDR08665.1,XP_013110147.1,XP_012276880.1,XP_001608253.1,XP_005185342.1,EHJ68411.1,XP_012539043.1,XP_012539042.1	KOG3334	IPR009072,IPR003162	GO:0002943,GO:0003677,GO:0003723,GO:0003918,GO:0005524,GO:0006265,GO:0006352,GO:0017150,GO:0046872,GO:0046982,GO:0050660,GO:0055114	K03133
TR10051_c0_g2	Anaphase-promoting complex subunit 13	Q8BFR6,Q8TCF1,Q8N6M9,Q5R966,Q9JII7,Q5U2P3,Q8WV99,Q5RBV4,Q8R034,Q91X58,Q4KLG9,Q28IW8,Q9BS18,Q2NKV2,Q6H595,Q67YE6	XP_001945587.2,BAH72448.1,XP_003401264.1,XP_003696079.1,XP_006617148.1,XP_006563431.1,XP_003484761.1,XP_003708661.1,XP_012536064.1,KDR13050.1,XP_008546084.1,XP_011304689.1,XP_011155758.1,XP_008474171.1,XP_011505564.1,XP_011641756.1,XP_011699490.1,XP_012260280.1,XP_012220473.1,XP_012062954.1	KOG3183	IPR000058,IPR008401	GO:0003676,GO:0008270,GO:0046983
TR100541_c0_g1	WD40 repeat		KDR22295.1,XP_008185613.1,XP_001943010.1,XP_002425364.1,XP_003426851.1,XP_012265167.1,KFM62562.1,XP_011297571.1,XP_012265168.1,XP_002415350.1,ELU09697.1,XP_001176088.1,XP_001636441.1,XP_002594478.1,XP_641819.1,EFA75719.1,XP_003286243.1,XP_012758072.1,XP_004361308.1,XP_004342407.1		IPR001680,IPR015943,IPR017986	GO:0000166,GO:0003723,GO:0005515,GO:0046872
TR100566_c0_g1	General transcription factor IIH subunit 1	Q960E8,P32780,Q9DBA9,Q9M322,Q3ECP0,Q55FP1,P32776,Q9P5N7	XP_001944715.2,XP_008472534.1,KDR19295.1,XP_001987821.1,XP_011061728.1,XP_011870208.1,XP_011061727.1,XP_012236022.1,XP_012174365.1,XP_012255748.1,XP_012136635.1,XP_012054056.1,XP_006620695.1,XP_003490697.1,XP_011704074.1,XP_011342911.1,EFN75339.1,XP_003701481.2,XP_011704072.1,XP_012136634.1	KOG2074	IPR005607,IPR027079,IPR011993	GO:0000439,GO:0006289,GO:0006351,GO:0016773	K03141
TR100569_c0_g1	Pulmonary surfactant-associated protein B	P10960,Q61207,P07602,P26779,O13035,Q6NUJ1,Q8C1C1,P81405,P20097,P22355,P50405,P17129,P15781,P07988,P15285	EDL32175.1,NP_035309.3,EDL32177.1,NP_001139593.1,BAE34866.1,BAE35317.1,BAE31964.1,BAE39233.1,BAE39912.1,BAE31121.1,BAE35248.1,BAE31194.1,BAE39142.1,BAE39761.1,BAE35237.1,BAE29082.1,BAE31094.1,NP_001139592.1,NP_001139596.1,BAE35307.1	KOG1340	IPR011001,IPR008139,IPR008373,IPR003119,IPR008138,IPR007856	GO:0005615,GO:0005654,GO:0005730,GO:0005739,GO:0005764,GO:0005794,GO:0006665,GO:0019216,GO:0043408,GO:0060736,GO:0060742,GO:0070062,GO:0071310
TR100584_c0_g1	Probable secreted beta-glucosidase UTH1	Q4WGL5,O43015,A7A003,B5VMJ0,B3LRC2,P36135,Q5AKU5,P46955,P53616,P40472,Q9UR09,Q59NP5,O74851,Q04018	KJZ79069.1,CCE28312.1,EHK50096.1,XP_013329254.1,KND90401.1,XP_006963339.1,CEG04415.1,KDB16044.1,CCF37762.1,EMT66773.1,EXM28819.1,EWZ49871.1,EXK89041.1,ENH71858.1,EGU84748.1,XP_009262911.1,ENH83634.1,EWY94807.1,KLP11200.1,CCT61952.1		IPR005556
TR100603_c0_g1			XP_003246711.1
TR100613_c0_g1	Plastidial pyruvate kinase 2	Q9FLW9	XP_008791487.1,XP_010924790.1,XP_009410865.1,XP_010261438.1,XP_010662621.1,XP_012090144.1,CAN81451.1,DAA58263.1,XP_007038894.1,NP_001288369.1,XP_012440062.1,XP_007038892.1,XP_008675256.1,XP_007038893.1,XP_002513613.1,XP_004969371.1,XP_010445402.1,AIZ68205.1,KDO56167.1,KHG23812.1	KOG2323		GO:0003824,GO:0008152,GO:0043167,GO:0043231,GO:0044444,GO:0044699	K00873
TR10063_c0_g1	Phosphatidylinositide phosphatase SAC1	Q9W0I6,A4VCH0,Q9EP69,Q9ES21,A6QL88,Q9NTJ5,Q5R921,Q6GM29,A1L244,O60162,Q9C5G5,P32368,Q7X911,Q55AW9,Q96328,Q9Y2H2,Q8CDA1,A8E7C5,O14127,P50942	XP_012271455.1,XP_011351583.1,XP_012533617.1,XP_012257844.1,XP_011645349.1,XP_011168292.1,EFN66978.1,XP_012533625.1,XP_011258366.1,XP_011060900.1,XP_011351582.1,XP_011865653.1,XP_011865652.1,XP_011865651.1,XP_008550992.1,XP_011700324.1,XP_012216289.1,XP_011307629.1,KDR20269.1,XP_001951741.1	KOG0566,KOG1889,KOG1888,KOG1890	IPR002013	GO:0003676,GO:0015074,GO:0042578
TR100674_c0_g1	Sodium/potassium-transporting ATPase subunit beta-1	P05028,Q9TT37,P05027,P06583,Q9JM72,Q4R4V5,Q5R8S8,A5A6J8,P05026,P07340,P14094,P08251,P30715,P05029,Q9I9C3,P51165,Q8WMG3,P14415,Q5J583,P13638	XP_011946436.1,AAC50132.1,NP_001182459.1,XP_005364053.1,XP_012299885.1,XP_012366767.1,XP_002760430.1,XP_003928154.1,CAG28544.1,XP_004027909.1,NP_001092025.1,NP_001668.1,XP_005071430.1,XP_004658867.1,XP_003508319.1,AAA40780.1,NP_037245.2,BAE36624.1,BAE35773.1,NP_033851.1	KOG3927	IPR000402,IPR015565	GO:0001666,GO:0001671,GO:0001824,GO:0005391,GO:0005622,GO:0005890,GO:0005901,GO:0006874,GO:0006883,GO:0007155,GO:0007596,GO:0010882,GO:0014704,GO:0016323,GO:0016324,GO:0023026,GO:0030007,GO:0032781,GO:0042383,GO:0043209,GO:0044861,GO:0050821,GO:0050900,GO:0051117,GO:0055119,GO:0070062,GO:0086013,GO:0086064,GO:1901018,GO:1903278,GO:1903281,GO:1903288
TR100714_c0_g1	Phosphoenolpyruvate carboxylase 1	Q9MAH0,P16097,P29196,P27154,P10490
TR10071_c0_g1			XP_008795186.1,XP_010916683.1
TR100772_c0_g1
TR100880_c0_g1
TR100968_c0_g1	Pro-apoptotic serine protease NMA111	Q8RY22,Q6CIT6,Q7S9D2,Q2H334,A4RJH4,A5DVI0,Q6FLE2,A7TGI3,Q75D90,P53920,A6ZRW1,Q6BKM0,Q1E3N5,A5DAL3,A6RG85,Q2TYB1,Q9P7S1,Q0CSC0,Q6BZQ9,Q0UY70	XP_008782560.1,XP_010905864.1,XP_006647787.1,NP_001047905.1,XP_010274650.1,XP_010274652.1,XP_009607570.1,XP_006430640.1,XP_011097131.1,XP_006482145.1,XP_006430639.1,XP_006482143.1,XP_006482144.1,XP_008343047.1,XP_004234635.1,KGN57842.1,CDP02710.1,XP_006364016.1,XP_009790757.1,XP_010660333.1	KOG1421	IPR001478	GO:0004252,GO:0005515,GO:0005829,GO:0006486,GO:0006508,GO:0009507,GO:0010205
TR101026_c0_g1	Fatty acid hydroxylase		EST09038.1,CDR99477.1,CCF50709.1,XP_011390668.1,XP_012191750.1,CBQ68778.1,CDI54864.1,GAC75797.1,GAK68552.1,ETS64563.1,XP_007879525.1,EMS20004.1,EGU11084.1,GAA99691.1,KEI37590.1,KDE04586.1,EMS18137.1,KIM77950.1,EGU13596.1,KDE04590.1		IPR006694	GO:0005506,GO:0006633,GO:0016021,GO:0016491,GO:0055114
TR101105_c0_g1	ADAMTS-like protein 4	Q868Z9,O76840,Q6UY14,Q80T21,Q4FZU4,Q9P2N4,Q6ZMP0,Q19791,Q8TE57,Q3UTY6,P59510,P59511,Q69Z28,Q86TH1,Q7TSK7,Q8TE59,Q8TE56,Q8N6G6,P59509,P82987	XP_001951980.2,XP_008188452.1,XP_003248188.1,KMQ95268.1,XP_011161877.1,XP_012137332.1,XP_012137338.1,XP_012137331.1,XP_012137340.1,XP_012137328.1,XP_012137339.1,XP_012137327.1,XP_012137329.1,XP_012137336.1,XP_012137335.1,XP_012137333.1,XP_011689367.1,XP_012137337.1,XP_012137334.1,XP_012137330.1	KOG3538,KOG4597,KOG4475	IPR000884
TR101134_c0_g1	General transcription factor IIE subunit 2	P29084,Q2KJF9,Q9D902,P29540,Q54KJ8	NP_001155552.1,XP_003692922.1,XP_006619009.1,XP_003704633.1,XP_012540347.1,XP_011157662.1,XP_012166061.1,XP_003486642.1,XP_011059995.1,XP_012056251.1,XP_013142719.1,XP_013179144.1,XP_012232512.1,XP_011698016.1,XP_011631782.1,XP_011137573.1,XP_008468270.1,XP_013187835.1,XP_001864405.1,XP_011252280.1	KOG3095	IPR003166,IPR016656,IPR011991	GO:0005673,GO:0006367
TR101169_c0_g1	Probable beta-glucosidase btgE	P53334,Q59XX2,Q04951,Q0CEX9,Q4WC60,B0Y9Q9,A1DBG6,Q2US39,B8MXP5,A1C499,P53189,Q5BD29,P15703,Q5AMT2,P43070,A2QN74,B0Y429,Q4WUK5,A1DEV5,A1CAI0	EME39884.1,XP_004200888.1,XP_011103674.1,AJR76860.1,KEQ62605.1,AJR88233.1,AJS05454.1,AJR78845.1,AJR79344.1,EDV09987.1,AJR99077.1,AJS24572.1,XP_006684263.1,AJS25075.1,AJR99576.1,AJS28527.1,AJR93690.1,AJR79845.1,EDN61862.1,NP_011795.1		IPR017853,IPR000490,IPR013781	GO:0000747,GO:0003729,GO:0004553,GO:0005576,GO:0005773,GO:0005975,GO:0009277
TR10116_c0_g1	RmlC-like jelly roll fold		XP_011089417.1,XP_012827785.1,XP_009594025.1,XP_011075533.1,XP_008794577.1,XP_004960488.1,XP_010920723.1,XP_007132115.1,XP_009790033.1,XP_012847519.1,CDP18392.1,XP_006855738.1,XP_012847767.1,BAH20303.1,XP_012840883.1,XP_012840882.1,XP_012840873.1,XP_012840876.1,XP_009380668.1,NP_172255.1		IPR014710,IPR011051	GO:0005507,GO:0005794,GO:0005829,GO:0008270,GO:0009506,GO:0045735
TR101194_c0_g1	28S ribosomal protein S24, mitochondrial	Q9VCC3,Q3B8K3,Q6NTS3,Q502C1,Q9CQV5,Q2M2T7,Q96EL2,Q61T16,Q688C0	NP_001280321.1,XP_008471227.1,XP_005188614.1,KNC34033.1,XP_013097424.1,XP_011208596.1,KDR21474.1,XP_004536070.1,XP_011189140.1,XP_001982032.1,NP_524476.1,XP_002099280.1,AEU04564.1,XP_002032460.1,XP_001998812.1,XP_001989972.1,KMZ05483.1,XP_002058631.1,XP_002073719.1,XP_002013430.1		IPR026146	GO:0003735,GO:0004674,GO:0005524,GO:0005762,GO:0005763,GO:0006412,GO:0006468
TR101253_c0_g1	Respiratory burst oxidase homolog protein B	Q2HXL0,Q9FIJ0,Q948T9,O81210,Q2HXK9,O81209,Q5ZAJ0,Q6J2K5,O48538,Q9SBI0,Q9SW17,Q9LZU9,O81211	XP_010929525.1,XP_010942321.1,XP_008797083.1,XP_008807834.1,XP_008807835.1,XP_008807833.1,XP_009404193.1,XP_006844712.1,AII25876.1,XP_010249370.1,XP_012856476.1,EYU21773.1,BAC56865.1,NP_001234271.2,NP_001275453.1,AAF73104.1,XP_003577502.1,XP_009775685.1,XP_009390376.1,CAC84140.1	KOG0039	IPR013623	GO:0004601,GO:0005509,GO:0016021,GO:0050664,GO:0055114	K13447
TR101253_c0_g2	Respiratory burst oxidase homolog protein B	Q2HXL0,O81210,Q948T9,Q9FIJ0,Q2HXK9,Q5ZAJ0,Q6J2K5,O81209,Q9SBI0,Q9SW17,Q9LZU9,Q9FJD6	XP_010929525.1,XP_008797083.1,XP_010942321.1,XP_008807834.1,XP_008807833.1,XP_008807835.1,XP_009404193.1,XP_006844712.1,XP_003577502.1,ABA94089.2,EEC68302.1,XP_009390376.1,EYU21773.1,CDO98277.1,XP_010249370.1,XP_012856476.1,KDO57668.1,KDO57669.1,BAC56865.1,XP_006485050.1	KOG0039	IPR013623	GO:0004601,GO:0005509,GO:0016021,GO:0050664,GO:0055114	K13447
TR101259_c0_g1	Cathepsin D	D4DEN7,D4B385,Q01294,O42630,P10977,P07267,C5FS55,Q03168,O93428,Q9DEX3,P07339,O76856,Q4LAL9,P24268,Q05744,P18242,P80209,O09043,O96009,Q805F3	CCV00095.1,XP_001729651.1,XP_013244720.1,CDI55462.1,CCF50075.1,EST09244.1,GAC71407.1,CDR99785.1,XP_011391245.1,XP_007878491.1,CBQ69339.1,XP_012189545.1,XP_007382154.1,KIP04883.1,CED83874.1,EMD40732.1,KIK98049.1,KIJ20054.1,XP_007268747.1,XP_007844637.1	KOG1339	IPR001461,IPR021109,IPR001969	GO:0004190,GO:0006508	K08245
TR10128_c0_g1	LIMR family protein Os06g0128200	Q658I5,Q9SR93,Q9M028,D8S067,D8TFA8,D8TFB0,D8S069,D8S072,Q54QP7,Q54BI3	XP_008789162.1,XP_010920999.1,AFW75355.2,XP_012832163.1,XP_008794237.1,XP_008659355.1,NP_001130482.1,XP_004964404.1,NP_001056670.1,XP_002323579.1,XP_010937919.1,XP_011006556.1,CDP06485.1,XP_011077557.1,XP_011019120.1,KHN07715.1,KCW86114.1,XP_012850239.1,XP_003529151.1,XP_003552245.1		IPR006876	GO:0016021,GO:0016023	K14617
TR101294_c0_g1	40S ribosomal protein S3	O60128,Q0Z8U2,P23396,Q3T169,P02350,P62909,P62908,E2RH47,Q90YS2,Q5R465,P47835,Q9SIP7,P79891,Q9FJA6,Q9M339,P48153,Q06559,P05750,P48152,P90526	CCF52543.1,XP_011389491.1,ETS62115.1,CBQ73356.1,CDW99400.1,CDI53796.1,GAC76056.1,EST05244.1,XP_007880785.1,GAK65792.1,XP_012191128.1,XP_013242116.1,XP_007297975.1,XP_001730185.1,KIJ20876.1,KIK99808.1,KIM85247.1,XP_007351712.1,XP_007378625.1,KDQ63718.1	KOG3181	IPR004044,IPR005703,IPR001351,IPR009019,IPR018280,IPR015946	GO:0003723,GO:0003735,GO:0006412,GO:0015935	K02985
TR101343_c0_g1	Homeobox protein cut-like 1	P10180,P70298,O14529,P39881,P53564,P53565,P39880,Q19720,Q9BL02,O08755,O95948,P70512,Q6XBJ3,Q9UBC0,O60422,Q8K557,Q22812,Q22811,P56916,Q9NJB5	XP_003244655.1,XP_008183265.1,XP_001948782.1,EFZ15985.1,XP_008467923.1,XP_012340204.1,XP_012340203.1,XP_012340205.1,XP_012250266.1,XP_012340201.1,XP_008556105.1,XP_008556108.1,XP_008556109.1,XP_008556106.1,XP_008556104.1,XP_006571045.1,EZA44713.1,XP_006571042.1,XP_006571040.1,XP_006571038.1	KOG2252,KOG0490,KOG0849,KOG0842,KOG0488,KOG0844	IPR001356,IPR009057,IPR010982,IPR003350,IPR017970	GO:0005634,GO:0005887,GO:0006355,GO:0007213,GO:0016907,GO:0043565
TR101432_c0_g1	Retrovirus-related Pol polyprotein from transposon TNT 1-94	P10978,P04146,Q03855,Q12269,Q99231,P25600,O13527,Q03612,Q12273,P0C2I5,Q03434,Q12414,P0C2I9,P0C2I6,P0C2I3,O13535,Q07163,P0C2I7,Q04670,P0C2J0	KJX96367.1,XP_002446435.1,KMQ88491.1,KFX96087.1,CAH67061.1,EGU72578.1,XP_002489126.1,KMQ86781.1,KEP45491.1,KHN17953.1,AAU10819.1,CDO75139.1,XP_002455933.1,EPZ35576.1,EMT69232.1,BAG94704.1,AAU90089.1,XP_008387250.1,NP_001175678.1,NP_001059837.1	KOG0017	IPR013103
TR101447_c0_g1
TR101488_c0_g1	Adaptin ear-binding coat-associated protein 1	Q9VXB0,Q5E9Q4,Q9NVZ3,Q9D1J1,Q6P756,Q3T093,Q9CR95,Q5R630,P69682,Q8NC96,Q681Q7	NP_001280307.1,XP_003699251.1,XP_012259971.1,XP_003399016.1,XP_003485496.1,XP_003697540.1,XP_006623009.1,XP_001965753.1,XP_393037.2,XP_002075494.1,XP_004529570.1,XP_005183179.1,KNC26910.1,XP_008481127.1,XP_002107162.1,XP_001977497.1,XP_002025102.1,NP_996490.1,XP_011202613.1,XP_002042304.1	KOG2500	IPR012466,IPR011993	GO:0003676,GO:0006897,GO:0008270,GO:0016020
TR101504_c0_g1	P-loop containing nucleoside triphosphate hydrolase		XP_008795153.1,XP_010916651.1,XP_010926373.1,XP_010926372.1,XP_010926376.1,XP_010926374.1,XP_008782208.1,XP_009404000.1,XP_009404001.1,XP_008782207.1,XP_002285039.1,KJB47412.1,KJB47413.1,XP_006423052.1,XP_012436199.1,KHG09282.1,KCW55233.1,XP_010028492.1,XP_007201229.1,XP_011004994.1		IPR027417
TR101508_c0_g1			XP_003244329.1
TR101567_c0_g1	Septin-7	P39826,O36023,P32457,Q5R481,Q16181,Q6Q137,O55131,Q9WVC0,Q5R1W1,Q6GLZ5,P40797,Q5BKN4,Q5ZMH1,P42207,Q91Y81,Q63ZQ1,Q9DE33,P42208,Q5RA66,Q15019	KDE08622.1,XP_001828599.1,EJU01009.1,XP_007379046.1,EMS23570.1,KIO34391.1,CEL52220.1,EUC67244.1,KDQ20658.1,XP_012189398.1,EST07977.1,XP_011390326.1,CDI54461.1,CDW97050.1,CCF52145.1,CBQ68341.1,GAK66039.1,ETS64185.1,XP_007876860.1,XP_013243186.1	KOG2655,KOG3859,KOG1547	IPR030379,IPR016491,IPR027417	GO:0005525,GO:0007049,GO:0031105,GO:0051301
TR101576_c0_g1	UPF0481 protein At3g47200	Q9SD53,P0C897	XP_008779685.1,XP_010911595.1,XP_008779624.1,XP_008801168.1,XP_010907211.1,XP_008800520.1,XP_008779451.1,XP_010907417.1,XP_010908930.1,XP_010271392.1,XP_008781329.1,XP_008219470.1,XP_010272333.1,CAN82276.1,XP_010030532.1,KMT16745.1,XP_010644741.1,XP_002515544.1,KCW54854.1,XP_007034457.1		IPR004158
TR10162_c0_g1			NP_001238130.1,NP_001238135.1,AFK34550.1,KCW46610.1
TR10164_c0_g1	NAD-dependent malic enzyme 62 kDa isoform, mitochondrial	P37221,P37224,Q9SIU0	KDP28912.1,XP_012083764.1,XP_010933530.1,KNA08463.1,XP_011042305.1,XP_009407834.1,XP_004133957.1,XP_008438267.1,XP_011650834.1,XP_008438266.1,XP_006445487.1,XP_006375095.1,XP_004510141.1,XP_006375096.1,XP_002302483.1,XP_011017312.1,KMS99863.1,XP_009350287.1,XP_002462893.1,XP_009376846.1	KOG1257		GO:0004471,GO:0005524,GO:0005739,GO:0006096,GO:0006108,GO:0006833,GO:0006972,GO:0007030,GO:0008270,GO:0009266,GO:0009507,GO:0042803,GO:0046686,GO:0050897,GO:0051287,GO:0055114
TR101650_c0_g1	Synaptojanin-2-binding protein	O35867,Q9ULJ8,O35274,Q96SB3,Q6R891,Q8IZD0,Q8VBX6,Q8K070,Q5BJU3,P57105,Q9D6K5,Q63ZW7,Q9WVJ4,Q3T0C9	XP_003241914.1,XP_003241912.1,XP_003241913.1,XP_002427237.1,XP_008191014.1,XP_008191012.1,XP_008191013.1,XP_008191010.1,EFA00090.1,XP_012240443.1,XP_012167838.1,XP_006613938.1,XP_012240446.1,XP_012167841.1,XP_012240442.1,XP_012167836.1,XP_012149439.1,XP_012149438.1,XP_012149435.1,XP_012149434.1	KOG1945,KOG3528	IPR001660,IPR001478,IPR013761	GO:0005515,GO:0005634,GO:0008270,GO:0016568
TR10175_c0_g1	Transcription factor HY5-like	Q8W191	XP_013245639.1	KOG1414	IPR004827	GO:0003700,GO:0006355,GO:0043565
TR101781_c0_g1	SPRY domain-containing protein 7	Q5W111,Q2T9X3,Q5M7T2,Q3TFQ1,Q5ZHV7	XP_008182399.1,NP_001233005.1,KDR10905.1,XP_002425003.1,XP_011632984.1,XP_011050052.1,XP_011346037.1,XP_011252646.1,XP_003699588.1,XP_011701228.1,XP_012054696.1,XP_012538236.1,XP_011864815.1,XP_012348810.1,XP_012219415.1,XP_393103.2,XP_011141724.1,XP_003398026.1,XP_012274960.1,XP_006620988.1	KOG4030	IPR013320,IPR001870,IPR003877	GO:0005515
TR101858_c0_g1	Glycine cleavage system H protein	Q9U616,Q9N121,Q5I0P2,P11183,P23434,Q91WK5,P20821,A7HQX9,B3DZN7,Q9WY55,Q67N37,Q0VLA7,Q972C3,A1UTQ4,A7Z8J3,Q2RPV0,Q8ENT9,Q5X0A5,Q5ZZ94,A5I9T6	NP_001155811.1,XP_012261848.1,XP_004527026.1,XP_011168344.1,XP_316586.4,XP_013172171.1,XP_001656319.1,XP_012228694.1,XP_013172170.1,XP_011701598.1,XP_011639325.1,XP_001655520.1,XP_011877490.1,XP_002048286.1,BAN21240.1,XP_001866806.1,KFB51485.1,AEE62218.1,XP_001956950.1,XP_002007777.1	KOG3373	IPR002930,IPR000089,IPR011053,IPR017453,IPR003016	GO:0005960,GO:0019464	K02437
TR101896_c0_g1			XP_001950604.2,XP_008183059.1,ERL89394.1,XP_008200284.1			GO:0005634,GO:0005694,GO:0008270,GO:0018024,GO:0034968
TR101901_c0_g1	U11/U12 small nuclear ribonucleoprotein 48 kDa protein	Q6IEG0,Q9D361	XP_003240028.1,XP_011300950.1,XP_012282915.1,KFO87028.1,EOB03666.1,XP_011154162.1,KFR04955.1,XP_012248623.1,EMC76840.1,KFO98991.1,XP_012951951.1,XP_010392283.1,XP_010160013.1,KFO61828.1,KDR11253.1,KFV99966.1,KFW67754.1,KFW90148.1,XP_010183635.1,KFM05964.1			GO:0044424
TR101_c0_g1	Thioredoxin H-type	P29448,Q43636,Q07090,Q39241,P29449,A2YIW7,Q0D840,Q96419,O65049,O64394,Q42403,Q39239,Q39362,P68176,P68177,O64432,Q9AS75,Q6Z4I3,Q0DKF1,P85801	XP_010932739.1,XP_009398388.1,XP_008796609.1,XP_012466262.1,XP_010503780.1,AEC03316.1,XP_012078402.1,XP_007017654.1,XP_010426645.1,XP_006425591.1,XP_010254672.1,XP_010275525.1,CDX73752.1,XP_007046793.1,KHG18714.1,NP_001237535.1,XP_012845250.1,XP_006403964.1,XP_007202766.1,KMZ59967.1	KOG0907,KOG0910,KOG0191,KOG0911,KOG0190,KOG0908,KOG0912	IPR012336,IPR017937,IPR005746,IPR013766	GO:0005829,GO:0006662,GO:0008047,GO:0009055,GO:0015035,GO:0016671,GO:0043085,GO:0045454,GO:0048046,GO:0055114	K03671
TR102025_c0_g1	Transmembrane protein 35	Q58EL2,Q9D328,Q6JAM9,A4IGI5,Q4R5F4,Q53FP2,Q5E9T5	NP_001191950.1,BAH71266.1,KDR11826.1,XP_012284265.1,XP_002432787.1,XP_013178248.1,XP_011506446.1,XP_013134436.1,XP_012221082.1,XP_012521512.1,XP_011158218.1,XP_011258981.1,XP_011686932.1,XP_003487600.1,XP_011051617.1,XP_006611972.1,XP_003693443.1,XP_011863293.1,XP_624145.3,XP_011145544.1		IPR029693	GO:0005524,GO:0016021
TR102042_c0_g1	Kinetochore-associated protein 1	Q8C3Y4,P50748	XP_008185794.1,KDR22172.1,XP_011704591.1,XP_012139926.1,XP_012139924.1,XP_003395190.1,XP_006610301.1,XP_012237592.1,XP_012350695.1,XP_006562043.1,XP_012278526.1,XP_011646790.1,XP_012062564.1,XP_011142110.1,XP_008550216.1,XP_012537048.1,EFN82712.1,XP_012222589.1,XP_012222587.1,XP_011059240.1	KOG4256	IPR019527
TR102073_c0_g1
TR10211_c0_g2
TR102256_c0_g1	Ferritin-1, chloroplastic	Q8H1T3,Q948P6,P29036,Q41709,Q8RX97,Q9S756,Q948P5,Q9SRL5,O65100,P29390,Q94FY2,P19976,P25699,Q96540,P19975,Q9LYN2,Q94IC4,Q39101	XP_010922613.1,XP_008792167.1,XP_008811159.1,XP_010906831.1,XP_009416303.1,XP_008804106.1,XP_010921012.1,XP_010921011.1,XP_010554686.1,XP_010536733.1,XP_009383302.1,NP_001289229.1,ABJ99593.1,NP_001280780.1,XP_008343631.1,XP_007008876.1,XP_007008877.1,XP_007008875.1,ABD66598.1,ABJ99592.1	KOG2332	IPR012347,IPR001519	GO:0004322,GO:0006826,GO:0006879,GO:0008199,GO:0055114	K00522
TR102256_c0_g2	Ferritin-1, chloroplastic	Q8H1T3,Q948P6,P29036,Q41709,Q8RX97,Q9S756,Q948P5,Q9SRL5,O65100,P29390,P19976,Q94FY2,P25699,Q96540,P19975,Q9LYN2,Q94IC4,Q39101	XP_010922613.1,XP_008792167.1,XP_008811159.1,XP_010906831.1,XP_009416303.1,XP_008804106.1,XP_010921012.1,XP_010921011.1,XP_010554686.1,XP_010536733.1,XP_009383302.1,ABJ99593.1,NP_001289229.1,XP_008343631.1,NP_001280780.1,XP_007008877.1,XP_007008876.1,XP_007008875.1,ABJ99592.1,ABD66598.1	KOG2332	IPR001519,IPR012347,IPR009078,IPR009040	GO:0004322,GO:0006826,GO:0006879,GO:0008199,GO:0055114	K00522
TR102336_c0_g1	Aromatic-L-amino-acid decarboxylase	Q95ZS2,O96571,O88533,P27718,P80041,P22781,P20711,P14173,O96567,P05031,P48861,P18486,Q05733,Q5EA83,P23738,P19113,P16453,O96569,Q7XHL3,Q8RY79	ADU32894.1,AFG25780.1,XP_011550805.1,XP_011550806.1,BAB68549.1,XP_013168303.1,BAB68545.1,NP_001298595.1,NP_001299156.1,BAJ83478.1,XP_013133690.1,EHJ63554.1,KDR23678.1,NP_001037174.1,AAR23824.1,NP_001096056.1,EFA03481.1,XP_012549894.1,XP_012549896.1,XP_001950555.2	KOG0628,KOG0629	IPR015422,IPR021115,IPR002129,IPR015421,IPR015424,IPR010977	GO:0003676,GO:0004058,GO:0006520,GO:0016491,GO:0030170,GO:0055114	K01592
TR102360_c0_g1	Intradiol ring-cleavage dioxygenase, core		XP_013239898.1,XP_007881975.1,CDI57025.1,XP_012187761.1,EST07291.1,GAC76359.1,CBQ71259.1,GAK67357.1,XP_011392371.1,ETS60439.1,CDS00496.1,CCF49096.1,XP_001834886.1,XP_007845949.1,EEB91874.1,KDQ23275.1,KJA21802.1,KNZ75840.1,CEQ38584.1,XP_003026084.1		IPR015889	GO:0006725,GO:0008199,GO:0016702,GO:0055114
TR10243_c0_g1	Histone-lysine N-methyltransferase setd3	Q5ZML9,B0VX69,B1MTJ4,A9X1D0,Q86TU7,B2KI88,Q91WC0,B7ZUF3,B5FW36,E2RBS6,C1FXW2,Q7SXS7,O74738,Q6NQJ8,P94026,Q9XI84,Q43088,A4QNG5	XP_003241429.1,XP_001952202.2,KDR19932.1,XP_002424484.1,XP_008192296.1,XP_012525334.1,XP_003691619.1,XP_011149859.1,XP_006609970.1,XP_012225390.1,XP_011159299.1,XP_006562938.1,XP_003488333.1,XP_011061385.1,XP_003398458.1,XP_011635617.1,XP_011689690.1,EZA62035.1,XP_011338544.1,XP_011254420.1	KOG1337	IPR015353,IPR001214	GO:0005515,GO:0008168,GO:0032259
TR102488_c0_g1	Ribonuclease UK114	P52760,P52759,P52758,Q3T114,P80601,Q10121,Q94JQ4,O52178,P55654,Q9UZA3,O58584,Q9ZKQ6,O25598,Q8U308,P52761,P97117,P37552,P0AF95,P0AF93,P0AF94	AAA96033.1,EDL08846.1,NP_032313.2,P52759.3,NP_113902.1,1QAH,XP_006977675.1,XP_007642774.1,XP_001928988.1,XP_005879318.1,XP_002710629.1,XP_005368195.1,XP_006104212.1,XP_008829763.1,XP_006916719.1,XP_007469983.1,XP_008146739.1,XP_007073358.1,XP_007101395.1,XP_004768971.1	KOG2317	IPR013813,IPR006175,IPR006056,IPR019897	GO:0005634,GO:0005739,GO:0005777,GO:0019239,GO:0042578,GO:0043765,GO:0044822,GO:0044824,GO:0070062,GO:0090305
TR102542_c0_g1	Hydroxyacid oxidase 2	Q07523,Q9NYQ2,Q9NYQ3,Q3ZBW2,Q9UJM8,Q9WU19,O49506,B8B8K5,Q8H3I4,Q9LRR9,Q9LRS0,Q24JJ8,P05414,Q54E41,Q10CE4,B8AKX6,Q9LJH5,Q6YT73,B8B7C5,Q7FAS1	CAB96380.1,BAE25651.1,BAB31343.1,AAH27754.1,NP_062418.3,NP_114471.1,XP_006233086.1,XP_006233087.1,XP_006233084.1,1TB3,3SGZ,XP_012981916.1,XP_012981914.1,XP_006985702.1,XP_003510737.1,XP_013205369.1,XP_005357146.1,XP_006985691.1,XP_008837232.1,XP_004667550.1	KOG0538	IPR008259,IPR000262,IPR013785,IPR012133	GO:0005102,GO:0005739,GO:0005777,GO:0010181,GO:0018924,GO:0019395,GO:0051260,GO:0052852,GO:0052853,GO:0052854,GO:0070062	K11517
TR102636_c0_g1			XP_010906177.1,XP_010905145.1,XP_008792931.1,XP_008776704.1,XP_008776703.1,XP_008799493.1,XP_008794649.1,XP_010913091.1,XP_009420315.1,XP_002531081.1,XP_010908255.1,XP_009385475.1,XP_009385474.1,XP_009410621.1,XP_007201498.1,XP_010274071.1,XP_009402734.1,XP_010274072.1,CBI40883.3,XP_002531080.1
TR102722_c0_g1	Transcription factor bHLH155	Q58G01,P0C7P8	XP_008796468.1,XP_010927498.1,XP_008796648.1,XP_010927496.1,XP_010927497.1,XP_010927495.1,XP_008796656.1,XP_010932204.1,XP_012068296.1,CDP01293.1,KJB58561.1,XP_006434709.1,XP_002282986.1,CAN61027.1,XP_006374885.1,XP_012446870.1,XP_009354164.1,KJB58563.1,XP_006473276.1,KHG12126.1		IPR025610
TR102722_c0_g2	Transcription factor bHLH155	Q58G01,P0C7P8	XP_008796468.1,XP_010927498.1,XP_010927497.1,XP_010927496.1,XP_010927495.1,XP_008796648.1,XP_008796656.1,XP_010932204.1,XP_012068296.1,CDP01293.1,KJB58561.1,XP_006434709.1,XP_002282986.1,CAN61027.1,XP_006374885.1,XP_006473276.1,XP_009354164.1,KJB58563.1,XP_012446870.1,XP_004141390.2		IPR025610
TR102728_c0_g1	Guanine nucleotide-binding protein G(s) subunit alpha	P30684,Q7PD79,O16118,P38405,Q8CGK7,P38406,P24799,P29797,P04896,P63091,P63092,Q8R4A8,P63093,P63095,P63094,P16052,Q63803,Q5JWF2,Q6R0H7,Q292P9	AAD08674.1,XP_008247037.1,XP_006498841.1,AAD11802.1,XP_004460207.1,AAH66923.1,XP_008591449.1,XP_008840545.1,XP_006498840.1,XP_004460206.1,XP_008591442.1,ADP20528.2,AAI68156.1,XP_006498839.1,AAA37745.1,NP_001230982.1,NP_001070978.1,AKI32218.1,NP_062005.1,P16052.1	KOG0082,KOG0085,KOG0099,KOG0071	IPR027417,IPR001019,IPR011025,IPR000367	GO:0001726,GO:0001894,GO:0001934,GO:0001958,GO:0001965,GO:0003091,GO:0003924,GO:0004016,GO:0004871,GO:0005159,GO:0005525,GO:0005634,GO:0005768,GO:0005829,GO:0005834,GO:0006112,GO:0006306,GO:0006357,GO:0006833,GO:0007190,GO:0007191,GO:0007565,GO:0007608,GO:0008021,GO:0010765,GO:0019904,GO:0030054,GO:0030133,GO:0030425,GO:0031224,GO:0031681,GO:0031683,GO:0031698,GO:0031748,GO:0031852,GO:0032320,GO:…	K04640
TR102755_c0_g1			XP_010940042.1,XP_008787956.1
TR102765_c0_g1			XP_008785463.1,XP_008801382.1,XP_010931159.1,XP_008801382.1,XP_010931159.1,XP_010923173.1,XP_008785463.1,XP_010256736.1,XP_010256737.1,XP_010923173.1,XP_002276341.1,XP_009407576.1,XP_008233695.1,XP_007218805.1,XP_010262707.1,XP_007009127.1,XP_009416214.1,XP_002312135.1,XP_009402306.1,XP_011038690.1	KOG0048			K09422
TR10281_c0_g1	Serine/threonine-protein kinase mTOR	Q9VK45,P42346,Q9JLN9,P42345,Q9Y7K2,Q86C65,O14356,Q0DJS1,P35169,P32600,Q9FR53,Q95Q95,Q70PP2,O01510,Q8BKX6,Q96Q15,Q61CW2,P78527,P97313,Q9DEI1	KMQ92782.1,XP_011156370.1,EFZ20258.1,XP_012282445.1,XP_012525119.1,XP_012525116.1,XP_011876803.1,XP_011876804.1,XP_012061699.1,XP_012282444.1,XP_003691854.1,XP_006619528.1,XP_003699312.1,XP_011502076.1,XP_003487895.1,XP_012169223.1,XP_012258605.1,AFJ74724.1,ACH47049.1,XP_001948118.2	KOG0891,KOG0890	IPR014009,IPR000403,IPR011009,IPR003151,IPR009076,IPR011989,IPR018936	GO:0005515,GO:0005524,GO:0008144,GO:0016301,GO:0016310,GO:0016773	K07203
TR102826_c0_g1	Proliferating cell nuclear antigen	O16852,P17917,O01377,P61258,P12004,P17918,Q3ZBW4,P57761,P04961,Q6B6N4,Q9DDF1,Q9PTP1,Q9DEA3,P18248,Q9W644,P17070,Q43124,P53358,Q00265,Q9M7Q7	XP_008189922.1,XP_001662644.1,AAY82460.1,ABM66815.1,XP_013098762.1,XP_004533904.1,XP_001850584.1,KNC33798.1,ETN63819.1,XP_005184753.1,KFB48119.1,AEJ89927.1,4CS5,AGM32102.1,KDR11193.1,XP_319407.2,ACA09718.1,O16852.1,XP_011199289.1,XP_002049083.1	KOG1636	IPR000730,IPR022648,IPR022659,IPR022649	GO:0003677,GO:0005634,GO:0006275,GO:0008270,GO:0015074,GO:0030337	K04802
TR10291_c0_g1			XP_003248023.1,XP_011269895.1,EHJ78576.1,XP_013191926.1,XP_013108275.1,XP_011292661.1,XP_011208280.1,XP_011269894.1,XP_012157625.1,XP_011196933.1,XP_004929737.2,NP_650437.4,KMZ03450.1,XP_012250492.1,XP_012250582.1,XP_012269894.1,XP_012548858.1,XP_012548857.1,XP_012548856.1,XP_002138021.2			GO:0003677,GO:0006355,GO:0046872
TR102933_c0_g1	B-cell CLL/lymphoma 7 protein family member A	Q3T0A6,Q9BQE9,Q921K9,Q6NWJ0,Q9CXE2,Q5XFY4,Q4VC05,Q5XH61,Q6DEV7,O08664,A2BIL8,Q8WUZ0,Q09242	NP_001232948.1,XP_011258104.1,AGM32235.1,KDR20060.1,XP_003397970.1,XP_012277882.1,XP_012138906.1,XP_006563351.1,XP_008202134.1,XP_011494994.1,XP_011060380.1,XP_011137241.1,XP_011708198.1,XP_011340154.1,XP_011168541.1,XP_011632558.1,XP_012539757.1,XP_012235743.1,XP_011311990.1,XP_393518.3	KOG4095	IPR006804	GO:0004252,GO:0006508
TR103052_c0_g1	Protein NDRG3	Q641F2,Q7ZWV3,Q66IG4,Q3SYX0,Q4R4Q3,Q92597,Q6JE36,Q62433,Q6GQL1,Q6DFS4,Q9UGV2,A7MB28,Q5RA95,Q9QYF9,Q6AYR2,Q640Z1,Q6DJD3,Q9Z2L9,Q9ULP0,Q6DIX1	NP_001271363.1,XP_004414051.1,XP_002710669.2,XP_007938728.1,XP_010586812.1,XP_012880633.1,XP_004373075.1,XP_008583635.1,XP_004743646.1,XP_005316193.1,XP_004656234.1,XP_005354591.1,XP_008824685.1,XP_006980381.1,BAE36611.1,NP_001011991.1,BAE41797.1,AAI71968.1,XP_006241770.1,NP_032707.2	KOG2931	IPR030693,IPR029058,IPR004142	GO:0005634,GO:0005813,GO:0005829,GO:0005874,GO:0005886,GO:0005913,GO:0008017,GO:0017137,GO:0030330,GO:0032287,GO:0042127,GO:0043015,GO:0043209,GO:0045296,GO:0045576,GO:0048471,GO:0055038,GO:0070062,GO:0071456,GO:0090232
TR10306_c0_g1	Dynein light chain Tctex-type 3	Q9Z336,P63172,P63171,P51807,Q94524,Q8SPS9,Q6XXL8,Q5NVF5,P51808,P56387,Q54PG1,A2VDD2,Q3B8D7,Q8WW35,Q66IC8	XP_003247579.1,XP_001945486.2,XP_003399650.1,XP_012558785.1,XP_006563206.1,XP_002730697.1,KDR08610.1,XP_012278013.1,XP_013147529.1,XP_783725.1,XP_001619966.1,AAC67546.1,XP_002612603.1,XP_009064401.1,XP_011552400.1,XP_007892979.1,XP_004462964.1,EHJ68195.1,ELT91099.1,XP_002112902.1	KOG4081,KOG4108	IPR005334
TR103183_c0_g1	Histone H2A deubiquitinase MYSM1	B6MUN4,Q5VVJ2,Q69Z66,Q5RGA4,A0JMR6,Q5F3F2,Q54Z40	XP_001951237.1,KDR16533.1,EFX89763.1,EKC41338.1,XP_011436607.1,XP_002591419.1,XP_012922863.1,XP_012922860.1,EHA99000.1,XP_003220772.1,XP_012922862.1,XP_012922861.1,XP_006974082.1,2DCE,XP_006974081.1,XP_008835077.1,ELW61433.1,XP_012640581.1,XP_012640583.1,XP_006154974.1	KOG1279	IPR007526,IPR009057,IPR011991	GO:0003677,GO:0003713,GO:0004843,GO:0005654,GO:0006338,GO:0008237,GO:0015630,GO:0032403,GO:0035522,GO:0042393,GO:0045944
TR103260_c0_g1	CCR4-NOT transcription complex subunit 2	Q52JK6,Q9FPW4,Q9NZN8,Q8C5L3,Q94547	XP_008793379.1,XP_010921271.1,XP_010921269.1,XP_010921270.1,XP_010938109.1,XP_010938104.1,XP_010253385.1,XP_010253384.1,XP_010253383.1,XP_009420235.1,XP_009420232.1,XP_009416335.1,XP_009416334.1,XP_009416331.1,XP_006591002.1,XP_006592257.1,XP_006592255.1,XP_006592256.1,KHN05692.1,XP_003539751.1	KOG2151		GO:0005634,GO:0006355	K12605
TR10335_c0_g1			EEE62722.1
TR103419_c0_g1	Heat shock protein HSP 90-alpha	Q07078,Q69QQ6,Q0J4P2,A2YWQ1,P36181,P55737,P51818,P36182,O03986,P51819,P27323,Q08277,P54651,P30946,P07900,O02705,Q4R4P1,Q76LV2,A5A6K9,P07901	CCA95097.1,AKO69721.1,XP_008467020.1,BAE71229.1,AGB76029.1,ADX06844.1,XP_009591410.1,ADU04386.1,XP_009785111.1,AAS79798.1,XP_011089536.1,KJB81564.1,CDP13679.1,AAX20005.1,XP_004500151.1,AIZ68152.1,AAR12193.1,XP_007142446.1,XP_002532177.1,AKA66300.1	KOG0019,KOG0020	IPR020568,IPR001404	GO:0005524,GO:0006457,GO:0006950,GO:0016787,GO:0051082	K04079
TR103462_c0_g1	DNA-directed RNA polymerases I, II, and III subunit RPABC5	Q9VC49,P62876,P62875,Q6QN04,Q32P78,Q9GR61,A8Y1E9,Q55AB6,Q9SYA6,Q39290,Q8LFJ6,O13877,P22139,Q75BV8,Q8SRS6,Q8TVB4,Q980Z8,C3N8S2,C3NMP6,C3MZ09	XP_001942802.1,NP_651280.1,EFX86088.1,XP_002073255.1,AEE62794.1,XP_013193381.1,NP_001137388.1,XP_011176306.1,XP_005991022.1,AAP92539.1,NP_001137382.1,XP_001627500.1,XP_004851698.1,NP_001165065.1,NP_001187712.1,KFO26403.1,XP_003746349.1,AAX29564.1,KKX11276.1,NP_001153297.1	KOG3497	IPR009057,IPR020789,IPR000268,IPR023580	GO:0001054,GO:0001055,GO:0001056,GO:0003677,GO:0005665,GO:0005666,GO:0005736,GO:0006366,GO:0008270	K03007
TR10352_c0_g1	Protein Brevis radix-like 1	Q6YUB8,Q8GZ92,Q8GYL9,Q5HZ09,O82281,Q17TI5,Q6ZIK7,Q84T65,Q7XPT0,Q2QWK1	EMS51524.1,XP_008652780.1,BAK04283.1,DAA61684.1,BAK01813.1,XP_004956952.1,XP_010917135.1,XP_008791912.1,XP_002460288.1,XP_009417693.1,NP_001142922.1,XP_003578195.1,XP_009391449.1,XP_009414107.1,EEC84658.1,EEE69813.1,XP_006659479.1,XP_008667639.1,XP_010273952.1,XP_010273951.1		IPR013591	GO:0005634,GO:0010089,GO:0044036
TR103589_c0_g1	Aldehyde dehydrogenase, mitochondrial	Q8S528,Q9SU63,O93344,Q9I8W8,Q63639,Q62148,P20000,O94788,P81178,P05091,Q5RF00,P47738,P11884,Q2XQV4,Q5R6B5,P30837,Q9CZS1,Q66HF8,P12762,P08157	XP_010928601.1,XP_008793883.1,BAB62757.1,EMT04899.1,BAB92017.1,XP_010914166.1,XP_004965205.1,XP_012855353.1,XP_008793866.1,XP_010913576.1,XP_003517756.1,KHN00347.1,XP_003519638.1,XP_009391259.1,XP_009391258.1,XP_010682578.1,EMS51754.1,KEH19980.1,XP_010251301.1,XP_006656871.1	KOG2450,KOG2451,KOG2452,KOG2453,KOG2449,KOG2456,KOG2455,KOG2454	IPR016161,IPR015657,IPR016162,IPR015590	GO:0016620,GO:0055114	K00128
TR103690_c0_g1	60S ribosomal protein L11	P0CT78,P0CT77,Q7RVN0,Q758S7,Q3E757,P62914,Q9CXW4,P62913,Q6QMZ8,Q3T087,Q5RC11,P0C0W9,Q29205,Q6FTK4,Q90YV7,Q94300,P42795,P42794,P46287,Q0DK10	CCF48921.1,XP_011390568.1,CBQ68706.1,CDI54801.1,EST04658.1,XP_013245156.1,XP_012193364.1,XP_007406729.1,XP_003320143.2,XP_007400955.1,KIO10677.1,GAC75018.1,XP_001730226.1,KNE96707.1,KGB80083.1,XP_003033464.1,XP_567416.1,KIK23793.1,XP_007864974.1,KIM68272.1	KOG0397,KOG0398	IPR022803,IPR031310,IPR031309,IPR020929,IPR002132	GO:0003735,GO:0005840,GO:0006412	K02868
TR103706_c0_g1
TR103787_c0_g1			EMS52162.1,AFW60218.1
TR10382_c0_g1			XP_008811888.1,XP_008811887.1,XP_010924410.1,XP_008798264.1,XP_008798262.1,XP_010924408.1,XP_010919381.1,XP_010924411.1,XP_008798263.1,XP_010924409.1,XP_010919389.1,XP_009415249.1,XP_009415250.1,XP_010245586.1,XP_010245587.1,XP_009406256.1,XP_010260331.1,XP_002456114.1,XP_010260330.1,XP_010260332.1
TR103861_c0_g1
TR103953_c0_g1	Dynamin-2B	Q9LQ55,Q9SE83	XP_008788766.1,XP_008788765.1,XP_010928240.1,XP_010928239.1,XP_010942180.1,XP_010942179.1,XP_010942178.1,XP_008779526.1,KMZ61662.1,XP_009413157.1,XP_009390972.1,XP_009390973.1,XP_009408000.1,XP_008441188.1,AAU04752.1,XP_008459523.1,XP_010274994.1,XP_009398687.1,XP_011656055.1,XP_002271285.1	KOG0446	IPR027417,IPR022812,IPR030381	GO:0003924,GO:0005525	K01528
TR104227_c0_g1	Transcription factor bHLH117	Q9LRJ4,Q7XAQ6,Q3E7L7,Q84WK0,O81313,Q8LEG1	XP_010928474.1,XP_008776122.1,XP_009417410.1,XP_010657339.1,XP_007043370.1,XP_010241019.1,XP_012479802.1,XP_008455394.1,XP_007149941.1,XP_011658716.1,XP_004487384.1,XP_010109560.1,KMZ69436.1,XP_009350683.1,XP_008342102.1,XP_008230163.1,XP_006593282.1,XP_006360553.1,XP_012084658.1,XP_003597049.1		IPR011598	GO:0046983
TR104365_c0_g1	Cutinase	Q99174,Q96US9,P00590,Q96UT0,P11373,P29292,P10951,P30272,P41744,A2R2W3,Q0CRP4,Q2U199,B8NCM8,Q5AX00,A1DGN0,Q4X1N0,B0XRY3,Q0CW01,A1C9G0,A1D9W1	XP_001806259.1,BAN51852.1,ENH68126.1,EXA43993.1,CCT67990.1,EWY89832.1,EWZ36422.1,EXM24724.1,EWG41253.1,EMT69333.1,EWZ80078.1,XP_009258068.1,XP_011322914.1,Q99174.1,KIL86155.1,XP_003834160.1,Q96US9.1,1XZJ,1CUV,1XZK		IPR000675,IPR029058,IPR011150	GO:0005576,GO:0008152,GO:0050525
TR10438_c0_g1	Pre-mRNA-splicing ATP-dependent RNA helicase prp28	Q9BUQ8,Q5RC67,A1CHL3,Q1DMX8,A7EGG4,A2QIL2,P0CQ88,P0CQ89,Q2UH00,A1CX72,Q0CLX0,Q5BCU6,Q4WPE9,P93008,Q53RK8,Q9Y7T7,Q0UWC8,A6RJA2,Q4I7F9,Q9FZ92	XP_001946607.1,XP_011301482.1,KDR23888.1,XP_002431617.1,XP_012274117.1,XP_012223816.1,XP_003493968.1,XP_011169517.1,XP_011634684.1,XP_011634682.1,XP_012062376.1,XP_002066755.1,XP_011338094.1,XP_003702834.1,XP_011057926.1,XP_002002099.1,XP_012223817.1,XP_011057929.1,XP_011144397.1,KFM76192.1	KOG0331,KOG0335,KOG0333,KOG0334,KOG0326,KOG0342,KOG0345,KOG0338,KOG0327,KOG0344,KOG0330,KOG0341,KOG0328,KOG0343,KOG0337,KOG0336,KOG0347,KOG0339,KOG0346,KOG0340,KOG0332,KOG4284,KOG0348	IPR014001,IPR014014,IPR027417,IPR011545	GO:0003676,GO:0005524,GO:0008026,GO:0008152,GO:0016881	K12858
TR10447_c0_g2	Histone deacetylase 3	P70288,Q92769,P56518,Q55BW2,P56517,O09106,Q4QQW4,Q5RAG0,Q13547,Q32PJ8,O42227,Q94517,Q6IRL9,Q5RB76,Q6P6W3,O15379,O88895,Q28DV3,P56520,Q4SFA0	XP_012059001.1,XP_011164085.1,XP_011055281.1,XP_011258232.1,XP_011136884.1,XP_012240688.1,XP_012266419.1,XP_006607539.1,XP_012342564.1,XP_012175079.1,XP_011870881.1,XP_003705096.1,XP_012288470.1,XP_008558948.1,XP_002426578.1,XP_395811.2,XP_011501722.1,XP_011301266.1,KDR18505.1,XP_001951271.1	KOG1342,KOG1343,KOG1344	IPR000286,IPR003084,IPR023801	GO:0005634,GO:0006355,GO:0032041,GO:0046969,GO:0046970,GO:0061647,GO:0070932,GO:0070933,GO:0097372	K06067
TR10452_c0_g1	Ubiquitin domain-containing protein 1	Q4V8W7,Q5EAE3,Q8WUN7,Q6PGH0,Q640W6,Q6DG43,Q9HAC8,Q68FV8,Q3ZBQ1,Q91WB7,Q6GL38,Q9HDW4	XP_001945250.1,XP_011871477.1,XP_012281421.1,XP_012054244.1,XP_011702295.1,XP_625226.1,XP_003490546.1,XP_011059627.1,KMQ95312.1,XP_011166906.1,XP_003708582.1,ETN60019.1,XP_011641207.1,XP_012523012.1,XP_008546181.1,XP_011329497.1,XP_011302890.1,XP_012264544.1,XP_012224573.1,XP_012281420.1	KOG0013,KOG0001	IPR029071,IPR000626,IPR019956	GO:0001522,GO:0003723,GO:0005515,GO:0008033,GO:0009982
TR104563_c0_g1	Zinc finger CCCH domain-containing protein 2	O82199,Q9M0G2,O82307,Q6L4N4,Q9FU27,Q9ZWA1,O65036,Q9FKW2,Q10EL1,Q9LXV4,Q688R3,Q2QPW2,P93755,Q94JI5,Q65X92,Q84SL2,Q9LUZ4,Q9XEE6,Q93ZS9	XP_010924475.1,XP_010909936.1,XP_008795482.1,XP_008799753.1,XP_010925500.1,XP_008794080.1,XP_008798608.1,CBI20604.3,XP_003529068.1,KMZ70625.1,XP_002275926.1,CAN83255.1,XP_007152945.1,XP_003516267.1,XP_009411222.1,XP_010267090.1,KFK40348.1,XP_010244375.1,CBI27968.3,BAN44500.1	KOG1595
TR104588_c0_g1
TR104611_c0_g1	60S ribosomal protein L12	Q9C285,P0CT84,P0CT83,P23358,P35979,P30050,E2RR58,P61284,Q6QMZ7,P0CX54,P0CX53,P61866,P61865,Q9FF52,O50003,P50883,Q9LFH5,P50884,Q54J50,Q8SR84	KID89101.1,EXV03602.1,KFH43271.1,CCT73125.1,XP_011317767.1,XP_007812791.1,XP_008600580.1,GAO13895.1,CCE33990.1,XP_006669161.1,KIL90563.1,KND88567.1,XP_007819842.1,CEJ94567.1,XP_003661394.1,EHK49773.1,KFG83364.1,KDB11557.1,EHK15136.1,XP_006967748.1	KOG0886	IPR020784,IPR020783,IPR000911,IPR020785	GO:0003735,GO:0005840,GO:0006412	K02870
TR104698_c0_g1			XP_010927246.1,XP_008799491.1,XP_008811441.1,XP_008811443.1,AFW70172.1,XP_008645245.1,XP_009381595.1
TR104932_c0_g1
TR10505_c0_g1	Armadillo-type fold		XP_003242928.1		IPR016024	GO:0005488
TR10513_c0_g1			XP_008793161.1,XP_010924440.1,XP_010925683.1,XP_008783515.1,XP_009383475.1,CBI21943.3,XP_007050028.1,XP_004303100.1,XP_010277711.1,KJB71453.1,XP_012454814.1,XP_008237423.1,XP_007201208.1,XP_010657018.1,XP_011657085.1,XP_008456415.1,XP_004243400.1,NP_181766.1,XP_006348842.1,XP_010087309.1
TR105164_c0_g1	40S ribosomal protein S8	Q8WQI5,O76756,Q7SYU0,P62247,P62243,P62242,Q4R6P8,P62241,Q5E958,Q90YR6,Q8MLY8,P48156,Q08069,P0CX40,P0CX39,P49199,Q9FIF3,Q9P7B2,Q4N3P0,O14049	ABM55665.1,BAJ91591.1,NP_001037263.1,BAH70813.1,XP_001946921.2,ACY95327.1,Q8WQI5.1,XP_012139009.1,XP_003707560.1,BAN20524.1,XP_011640070.1,XP_008550312.1,XP_012263701.1,XP_003397407.1,XP_012275342.1,XP_001604111.1,AEL28852.1,CAJ17173.1,XP_011694501.1,EFN82821.1	KOG3283	IPR001047,IPR022309	GO:0003735,GO:0005840,GO:0006412,GO:0016021,GO:0055085	K02995
TR10517_c0_g2	Transmembrane protein 135	Q9CYV5,Q6GQ39,Q5U4F4,Q86UB9,Q3ZBE6	XP_008184970.1,XP_001946881.2,KDR15015.1,XP_012251161.1,XP_008550499.1,XP_012142423.1,XP_012219245.1,XP_011302969.1,XP_011257827.1,XP_975427.2,XP_011342046.1,XP_011689469.1,XP_011154988.1,XP_001663926.1,XP_001650241.1,XP_012276343.1,XP_011881491.1,XP_012059332.1,XP_002424429.1,XP_011644584.1	KOG1398	IPR026749	GO:0003735,GO:0005840,GO:0006412
TR10518_c0_g1	Shugoshin, C-terminal		XP_001950989.1,XP_001946281.1		IPR011515	GO:0000775,GO:0005634,GO:0045132
TR10529_c0_g1	Guanine nucleotide-binding protein subunit alpha-11	P25157,Q14344,P27601,Q6Q7Y5,P27600,Q63210,Q03113,Q19572,Q613V4,P38412,P38411,P38409,O15975,Q2XSV9,P23625,P21278,P38408,P29992,P30677,Q9JID2	XP_012227304.1,XP_011494589.1,XP_011313396.1,XP_394382.2,XP_011136112.1,XP_001600076.1,XP_012272871.1,XP_003704901.1,XP_008548908.1,XP_003402866.1,XP_011881431.1,XP_011702469.1,XP_011269442.1,XP_011335587.1,AJQ81034.1,XP_011056501.1,KDR09357.1,KMQ90689.1,XP_012540739.1,XP_001951739.1	KOG0082,KOG0085,KOG0099,KOG0076,KOG0071	IPR027417,IPR001019,IPR011025,IPR000469	GO:0001664,GO:0003924,GO:0004871,GO:0005525,GO:0007186,GO:0007264,GO:0031683,GO:0046983	K04640
TR10532_c0_g2	tRNA(His) guanylyltransferase	Q9NWX6,Q9V3N8,Q05B50,Q9CY52,Q5M965,Q54E29,Q7SDM8,Q9Y7T3,Q6BKD4,Q6FPX3,Q75DJ3,P53215,Q6CW75,F4IRQ5,F4ISV6	XP_008187302.1,XP_001951780.2,NP_001280289.1,EFA04205.1,KDR12196.1,XP_974895.2,AEE62498.1,ENN75363.1,XP_001605413.2,XP_012543491.1,XP_011500000.1,XP_012265305.1,XP_003490493.1,XP_003395898.2,XP_011056449.1,XP_012271468.1,XP_012271476.1,XP_012061770.1,XP_012340266.1,XP_012061769.1	KOG2721	IPR007537,IPR024956,IPR025845	GO:0000287,GO:0006400,GO:0008193	K10761
TR10544_c0_g1			XP_001947650.2,KDR23845.1,EFZ21281.1,XP_011153701.1,XP_011175810.1,XP_008198385.1,EFA09598.1,XP_012524926.1,XP_011685841.1,EGI69420.1,XP_012270896.1,XP_011068248.1,XP_012058973.1,XP_012135926.1,XP_003401726.1,XP_003492938.1,XP_008559870.1,XP_011638979.1,XP_011339560.1,XP_003425613.1
TR105471_c0_g1	Dynactin subunit p22		XP_008187315.1,XP_011631209.1,XP_011631210.1,XP_012054719.1,XP_011252653.1,XP_011050497.1,KMQ89307.1,XP_012219408.1,NP_001177690.1,XP_011687597.1,XP_011050498.1,EFZ23251.1,XP_011152147.1,XP_011155871.1,XP_011879813.1,XP_012538758.1,XP_006791850.1,XP_011498902.1		IPR009991	GO:0000287,GO:0004012,GO:0005524,GO:0008152,GO:0016021,GO:0019829,GO:0045332,GO:0098655
TR105491_c0_g1			XP_008787631.1,XP_008787627.1,XP_008800926.1,XP_010924240.1,XP_010924158.1,XP_010924156.1,XP_009384287.1,KDO58770.1,XP_006426389.1,XP_006466226.1,XP_006426388.1,XP_011649442.1,XP_008460844.1,XP_008460840.1,XP_007143931.1,XP_007143932.1,XP_011014048.1,XP_011010612.1,XP_011083232.1,XP_003555541.1	KOG4843
TR105578_c0_g1	Probable protein phosphatase 2C 41	Q7XQU7,Q9S9Z7,Q8L7I4,Q9LME4,Q0JAA0,Q9LDA7,Q0D673,Q93YW5	XP_010926306.1,XP_010916865.1,XP_008782156.1,XP_008795539.1,XP_009404045.1,XP_009404044.1,XP_011626516.1,XP_011626518.1,XP_009380858.1,XP_009398161.1,XP_010690496.1,XP_003526581.1,KEH34941.1,XP_007136255.1,XP_003522796.1,KEH31215.1,XP_008237380.1,XP_007201875.1,XP_010535488.1,KDO80969.1	KOG0698	IPR015655	GO:0004722,GO:0006470	K17506
TR105586_c0_g1	Ubiquitin carboxyl-terminal hydrolase 42	Q9H9J4	XP_008775483.1,XP_010941079.1,XP_010941073.1,XP_010941088.1,XP_008809370.1,XP_010923796.1,XP_010923791.1,XP_009417058.1,XP_010245119.1,EEE64318.1,AAT44134.1,NP_001056008.1,EEC79510.1,XP_011620807.1,XP_006654628.1,XP_012700378.1,XP_004961550.1,XP_003568142.1,EMS50503.1,XP_004961553.1	KOG1865	IPR028889		K11855
TR10567_c0_g1	Anaphase-promoting complex subunit 11	Q9W5E1,P62878,P62877,Q8QG64,Q54K33,Q940X7,Q23457,Q9M2B0,O13959,Q9NHX0,Q08273,Q9UBF6,Q9WTZ1,Q3ZCF6,Q9M9L0,Q9CPX9,Q5R8A2,Q9NYG5,Q54L48,Q9UT86	NP_001233108.1,ETN65005.1,XP_314102.2,XP_002099700.1,XP_001649597.1,XP_001863227.1,XP_006568280.1,XP_011187635.1,KNC21263.1,XP_012287940.1,XP_008558189.1,XP_967583.3,XP_001965770.1,XP_003393810.1,XP_005176137.1,BAN20904.1,XP_004519980.1,AEE62371.1,XP_013185721.1,NP_001040275.1	KOG2930,KOG1493	IPR013083,IPR001841,IPR024766	GO:0005515,GO:0008152,GO:0008270,GO:0016020,GO:0016874,GO:0035556	K03868
TR105682_c0_g1	Germacrene A oxidase	P58049,P58051,P58050,A3A871,Q6YV88,Q9ZU07,Q9LIP6,O81974,Q9LXM3,P24465,Q9LTL0,O65788,Q9LVD2,Q9LIP3,Q9LIP4,Q9LIP5,D5JBW8,O64718,D5J9U8,D5JBX1	XP_008779115.1,XP_010909896.1,XP_008778632.1,XP_008778727.1,XP_008813620.1,XP_010909221.1,XP_010910372.1,XP_010910121.1,XP_008813457.1,XP_010931872.1,XP_010931871.1,XP_010272816.1,AAC98443.1,XP_004978932.1,XP_010674264.1,XP_003581036.1,XP_010027345.1,CDY20199.1,EMT25663.1,EMT02848.1	KOG0156,KOG0158,KOG0157,KOG0684	IPR001128,IPR017972,IPR002401	GO:0004497,GO:0005506,GO:0016705,GO:0020037,GO:0055114	K00517
TR10576_c0_g2
TR10585_c0_g1	High-affinity hexose transporter HXT6	Q92253,P10870,Q12300,P53387,P78831,P23585,P13181,P39004,P39003,O74969,Q9P3U6,P18631,P43581,P32465,Q9P3U7,P40886,P32466,P38695,C7GWV6,O74849	EUC59633.1,XP_007362946.1,XP_007362962.1,XP_007386498.1,XP_009548738.1,XP_007387424.1,CDO75835.1,EMD38912.1,EPT04899.1,XP_007877366.1,CDI56999.1,XP_011391314.1,CBQ69440.1,GAC71515.1,GAK67704.1,ETS65406.1,CDW98948.1,EST09131.1,XP_012186430.1,CCF50184.1	KOG0254,KOG0569,KOG0255	IPR020846,IPR005829,IPR005828,IPR003663	GO:0016021,GO:0022891,GO:0055085	K08145
TR105876_c0_g1	DET1- and DDB1-associated protein 1	Q7T2A3,Q9D9Z5,Q5BL73,Q5U550,Q5RD86,Q9BW61,Q5E9A9,Q5ZK14	XP_008188449.1,XP_003243318.1,KDR08415.1,XP_011869581.1,XP_012260995.1,XP_012233589.1,XP_011059908.1,XP_011639773.1,XP_002430953.1,XP_012277910.1,XP_011639800.1,XP_011639782.1,EGI62222.1,EFX90439.1,XP_011639763.1,XP_011146999.1,XP_005802393.1,EFZ20114.1,XP_012535123.1,XP_007573844.1	KOG4816	IPR018276
TR105900_c0_g1			XP_010100975.1,XP_007025162.1,XP_008225355.1,XP_007211415.1,CBI30829.3,XP_008371580.1,XP_002272126.2,KGN65545.1,XP_011657269.1,CAN69621.1,XP_010243706.1,EEC79759.1,EEE64829.1,CDP06314.1,XP_002519732.1,XP_007025163.1,KEH32352.1,XP_008439662.1,XP_007025161.1,XP_004134577.1	KOG1699
TR10591_c0_g1			XP_001945753.2,XP_011563342.1,XP_011060397.1,EGI61909.1,XP_011060398.1,XP_013172528.1,XP_011701728.1,XP_004932935.1,XP_011250802.1,XP_013134571.1,XP_008556284.1,XP_011141646.1,XP_011141647.1,XP_011332557.1
TR106079_c0_g1	Oxysterol-binding protein-related protein 2A	Q940Y1,Q9SU36,Q8S8P9,O80866,Q9SAF0,Q8L751	XP_008809039.1,XP_008809038.1,XP_008809037.1,XP_008809036.1,XP_008796825.1,XP_008796823.1,XP_010933696.1,XP_010933695.1,XP_010933693.1,XP_010933694.1,XP_008786994.1,XP_010919508.1,XP_010919506.1,XP_010919503.1,XP_009407157.1,XP_009407156.1,XP_009407154.1,XP_010264232.1,XP_010264228.1,XP_009401674.1	KOG1737	IPR000648
TR106223_c0_g1			XP_008789088.1,XP_008789086.1,XP_008789087.1,XP_010937839.1,XP_010937838.1,XP_010937837.1,XP_008793426.1,XP_008793439.1,XP_010920878.1,XP_010920880.1,XP_009416285.1,XP_009416284.1,XP_009416283.1,XP_009406933.1,XP_009406932.1,XP_009406931.1,NP_001170396.1,XP_002440514.1,AFW74732.1,XP_004960366.1	KOG1878			K04650
TR10627_c0_g1			XP_008794035.1,XP_008794034.1,XP_008794033.1,XP_010932573.1,XP_010932555.1,XP_008778913.1,XP_008796700.1,XP_010907726.1,XP_010907729.1,XP_009399367.1,NP_001177045.1,XP_010274856.1,XP_010274857.1,XP_009389028.1,XP_010262249.1,XP_009389027.1,EEC69609.1,ABA99200.2,EEE53538.1,XP_006664165.1
TR106329_c0_g1	Barley B recombinant-like protein B	P0DH89,P0DH88,Q8GUC3,Q9SKD0,Q9LDE2,Q7XH85,Q9C9X6,Q5VSA8,O82286,Q8S8C6,Q8L999,F4JUI3	XP_008787890.1,XP_008798184.1,XP_010936843.1,XP_010939970.1,XP_010271107.1,XP_010244189.1,XP_009382984.1,XP_009404152.1,XP_009390341.1,XP_010917292.1,EEC66475.1,XP_008806632.1,NP_001176008.1,NP_001064048.1,XP_009381005.1,EEC66474.1,XP_004985070.1,XP_004956022.1,XP_009388747.1,ACL52874.1		IPR010409
TR10641_c0_g1	Ras GTPase-activating protein 3	P48423,P58069,Q15283,Q63713,Q28013,Q9QYJ2,Q60790,Q14644,Q9Z268,O95294,O43374,C9J798,Q6PFQ7,Q22720,Q54Y08,P09851,P50904,P20936,Q8T498,Q3UHC7	XP_012153858.1,XP_011062965.1,XP_011875541.1,XP_012251278.1,XP_006620250.1,XP_012056776.1,XP_011632876.1,XP_011687807.1,XP_011267649.1,XP_012536704.1,XP_011151380.1,XP_003700314.1,XP_011062966.1,XP_011875543.1,XP_012228445.1,XP_011632877.1,KDR14091.1,XP_011151381.1,XP_012228447.1,XP_001943934.2	KOG3508,KOG2059,KOG1826,KOG0197,KOG1028,KOG1012	IPR000008,IPR001936,IPR001849,IPR008936,IPR001562,IPR011993,IPR023152	GO:0005096,GO:0005515,GO:0005622,GO:0043547,GO:0051056
TR106447_c0_g1	Transcription initiation factor IIB	Q8W0W3,Q9SS44,P48513,P48512,P29054,Q5R886,Q4R3J5,Q00403,P62916,P62915,Q2KIN8,Q9NHP7,P29052,O16991,Q8SRP3,Q54FD6,O28970,A5UKA1,O13749,Q05959	XP_008785330.1,XP_010920217.1,XP_008788640.1,XP_010935048.1,XP_010934192.1,XP_008788361.1,XP_007015120.1,XP_010269721.1,XP_009409174.1,XP_009388781.1,XP_002277679.1,XP_012090036.1,XP_010941281.1,XP_009409510.1,XP_012090034.1,EMT25381.1,ACF84713.1,XP_008799413.1,XP_002513521.1,XP_004957467.1	KOG1597	IPR000812,IPR023486,IPR013763,IPR013150	GO:0003743,GO:0006352,GO:0006355,GO:0006413,GO:0008270,GO:0010440,GO:0017025	K03124
TR106458_c0_g1	Protein FAR1-RELATED SEQUENCE 5	Q9SZL8,Q9SZL7,Q9LIE5,Q6NQJ7,Q3EBQ3,Q9SWG3,Q9ZVC9,Q9SSQ4,Q9M8J3,Q3E7I5,Q9SY66,Q5UBY2,Q9S793	XP_008777507.1,XP_008777506.1,XP_010941614.1,XP_008777505.1,XP_008777503.1,XP_010927108.1,XP_010927109.1,XP_010927107.1,XP_008811123.1,XP_009387977.1,XP_009387976.1,XP_008787331.1,XP_010942431.1,XP_010923743.1,XP_010923745.1,XP_009409124.1,XP_009409120.1,XP_009409125.1,XP_009381611.1,XP_009381610.1		IPR031052	GO:0006355	K17604
TR10650_c0_g1	UbiA prenyltransferase domain-containing protein 1	Q9V3R8,D3ZG27,Q9DC60,Q9Y5Z9,D2HKB0,Q5ZKS8,Q28HR4,E7FB98,Q54K99,P39582,P32166,P44739,P9WIP3,P9WIP2,P65651,O07134	XP_001952449.1,KDR06413.1,XP_973123.1,XP_012258767.1,XP_013101376.1,EHJ65034.1,ENN81695.1,BAN20770.1,XP_002426710.1,XP_012234816.1,XP_003399251.2,XP_003487899.1,XP_005184168.1,XP_003691849.1,XP_013189746.1,XP_012148700.1,XP_011560437.1,KMQ91146.1,KNC25363.1,XP_625148.1	KOG4581	IPR000537,IPR026046	GO:0004659,GO:0008152,GO:0016021
TR10651_c0_g1	Fe(2+) transport protein 2	O64738,Q6L8F9,O81850,Q8W245,Q6L8G0,Q8W246,Q8S3W4,O81123,Q6L8G1,Q9FIS2,Q38856,O23039,Q9SLG3,Q75HB1	XP_008789144.1,XP_008789142.1,XP_010937904.1,XP_009416298.1,XP_010257099.1,XP_003544893.1,XP_010089517.1,XP_002514504.1,XP_010043412.1,XP_002276231.1,CDP09221.1,XP_007205467.1,KDO66956.1,XP_006425108.1,XP_006488556.1,NP_180569.1,NP_001238802.1,XP_010321288.1,XP_003615761.1,XP_003551243.1	KOG1558	IPR003689	GO:0006829,GO:0009507,GO:0009579,GO:0009624,GO:0016020,GO:0046873,GO:0055085	K14709
TR106546_c0_g1	Protein daughter of sevenless	Q9VZZ9	XP_008184464.1,XP_002422726.1,XP_011306796.1,XP_011306795.1,XP_012288175.1,XP_008560698.1,XP_012288174.1,KDR23763.1,NP_001135927.1,XP_012218078.1,XP_012255741.1,XP_011345832.1,XP_011262436.1,XP_008203716.1,XP_011648407.1,XP_011648406.1,XP_394316.3,XP_003696877.1,XP_006612419.1,XP_011880031.1
TR10658_c0_g1	UPF0160 protein MYG1, mitochondrial	O17606,Q9JK81,Q641W2,Q9HB07,Q58DG1,Q55G91,Q9P7T6,P40093,Q9Z862,Q9PK08,O84391	NP_001155657.1,XP_010725109.1,XP_005062367.1,XP_011596323.1,XP_010725108.1,XP_005533327.1,XP_010563456.1,XP_008475476.1,ELU12172.1,XP_011550807.1,XP_002128622.3,XP_004226353.1,XP_013147303.1,XP_013189939.1,XP_013189938.1,XP_002611179.1,XP_004925768.1,AAH73028.1,AAI06266.1,AAI28922.1	KOG2948	IPR003226
TR10664_c0_g1	Protein Shroom2	Q27IV2,A2ALU4,Q9ULL8,Q7TP36,Q13796,Q1W617,Q8TF72,Q9QXN0,Q09JY9,A1Z9P3,Q01613,Q2M3G4	XP_008181573.1,XP_008181574.1,XP_008181572.1,XP_008181571.1,EFN86985.1,XP_012523622.1,EGI58420.1,EFZ12640.1,XP_011135662.1,KDR10163.1,EFA01017.1,EFN71039.1,KMQ97438.1,EZA60582.1,XP_011065760.1,XP_011065762.1,XP_012230562.1,XP_012230575.1,XP_012230571.1,XP_012230537.1		IPR014799,IPR027685	GO:0051015
TR10674_c0_g1	V-type proton ATPase 16 kDa proteolipid subunit	P50515,P31413,Q00607,P25515,Q26250,P27449,P23956,O18882,O16110,P63081,P63082,P23380,P31403,P55277,Q03105,Q43362,P23957,Q17046,O24011,Q40585	CBQ67921.1,ETS63752.1,XP_011386355.1,EST06446.1,CDW99629.1,GAA95003.1,XP_007881878.1,XP_003328705.2,CCU98024.1,XP_013241267.1,KDE06817.1,XP_009269758.1,CDR44636.1,XP_007406709.1,XP_007867076.1,KEI36219.1,GAC73748.1,XP_007280971.1,XP_007591540.1,XP_008044944.1	KOG0232,KOG0233	IPR002379,IPR011555,IPR000245	GO:0003779,GO:0005622,GO:0006623,GO:0006878,GO:0006879,GO:0006897,GO:0007033,GO:0015078,GO:0015991,GO:0016021,GO:0033179	K02155
TR10676_c0_g1	Ribosome assembly factor mrt4	Q9UKD2,Q9D0I8,A4FV84,Q86HD3,G0S616,Q7S302,Q9USZ6,Q6FJ04,P33201,Q75DK9,Q9DG68,O74864,Q9UXS5,P13553,B0R4W1,Q8TZJ8,B6YSX9,Q5JH36,P57691,Q42112	XP_001952134.1,BAH71592.1,XP_010343819.1,XP_012888313.1,XP_003989662.1,XP_006145273.1,XP_005409843.1,XP_002750411.1,XP_004024831.1,XP_005317582.1,XP_004637723.1,XP_011789423.1,XP_006914361.1,NP_057267.2,XP_012512390.1,BAB55205.1,XP_012295187.1,XP_007978463.1,XP_003814481.1,XP_012643161.1	KOG0815,KOG0816	IPR001790	GO:0005654,GO:0005730,GO:0005840,GO:0031965,GO:0042254,GO:0044822	K14815
TR10680_c0_g1	Pentatricopeptide repeat-containing protein At3g53360, mitochondrial	Q9LFI1,Q9SIT7,Q9CAA8,A8MQA3,Q9SY02,Q9SI53,Q9LIQ7,Q9SHZ8,Q5G1T1,Q9FXA9,Q9SMZ2,Q9LW63,Q9SVP7,Q9FJY7,Q9LW32,Q683I9,Q7Y211,P0C899,Q9FIB2,Q9SN39	XP_010923888.1,XP_008806485.1,NP_001141715.1,XP_004976247.1,XP_002448197.1,XP_008661634.1,XP_006656121.1,EMT33485.1,XP_003581434.1,EAZ01101.1,EEE65786.1,NP_001057720.1,XP_010277183.1,CBI32698.3,XP_010653538.1,XP_008239469.1,ERN01951.1,XP_006840276.2,XP_004306236.1,XP_008387621.1	KOG4197,KOG0568	IPR002885,IPR011990	GO:0005515,GO:0005739
TR10688_c0_g1	LIM/homeobox protein Lhx3	P53412,Q90421,Q9UBR4,P36200,O97581,P50481,Q969G2,P53776,Q25132,P20271,P29674,P37137,Q5IS89,Q5IS44,P63007,P63006,P63008,Q9H2C1,P61376,P61375	XP_008181809.1,XP_001944208.2,XP_008475411.1,XP_008193583.1,XP_008193584.1,EFA04155.1,XP_002426343.1,KDR23680.1,XP_005179782.1,XP_013105024.1,XP_011197794.1,XP_011190719.1,XP_011197792.1,XP_012155171.1,XP_011190717.1,XP_013105023.1,KNC23913.1,XP_012155170.1,XP_011190715.1,XP_319836.3	KOG0490,KOG1703,KOG1044,KOG0849,KOG1701,KOG0484,KOG1704,KOG4577,KOG1146,KOG0843,KOG0494,KOG0489,KOG2251,KOG0493	IPR001356,IPR009057,IPR001781,IPR017970	GO:0005634,GO:0006355,GO:0008270,GO:0016740,GO:0043565	K09370
TR10690_c0_g1	Oxygen-dependent choline dehydrogenase	P18173,P18172,B3PTE0,B5ZUG2,Q2KB43,Q1MJU4,C3MIE4,Q985M5,A6U6Y8,B9JBA2,Q8UH55,P54223,Q6D6D9,C6DKY4,A5WA97,Q88CW6,B0KN19,Q1IG70,Q1QXE1,Q8PPG8	XP_001952665.1,XP_003242859.1,XP_008476546.1,KDR12457.1,XP_008471693.1,XP_001945793.2,KDR16287.1,XP_011169822.1,XP_008475048.1,ACU32627.1,XP_002074106.1,AEE63426.1,XP_012061269.1,XP_011194067.1,XP_002053496.1,XP_002041358.1,NP_651466.1,XP_004519844.1,XP_011339416.1,XP_001954389.1	KOG1238	IPR000172	GO:0006066,GO:0008812,GO:0046872,GO:0050660,GO:0055114	K00108
TR106919_c0_g1	Protein kinase-like domain		XP_009400386.1,XP_010918290.1,XP_008807897.1,XP_008807896.1,XP_008807895.1,XP_008812382.1,XP_010432275.1,XP_010446918.1,XP_010103247.1,XP_011015299.1,CDP01781.1,XP_003629108.1,XP_012573189.1,NP_974689.1,XP_012573188.1,XP_002277212.1,XP_010437462.1,XP_012065407.1,CAN70006.1,XP_002307217.1	KOG1290	IPR011009,IPR008271,IPR000719	GO:0004674,GO:0005524,GO:0006468	K08832
TR10696_c0_g1	Cysteine-rich with EGF-like domain protein 2	Q7SXF6,Q5XH36,Q4V7M2,Q4V7F2,Q91XD7,Q6UXH1,Q5EA46,Q96HD1,Q60438,Q2KIT5,Q9CYA0,Q4G063,Q80T14,Q8R4Y4,Q86XX4,Q9NY15,O08999,Q14767,P41413,O15230	XP_008188206.1,XP_001945868.1,KDR15629.1,XP_008470676.1,KNC20975.1,XP_002429858.1,XP_011183910.1,XP_012054108.1,XP_011210020.1,XP_002002630.1,XP_001961589.1,XP_002051293.1,EGI66326.1,XP_011052976.1,XP_001357092.1,XP_004533355.1,XP_971778.1,XP_011135743.1,XP_012280215.1,XP_002066646.1	KOG4260,KOG1836,KOG1225,KOG1218,KOG1214,KOG1217	IPR018097,IPR006212,IPR002049,IPR009030,IPR013032,IPR000742	GO:0005509,GO:0005515,GO:0008270
TR1069_c0_g1			XP_010908403.1,XP_010922554.1,XP_008805394.1,XP_008805388.1,XP_008805372.1,XP_008805380.1,XP_008805020.1,XP_008805403.1
TR10707_c0_g1	Protein SET	Q01105,Q9EQU5,Q63945,Q9H2G4,Q9BE64,P53997,Q7TQI8,Q9H0U9,P13825,Q5R5G8,Q0P5N2,P0DME0,Q9UJ04,O88852,P78920,Q69ZB3,Q18240	XP_001730899.1,XP_007879998.1,ETS60570.1,GAC77468.1,GAK66666.1,XP_011391634.1,XP_012191938.1,CDS00090.1,EST08632.1,CBQ69718.1,CCF49225.1,CDI55794.1,XP_013240896.1,EUC63043.1,KNZ79661.1,KLO20470.1,XP_001828638.1,CCU98299.1,KIO30000.1,EPS99080.1	KOG1508,KOG1507	IPR002164	GO:0005634,GO:0006334
TR107092_c0_g1	Cytochrome c	Q96VP3,Q41346,P29380,P00048,P00047,Q4HVX7,P59218,Q6C9Q0,P00049,O13393,P00046,P00041,P53698,P00045,P19681,O93863,Q6Q4H8,P56205,P00043,P00042	XP_008021236.1,KNG44991.1,EMD96120.1,XP_001805810.1,XP_007690255.1,Q96VP3.1,AEH41464.1,XP_002792003.1,Q41346.1,XP_007800184.1,XP_003836467.1,XP_007920069.1,EKG17922.1,KIW06260.1,EEH35221.2,EHL00303.1,XP_010762357.1,EMF17908.1,KKY38111.1,XP_007587417.1	KOG3453	IPR002327,IPR009056	GO:0005506,GO:0005758,GO:0006122,GO:0006123,GO:0009055,GO:0020037,GO:0070469	K08738
TR10716_c0_g2	Transmembrane protein 87A	Q8NBN3,Q8BXN9,Q28EW0,Q8BKU8,Q96K49,O13989,P32857,A6ZZS6,Q9NPR9	XP_008182263.1,XP_001950203.2,XP_001866238.1,XP_001662124.2,KNC28026.1,ETN63123.1,XP_013104540.1,XP_005184793.1,XP_973491.1,XP_011205617.1,XP_004531275.1,XP_002064949.1,XP_011189488.1,XP_317548.3,XP_001356551.1,XP_001846376.1,XP_012159668.1,XP_001988910.1,XP_002014761.1,XP_001965298.1	KOG2568	IPR009637	GO:0005634,GO:0006355,GO:0016021,GO:0032041,GO:0046969,GO:0046970,GO:0061647,GO:0070932,GO:0070933,GO:0097372
TR10718_c0_g1	Glycogen [starch] synthase, muscle	P54840,Q9U2D9,Q8MJ26,P13807,A7MB78,Q5R9H0,P13834,A2RRU1,Q9Z1E4,Q9VFC8,P17625,Q8VCB3,O93869,P23337,P27472,Q55GH4	XP_011645405.1,XP_011702564.1,XP_011551485.1,XP_011551484.1,ADA53796.1,XP_013185452.1,XP_013146655.1,XP_013177033.1,EFN70285.1,XP_012270983.1,XP_004930739.1,XP_011253404.1,XP_012270984.1,XP_011253403.1,XP_012217695.1,XP_011138536.1,XP_012057060.1,XP_012537177.1,EFN85082.1,XP_008179802.1	KOG3742	IPR008631	GO:0003777,GO:0004373,GO:0005524,GO:0005978,GO:0007018,GO:0016887,GO:0030286
TR10719_c0_g1			XP_001948631.1,KDR09307.1,EHJ68648.1,XP_011561139.1,XP_012551981.1,XP_013187776.1,XP_013163147.1,XP_013136955.1,XP_011563524.1,XP_003707906.1,XP_011144328.1,XP_011144327.1,KMQ95589.1,XP_008551727.1,XP_012227594.1,XP_003492157.1,XP_011869137.1,XP_011869136.1,XP_011168070.1,XP_011168069.1
TR10722_c0_g2	Atlastin-1	Q0ZHH6,Q91YH5,Q6DD88,Q6PST4,Q8BH66,Q58D72,Q5R4P1,Q8WXF7,Q60HD2,Q6GN29,Q95LN3,Q8NHH9,Q6PA06,Q9VC57,Q08DF2,O70418,Q9ULX5,Q96DY5,Q96PP9,P32456	XP_321004.2,XP_001663157.1,XP_012275818.1,XP_012275816.1,KFB36936.1,XP_012275817.1,XP_011872515.1,XP_011646468.1,XP_012257837.1,XP_012257839.1,XP_011170693.1,XP_012257838.1,XP_011262475.1,EFN64162.1,XP_011305187.1,XP_011305185.1,XP_011305186.1,XP_011305184.1,XP_001948755.2,XP_003243550.1	KOG2037	IPR015894,IPR027417,IPR003191,IPR030386	GO:0003924,GO:0005525
TR10724_c0_g1	1-phosphatidylinositol 3-phosphate 5-kinase	O96838,Q9Z1T6,Q9Y2I7,Q0WUR5,O59722,B0G126,Q9SSJ8,Q9LUM0,P34756,Q9XID0,O48709,Q9SFB8,Q56YP2,Q8RY89,Q8L796,Q8L850,Q9LMN1,O13853,Q9SUI2,Q9M149	XP_001947777.2,XP_011310721.1,XP_011640155.1,XP_008558177.1,XP_008558174.1,XP_970298.1,XP_011497004.1,XP_011640154.1,KMQ96366.1,XP_011064558.1,XP_012058811.1,EGI59163.1,XP_012143571.1,XP_012269678.1,XP_003704607.1,XP_006612989.1,XP_012235504.1,XP_011335065.1,XP_393666.4,XP_012274491.1	KOG0229,KOG0230	IPR002423,IPR016034,IPR002498,IPR027483,IPR027484	GO:0005524,GO:0016307,GO:0035556,GO:0044267,GO:0046854,GO:0046872	K00921
TR10738_c0_g3	Enhancer of polycomb protein		XP_010531963.1,XP_002266845.1,XP_012086614.1,XP_008806172.1,XP_006441935.1,XP_010691079.1,XP_007215360.1,XP_010913235.1,BAJ33774.1,XP_007151663.1,XP_010928160.1,XP_006389930.1,KNA16458.1,XP_011092226.1,XP_011012292.1,XP_006374729.1,XP_011011664.1,XP_010913982.1,XP_003541324.1,XP_006416791.1	KOG2261	IPR024943	GO:0006357,GO:0032777	K11322
TR107412_c0_g1
TR10742_c0_g1			XP_010908388.1,XP_008813315.1,XP_008809104.1,XP_008809103.1,XP_010918259.1,XP_009382068.1,XP_009382069.1,XP_010935294.1,XP_010935293.1,XP_010911393.1,XP_008812304.1,XP_008812297.1,XP_010266184.1,XP_008798221.1,XP_009396146.1,XP_010247087.1,XP_008235965.1,XP_007201207.1,XP_006384849.1,XP_011040801.1				K11723
TR10746_c0_g1	ATP synthase F(0) complex subunit C2, mitochondrial	P56384,Q3ZC75,Q71S46,P48201,Q5RFL2,Q06055,Q5RAP9,Q9CR84,P32876,P17605,Q06645,P07926,Q06646,Q06056,P05496,A1XQS5,P56383,Q9U505,Q9BKS0,A8XDX2	NP_778180.1,XP_006972509.1,XP_005065204.1,XP_008853525.1,XP_005346644.1,NP_001266789.1,NP_001238750.1,XP_003498371.1,XP_005393227.1,XP_004660376.1,XP_004375543.1,XP_002712346.1,ERE71959.1,XP_002749357.1,NP_001185663.1,XP_010605348.1,XP_004577096.1,XP_006204948.1,XP_004774441.1,XP_008588368.1	KOG3025,KOG3544	IPR000454,IPR002379,IPR020537	GO:0007568,GO:0008289,GO:0015078,GO:0015986,GO:0015991,GO:0016021,GO:0031966,GO:0045263,GO:0045471	K02128
TR10752_c0_g2	Activin receptor type-1	Q05438,P36898,O00238,P36894,Q78EA7,P36895,P80201,Q04771,Q28041,P37172,Q5CD18,P80204,Q64729,O46680,P36897,Q90ZK6,Q8K348,P70539,Q8NER5,P36896	XP_001949377.2,XP_012289154.1,XP_012252849.1,XP_012289155.1,XP_011500540.1,XP_003491200.1,XP_012171944.1,XP_011297498.1,XP_391989.2,XP_011050029.1,XP_011344498.1,EGI70877.1,XP_011157317.1,XP_011050021.1,XP_003699808.1,XP_012145084.1,XP_012540173.1,XP_011700057.1,KDR24051.1,XP_012064204.1	KOG1187,KOG0192,KOG0197,KOG0200,KOG0196,KOG2052,KOG0578,KOG0201,KOG0198,KOG0193,KOG3653,KOG0587,KOG0580,KOG0660,KOG0194,KOG0586,KOG4721,KOG1026,KOG0574,KOG0583,KOG0581,KOG4278,KOG1095,KOG0032,KOG0576,KOG4645,KOG1025,KOG1094,KOG0585,KOG1023,KOG0590,KOG0597,KOG0986,KOG0611,KOG0595,KOG4250,KOG0666,KOG0591,KOG1989,KOG0669,KOG0575	IPR003605,IPR000472,IPR011009,IPR008271,IPR002290,IPR000719,IPR017441,IPR000333,IPR001245	GO:0004702,GO:0005024,GO:0005524,GO:0006468,GO:0007178,GO:0016021,GO:0023014	K14510
TR10760_c0_g1	Deoxyribodipyrimidine photo-lyase	P34205,Q28811,Q9SB00,Q6F6A2,P58818,P12769	XP_008555956.1,XP_008211914.1,XP_008211913.1,XP_001603285.2,XP_009060728.1,XP_008211911.1,XP_008211910.1,XP_011422754.1,EKC26192.1,XP_012254557.1,ETN58118.1,KFB48037.1,XP_013133239.1,XP_313925.3,XP_001845657.1,XP_013176566.1,XP_011561244.1,XP_004930027.2,XP_001653955.1,XP_001949151.1	KOG0133	IPR006050,IPR008148,IPR005101,IPR014729	GO:0003904,GO:0004553,GO:0005975,GO:0006281	K01669
TR10767_c0_g1	40S ribosomal protein S18	Q8ISP0,P0CT67,P0CT66,Q8IT98,Q962R1,Q8JGS9,Q90YQ5,P62271,P62272,P62270,P62269,A5JST6,Q5TJE9,Q3T0R1,P34788,P0CX56,P0CX55,P41094,Q869U7,P49202	XP_007922640.1,KDB13450.1,XP_007777709.1,EMF15810.1,XP_007917081.1,XP_003855088.1,XP_007812475.1,XP_007680706.1,KJZ79014.1,CEJ94964.1,KND95372.1,XP_007587552.1,CCE33710.1,KKY26940.1,KIE00057.1,KEQ77552.1,XP_001557449.1,KIX92301.1,XP_006963908.1,KIN06077.1	KOG3311	IPR001892,IPR010979,IPR018269,IPR027437	GO:0003723,GO:0003735,GO:0005840,GO:0006412	K02964
TR107756_c0_g1	Small nuclear ribonucleoprotein E	Q9VLV5,A1XQR9,P62305,P62304,P62303,A4FUI2,Q7ZUG0,A8XDT0,Q9XTU6,Q9USZ3,Q12330	NP_001156839.1,XP_003398590.1,XP_012274550.1,XP_011685583.1,XP_012541685.1,XP_011637833.1,XP_011066096.1,XP_008544580.1,XP_003249437.1,XP_012229837.1,XP_011153149.1,XP_011334649.1,XP_011311191.1,XP_011882487.1,XP_001600882.1,XP_003736146.1,XP_001631239.1,XP_012261657.1,XP_005176707.1,XP_008190827.1	KOG1774	IPR001163,IPR010920,IPR027078	GO:0000398,GO:0005681	K11097
TR10775_c0_g1	Quinone oxidoreductase	Q9HCJ6,Q80TB8,Q8JFV8,Q99536,Q3MIE4,Q62465,P19333,Q53FA7,O97764,P96202,Q7TXL8,P11415,Q08257,P42865,Q6AYT0,Q28452,Q0MVN8,P47199,Q5R4S7,O35017	XP_011141675.1,XP_011066461.1,XP_003704130.1,XP_011686600.1,XP_011648270.1,XP_011871907.1,XP_011267227.1,XP_012284345.1,XP_012233358.1,XP_011351208.1,XP_003399759.1,XP_012540381.1,XP_003493681.1,XP_006570250.1,XP_012257117.1,XP_012551929.1,XP_013162873.1,NP_001093281.1,XP_013162872.1,XP_001944016.1	KOG1198,KOG1196,KOG1202,KOG0025,KOG1197,KOG0024	IPR011032,IPR013154,IPR016040,IPR002085,IPR020843	GO:0008270,GO:0016491,GO:0055114
TR10775_c0_g2	Quinone oxidoreductase	Q9HCJ6,Q80TB8,Q8JFV8,Q99536,Q3MIE4,Q62465,P19333,Q53FA7,O97764,P96202,Q7TXL8,P11415,Q08257,P42865,Q6AYT0,Q28452,Q0MVN8,P47199,Q5R4S7,O35017	XP_011141675.1,XP_011066461.1,XP_003704130.1,XP_011686600.1,XP_011648270.1,XP_011871907.1,XP_011267227.1,XP_012284345.1,XP_012233358.1,XP_011351208.1,XP_003399759.1,XP_012540381.1,XP_003493681.1,XP_006570250.1,XP_012257117.1,XP_012551929.1,XP_013162873.1,NP_001093281.1,XP_013162872.1,XP_001944016.1	KOG1198,KOG1196,KOG1202,KOG0025,KOG1197,KOG0024	IPR011032,IPR020843,IPR002085,IPR016040,IPR013154	GO:0008270,GO:0016491,GO:0055114
TR10784_c0_g1	ATP-dependent Clp protease proteolytic subunit 1	Q9S834,Q3MFR5,Q5N1P6,O34125,Q8YXH5,Q7M7M3,P54416,Q3M726,Q8YQX8,Q8DLI2,Q2JV68,Q59993,Q7VIN7,A7HFV9,Q2JIP1,A2SFB5,Q5N665,P54415,Q7UZK7,Q8DJZ9	XP_010938253.1,XP_010938254.1,XP_010938252.1,XP_010921577.1,XP_008808669.1,XP_008808670.1,KFK42613.1,XP_006418328.1,XP_008781113.1,XP_007051117.1,XP_010481074.1,XP_010457238.1,XP_006305466.1,XP_008235142.1,NP_563657.1,XP_002889406.1,CDP17063.1,XP_011079547.1,XP_012479669.1,XP_010674653.1	KOG0840	IPR023562,IPR029045	GO:0000023,GO:0004252,GO:0005524,GO:0006508,GO:0009534,GO:0009840,GO:0009941,GO:0019252	K01358
TR10784_c0_g2	ATP-dependent Clp protease proteolytic subunit 1	Q9S834,Q3MFR5,Q5N1P6,O34125,Q8YXH5,Q7M7M3,P54416,Q3M726,Q8YQX8,Q8DLI2,Q2JV68,Q59993,Q7VIN7,A7HFV9,Q2JIP1,A2SFB5,Q5N665,P54415,Q7UZK7,Q8DJZ9	XP_010938253.1,XP_010938254.1,XP_010938252.1,XP_010921577.1,XP_008808669.1,XP_008808670.1,KFK42613.1,XP_006418328.1,XP_008781113.1,XP_007051117.1,XP_010481074.1,XP_010457238.1,XP_006305466.1,XP_008235142.1,NP_563657.1,XP_002889406.1,CDP17063.1,XP_011079547.1,XP_012479669.1,XP_010674653.1	KOG0840	IPR023562,IPR029045	GO:0000023,GO:0004252,GO:0005524,GO:0006508,GO:0009534,GO:0009840,GO:0009941,GO:0019252	K01358
TR10798_c0_g1
TR108169_c0_g1	F-box/LRR-repeat protein 20	Q7XVM8,Q9LPW7,Q2R3K5,Q9LW29,Q0DKP3,Q570C0,Q9ZR12,Q8RWQ8,Q9LTX2,O04197,A6H779,Q96IG2,Q58DG6,Q9CZV8	XP_008791063.1,XP_009404746.1,XP_009386581.1,KJB40642.1,XP_012489456.1,KHG11169.1,XP_008805287.1,AGH62009.1,XP_010909072.1,XP_010929637.1,AEQ94093.1,XP_007031984.1,XP_012446199.1,XP_010096050.1,ADL70252.1,ADL70248.1,KHG11704.1,ADB92057.2,ADL70254.1,ADB92058.1	KOG1947,KOG4341
TR10823_c0_g2	Phospho-2-dehydro-3-deoxyheptonate aldolase, Trp-sensitive	P32449,P14843,P79023,Q9UT09,Q09755,P34725,P0AB91,P0AB92,P0A1B5,P0A1B6,P00888,P57224,P44303,P46245,O54459,Q89AW0,P35170,P00887,Q8X5W4,Q8FH32	EHK44002.1,EHK23606.1,XP_006670520.1,KKO96443.1,KDB13940.1,KJZ78563.1,XP_006965030.1,KJK83917.1,XP_007818537.1,XP_007811129.1,KFG80179.1,KID92759.1,KIE01725.1,KID78217.1,KFA67632.1,KEY75071.1,KHO01616.1,CEJ93969.1,EQK99086.1,KND86941.1		IPR013785,IPR006219,IPR006218	GO:0003849,GO:0009073,GO:0009423
TR10831_c0_g1	Synaptosomal-associated protein 25	Q9Z2P6,Q9ERB0,Q5R5K4,O95721,Q0II86,P83351,P60881,Q5R1X1,P60879,P60877,P60880,P60878,Q17QQ3,Q5NVG5,P36977,Q5TZ66,O00161,Q6PC54,P36978,P36976	NP_001155628.1,XP_012284907.1,XP_001606393.1,XP_008548390.1,XP_012253435.1,XP_003402760.1,XP_003489583.1,XP_624421.1,XP_006610561.1,XP_011498427.1,XP_003690694.1,XP_011559605.1,KOB78302.1,XP_003704656.1,XP_004928899.1,XP_011702184.1,XP_011347014.1,XP_013142389.1,XP_013167869.1,XP_011313155.1	KOG3065	IPR000727	GO:0005515
TR10836_c0_g1			XP_007919870.1,EME48459.1,XP_007678475.1,KIW23411.1,KIW10499.1,KIW46491.1,XP_008725423.1,XP_007759429.1,KIW65425.1,KEQ65603.1,XP_013287580.1,XP_013313671.1,KIY03447.1,KEQ72744.1,KIV79517.1,XP_007777684.1,EMF16214.1,KNG89926.1,KEQ85396.1,XP_013263348.1
TR10837_c0_g1	Inositol-3-phosphate synthase	P42803,O64437,Q9FPK7,Q41107,Q9LX12,P42801,Q9FYV1,Q9JHU9,Q38862,Q9SSV4,Q9LW96,Q2NL29,Q9S7U0,Q6DDT1,Q96348,Q7ZXY0,Q6AYK3,Q9NPH2,Q4R6E3,Q54N49	XP_002608633.1,XP_006623674.1,XP_013200956.1,XP_008556593.1,KNC24206.1,XP_011702940.1,XP_012273112.1,XP_001986082.1,KDR18213.1,XP_011197891.1,XP_003384285.1,XP_005176979.1,XP_013112333.1,XP_011059227.1,XP_012062538.1,XP_011403565.1,XP_011646772.1,XP_003403362.1,XP_003484397.1,XP_001949202.1	KOG0693	IPR013021,IPR002587,IPR016040	GO:0004512,GO:0006021,GO:0008654	K01858
TR10848_c0_g1			XP_010912918.1,XP_008808163.1,XP_008808162.1
TR108522_c0_g1	Armadillo-like helical		XP_008804326.1,XP_008813087.1,XP_008813088.1,XP_003629733.1,XP_004504314.1,XP_003531251.1,XP_007159431.1,XP_006580164.1,XP_010934640.1,XP_010934649.1,XP_009791368.1,XP_009617273.1,XP_010923358.1,KMZ65965.1,XP_006367597.1,KHN47982.1,XP_009805031.1,XP_004228963.1,XP_006340074.1,KJB66060.1	KOG2171	IPR011989,IPR016024	GO:0005976,GO:0006886,GO:0008536,GO:0009664,GO:0044237,GO:0044464
TR10880_c0_g1	Eukaryotic translation initiation factor 3 subunit H	Q9GV27,Q170C2,B0WDA9,Q7PVR3,B4JAS7,Q9U9Q4,B3N4F1,B4LTW0,B4KGS4,B4I1C2,B3MP94,B4P3T9,B5DJJ2,B4N116,B5RI54,Q6AXJ2,Q5PR67,Q5PPY6,B5FY35,Q91WK2	XP_001943874.1,XP_974497.1,AEE61698.1,ENN76178.1,NP_001036848.1,XP_013181441.1,XP_013200444.1,KDR10780.1,XP_013133510.1,XP_011339629.1,XP_011640504.1,BAM20575.1,EHJ68783.1,XP_011256186.1,XP_011875880.1,XP_011169317.1,KMQ90950.1,XP_011056951.1,XP_012540500.1,XP_011305345.1	KOG1560,KOG1555,KOG1554	IPR000555,IPR027524	GO:0001731,GO:0003743,GO:0005198,GO:0005515,GO:0005852,GO:0007155,GO:0015629,GO:0016282,GO:0033290	K03247
TR10885_c0_g1			XP_008812611.1,XP_010923782.1,XP_002271418.1,XP_011021338.1,XP_011097143.1,KNA19574.1,XP_009395550.1,XP_002532639.1,XP_007215158.1,XP_010551991.1,AFK44814.1,XP_008229328.1,CDP02724.1,XP_012089926.1,KHN47254.1,NP_001236321.1,XP_010062226.1,XP_012832555.1,XP_006346899.1,XP_004233481.1
TR10885_c0_g2			XP_008812611.1,XP_010923782.1,XP_002271418.1,XP_011021338.1,XP_011097143.1,KNA19574.1,XP_009395550.1,XP_002532639.1,XP_007215158.1,XP_010551991.1,AFK44814.1,XP_008229328.1,CDP02724.1,XP_012089926.1,KHN47254.1,NP_001236321.1,XP_010062226.1,XP_012832555.1,XP_006346899.1,XP_004233481.1
TR10898_c0_g1			XP_010908041.1,XP_008807075.1,XP_010918590.1,XP_008803436.1,XP_010935845.1,XP_010935844.1,XP_008787470.1,XP_010940495.1,XP_009386209.1,XP_009382781.1,XP_009398717.1,XP_002534079.1,XP_004307141.1,XP_008778944.1,XP_011101524.1,XP_009787646.1,XP_008778950.1,XP_009624215.1,XP_009624216.1,KDO45171.1
TR109010_c0_g1	UBX domain-containing protein 1	Q8GY23,Q8H0T4,Q04323,Q32KW2,Q8TF42,Q8BGG7,Q922Y1,Q6NXA9,Q499N6,E1BY77	XP_010905208.1,XP_008809942.1,XP_010929754.1,XP_008794951.1,XP_008794950.1,XP_008794949.1,XP_009404258.1,XP_009379977.1,XP_009379978.1,EEC69178.1,EEE53127.1,XP_006663997.1,XP_003575554.1,XP_010277573.1,XP_010277572.1,EMT26370.1,XP_002527362.1,KDP41504.1,XP_012068056.1,XP_006852879.1	KOG0939,KOG2689,KOG0944,KOG3734,KOG2028	IPR009060,IPR003903,IPR015940	GO:0004842,GO:0005515,GO:0016567,GO:0016874	K10592
TR10907_c0_g1	FK506-binding protein 1	P0CP94,P0CP95,O94746,Q6KBA8,Q4WLV6,P0C1J3,O42993,Q6CF41,Q6FMA3,Q6CX30,P20081,Q754K8,P48375,P68106,P68107,Q9Z2I2,P18203,P97534,O42123,Q6BX45	GAA99646.1,BAD01553.1,KEI40281.1,KDQ57117.1,CEI99896.1,CDS14314.1,XP_007270876.1,KDE02436.1,KIK65824.1,CEG71668.1,CCU97933.1,KLO16732.1,KIJ50400.1,XP_009547150.1,CEI89803.1,XP_007382932.1,GAO47250.1,CDH56767.1,XP_007846372.1,KII90565.1	KOG0549,KOG0543,KOG0544,KOG0552	IPR023566,IPR001179	GO:0000413,GO:0003755,GO:0006457	K09571
TR109091_c0_g1	Zinc finger protein 131	P42282,P17789,Q7KRI2,Q01295,Q24206,Q9W0K4,P42283,Q9V5M6,Q867Z4,Q9V5M3,Q8K3J5,Q7KQZ4,P42284,P14083,O43167,P52739,Q3B725,Q9W0K7,Q9CXE0,Q96MX3	XP_008189938.1,XP_008478297.1,XP_012258711.1,XP_012273010.1,XP_011701285.1,XP_011701284.1,XP_012527238.1,XP_011701283.1,XP_011160771.1,EFZ17581.1,XP_011160770.1,XP_011862816.1,XP_012229719.1,XP_012229717.1,XP_011862815.1,XP_003398554.1,XP_012229718.1,XP_012167778.1,XP_012167777.1,XP_012167775.1	KOG1721,KOG1074,KOG2461,KOG1181,KOG3863	IPR007087,IPR013087,IPR000210,IPR011333,IPR015880	GO:0003676,GO:0005515,GO:0005634,GO:0046872
TR109108_c0_g1			XP_008803335.1,XP_009393940.1,XP_010934499.1,XP_004133846.1,XP_008437990.1,XP_008775356.1,XP_007139783.1,XP_010261350.1,XP_006491467.1,XP_003624087.1,XP_004492796.1,NP_001236802.1,XP_012437685.1,XP_002276701.1,KJB49431.1,XP_010092580.1,KHN29315.1,XP_004306736.1,KHN40433.1,NP_001236738.1	KOG1603
TR109121_c0_g1	Exportin-4	Q499Y0,Q802D3,Q9ESJ0,Q9C0E2,Q5ZMR9,Q54UP5,Q9H2T7,Q99NF8,Q704U0,Q5ZLT0,Q569Z2,Q9GQN0,Q9EPK7,Q9UIA9,Q5R9G4	XP_003245507.1,XP_008184511.1,XP_008213045.1,XP_012251237.1,XP_011307073.1,XP_011258989.1,XP_008554970.1,XP_011498684.1,XP_012224949.1,XP_012525952.1,XP_011647101.1,XP_011049885.1,XP_012280513.1,XP_011701811.1,XP_012061794.1,XP_012280512.1,XP_008197770.1,BAH72727.1,EFA12680.1,EGI68369.1	KOG1410,KOG4541	IPR011989,IPR016024	GO:0005488,GO:0008080,GO:0008152,GO:0016021,GO:0022891,GO:0055085	K18460
TR10916_c0_g2
TR109185_c0_g1	Nucleoprotein TPR	A1Z8P9	XP_008181542.1,XP_008188325.1,XP_013190723.1,XP_011564806.1,XP_008561191.1,EHJ75409.1,XP_002063111.1,XP_004526425.1,XP_001845262.1,XP_011190838.1,XP_001664271.1,XP_002050701.1,XP_011202137.1,XP_011301181.1,XP_005188692.1,XP_002138863.1,XP_012149443.1,KOB75013.1,KMQ91239.1,XP_002017631.1	KOG4674
TR109193_c0_g1	Cytohesin-2	Q42510,Q9FLY5,F4K2K3,Q9LZX8,P97694,Q9QX11,O43739,Q15438,Q76MZ1,F4JSZ5,Q76MY7,Q99418,Q2KI41,Q9LPC5,P97696,O08967,P63034,Q92538,P63035,F4JN05	XP_010910154.1,XP_008776149.1,XP_010907327.1,XP_008776152.1,KDO83027.1,XP_006483103.1,XP_006438755.1,XP_004307475.1,XP_006591350.1,KHG15026.1,XP_010554303.1,XP_012458866.1,EPS60000.1,XP_004503167.1,KEH34745.1,XP_010278003.1,XP_008233655.1,XP_007163446.1,XP_003552830.1,XP_007045997.1	KOG0929,KOG0928,KOG0930,KOG0932,KOG0931	IPR000904,IPR023394	GO:0005086,GO:0032012,GO:0043547	K18443
TR109209_c0_g1	Insulin receptor	Q93105,O02466,P06213,P15127,P15208,Q9PVZ4,O73798,Q60751,P24062,P08069,P14616,P14617,Q9WTL4,Q64716,Q25410,P09208,Q968Y9,Q25197,Q5RB22,P21860	XP_008185917.1,CDI30232.1,KDR13786.1,AIY24638.1,XP_008549651.1,XP_008549652.1,XP_008549650.1,XP_011347281.1,XP_008549649.1,XP_008549647.1,XP_012280342.1,XP_012056411.1,XP_003393794.1,XP_003490625.1,NP_001233596.1,XP_006568757.1,XP_011864735.1,XP_006568759.1,XP_012228696.1,XP_011864732.1	KOG4258,KOG1025	IPR009030,IPR000494,IPR006212,IPR006211	GO:0004714,GO:0005524,GO:0007169,GO:0016021,GO:0018108
TR109215_c0_g1			XP_008808622.1,XP_008808394.1,XP_010941305.1,XP_010935092.1,XP_010920135.1,XP_008781048.1,XP_008788428.1,XP_010933330.1,XP_009412986.1,XP_009398694.1,XP_009398692.1,XP_009400192.1,XP_009407982.1,EYU36795.1,XP_012839186.1,XP_009334891.1,XP_007227659.1,KMZ70312.1,XP_008221240.1,XP_010266808.1
TR109401_c0_g1	DNA-directed RNA polymerase, mitochondrial	Q8BKF1,O00411,Q9LFV6,Q8L6J3,Q8L6J5,Q93Y94,Q8VWF8,P92969,O24600,Q8L6J1,P69242,P69243,P13433,P38671,O13993,Q8L6J2,P18147,P07659,P00573,P33540	ERL88798.1,XP_001654145.1,XP_001993208.1,XP_002066840.1,XP_002041660.1,XP_001968243.1,KMY87415.1,XP_001356998.2,XP_002077706.1,XP_002087499.1,NP_608565.1,XP_002052941.1,XP_967600.2,XP_002003545.1,XP_001961823.1,XP_013107948.1,KNC31315.1,XP_005175249.1,KDR22103.1,XP_001946877.1	KOG1038	IPR002092	GO:0003677,GO:0003899,GO:0005739,GO:0006351	K10908
TR109414_c0_g1	Disks large homolog 1	Q5PYH5,Q28C55,Q5PYH7,Q811D0,Q12959,Q62696,Q92796,Q62936,P70175,P78352,P31016,Q62108,Q6R005,Q5PYH6,Q15700,Q63622,Q91XM9,P31007,Q4H4B6,Q14160	XP_001948578.2,BAK23256.1,XP_012276374.1,XP_008201388.1,XP_008201387.1,XP_008190084.1,XP_008201384.1,XP_008201383.1,XP_008201382.1,XP_008201378.1,XP_008201380.1,XP_008201379.1,XP_008201381.1,XP_008201377.1,XP_013179861.1,XP_013179840.1,XP_013187267.1,XP_013187268.1,XP_013187264.1,XP_013179790.1	KOG3528,KOG0609,KOG0708,KOG3550,KOG3209,KOG3551,KOG0792,KOG3580,KOG4371,KOG3549,KOG0619	IPR001478,IPR001452,IPR016313	GO:0003824,GO:0005515,GO:0005975,GO:0043169
TR109446_c0_g1	Cytochrome c peroxidase, mitochondrial	Q4PD66,Q5B1Z0,Q4WLG9,Q4HWQ2,A4R606,Q6CAB5,Q7SDV9,P0CP56,P0CP57,A4QVH4,Q4ING3,P0C0V3,Q4PBY6,Q4WPF8,P0CP54,P0CP55,Q6URB0,Q6C7U1,Q6BIB1,Q6C0Z6	GAC76928.1,ETS63166.1,XP_007877759.1,CBQ72189.1,GAK63810.1,CDS00884.1,CCF53096.1,XP_012186212.1,XP_011387867.1,EST07894.1,CDI52817.1,XP_013245518.1,XP_001730416.1,CCU99238.1,XP_001212584.1,CCD55394.1,XP_001589069.1,ESZ92246.1,XP_001549579.1,CAK96652.1		IPR002016,IPR019794,IPR010255,IPR002207	GO:0004601,GO:0006979,GO:0020037,GO:0046872,GO:0055114	K00434
TR10944_c0_g1	Huntingtin	P51112,P42859,P42858,P51111,Q76P24	XP_008179451.1,XP_012141250.1,XP_003703484.1,XP_012141248.1,XP_012281571.1,XP_012536228.1,KDR16213.1,XP_011260691.1,XP_012268571.1,XP_011260690.1,XP_012224405.1,XP_012166671.1,XP_008206351.1,XP_011340295.1,XP_012242040.1,XP_012166670.1,XP_011068763.1,XP_011068764.1,XP_011068765.1,XP_003490229.1		IPR028426
TR109471_c0_g1	Toll-like receptor 4	P08953,Q9MYW3,Q9TSP2,O00206,Q8SPE8,Q9TTN0,Q68Y56,Q8SPE9,P58727,Q2V898,Q9GL65,Q9WV82,Q9DGB6,Q704V6,Q9DD78,Q0ZUL9,Q9QX05,Q9EPQ1,Q9QUK6,B3Y615	XP_001942733.2,XP_008182102.1,XP_008182116.1,XP_002431445.1,XP_012260509.1,KDR13629.1,XP_012276337.1,XP_002072704.1,XP_012534384.1,XP_011643169.1,XP_011255613.1,XP_011342489.1,XP_012235818.1,XP_012235817.1,AGK40934.1,XP_012217887.1,XP_012217885.1,EGI70800.1,XP_011158224.1,XP_011051564.1	KOG4641,KOG0619	IPR000157	GO:0005515,GO:0007165,GO:0016020
TR109477_c0_g1	Ribosome maturation protein SBDS	Q5RK30,P70122,A5D8M6,Q6DIT8,Q3SWZ6,Q5ZIY4,Q5RAZ2,Q9Y3A5,Q23202,Q86KZ5,O14179,Q07953,Q9YCU5,Q9V121,Q58011,O29759,O59220,Q8SUL0,O26781	XP_001943727.1,XP_001604171.1,XP_003702617.1,XP_011297246.1,XP_013180561.1,XP_003695442.2,XP_012264011.1,XP_003493435.1,AGM32728.1,XP_006621979.1,XP_396646.1,XP_013146074.1,XP_012231750.1,XP_011506524.1,XP_013195526.1,EHJ69704.1,XP_011559852.1,XP_004930407.1,XP_003397994.1,XP_012285076.1	KOG2917	IPR002140,IPR019783,IPR018023,IPR018978	GO:0042254	K14574
TR109496_c0_g1	Malate dehydrogenase, mitochondrial	Q9Y7R8,P17505,O02640,P04636,Q4R568,P08249,Q5NVR2,P40926,Q42972,P19446,Q9ZP06,P00346,P83373,P46488,P37228,Q32LG3,Q9LKA3,O82399,P17783,P83778	XP_013241053.1,CBQ67823.1,XP_012189071.1,XP_011386283.1,GAC73635.1,EST10020.1,GAK62262.1,CCF54147.1,CDI56898.1,XP_007882033.1,CDW99828.1,XP_001730321.1,AAD25927.1,GAA96214.1,KDQ28709.1,KDE02587.1,XP_007923449.1,XP_007412140.1,CBF71313.1,EMS19588.1	KOG1494,KOG1495,KOG1496	IPR001557,IPR010097,IPR022383,IPR015955,IPR001252,IPR016040,IPR001236	GO:0006099,GO:0006108,GO:0030060,GO:0044262	K00026
TR109510_c0_g1	Extracellular membrane protein, CFEM domain, fungi		KHN97271.1,EQL02345.1,XP_007811920.1,XP_007812617.1,KND89270.1,CCT72182.1,XP_003047666.1,ETR96842.1,KKP00320.1,EHK19700.1,NP_001142207.1,EHK49534.1,KFG78941.1,KFG80336.1,KLO90299.1,EXA43907.1,EWZ00487.1,EGU85927.1,KID72329.1,KJZ77233.1		IPR014005,IPR008427
TR109553_c0_g1			NP_001155588.1,NP_001155701.1,NP_001280360.1,XP_001946741.2,XP_003244311.2,XP_001951025.2
TR109565_c0_g1	Myc-type, basic helix-loop-helix (bHLH) domain		CBQ70344.1,XP_012190931.1,CDR99379.1,XP_007880675.1,CDI51876.1,XP_011387359.1,CCF54894.1,GAC72832.1,GAK62836.1,ETS61187.1,EST10114.1,KNF01811.1,XP_003307779.2,GAA98761.1,ESA20580.1,EXX72316.1,KNZ64163.1,EXX72315.1,XP_007405068.1,KDE07531.1		IPR011598	GO:0003942,GO:0003991,GO:0005737,GO:0006526,GO:0016310,GO:0046983,GO:0051287,GO:0055114
TR10964_c0_g1	Peroxidase 15	Q9SJZ2,O23237,Q39034,Q9SI16,Q42517,A7NY33,Q42578,Q9SI17,Q9FJZ9,Q9LEH3,O23474,Q9SD46,Q9FG34,P22195,P80679,Q9FLC0,P59121,Q96512,O80912,Q9LVL1	XP_008778721.1,XP_010937384.1,XP_010939688.1,XP_010273002.1,XP_009406625.1,XP_009798476.1,XP_009620687.1,AAW52721.1,XP_012492111.1,BAJ96692.1,XP_002271083.1,XP_010267162.1,KDP29721.1,XP_007047876.1,XP_012081617.1,CBI33137.3,NP_001063439.1,XP_006466258.1,AFK48770.1,XP_002310551.1		IPR019794,IPR000823,IPR002016,IPR010255,IPR019793	GO:0004601,GO:0005576,GO:0005773,GO:0005829,GO:0006979,GO:0009855,GO:0009944,GO:0010014,GO:0010075,GO:0016023,GO:0020037,GO:0042744,GO:0046872,GO:0055114	K00430
TR109660_c0_g1	Zinc finger matrin-type protein 2	Q9CPW7,Q96NC0,P34670,Q09776,Q12368	XP_001943233.3,KNC22490.1,NP_001005119.1,XP_013106123.1,XP_011200854.1,XP_011180661.1,NP_001088651.1,AHZ63131.1,XP_004519907.1,XP_002074374.1,XP_001956139.1,XP_002083611.1,XP_001971872.1,XP_002093677.1,NP_647881.1,XP_001353055.1,XP_002737824.1,XP_002424187.1,XP_008139470.1,XP_004586546.1	KOG4727	IPR022755,IPR003604	GO:0003676,GO:0008270	K12848
TR109728_c0_g1			XP_010938329.1,XP_010938330.1,XP_010938328.1,XP_010938331.1,XP_009417757.1,XP_008790854.1,XP_008790853.1,XP_008790852.1
TR109755_c0_g1	cAMP-dependent protein kinase type I-alpha regulatory subunit	P81900,Q26619,P00515,P13861,P12368,P12367,P31322,P31323,P12369,P31324,P31320,P09456,Q9DBC7,P31321,Q5REL1,P10644,P00514,P12849,Q5ZM91,P07802	XP_001944873.1,XP_972435.1,EFA06381.1,XP_011143487.1,XP_006613917.1,XP_006613916.1,XP_012254995.1,KDR08982.1,XP_012254994.1,XP_012149108.1,ENN72019.1,ERL91356.1,XP_003706858.1,XP_006564534.1,XP_012348568.1,XP_315029.3,KFB48083.1,XP_392905.2,XP_003698313.1,XP_012233253.1	KOG1113,KOG0614,KOG0498,KOG2378	IPR018488,IPR000595,IPR012198,IPR014710,IPR018490	GO:0005952,GO:0008603,GO:0016301,GO:0045859
TR10978_c0_g1	Protein cornichon homolog 2	P49858,P52159,Q5RDB5,O35372,O95406,Q5BIN6,Q22361,Q5BL21,Q5BJU5,O35089,Q6PI25,Q6ZWS4,Q8TBE1,D0Q0Y7,Q0VFK3,Q68EY2,Q401C0,Q3T126,Q5R9M4,Q9P003	NP_001155616.1,XP_001944808.1,BAN20758.1,XP_001652686.1,XP_001851278.1,XP_974854.1,KDR21662.1,XP_008193756.1,XP_011553731.1,XP_011190016.1,EFX67993.1,XP_002038156.1,XP_004929446.1,XP_319722.3,XP_001962156.1,XP_011207009.1,XP_004536196.1,XP_005184162.1,KOB76296.1,KNC25393.1	KOG2729	IPR003377	GO:0004703,GO:0005524,GO:0006468,GO:0016020,GO:0035556,GO:0038032
TR109875_c0_g1			XP_010919921.1,XP_008811256.1,XP_008801976.1,XP_010925650.1,XP_007149319.1,XP_010279619.1,XP_012081009.1,XP_010915541.1,XP_010915544.1,XP_010915543.1,XP_003546768.1,XP_003543150.1,ACJ85219.1,CDP06100.1,KHN47480.1,KGN53542.1,KHN29853.1,AII80417.1,CAN66658.1,XP_002277570.2	KOG2789		GO:0008152,GO:0008270,GO:0016874
TR109909_c0_g1	E3 ubiquitin-protein ligase XIAP	Q13490,Q62210,A1E2V0,O08863,Q24307,P41436,P41437,Q5BKL8,Q13489,O62640,A9ULZ2,Q8JHV9,Q90660,A5D8Q0,A9JTP3,Q60989,Q9R0I6,P98170,Q13075,Q9QUK4	XP_001942934.1,XP_008471269.1,XP_012276923.1,XP_012276922.1,XP_008554578.1,XP_012264181.1,XP_008554579.1,XP_011341977.1,XP_011137654.1,XP_011494114.1,XP_005189549.1,XP_011179517.1,XP_012163509.1,XP_011057783.1,XP_012060221.1,XP_011252796.1,XP_001657917.2,KFB47943.1,XP_004764518.1,XP_004416108.1	KOG1101,KOG4275,KOG1571,KOG1100	IPR001370,IPR001841,IPR013083	GO:0000166,GO:0004672,GO:0005515,GO:0006464,GO:0008270,GO:0050794	K15688
TR109916_c0_g1	1,3-beta-glucanosyltransferase gel4	P0C956,B0XVI5,P22146,O13318,P0C955,B0XT09,P56092,P43076,O74137,Q9P378,Q06135,Q9USU5,Q59VW6,Q08193,Q5AJY5,P0C7S9,B0XT72,P0C954,B0Y8H9,Q9Y7Y7	EWZ00570.1,EWZ46614.1,KKO98643.1,XP_006967590.1,KJZ74351.1,EHK49554.1,EHK21902.1,KJZ77654.1,EQL01663.1,EQK98763.1,KND87245.1,KDB11503.1,KID97796.1,KID88296.1,KID75481.1,CCE31924.1,KJK84378.1,KFG87321.1,XP_007820999.1,XP_007808308.1		IPR013781,IPR012946,IPR017853,IPR004886	GO:0003824,GO:0005975,GO:0016020
TR109935_c0_g1			EDM04447.1			GO:0002238,GO:0004602,GO:0005615,GO:0006749,GO:0007565,GO:0008430,GO:0010269,GO:0042493,GO:0042744,GO:0043295,GO:0051289,GO:0051412,GO:0070062
TR109989_c0_g1			XP_008182684.1
TR109994_c0_g1	Protein YOP1	Q4P0H0,P0CN16,P0CN17,Q51VY4,Q5BB01,Q871R7,Q4WTW3,Q9UU91,Q66IF1,Q6CE07,Q6BWH8,Q60870,B2RZ37,Q00765,Q5RE33,Q29RM3,Q32LG5,Q96HR9,Q6CP93,Q75A56	XP_013245358.1,EST09537.1,XP_007877988.1,CCF51444.1,XP_011392679.1,CBQ73923.1,XP_011390103.1,CDW94208.1,CDI54279.1,XP_012187366.1,CCU99537.1,KNZ60753.1,KNZ61482.1,GAK65549.1,GAC73082.1,XP_007403743.1,CDR45263.1,KDN38438.1,CCO27919.1,CCA77867.1	KOG1725,KOG1726	IPR004345	GO:0016021	K17279
TR110014_c0_g1	1-acylglycerol-3-phosphate O-acyltransferase ABHD5	Q8VD66,Q8TB40,Q5EA59,Q9DBL9,Q6QA69,Q5RBI4,Q8WTS1,Q5EE05,Q0J0A4,O22975,O14249,Q12385,Q04623,P53264,P23974,P19076,P23133,P27747,P46541,A2BGU9	XP_001951807.1,XP_001608148.1,XP_624988.3,XP_006624954.1,XP_003696464.1,XP_008550144.1,XP_012247457.1,XP_012170337.1,XP_003493698.1,XP_012170341.1,XP_011141673.1,XP_011141674.1,XP_006624955.1,XP_006570249.1,XP_011351176.1,XP_008550145.1,XP_012345998.1,XP_012284163.1,XP_003424604.1,XP_011066465.1	KOG4409,KOG1454	IPR000073,IPR029058
TR11002_c0_g1
TR110070_c0_g1	Protein of unknown function DUF716 (TMEM45)		XP_010913465.1,XP_008798077.1,XP_009413862.1,XP_002280785.1,CAN73131.1,CBI34984.3,XP_009615124.1,XP_002516040.1,XP_009335772.1,XP_008443466.1,XP_008379804.1,XP_004147448.1,XP_009758758.1,XP_010087310.1,XP_010091951.1,XP_010033251.1,XP_004232265.1,XP_010264858.1,XP_008341497.1,XP_012073360.1		IPR006904
TR110077_c0_g1	MICAL-like protein 1	D3ZEN0,Q8IY33,Q3TN34,Q8BGT6,Q8N3F8,D3ZQL6,E1BBG2,P05095,F1QH17,Q8CJ19,F6QZ15,Q8NDI1,Q3ZC55,P35609,Q9JI91,Q7RTP6,G3MWR8,Q69ZW3,P20111,Q0III9	XP_008190224.1,XP_011168148.1,XP_002422582.1,XP_003397491.1,XP_003492663.1,XP_006569903.1,XP_006614989.1,XP_006614986.1,XP_012344405.1,KDR08841.1,XP_011204822.1,XP_011153314.1,XP_012268898.1,XP_011256395.1,XP_008197388.1,XP_011256397.1,XP_011866642.1,XP_012223848.1,XP_003704533.1,XP_012277900.1	KOG0035,KOG0516,KOG4678,KOG0517,KOG4286,KOG0518,KOG1700	IPR001715	GO:0005515,GO:0008270,GO:0032456
TR11012_c0_g1	Calmodulin	Q93Z27,Q9MBG5,Q9LNE7,Q2QVI1,Q9SN89,Q9SRR7,Q9C9U8,Q0DZP5,Q9ZR02,O22845,Q9SU00,P60204,P60205,P60206,P61859,Q9UWF0,P61860,P61861,P0DH96,P0DH95	XP_008792514.1,XP_010922884.1,XP_008788142.1,XP_010931453.1,XP_009386983.1,XP_009411189.1,EMT00946.1,XP_004981299.1,XP_003557374.1,CBX24432.1,NP_001051679.1,ABA91426.1,EMS53836.1,EEC76405.1,XP_010921565.1,CBX25478.1,EEC68838.1,ABA96412.1,AAP73849.1,EAZ29031.1	KOG0027,KOG0028,KOG0032	IPR018247,IPR002048,IPR011992	GO:0005509	K13448
TR110146_c0_g1	Ubiquitin conjugation factor E4 A	O95155,Q9ES00,Q9HE05,Q09349,Q9LF41,P54860,A5PKG6,Q14139,Q5R9G3,Q6P7A2,E9Q735	XP_011065650.1,XP_002426709.1,XP_973165.1,XP_011265548.1,XP_003699245.1,XP_012525120.1,XP_012234757.1,XP_011876806.1,XP_012234755.1,XP_011876805.1,XP_011694331.1,XP_011694319.1,XP_011633097.1,XP_012285979.1,XP_011331792.1,XP_011156366.1,EFN76764.1,XP_011150999.1,KDR06412.1,XP_001943797.1	KOG2042	IPR003613,IPR019474,IPR013083	GO:0000151,GO:0006511,GO:0016567,GO:0016874,GO:0034450	K10597
TR110173_c0_g1	Probable LRR receptor-like protein kinase At1g51890	C0LGG6,Q9FZB1,C0LGG4,Q9LIG2,Q9SI06,Q9FN93,C0LGP2,Q9FZB8,Q9SNA3,C0LGG3,C0LGD8,C0LGQ7,O64483,C0LGL4,O81069	XP_010911083.1,XP_010907510.1,XP_010905905.1,XP_010917219.1,XP_009388599.1,XP_009385337.1,CDM84165.1,XP_009416725.1,XP_008794082.1,XP_009389377.1,XP_012699632.1,XP_006660476.1,XP_010925539.1,XP_006654673.1,XP_009388601.1,XP_010909696.1,XP_004963644.1,XP_006426826.1,ABF70114.1,XP_003566019.2	KOG1187		GO:0004674,GO:0005524,GO:0006468
TR11028_c0_g1	Uncharacterized protein At1g04910	Q8W486	XP_008784225.1,XP_010930789.1,XP_010912508.1,XP_009390064.1,XP_009390063.1,AFK46212.1,XP_010104478.1,XP_009362464.1,XP_009379852.1,XP_008378761.1,NP_001132122.1,XP_004299893.1,XP_009362462.1,EMT10519.1,AFW56213.1,XP_009379518.1,XP_003598018.1,XP_006434582.1,XP_006473173.1,XP_008661414.1			GO:0008152,GO:0016757
TR1102_c0_g1
TR110372_c0_g1	Thioredoxin	P97615,P97493,Q95108,Q99757,Q17424,Q9Z7P5,Q1RKN1,Q7M1B9,Q8KE49,P10472,Q9PJK3,O84544,P00275,Q8L7S9,Q9R6P9,Q4UNK3,Q92JR5,Q5JMR9,Q68Y00,P25372	XP_001951126.1,XP_011311910.1,XP_013192272.1,XP_004928138.1,XP_013136361.1,XP_013198813.1,XP_013161951.1,XP_013161950.1,XP_012547673.1,EHJ65927.1,XP_011557215.1,XP_008543181.1,XP_011504942.1,KDR14721.1,XP_012285094.1,XP_008206679.1,XP_001867752.1,AEE62650.1,XP_002427177.1,XP_001654006.1	KOG0907,KOG0910,KOG0911,KOG0190,KOG0191	IPR017937,IPR012336,IPR005746,IPR013766	GO:0006662,GO:0015035,GO:0045454,GO:0055114	K03671
TR1103_c0_g2	Insect cuticle protein		NP_001233051.1,NP_001162107.1,KDR10156.1,XP_012267313.1		IPR000618	GO:0042302
TR11041_c0_g1
TR110429_c0_g1	Autoinducer 2 sensor kinase/phosphatase LuxQ	Q9C5U1,Q9C5U2,Q9C5U0,Q54YZ9,Q3S4A7,Q5A599,Q5A872,P48027,Q9SXL4,Q54RP6,Q9P4U6,Q54YH4,O14002,Q55E44,Q86AT9,Q7MD16,Q8D5Z6,A7N6S2,O74539,Q54U87	XP_008795407.1,XP_010906323.1,XP_009414089.1,XP_009414087.1,XP_008776602.1,XP_010939987.1,XP_008776600.1,XP_008787903.1,XP_008787902.1,XP_010936875.1,XP_010271197.1,XP_010271195.1,ACE63259.1,CBI26794.3,XP_010648962.1,XP_002285117.3,NP_001051083.2,XP_007045481.1,XP_007045482.1,XP_009409102.1	KOG0519	IPR011006,IPR001789	GO:0000155,GO:0000160,GO:0016020,GO:0023014	K14489
TR110488_c0_g1	E3 ubiquitin-protein ligase SMURF2	Q15751,Q4U2R1,O95714,Q9VR91,Q5T447,Q3U487,C6KTB7,P51593,Q7Z6Z7,Q7TMY8,A2A5Z6,Q92462,O13834,Q2TAS2,A9JRZ0,E1C656,Q9HAU4,Q9UTG2,O14326,Q9HCE7	XP_001942852.2,XP_009081906.1,XP_007240762.1,AAH40929.1,XP_009301517.1,XP_009301516.1,XP_009301515.1,XP_009301514.1,XP_009301513.1,XP_004312599.1,XP_009477253.1,XP_008933102.1,XP_005419826.1,XP_002192615.1,XP_009096445.1,XP_005487932.1,XP_008501761.1,KKX18466.1,XP_011589363.1,XP_010177781.1	KOG0940,KOG0939,KOG0941,KOG0942,KOG4427,KOG4276,KOG0170,KOG1426,KOG0943	IPR000569	GO:0004842,GO:0005086,GO:0005794,GO:0030182,GO:0043547	K10592
TR110585_c0_g1	Neutral ceramidase	Q304B9,Q0JL46,Q55G11,Q54BK2,Q9VA70,Q29C43,Q5W7F1,Q9NR71,Q9JHE3,Q91XT9,Q9I596	XP_008792373.1,XP_010924766.1,XP_010924764.1,XP_004294230.1,XP_010104701.1,BAJ98641.1,EMS64256.1,ACI00279.1,EMT16620.1,KEH28474.1,XP_008355523.1,XP_003617915.1,XP_009374310.1,AET00874.2,XP_010916847.1,XP_004491555.1,XP_002314134.2,XP_010033046.1,XP_008220164.1,BAB09641.1	KOG2232	IPR031329,IPR006823		K12349
TR110653_c0_g1	Tubulin-specific chaperone D	Q9BTW9,Q8BYA0,Q28205,Q5ZI87,Q8L5R3,Q55G93,Q10197	XP_008184182.1,XP_009250480.1,XP_002428961.1,XP_005256457.1,AAH39654.1,XP_009189825.1,XP_003281695.1,XP_011521901.1,XP_011521900.1,XP_009189824.1,XP_011521899.1,XP_012367992.1,XP_012544024.1,XP_003913681.2,XP_006722354.1,XP_011521896.1,XP_011521897.1,XP_005256456.1,XP_012173350.1,XP_008533177.1	KOG1943	IPR022577,IPR016024	GO:0005515,GO:0006457,GO:0044085,GO:0044464,GO:0044763,GO:0048523
TR110686_c0_g1	Transportin-1	B9FDR3,B8ARW2,Q8H0U4,O14787,Q99LG2,Q8BFY9,Q92973,Q3SYU7,Q55CQ7,O14089	XP_008795603.1,XP_010910692.1,XP_010910696.1,XP_010910687.1,XP_010910681.1,XP_008783391.1,XP_010909471.1,XP_010909470.1,XP_010909469.1,XP_010909468.1,XP_009414421.1,XP_009396823.1,B9FDR3.2,B8ARW2.1,AFW60023.1,CAE05776.2,BAJ93230.1,XP_004959945.1,NP_001168229.1,XP_010063293.1	KOG2023,KOG2171	IPR011989,IPR001494,IPR016024	GO:0000312,GO:0003735,GO:0005654,GO:0006886,GO:0008536,GO:0009534,GO:0009570,GO:0009941,GO:0019843,GO:0032544	K18752
TR110726_c0_g1	Inorganic pyrophosphatase	O77460,Q9D819,Q5B912,Q18680,Q15181,P37980,Q757J8,P13998,Q4R543,Q9C0T9,P83777,P00817,Q5R8T6,Q6BWA5,Q6C1T4,O13505,Q6MVH7,Q91VM9,Q6FRB7,P19117	XP_008183751.1,XP_008187333.1,XP_003245594.2,XP_003249382.1,XP_003703037.1,XP_003691751.2,XP_006612227.1,XP_012139941.1,XP_011349743.1,XP_008200814.1,EEZ98942.1,XP_012269002.1,KDR14150.1,XP_003395087.1,XP_011140233.1,XP_008200813.1,AEE62132.1,XP_012276544.1,XP_008554277.1,KFB46126.1	KOG1626	IPR008162	GO:0000287,GO:0004427,GO:0005737,GO:0006796,GO:0016491,GO:0043461,GO:0055114	K01507
TR11075_c0_g2	Diphosphoinositol polyphosphate phosphohydrolase 2	Q5RAF0,Q9NZJ9,O95989,A2VE79,Q8R2U6,P0C028,P0C027,Q9JI46,Q99MY2,Q96G61,Q566C7,Q58CW0,Q8NFP7,Q99321,Q8VY81,Q9LE73,Q09790,Q9LQU5,Q9ZU95,Q93ZY7	XP_003244712.1,XP_011207432.1,XP_011195879.1,XP_004525414.1,XP_005192016.1,KNC26280.1,XP_002009124.1,XP_004924171.1,XP_002423176.1,XP_013136495.1,XP_013172545.1,XP_013115143.1,XP_001984632.1,XP_001353639.1,XP_002047791.1,XP_001957850.1,EHJ75615.1,XP_013190555.1,KOB70991.1,XP_968347.1	KOG2839	IPR015797,IPR000086,IPR020084	GO:0005254,GO:0008152,GO:0008486,GO:0034707,GO:0052840,GO:0052843,GO:0052844,GO:0052845,GO:0052846,GO:0052847,GO:0052848,GO:1902476
TR11076_c0_g1			XP_003242640.1
TR11079_c0_g1	Thioredoxin reductase	Q6C7L4,P38816,P29509,Q6FR39,Q6HA24,P51978,Q75CM8,Q92375,Q6BIS1,P43496,Q8J0U0,Q7Z7S3,Q39242,Q39243,Q6ZFU6,Q54UU8,Q69PS6,Q9Z8M4,O22229,Q70G58	KDR82439.1,XP_011390216.1,XP_007853002.1,ABL61265.1,CDW98984.1,EMD39613.1,CCF50525.1,CBQ68374.1,XP_012183014.1,XP_007371394.1,CCU99463.1,EST07997.1,XP_008044953.1,XP_013243486.1,XP_001728869.1,GAC74196.1,GAK66067.1,ETS64164.1,XP_007876977.1,CDI54489.1	KOG0404	IPR000103,IPR005982,IPR023753,IPR008255	GO:0003676,GO:0004791,GO:0005524,GO:0005737,GO:0008026,GO:0019430,GO:0050660,GO:0055114	K00384
TR110807_c0_g1	Synaptic vesicle 2-related protein	Q9C101,Q2XWK0,Q8N4V2,Q5R5T8,Q940M4,Q1JP63,Q9Z2I7,Q8BFT9,P30638,Q8BG39,Q9Z2I6,Q4R4X3,Q7L0J3,Q02563,Q9JIS5,Q69ZS6,Q496J9,Q7L1I2,Q29397,Q5R4L9	CEL55503.1,ETS62178.1,GAK65866.1,GAC76127.1,EST05192.1,XP_012191059.1,XP_011389323.1,CCF52481.1,CBQ73295.1,XP_013242108.1,CDS00138.1,XP_007880669.1,KEP52254.1,XP_001732300.1,EUC54611.1,CDI53738.1,CCU97760.1,KIL61498.1,KIK69566.1,KMM69985.1	KOG0255,KOG0253,KOG0254	IPR020846,IPR011701	GO:0016021,GO:0055085
TR110866_c0_g1	Zinc finger protein 16	P18733,P18725,P10072,A6QPT6,P18720,P52746,P17032,Q6P1L6,Q6PG37,P17020,A1YF12,P0C6Y7,Q96JC4,Q8IYX0,Q6ZMW2,Q8N184,Q7TSI0,Q96EQ9,Q5R4K8,Q8TF32	XP_003247521.1,KDR13811.1,XP_012221135.1,KFM80773.1,XP_007994778.1,XP_005106982.1,XP_012064599.1,XP_012237425.1,XP_011053693.1,XP_013066064.1,XP_011870271.1,XP_006615052.1,XP_011870274.1,XP_011870272.1,XP_003692359.2,XP_011698865.1,XP_003396535.2,XP_011698868.1,P18733.1,XP_011164038.1	KOG1721,KOG2462	IPR007087,IPR013087,IPR015880	GO:0003676,GO:0046872
TR110956_c0_g1	tRNA-dihydrouridine synthase B	Q9D7B1,Q9NX74,O74731,P53720,O95620,Q32M08,Q09504,O74553,Q8C2P3,Q8K582,Q6P1R4,Q87KU1,Q9CLW3,O52533,P44965,Q8XYX1,O52536,Q8ZAX7,P0ABT5,P0ABT6	XP_008182107.1,XP_001952087.1,KMQ94268.1,XP_012521991.1,XP_012214611.1,XP_002423579.1,XP_011879148.1,XP_011171238.1,XP_011265030.1,EFZ10516.1,XP_011337771.1,XP_011879149.1,XP_011632481.1,XP_011058011.1,XP_012262837.1,XP_011138804.1,EFN84886.1,XP_011687503.1,XP_970120.2,EFA03962.1	KOG2335,KOG2334,KOG2333	IPR014720,IPR018517,IPR001269,IPR013785	GO:0002943,GO:0017150,GO:0050660,GO:0055114	K05543
TR110997_c0_g1	Calcium-transporting ATPase 2, plasma membrane-type	Q9LF79,Q9SZR1,Q9LU41,Q9LY77,Q2RAS0,O22218,Q9M2L4,Q2QY12,O81108,O64806,Q2QMX9,Q8RUN1,Q65X71,Q9LIK7,Q37145,Q16720,Q64568,Q6ATV4,P23634,P58165	XP_008799456.1,XP_008799453.1,XP_010927267.1,XP_010927266.1,XP_008801513.1,XP_008801512.1,XP_010929325.1,XP_008781797.1,XP_010913722.1,XP_010913719.1,XP_009414910.1,XP_008789606.1,XP_009385903.1,XP_010928700.1,XP_010034881.1,XP_010536881.1,XP_004488018.1,AES65356.2,XP_006598389.1,AES65357.2	KOG0204	IPR004014,IPR023298	GO:0005388,GO:0005516,GO:0005524,GO:0008152,GO:0016021,GO:0046872,GO:0070588	K01537
TR11100_c0_g1	Protein phosphatase methylesterase 1	Q8BVQ5,Q4FZT2,Q9Y570,Q5R4F9,Q58DN4,Q9BIB3,Q9P7D2,Q6CGE1,Q4IQC1,Q2URJ0,Q7SGG8,Q4WKB2,Q5BGN7,P0CO63,P0CO62,Q74Z47,Q5ALW7,P38796,Q54TN3,Q6FNL6	XP_008181328.1,KDR16494.1,EFX75024.1,XP_012268017.1,XP_012268018.1,XP_317121.2,XP_011138731.1,ETN64758.1,XP_002430597.1,XP_001658170.1,XP_012277070.1,XP_012232656.1,XP_012277067.1,XP_001870917.1,XP_011636709.1,XP_013115534.1,EFN84979.1,XP_012277068.1,EHJ75401.1,XP_012277069.1	KOG2564,KOG2382	IPR000073,IPR029058,IPR016812	GO:0006482,GO:0052689	K13617
TR11103_c0_g1			XP_010916710.1,XP_008804786.1,XP_010926331.1,XP_010916711.1,XP_008782171.1,XP_009413575.1
TR111090_c0_g1
TR111096_c0_g1	Alpha/Beta hydrolase fold		CDW96234.1,XP_012186717.1,CBQ72613.1,XP_011388450.1,XP_007879413.1,ETS59660.1,GAK65398.1,GAC72197.1,CCF52373.1,XP_013243657.1,XP_013240322.1,EST04699.1,EST08231.1,CDI55587.1,XP_011391410.1,CCU99192.1,EST09591.1,ETS61348.1,GAK66825.1,XP_007878321.1		IPR029058
TR111197_c0_g1	DCN1-like protein 5	Q5RHX6,Q1RMX9,Q92564,Q9BTE7,Q8CCA0,Q5RDF9,Q5PPL2,Q9CXV9,Q86JM4,Q5ZKU1,Q96GG9,Q9QZ73,Q8BZJ7,Q6PH85,Q9VUQ8,Q6DFA1,Q9U3C8,Q4V8B2,Q8K0V2,Q8IWE4	NP_001233035.1,XP_003701347.1,XP_393874.3,XP_012170304.1,XP_003493691.1,XP_012347155.1,XP_012057017.1,XP_012542072.1,XP_011069239.1,XP_011860149.1,XP_011699852.1,XP_011699851.1,EGI68918.1,XP_012542070.1,XP_012220686.1,XP_011154732.1,XP_011261983.1,XP_011860148.1,XP_011163984.1,XP_011340348.1	KOG3077	IPR005176,IPR014764		K17822
TR11121_c0_g2	Microtubule-associated protein 70-2	Q6Z746,Q8L7S4,Q9C9X0,Q653N3,Q2QLI6,Q9LQU7,Q9ZUA3,Q8GYX3	XP_010926101.1,XP_010916224.1,XP_010916223.1,XP_010916222.1,XP_008781372.1,XP_009380076.1,XP_008775595.1,XP_009404137.1,XP_010932544.1,XP_010932545.1,XP_010932543.1,XP_010932540.1,XP_009382991.1,XP_008812973.1,XP_009390353.1,XP_010273713.1,XP_002284904.1,XP_010271362.1,XP_010088195.1,XP_010521011.1		IPR009768	GO:0007010,GO:0008017
TR11125_c0_g1			XP_010922900.1,XP_010931466.1,XP_010931465.1,XP_008792495.1,XP_009381357.1,XP_007161907.1,ERM97221.1,ABK96779.1,XP_010938925.1,XP_010943691.1,XP_011015034.1
TR111336_c0_g1	Protein mago nashi homolog	Q0VC92,P50594,Q96A72,Q9CQL1,O42149,Q27W02,P61327,P61326,Q3ZBV3,P49028,B9ENE7,Q566Y8,P49030,O65806,P49029,O23676,Q55E21,O43037	NP_001119647.1,XP_011168792.1,XP_001660832.1,XP_967704.1,XP_001844567.1,ENN74491.1,XP_006259670.1,KFB53860.1,XP_318556.2,ELR45829.1,ETN65113.1,XP_005050113.1,XP_001120074.1,NP_001295027.1,XP_011334795.1,XP_011307292.1,AEE62834.1,XP_011049952.1,XP_001608006.1,XP_009060961.1	KOG3392	IPR004023	GO:0005634	K12877
TR111382_c0_g1
TR111396_c0_g1	Rmd5		XP_008794910.1,XP_008786185.1,XP_010933568.1,XP_010919765.1,XP_009390236.1,XP_010259940.1,XP_009398036.1,XP_009596780.1,XP_009790615.1,XP_010092543.1,XP_007041479.1,XP_006422667.1,XP_004231966.1,XP_006357752.1,XP_008676793.1,NP_001149153.1,XP_002313209.1,KJB18134.1,XP_012469720.1,XP_011099449.1	KOG2817	IPR027711	GO:0008270
TR111543_c0_g1	Cytochrome P450 86A8	O80823,O23066,Q9LMM1,Q9CAD6,O81117,P48422,Q9FMY1,Q50EK3,P98188,Q9SMP5,Q9FVS9,Q9FMV7,Q9C788,Q9ZUX1,P16141,P30607,Q12581,Q9Y758,P10615,P16496	CCF53302.1,CDW98132.1,CBQ72090.1,XP_011387802.1,GAC76832.1,CDI52731.1,XP_007875946.1,XP_012186313.1,EST07807.1,GAK63722.1,ETS63084.1,XP_013243951.1,GAC76683.1,ETS62942.1,GAK63568.1,XP_011387695.1,XP_012189800.1,CDW97520.1,EST07684.1,CDI52585.1	KOG0156,KOG0157,KOG0158,KOG0159,KOG0684	IPR001128,IPR002401,IPR017972	GO:0005506,GO:0016705,GO:0020037,GO:0055114	K15398
TR111545_c0_g1	Deoxyhypusine hydroxylase	Q297S2,Q9V9U4,Q0VC53,Q99LN9,Q5ZIP3,Q7ZUX6,Q9BU89,Q5PPJ4,Q17949,Q66KT3,Q556G4,Q96WP5,Q59Z14,Q6BKA6,Q6CHJ7,Q6CV81,P47120,Q6FUV3,Q9P6K9,Q1E9L2	NP_001156117.1,XP_001657523.1,XP_006613258.1,XP_012283100.1,XP_003494221.1,ENN77700.1,XP_006558637.1,KMR04661.1,XP_003396835.1,XP_003690823.1,XP_001608071.1,XP_003707183.1,XP_011313357.1,XP_013098200.1,XP_013098199.1,XP_008546780.1,XP_005183746.1,XP_011256578.1,XP_012054308.1,XP_011179320.1	KOG0567	IPR011989,IPR004155,IPR016024,IPR021133	GO:0008612,GO:0019135,GO:0046872,GO:0055114	K06072
TR111602_c0_g1	Proprotein convertase subtilisin/kexin type 5	P30432,Q92824,P41413,Q04592,Q9NJ15,Q86XX4,Q80T14,P29122,Q63415,P04412,P0CY46,Q5R328,P24348,P13387,Q15303,Q61527,P21849	EFN62505.1,KMQ97610.1,XP_011060494.1,XP_011060493.1,XP_011060495.1,XP_012056096.1,XP_011692070.1,EFZ21411.1,XP_011175478.1,XP_011175477.1,XP_011864999.1,XP_011865000.1,XP_011865001.1,KDR23424.1,XP_011351983.1,XP_011351982.1,EZA60894.1,XP_011351981.1,XP_001943296.2,XP_008183106.1	KOG3525,KOG1025	IPR009030,IPR006212,IPR000742	GO:0004252,GO:0005515,GO:0006508
TR111603_c0_g1	Galactose-6-phosphate isomerase subunit LacB	P0CL19,P39156,P37351,Q97F02,Q4L873,Q8CRJ3,Q5HM36,A4VV69,A4W1H6,A3CPH6,P26424,Q2YYJ4,C1CKT8,Q8DPP0,B2IPT6,B8ZQ65,B1IBZ6,C1C7G1,Q04KC2,C1CRA5	WP_009153006.1,XP_007878645.1,XP_007796947.1,EMD94074.1,XP_007701379.1,XP_007829458.1,XP_013242127.1,XP_007689191.1,XP_504869.1,CBQ73507.1,XP_012190171.1,CDI53937.1,XP_007829469.1,CDR99231.1,WP_020113135.1,XP_008028444.1,GAC75903.1,XP_007007706.1,GAK68425.1,XP_007917815.1		IPR003500	GO:0005975,GO:0016853
TR11161_c0_g2	Condensin-2 complex subunit D3	Q6ZQK0,P42695,Q9YHY6	XP_001948163.2,KDR16504.1,XP_004990976.1,XP_007441455.1,XP_011672454.1,XP_006816497.1,XP_005996754.1,EFX86692.1,XP_003698800.2,XP_012947318.1,XP_012152363.1,XP_012152364.1,XP_007894269.1,XP_003708229.2,XP_007894268.1,XP_007894270.1,XP_006620297.1,XP_012426226.1,XP_003249782.1,XP_013043971.1	KOG0413,KOG0414	IPR016024,IPR026971,IPR011989	GO:0005488,GO:0007076	K11491
TR111659_c0_g1
TR111662_c0_g1			XP_001947512.2			GO:0004129,GO:0005739,GO:1902600
TR111679_c0_g1
TR111686_c0_g1	Ribosomal RNA large subunit methyltransferase E	Q9VDT6,Q9CPY0,Q9UI43,A7HSA5,Q2IV68,B3QFD2,Q6N7Q9,B6JHM9,A5EHP2,Q164M8,Q07LH9,A4YSS3,Q3J2Q5,A3PJK8,A7IDJ5,O62251,Q2GB53,Q1GHF1,Q5LSB0,Q89N72	XP_001950144.2,EFA09016.1,XP_968154.2,XP_012266172.1,XP_012266170.1,ENN77827.1,XP_001655238.1,XP_012138626.1,KMQ95598.1,XP_008475320.1,XP_012226690.1,XP_012226691.1,XP_011498301.1,XP_011874396.1,EHJ70671.1,KFB35413.1,XP_013169059.1,ETN66983.1,XP_011261340.1,XP_012271832.1	KOG1098,KOG1099,KOG4589	IPR002877,IPR015507,IPR029063	GO:0001510,GO:0008168	K14864
TR11169_c0_g1	Syntaxin-binding protein 1	Q15833,Q28288,P34815,Q6R748,P61765,Q5R6D2,O08599,P61764,P61763,Q07327,Q64324,Q62753,O00186,Q60770,Q54QC8,O94590,Q9SZ77,Q5VNU3,Q9C5X3,Q9C5P7	XP_012537588.1,XP_012537587.1,XP_012537586.1,XP_011052562.1,XP_012215766.1,XP_012264411.1,XP_012059257.1,XP_012215764.1,XP_012271502.1,XP_003425889.1,XP_012271592.1,XP_012264326.1,XP_004928611.1,XP_004928610.1,BAN20777.1,XP_002430586.1,KDR07859.1,XP_001945931.2,XP_001951931.1,XP_001951920.1	KOG1300,KOG1299,KOG1301,KOG1302	IPR001619,IPR027482	GO:0005344,GO:0005506,GO:0006904,GO:0015671,GO:0019825,GO:0020037	K15292
TR111759_c0_g1			KGN64233.1,KCW48182.1,KJB30983.1,ERM95251.1,XP_010026139.1
TR11175_c0_g1	DNA polymerase delta subunit 2	O35654,P49004,Q6AXY4,Q9W088,P49005,O93610,Q9LRE5,O48520,P87324,P46957,Q19366,O57863,Q9V2F3,P81412	XP_001950214.2,KDR14460.1,XP_011416618.1,XP_782368.2,NP_998468.1,AAH45410.1,KFB38651.1,XP_001662794.1,XP_012710212.1,XP_001658442.1,XP_002607199.1,XP_002738996.1,XP_001658441.1,XP_010772998.1,XP_006625387.1,XP_319657.4,XP_005312432.1,XP_010875009.1,CDQ82774.1,NP_001136183.1	KOG2732	IPR024826,IPR007185	GO:0003677,GO:0003887,GO:0006260,GO:0071897	K02328
TR111829_c0_g1	ADP,ATP carrier protein 1	O24381,Q39002,P92935,Q9PKX5,Q9Z8J2,O84068,P19568,Q68XS7,Q1RGS8,Q4UN85,Q92JI6,Q92HV4,Q92GI5,Q1RIG3,Q4ULJ8,Q1RK92,Q4UN46,O05962,Q83W27,Q68W11	XP_008809354.1,XP_010925128.1,XP_009388534.1,XP_009381260.1,XP_010925271.1,XP_008785487.1,ACF80277.1,XP_008792130.1,XP_006648444.1,BAJ89983.1,EEE56534.1,EAY84955.1,XP_006646147.1,XP_010914961.1,BAD24996.1,XP_004951502.1,XP_003571578.1,NP_001043710.1,EAZ12893.1,AFW83424.1		IPR004667	GO:0005471,GO:0005524,GO:0009536,GO:0015866,GO:0015867,GO:0016021	K03301
TR111891_c0_g1	1-phosphatidylinositol 3-phosphate 5-kinase	Q9LUM0,Q0WUR5,B0G126,Q9Z1T6,O96838,Q9Y2I7	XP_008337796.1,XP_008391859.1,XP_004287678.1,XP_010049305.1,XP_010049310.1,XP_010049309.1,XP_007012515.1,XP_007012516.1,XP_007012517.1,XP_009404098.1,XP_009404097.1,XP_009369728.1,XP_008242150.1,XP_007203059.1,XP_009359680.1,XP_009359681.1,KJB65441.1,KJB65442.1,KJB65445.1,XP_009601607.1	KOG0230	IPR002423,IPR011011,IPR013083	GO:0000285,GO:0005524,GO:0007033,GO:0009555,GO:0009887,GO:0009888,GO:0010008,GO:0010228,GO:0010256,GO:0010638,GO:0016926,GO:0033044,GO:0046854,GO:0046872,GO:0050665	K00921
TR111899_c0_g1	40S ribosomal protein S1	C7YTD6,B6HFE0,Q871N9,A6RZS5,L7IK19,D4NXE7,A7E4H3,Q2UTI8,B8NSD4,A1CZL7,Q4WTM9,B0Y356,Q0CA00,A1C4N6,Q2GW51,Q5AS60,A2R9S1,B6QGS2,B8MBY6,C0SH35	KJZ71027.1,KND88492.1,XP_003050314.1,EQL02037.1,XP_007819839.1,XP_006967667.1,KEY66556.1,CCE34351.1,EGU87266.1,EHK15137.1,XP_008600583.1,KFY15252.1,KKP01985.1,XP_007283244.1,KFY76180.1,XP_008092190.1,XP_012739260.1,EHK49744.1,XP_009260836.1,GAO13236.1	KOG1628	IPR027500,IPR018281,IPR001593	GO:0003735,GO:0006412,GO:0022627	K02984
TR111907_c0_g1	Probable folate-biopterin transporter 2	Q5FV41,Q9SQN2,F4KIL8,Q9LEV7,Q9SQN2,F4KIL8,Q5FV41,Q9LEV7,Q8RWQ5,Q55721,Q9SKZ5	XP_010927961.1,XP_008789895.1,XP_008789896.1,XP_008794379.1,XP_010929183.1,XP_008790123.1,XP_010914026.1,XP_009394927.1,XP_009390541.1,KDP41941.1,XP_012067460.1,XP_010104513.1,XP_007215269.1,XP_004305470.2,XP_002512755.1,XP_009790825.1,XP_007011689.1,XP_007011688.1,XP_011081988.1,XP_006366264.1		IPR004324,IPR013087	GO:0003676,GO:0006810,GO:0016021
TR11195_c0_g1	Plasma kallikrein	Q05319,Q9BQR3,E7EML9,P03952,Q8VIF2,P26262,P15944,Q402U7,Q9XSM2,P14272,P21845,Q8VHJ4,P20231,Q15661,Q2KJ63,Q5NTB3,Q9N2D1,Q8VHK8,Q9QYZ9,Q91Y47	XP_001951294.2,XP_008180796.1,EFA11957.1,XP_008193782.1,XP_002425325.1,ERL87354.1,XP_011549764.1,XP_012259342.1,XP_013172611.1,XP_013140259.1,ENN73642.1,XP_012171150.1,XP_001659943.2,XP_012249198.1,XP_012343519.1,XP_012139455.1,XP_006565789.1,KDR20024.1,AEW46883.1,XP_011214509.1	KOG3627	IPR001254,IPR018114,IPR009003,IPR001314	GO:0003924,GO:0004252,GO:0005200,GO:0005525,GO:0005737,GO:0005874,GO:0006508,GO:0007017,GO:0051258
TR11196_c0_g1	Septin-7	P48008,P32458,Q5BKN4,Q5ZMH1,Q59VX8,Q5R1W1,O55131,Q5R481,Q16181,Q6Q137,Q9WVC0,Q6GLZ5,G1UB61,Q08DM7,A2BGU8,P39826,Q91Y81,Q5RA66,Q9Z1S5,Q15019	KDQ30592.1,XP_007307498.1,XP_007390356.1,XP_007860398.1,KIK98810.1,KIY72762.1,KIM33812.1,KIJ68226.1,KIK49657.1,KDQ63841.1,XP_013244483.1,ETS61906.1,GAC73159.1,CCF51369.1,CDI54220.1,XP_011389909.1,XP_012187446.1,CBQ73849.1,EST09475.1,XP_007877877.1	KOG2655,KOG3859,KOG1547	IPR030379,IPR027417,IPR016491	GO:0004788,GO:0005524,GO:0005525,GO:0007049,GO:0009229,GO:0016891,GO:0030975,GO:0031105,GO:0042779,GO:0090502
TR111972_c0_g1	40S ribosomal protein S17	O42984,P27770,Q9P7J6,P02407,P14127,Q7ZUB2,P08636,Q6QAP7,P63276,P63275,P63274,P63273,Q90YQ6,A5PK63,P08708,P0CW22,P04644,O01692,Q9U9L1,P49215	XP_007878422.1,XP_011387385.1,CDI51792.1,XP_013244741.1,GAC72919.1,CDR99193.1,CCF54982.1,XP_012192551.1,GAK62741.1,ETS61268.1,CCU98846.1,XP_007267478.1,KIM92298.1,KIP09759.1,XP_001841325.1,XP_007316761.1,KDQ28842.1,XP_007847948.1,XP_007775764.1,XP_007303786.1	KOG0187	IPR001210	GO:0003735,GO:0005840,GO:0006412	K02962
TR111975_c0_g1	Carboxymethylenebutenolidase homolog	P39721,O14359,Q8R1G2,Q6P7K0,Q7TP52,Q5XH09,Q9P7U1,Q96DG6,Q5RBU3,Q9ZT66,P46209	XP_013242051.1,XP_012187645.1,CBQ72900.1,XP_011389218.1,XP_007382992.1,CDI53386.1,EST05647.1,GAK64563.1,CCF52745.1,XP_007382979.1,GAC71931.1,XP_007766782.1,CDS01833.1,KNG43959.1,KIJ55481.1,XP_001934196.1,KEQ77249.1,EJT99861.1,CDR44976.1,XP_003305375.1	KOG3043	IPR002925,IPR029058	GO:0016787
TR112005_c0_g1	Serine/threonine-protein kinase OSR1	Q551H4,Q863I2,Q5R495,O95747,Q6P9R2,Q9Z1W9,Q9UEW8,O88506,G5EEN4,O61122,O23304,Q99JT2,Q9P289,O00506,Q9Z2W1,Q3SWY6,Q54XL6,B0LT89,Q99KH8,Q9Y6E0	XP_010919335.1,XP_010919334.1,XP_010919333.1,XP_008803946.1,XP_008803945.1,XP_010267471.1,XP_010267470.1,XP_010267468.1,XP_010659982.1,CBI34578.3,XP_002280701.2,XP_010252421.1,XP_010252417.1,XP_010252413.1,XP_009382319.1,CAN77043.1,XP_009411478.1,XP_009787724.1,XP_009588542.1,XP_009787719.1	KOG0583,KOG0198,KOG0581,KOG0578,KOG0192,KOG0201,KOG0582,KOG0587,KOG0586,KOG0575,KOG0598,KOG0612,KOG0589,KOG0600,KOG1187,KOG0585,KOG0694,KOG0590,KOG0033,KOG0576,KOG0606,KOG0574,KOG0603,KOG0032,KOG0984,KOG0661,KOG0193,KOG0690,KOG0577,KOG0592,KOG4721,KOG0986,KOG0695,KOG4645,KOG0616,KOG0664,KOG0591,KOG0983,KOG0659,KOG1033,KOG0579,KOG0615,KOG0594,KOG0593,KOG0614,KOG0599,KOG1006,KOG1035,KOG1152,KOG0197…	IPR011009,IPR000719,IPR002290	GO:0004672,GO:0005524,GO:0006468
TR112258_c0_g1	U-box domain-containing protein 41	Q0WUF6,Q9FJP6,Q9STT1	XP_008798060.1,XP_010913476.1,XP_008793810.1,XP_009417812.1,XP_009391234.1,XP_009391233.1,BAJ95293.1,BAJ86992.1,XP_004965101.1,XP_003564022.1,XP_009399650.1,AFW85193.1,XP_008659071.1,EAY89116.1,NP_001057254.1,XP_009419237.1,XP_010928548.1,XP_002436775.1,XP_003578071.1,XP_004956731.1			GO:0004842,GO:0016567,GO:0016874
TR112345_c0_g1	Ferrous iron permease EfeU	P40088,Q09919,P38310,Q66BP6,Q1CHD3,Q0WFU0,Q1C8M3,Q1RDK0,Q0TJ50,Q3Z398,Q8XAS8,Q8FJ36,P75901,Q83LK5,Q0T618	KND94155.1,KJZ80329.1,EQL01573.1,KID95283.1,KID91621.1,XP_007825037.1,KFG80659.1,KID75829.1,XP_007813585.1,KHO01936.1,CCF32267.1,CAD21517.1,EQB52043.1,KDN62956.1,XP_007273099.1,CEJ82225.1,KIL91581.1,CCE73642.1,XP_007795920.1,XP_007591652.1		IPR004923	GO:0005381,GO:0006827,GO:0008152,GO:0016740,GO:0033573
TR11239_c0_g1			XP_008798590.1,XP_008798589.1,XP_010925507.1,XP_008794091.1,XP_008794090.1,XP_008794089.1,XP_010244411.1,XP_009403493.1,XP_010656245.1,XP_010656246.1,XP_010656241.1,XP_010244406.1,KHN40359.1,XP_006583563.1,XP_006572929.1,XP_009408903.1,XP_006572925.1,XP_007160268.1,XP_009388588.1,XP_009388589.1
TR11240_c0_g1	Inositol oxygenase	A7MBE4,Q9QXN5,Q4V8T0,Q5REY9,Q8WN98,Q9UGB7,Q9QXN4,Q54GH4,Q8H1S0,O82200,Q9FJU4,Q5Z8T3,Q8L799	XP_001950796.1,KDQ71560.1,XP_012218013.1,XP_012266375.1,XP_011637340.1,XP_011684507.1,KFM59302.1,XP_011345848.1,XP_001602144.1,XP_011345849.1,XP_004928946.2,XP_013184212.1,XP_001659443.1,XP_002432003.1,XP_011880046.1,XP_313400.3,XP_392190.2,XP_011146368.1,XP_012278231.1,XP_012346401.1	KOG1573	IPR007828	GO:0005506,GO:0005737,GO:0019310,GO:0050113,GO:0055114	K00469
TR11245_c0_g1	26S protease regulatory subunit 7	Q9SSB4,P33299,O42931,Q86JA1,O64982,Q9SSB5,Q9FXT9,Q41365,Q18787,P46472,Q5R8D7,Q63347,P46471,Q4R4R0,P35998,Q5E9F9,P54814,O18413,P62198,P62197	ETN59374.1,XP_004923974.1,XP_011209921.1,XP_011196741.1,XP_001663131.1,XP_011564450.1,XP_011563096.1,XP_004535800.1,BAN20447.1,XP_013200912.1,XP_011564451.1,NP_001299205.1,XP_001603253.1,KDR20131.1,XP_011300546.1,XP_003701042.1,XP_972389.1,ENN76609.1,XP_001948503.1,AAV31414.1	KOG0731,KOG0730,KOG0726,KOG0737,KOG0740,KOG0728,KOG0743,KOG0651,KOG0727,KOG0734,KOG0729,KOG0741,KOG0738,KOG0652,KOG0739,KOG0733,KOG0742,KOG0736,KOG0732,KOG0735,KOG0744	IPR027417,IPR003959,IPR003593,IPR003960,IPR005937	GO:0005524,GO:0005737,GO:0006508,GO:0008233,GO:0030163	K03061
TR11248_c0_g1			XP_010916535.1,XP_010916536.1,XP_008801051.1,XP_008782273.1,XP_010926465.1,XP_009380275.1,XP_009403986.1,XP_009393562.1,EMT11171.1,XP_009390246.1,BAJ99040.1,XP_009413641.1,XP_009388789.1
TR112490_c0_g1	Ubiquitin-40S ribosomal protein S27a	P29504,P68202,P68203,P15357,P69061,P14797,P79781,P62979,P62978,P62992,P68200,P59271,P62982,P62983,P47905,P62981,P62980,P59232,P59233,P27923	NP_001119694.1,NP_001155610.1,EHJ77179.1,XP_013139400.1,XP_011549597.1,AFS89619.1,P68203.2,ABD98741.1,CAH04128.1,BAD05031.1,KFB48180.1,CAJ01876.1,NP_001091826.1,XP_001663729.1,ABM55591.1,AAV84206.1,ADK34019.1,ABM55417.1,XP_005175708.1,NP_476778.1	KOG0001,KOG0004,KOG0003,KOG0005,KOG0006,KOG0010,KOG4248,KOG0013,KOG0007,KOG0940,KOG0011	IPR011332,IPR000626,IPR002906,IPR029071,IPR019954,IPR019956	GO:0003735,GO:0005515,GO:0005634,GO:0005875,GO:0006412,GO:0016567,GO:0022627,GO:0031386,GO:0046872	K02977
TR11250_c0_g2	N6-adenosine-methyltransferase subunit METTL14	Q9VLP7,Q6NZ22,Q6NU56,Q66KJ9,Q5ZK35,Q5R5N4,Q9HCE5,A4IFD8,Q3UIK4,Q94AI4,P25583,Q9VCE6,Q86U44,Q8C3P7,Q2HVD6,O82486,F1R777,P41833,Q6EU10	XP_011154672.1,XP_003698676.1,XP_006622019.1,XP_008479813.1,XP_003402816.1,XP_003486175.1,XP_393391.1,XP_008547285.1,XP_011304517.1,XP_974982.1,XP_001601444.1,XP_012152280.1,XP_012152283.1,XP_012152282.1,XP_012152281.1,XP_003708161.2,XP_012152278.1,XP_012152277.1,KDR18181.1,XP_001948323.1	KOG2098,KOG2097	IPR007757,IPR029063	GO:0006139,GO:0008168,GO:0032259
TR11255_c0_g1	Peptidyl-prolyl cis-trans isomerase A	P17742,P14851,P10111,Q0ZQK6,Q5R8S7,P62941,Q0ZQL1,Q0ZQL2,Q0ZQK7,P62940,Q0ZQK8,P62937,Q0ZQL0,P62938,P62936,P62935,Q0ZQK3,Q6DTV9,Q8HXS3,Q9TTC6	XP_005343481.2,NP_032933.1,BAE30323.1,BAE41385.1,BAB27089.1,XP_006973068.1,XP_007643466.1,XP_005086832.1,XP_006976932.1,BAB28276.1,XP_012977836.1,XP_005344287.1,XP_003503705.1,XP_005347015.1,XP_009190902.1,XP_008010764.1,XP_009189025.1,XP_005365516.1,NP_058797.1,XP_012658023.1	KOG0865,KOG0880,KOG0546,KOG0884,KOG0883,KOG0882,KOG0415,KOG0881,KOG0879,KOG0885,KOG0111	IPR002130,IPR029000,IPR024936,IPR020892	GO:0000413,GO:0003755,GO:0005515,GO:0005615,GO:0005634,GO:0005829,GO:0005925,GO:0006457,GO:0016018,GO:0016020,GO:0030182,GO:0030496,GO:0032513,GO:0034389,GO:0043209,GO:0044822,GO:0045070,GO:0050714,GO:0070062	K01802
TR112651_c0_g1	Alkali-sensitive linkage protein 1	Q09788	XP_007880513.1,CDI55636.1,EST08210.1,CDW98240.1,GAK66835.1,XP_011391458.1,XP_012188202.1,CBQ69535.1,GAC77185.1,ETS61355.1,CCF49400.1,XP_001730052.1,CCU98538.1,XP_007381869.1,XP_013242499.1,XP_007862538.1,KIK69077.1,XP_012047501.1,XP_007302874.1,XP_009543990.1		IPR017853,IPR013781,IPR024655	GO:0005975
TR11266_c0_g1	DNA repair and recombination protein RAD54-like	P34739,Q5NC05,Q9UNY4,P41447,O10302,P0CQ67,P0CQ66,P41410,O60177,Q29KH2,Q6C2R8,B4MX21,B4JCS7,B3NAN8,B4M9A8,O76460,P36607,B4GS98,P32863,B4KHL5	XP_003245082.1,XP_008181505.1,EGI65214.1,XP_011054905.1,KDQ71514.1,XP_011314826.1,XP_011341565.1,EFN71846.1,XP_001651931.1,XP_011251221.1,XP_005178158.1,KNC33060.1,XP_004529239.1,XP_011191517.1,XP_011203914.1,EFN78730.1,XP_011148303.1,XP_006570488.1,XP_001603076.2,XP_013098136.1	KOG0385,KOG0390,KOG1001,KOG0386,KOG0384,KOG0383,KOG1000,KOG0387,KOG0389,KOG0392,KOG1015,KOG4439,KOG0298,KOG0391,KOG1002,KOG0388,KOG1016	IPR001650,IPR027417	GO:0003677,GO:0005524,GO:0008152,GO:0016853
TR11269_c0_g2	Glutamate decarboxylase beta	Q9LSH2,P54767,Q07346,Q04792,Q9ZPS4,Q9ZPS3,Q42472,Q42521,Q9EYW9,P58228,Q83PR1,Q928R9,P69912,P69910,P69911,P69908,P69909,Q8FHG5,Q54VQ5,Q928K4	XP_007863065.1,KII88753.1,CDO70694.1,KDQ33636.1,AAX51843.1,EPT05884.1,CCU98826.1,XP_008036856.1,XP_007764805.1,CCF49009.1,XP_011392424.1,EST07358.1,CBQ71339.1,XP_007877785.1,GAC76287.1,ETS60378.1,XP_012187846.1,CDR99995.1,GAK67430.1,XP_013245972.1	KOG1383	IPR002129,IPR010107,IPR015421,IPR015424	GO:0004351,GO:0006536,GO:0030170	K01580
TR112741_c0_g1	mRNA 3&apos;-end-processing protein YTH1	A9LNK9,Q0DA50,O95639,Q6DJP7,O19137,Q5FVR7,Q66KE3,A6NMK7,Q4P384,Q9VPT8,Q7SGR2,Q59T36,Q8BQZ5,Q06102,Q9UTD1,Q4IPA4,Q6CKU1,Q6BTT1,Q758T3,Q6C922	XP_010941539.1,XP_010941538.1,XP_010926956.1,XP_008775232.1,XP_012075637.1,XP_012075636.1,XP_003534764.1,KJB47903.1,XP_012436534.1,XP_008372260.1,XP_008459517.1,XP_006377637.1,XP_004141524.1,XP_012569987.1,XP_009362243.1,XP_011085214.1,KNA08051.1,XP_010460838.1,NP_001077629.1,XP_011011896.1	KOG1040,KOG1492	IPR000571	GO:0000278,GO:0003723,GO:0004521,GO:0005516,GO:0005847,GO:0006979,GO:0046872,GO:1900363	K14404
TR11293_c0_g1	E3 ubiquitin-protein ligase listerin	Q6A009,O94822,E1C231,Q9VW09,A0JM49,Q9FGI1,Q555H8,Q65XX2	XP_001950973.1,KDR14154.1,XP_012339210.1,XP_006558817.1,XP_012243543.1,EEZ97459.1,XP_008197874.1,XP_008197869.1,XP_011137966.1,XP_012139948.1,XP_012163518.1,XP_012224926.1,EZA47447.1,XP_011349758.1,XP_012269175.1,XP_011158127.1,XP_012526891.1,XP_011257020.1,XP_012064437.1,XP_007639944.1	KOG0803	IPR011989,IPR016024	GO:0003676,GO:0008270
TR11296_c0_g2	Diphthamide biosynthesis protein 3	Q8K0W9,Q6VUC1,Q1LZC9,Q5R7N8,Q4R312,Q96FX2,Q9H4G8,P0C0V4,Q21102,Q9VGQ9,Q6C0G3,P0CN22,P0CN23,Q4P8G2,Q8STR6,Q9UT33,Q6BTW5,Q6CMG4,Q74Z32,Q6FXS6	XP_001948050.1,XP_008184590.1,EFX89665.1,KFM60654.1,ACO51965.1,CEF64010.1,XP_003740302.1,NP_001016157.1,NP_001128322.1,XP_001627458.1,XP_003444280.1,KHN72268.1,XP_008292549.1,XP_004573261.1,XP_003729417.1,XP_002164826.2,XP_005387507.1,XP_008323620.1,XP_007437617.1,XP_004631658.1	KOG2923	IPR024661,IPR007872	GO:0005654,GO:0005737,GO:0006359,GO:0050709,GO:0051099	K15455
TR113002_c0_g1			XP_008812969.1,XP_008803584.1,XP_010940326.1,XP_010935509.1,XP_010940327.1,XP_009398233.1,XP_009392232.1,XP_011013648.1,XP_010277298.1,KDP47006.1,XP_012072681.1,XP_011624656.1,KHN05433.1,XP_002316143.1,XP_002271879.1,XP_002520602.1,XP_007226976.1,XP_010654515.1,KDO53016.1,XP_003540643.1	KOG1012		GO:0016020
TR113110_c0_g1	ATP-dependent RNA helicase ded1	P09052,Q4R5S7,Q5W5U4,Q9NQI0,Q61496,Q6GWX0,Q64060,Q3MSQ8,Q4WP13,O13370,A1CXK7,Q91372,C8V8H4,Q4I7K4,A1CH78,A2QI25,A6SEH9,Q2UGK3,A7EJY3,Q1DJF0	XP_001948608.2,ABO15582.1,XP_001948649.2,XP_008183055.1,XP_012250687.1,XP_011687657.1,AKQ06242.1,KDR06558.1,XP_011878854.1,XP_012221478.1,KDR22893.1,XP_011143715.1,AGJ83330.1,XP_011068951.1,XP_011645644.1,EGI69006.1,XP_011254846.1,KMR04559.1,XP_012062530.1,XP_002427009.1	KOG0331,KOG0335,KOG0327,KOG0342,KOG0332,KOG0333,KOG0334,KOG0328,KOG0329,KOG0326,KOG0330,KOG0343,KOG0345,KOG0337,KOG0351,KOG0344,KOG0338,KOG0348,KOG0340,KOG0347,KOG0341,KOG0346,KOG0350,KOG0336,KOG0339,KOG4284,KOG0349	IPR027417,IPR001650,IPR000629,IPR011545,IPR014001	GO:0003676,GO:0005524,GO:0008026,GO:0008152	K11594
TR11311_c0_g1			XP_010934942.1,XP_008796925.1,XP_010941151.1,XP_008794783.1,XP_006444961.1,XP_006491180.1,KDO86295.1,XP_006444960.1,KDO86296.1,KDO86297.1,XP_009394941.1,XP_002511914.1,XP_009382796.1,XP_009382797.1,XP_004306740.1,CBI40398.3,XP_007139792.1,XP_007139793.1,XP_010661805.1,XP_010661804.1
TR11325_c0_g1	Gibberellin 3-beta-dioxygenase 1	O24648,Q39103,Q3I409,Q3I410,Q3I411,Q9SVS8,Q9ZT84,Q9C971,D4N501,Q9ZWQ9,Q39112,Q39224,D4N502,Q9SQ80,Q07512,D4N500,Q7XZQ8,Q06942,Q05963,Q39111	XP_010925284.1,XP_008785607.1,XP_010914990.1,XP_008804067.1,BAG32267.1,XP_009409327.1,XP_008811603.1,XP_010915137.1,XP_010249916.1,XP_010254241.1,XP_008228615.1,BAD91162.1,XP_009400517.1,XP_007215556.1,XP_008377587.1,AGN95009.1,XP_006427125.1,AFS18537.1,AEW67998.1,XP_009339604.1	KOG0143	IPR026992,IPR005123,IPR027443	GO:0046872,GO:0051213,GO:0055114	K04124
TR113302_c0_g1			XP_003242347.1
TR113349_c0_g1	Protein SCARECROW	Q2Z2E9,Q9M384,Q9AVK4,Q2QYF3,A2ZHL0,A2ZAX5,Q9FUZ7,Q2RB59,Q9FHZ1,Q9LPR8,Q9XE58,O80933,A2YN56,A2XIA8,Q75I13	XP_010931426.1,XP_008788032.1,XP_008804655.1,XP_008788030.1,XP_010922842.1,XP_009401608.1,XP_009384356.1,XP_012090957.1,XP_011101980.1,XP_002519983.1,KCW47573.1,XP_011018909.1,XP_012481282.1,ACQ84011.1,Q2Z2E9.1,XP_009411779.1,XP_009411777.1,XP_009411778.1,KMZ75547.1,KHN29457.1		IPR005202
TR113375_c0_g1	E3 ubiquitin-protein ligase MYLIP	Q8WY64,Q8BM54,Q6TEM9,D3ZDI6,Q05AK5,Q95M72,Q13490,Q95M71,O08863,O62640,Q62210,Q90660,Q96P09,A1E2V0,Q13489,Q8JHV9,Q5BKL8,A9ULZ2,P98170,Q60989	XP_001945688.2,XP_011312244.1,XP_008545510.1,XP_396349.3,XP_012249373.1,XP_003689959.1,XP_003706154.1,XP_006611820.1,XP_003394857.1,XP_011059071.1,XP_011252203.1,XP_011059070.1,XP_011163626.1,XP_012271232.1,XP_012523190.1,XP_012222311.1,XP_012062590.1,EZA57292.1,XP_011334090.1,XP_011691035.1	KOG1101,KOG1100	IPR000299,IPR014352,IPR013083,IPR019748,IPR011993,IPR001841	GO:0003774,GO:0005515,GO:0005524,GO:0008152,GO:0008270,GO:0016459
TR113542_c0_g1	WD repeat and FYVE domain-containing protein 2	Q96P53,Q8BUB4,Q2KIY3,Q8IWB7,A8XXC7,Q18964,Q9UNX4,Q8YRI1,Q8BHB4,Q8YTC2,Q8IZQ1,C4Q0P6,Q9USN3,Q6VNB8,P49695,Q4WT34,Q91WQ5,Q5BE22,Q7ZUV2,Q6C709	XP_001945546.1,KDR10967.1,XP_011696662.1,XP_967388.1,XP_011260017.1,XP_011068197.1,XP_001601904.2,XP_011636176.1,XP_011160154.1,XP_003707470.1,EFZ18001.1,XP_012267785.1,XP_012226575.1,XP_011312585.1,XP_011861787.1,XP_393586.1,XP_006621150.1,XP_003395640.1,XP_011331223.1,XP_011139252.1	KOG1409,KOG0267,KOG0306,KOG0319,KOG0266,KOG0265,KOG0263,KOG0286,KOG0279,KOG0285,KOG0292,KOG1786,KOG0271	IPR000306,IPR017986,IPR001680,IPR011011,IPR019775,IPR013083,IPR017455,IPR015943	GO:0005515,GO:0046872	K14556
TR11354_c0_g1	Mannose-P-dolichol utilization defect 1 protein	Q9VMW8,Q9R0Q9,O75352,Q60441,Q20157,Q9LTI3,Q8VY63	XP_001943928.1,XP_974627.1,XP_012254435.1,XP_012064579.1,XP_011053625.1,KFB45623.1,XP_317078.3,XP_393909.2,XP_003400259.1,EHJ73179.1,XP_001843605.1,XP_011335348.1,XP_013133531.1,XP_012142814.1,KOB67919.1,XP_011261800.1,XP_006618017.1,XP_011151791.1,NP_001298803.1,NP_001040213.1	KOG3211	IPR006603,IPR016817	GO:0008527,GO:0016021,GO:0050912	K09660
TR113570_c0_g1	Protein wos2	Q11118,P28707,Q6YYB0,P0C8Z0	XP_007876548.1,XP_013242062.1,ETS64974.1,GAC74858.1,GAK68323.1,EST04531.1,CCF48267.1,CDS01160.1,CCU99465.1,CBQ68553.1,XP_001728866.1,CDI54663.1,XP_011390408.1,XP_003038951.1,XP_009540362.1,XP_007805406.1,KIJ21402.1,KIK97887.1,XP_007368799.1,CDO70896.1	KOG3158	IPR007052,IPR008978
TR11367_c0_g2	Guanine/hypoxanthine permease GhxP	O94300,Q9SRK7,Q84MA8,Q57772,O34978,O34987,P31440,P0AF52,P0AF53,P44530,P31466,Q46817	ETS62978.1,GAK63605.1,GAC76719.1,CBQ71977.1,EST07712.1,XP_011387719.1,XP_012189785.1,XP_007880299.1,BAJ92670.1,CDI52624.1,CCF53460.1,XP_013243944.1,CCU98808.1,XP_001732758.1,EUC57256.1,CCO31545.1,XP_003031261.1,KDR72982.1,XP_002174907.2,GAO50177.1		IPR006043,IPR029940	GO:0005345,GO:0006863,GO:0016020,GO:0055085	K06901
TR11368_c0_g1			EGV99791.1,XP_004025208.1,XP_013063307.1,XP_001635043.1,XP_013086455.1,XP_013086462.1,XP_013082147.1
TR11370_c0_g1	Probable ubiquitin carboxyl-terminal hydrolase FAF-X	Q93008,O00507,P70398,P55824,B1AY13,Q9UPU5	XP_003247040.1,XP_011304639.1,XP_012262452.1,XP_008547292.1,XP_012278998.1,XP_011167460.1,XP_011642696.1,XP_012220262.1,XP_012220258.1,EZA53439.1,XP_012528212.1,XP_011340592.1,XP_011251190.1,XP_011065982.1,XP_012057563.1,XP_011696029.1,XP_012345816.1,XP_006611441.1,XP_395447.4,XP_003488787.1	KOG1866		GO:0016787
TR11373_c0_g1	Solute carrier family 22 member 1	Q9VCA2,Q95R48,O08966,O77504,Q63089,O88446,O75751,O15245,A7MBE0,Q9WTW5,O70577,Q8MJI6,Q5R5H7,O15244,O02713,Q9R0W2,Q863T6,Q9Y226,Q3YAW7,Q6A4L0	XP_001944985.1,KFB46082.1,XP_001662579.1,XP_001843197.1,ETN58035.1,XP_313581.5,XP_012284972.1,XP_012284969.1,XP_012259248.1,XP_001607895.1,XP_013097491.1,XP_012259249.1,XP_012259247.1,XP_011211490.1,XP_011259545.1,XP_011259543.1,XP_013097492.1,XP_011192943.1,XP_001955679.1,XP_001358762.2	KOG0255,KOG0254,KOG0569,KOG0253,KOG0252	IPR005828,IPR020846	GO:0016021,GO:0022857,GO:0055085	K08202
TR113748_c0_g2
TR11386_c0_g1
TR113_c0_g1			XP_010940666.1,XP_010940665.1,XP_010936104.1,XP_010936106.1,XP_010936107.1,XP_010936105.1,XP_008812741.1,XP_008812740.1,XP_002530460.1,XP_006660397.1,XP_004974264.1,XP_004974263.2,XP_009383098.1,AFP44686.1,XP_007135779.1,KDO52332.1,XP_006427497.1,XP_006427496.1,KDO52329.1,KDO52330.1
TR11432_c0_g1	Golgin subfamily A member 7	Q91W53,Q6AYQ1,Q7Z5G4,Q5EA55,Q5ZLC9,Q2TAP0,Q9D428	NP_001280362.1,XP_008480779.1,KDR17757.1,XP_003695987.1,XP_001122074.2,XP_012260283.1,XP_012260282.1,XP_003401386.1,XP_003494277.1,EFN82778.1,XP_011142253.1,XP_001606312.1,XP_011142252.1,XP_003701396.1,XP_312998.4,ETN66476.1,XP_001848750.1,KFB44691.1,XP_001663931.1,XP_011499171.1	KOG4069	IPR019383	GO:0003676
TR11434_c0_g2	Brevican core protein	P82596,Q28062,D2YVH7,Q96GW7,D2YVK5,P05047,A7X3X3,A7X3X0,Q61830,A7X3X8,D8VNS6,P07898,C6JUN9,P55068,Q61361,D2YVJ8,P16112,P13608,A7X3Y6,Q90953	XP_001950803.2,EFN81955.1,XP_011143495.1,KDR17743.1,XP_012283880.1,XP_011880970.1,XP_011338387.1,XP_003704619.1,XP_011639963.1,XP_012239524.1,XP_012537364.1,EFN64860.1,XP_011338385.1,XP_003396960.2,XP_006624766.1,XP_393774.4,XP_011049731.1,XP_012340115.1,XP_012218915.1,XP_011338389.1	KOG4297	IPR018378,IPR016186,IPR001304,IPR016187	GO:0003676,GO:0008152,GO:0016787,GO:0030246,GO:0046872
TR11436_c0_g1	Phenylalanine--tRNA ligase alpha subunit	O95363,O16129,Q99M01,Q6AYQ3,Q94K73,Q86A68,O74952,P08425,Q55187,Q46JK1,Q7V0I7,Q319M1,B0VV85,B9MRS9,B2U392,B0V5Q6,Q6F872,Q0AY00,Q1MRV5,P67038	XP_001943508.1,XP_001605577.1,XP_011702097.1,EFZ14320.1,XP_011165627.1,XP_011637456.1,KMQ98228.1,XP_011866566.1,XP_012217419.1,XP_012525916.1,XP_011309084.1,XP_012062870.1,XP_008558032.1,XP_011500279.1,XP_011144666.1,XP_011054764.1,XP_008829878.1,EGI70575.1,XP_003706207.1,XP_004666214.1	KOG2783	IPR002319,IPR005121,IPR006195,IPR004530	GO:0000049,GO:0000287,GO:0004674,GO:0004826,GO:0005524,GO:0005737,GO:0006432,GO:0006468,GO:0008033	K01889
TR11445_c0_g1	cAMP-specific 3&apos;,5&apos;-cyclic phosphodiesterase 4D	P14644,Q3UEI1,Q08493,Q07343,P14646,Q08499,Q01063,P14270,Q8IRU4,Q9W4S9,Q9W4T4,P12252,P27815,P54748,O89084,Q22000,Q61481,Q01065,P54750,Q01066	XP_012233725.1,EZA62115.1,XP_011864501.1,XP_012533469.1,XP_012533459.1,XP_012533461.1,XP_012533460.1,XP_012533466.1,XP_012059048.1,EGI65537.1,XP_011054231.1,XP_011054229.1,XP_011054227.1,XP_011054228.1,XP_011054230.1,XP_011054225.1,XP_011054224.1,XP_011054221.1,XP_008179873.1,XP_001947422.2	KOG3689,KOG3688,KOG1229	IPR023174,IPR003607,IPR023088,IPR002073	GO:0004114,GO:0004185,GO:0006508,GO:0007165,GO:0046872
TR11449_c0_g1	Probable 1,4-beta-D-glucan cellobiohydrolase C	B2AE04,P49075,Q0CFP1,A1DJQ7,Q4WFK4,B0XWL3,A1CCN4,Q9C1S9,A2QYR9,Q5B2E8,B2ABX7,G4MM92,P46236,P07987,B2AC20,B2ADA5,Q7SIG5,P50401,P07984,P26414	EPE10001.1,KIH88162.1,ERT01877.1,XP_003710956.1,XP_009223753.1,KLU92214.1,XP_003344888.1,KLU83663.1,XP_009225810.1,KEZ40623.1,XP_001931623.1,XP_007697144.1,XP_007713699.1,EMD92578.1,XP_007684473.1,XP_003300842.1,XP_003844271.1,XP_001806560.1,XP_008022905.1,KNG50486.1		IPR016288,IPR001524	GO:0016162,GO:0030245
TR114501_c0_g1
TR11450_c0_g1			XP_010926443.1,XP_010916550.1,XP_008801041.1,XP_008782262.1,XP_008782263.1,XP_009403989.1,NP_001068063.1,EAZ18674.1,XP_003577488.1,NP_001266809.1,XP_008668593.1,XP_008668592.1,XP_002449651.1,XP_012071370.1,XP_002528616.1,EMT31401.1,XP_010030090.1,XP_006663512.1,XP_006339930.1,XP_004248817.1	KOG2568		GO:0005794,GO:0006084,GO:0016021,GO:0016023,GO:0016126,GO:0016132
TR11452_c0_g1	Leucine-rich repeat protein soc-2 homolog	Q22875,Q5F4C4,A7SFP1,Q1L8Y7,Q6AYI5,O88520,A6QLV3,Q5RAV5,Q9UQ13,Q8AVI4,B4QVR7,B3P3E8,B4IBI9,B4N9T4,B3LWU3,B4PU77,Q9VEK6,B5DX45,B4LXW1,B4JTV9	XP_013139728.1,KMQ97844.1,XP_001603998.1,XP_004930568.1,XP_011258349.1,XP_013174079.1,XP_011305735.1,XP_003493273.1,KDR16192.1,XP_012276714.1,XP_968188.1,XP_012276715.1,XP_003394961.1,XP_003689640.1,EHJ77268.1,XP_006612281.1,XP_008555328.1,XP_003708391.1,XP_012251649.1,XP_003245897.1	KOG0619,KOG4641,KOG4194,KOG0620,KOG0617,KOG0618,KOG0472,KOG0532,KOG0531,KOG4237,KOG4579,KOG0444,KOG0473,KOG2472	IPR001611,IPR003591,IPR027036	GO:0000164,GO:0005515,GO:0007186,GO:0016021,GO:0016500,GO:0046579
TR114570_c0_g1	Histidine triad nucleotide-binding protein 1	P62958,P49773,P62959,P70349,P80912,Q5RF69,Q9D0S9,P53795,Q9BX68,Q8SQ21,P32084,P73481,P42856,O66536,P42855,P44956,P0ACE9,P0ACE7,P0ACE8,Q23921	XP_001952234.2,XP_008211498.1,XP_011496418.1,XP_013098805.1,XP_012171014.1,XP_012248679.1,XP_012349485.1,XP_006558545.1,XP_006617994.1,XP_011136968.1,XP_012285489.1,EFN86168.1,XP_012142789.1,KNC23086.1,XP_011310653.1,XP_012227907.1,XP_012261768.1,XP_011253656.1,XP_008551936.1,XP_011339152.1	KOG3275	IPR001310,IPR019808,IPR011146	GO:0003824,GO:0008152,GO:0016021,GO:0055085	K02503
TR11461_c0_g1
TR114623_c0_g1	CCR4-NOT transcription complex subunit 7	Q9LXM2,Q9FMS6,Q9SKZ2,Q9SAI2,Q9S9P2,Q9LEU4,Q60809,Q9UIV1,Q5ZJV9,Q3ZC01,O74856,Q3KQ85,A4II96,Q08BM8,Q9D8X5,Q9UFF9,Q17345,Q9SHJ0,P39008,Q9LXM4	XP_008799680.1,XP_008784092.1,XP_010912355.1,AFS65102.1,XP_010907244.1,XP_008798872.1,XP_009419420.1,XP_009405313.1,XP_009405461.1,XP_004960007.1,NP_001054313.1,CAE03453.1,CAJ86166.1,XP_006362860.1,XP_006348494.1,CDY35673.1,XP_012838516.1,XP_006653897.1,XP_002523862.1,XP_011077819.1	KOG0304	IPR006941,IPR012337	GO:0003676,GO:0005634	K12581
TR11462_c0_g1
TR114950_c0_g1	Sperm-associated antigen 1	Q07617,Q80ZX8,F1RBN2,Q5U2X2,Q9MUK5,Q38931,Q43207,Q91Z38,Q9LVH5,Q3KRD5	XP_008784777.1,XP_008789905.1,XP_010911442.1,XP_010938369.1,XP_009417747.1,XP_009414135.1,XP_010259472.1,XP_010039541.1,XP_003528629.1,EMT10127.1,EAY89947.1,BAJ85500.1,XP_006650059.1,KHN03338.1,NP_001050066.1,XP_011622232.1,XP_010269601.1,XP_003550543.1,XP_012083989.1,XP_004984439.1	KOG1124,KOG4151,KOG0624,KOG0543,KOG4234	IPR011990,IPR013026,IPR019734	GO:0005515,GO:0005886,GO:0009536
TR115084_c0_g1			XP_008808180.1,XP_008808179.1,XP_010937504.1,XP_010937503.1,XP_010937502.1,XP_010937501.1,XP_008803781.1,XP_010916900.1,XP_009399537.1,CBI29462.3,XP_007042993.1,XP_002264419.3,KJB79685.1,XP_012464390.1,XP_009386951.1,KHG11604.1,XP_008237177.1,XP_010261257.1,XP_010261258.1,XP_007159090.1			GO:0003677,GO:0003887,GO:0006260,GO:0071897	K07053
TR115103_c0_g1	Cytochrome b5	Q9FR82,Q43469,Q9ZRP7,Q3EBF7,O96099,O48845,Q9Y1W0,P49098,Q42342,P49100,Q6DDK2,Q1ZXQ5,Q5REA7,O95864,Q9ZWT2,Q4R749,P40934,O04354,Q10352,P49099	XP_008802041.1,XP_010917106.1,XP_008805633.1,XP_008795083.1,XP_010251589.1,XP_010925808.1,XP_010261428.1,XP_010915755.1,XP_003532059.1,XP_007153598.1,KHN17384.1,XP_009392458.1,AIP90101.1,XP_009415167.1,AFX61788.1,XP_009599904.1,XP_009624554.1,XP_004248068.1,XP_002511936.1,XP_010326991.1	KOG0537,KOG0536,KOG4232	IPR001199	GO:0005506,GO:0006633,GO:0016717,GO:0020037,GO:0055114	K13076
TR11516_c0_g1	Cyclin-dependent kinase 12	Q9VP22,B5DE93,E1BB52,Q69ZA1,Q14004,Q9NYV4,Q14AX6,D2H526,Q3MJK5,E1BB50,P46551,Q5JK68,Q8W4P1,Q6I5Y0,Q9LFT8,Q5EAB2,Q641Z4,Q99J95,Q5ZKN1,P50750	XP_008184801.1,XP_001944853.2,XP_001659986.1,ENN81623.1,KNC28606.1,XP_006564024.1,XP_006617565.1,EFX69365.1,KFB46967.1,XP_012246462.1,XP_011208077.1,XP_011208075.1,XP_006617563.1,XP_006564023.1,XP_006617564.1,XP_006564021.1,XP_006617562.1,XP_006617561.1,XP_006564022.1,XP_012540929.1	KOG0660,KOG0583,KOG0594,KOG0658,KOG0600,KOG0663,KOG0667,KOG0665,KOG0032,KOG0586,KOG0033,KOG0659,KOG0668,KOG0661,KOG0198,KOG0580,KOG0578,KOG0574,KOG0589,KOG0588,KOG0593,KOG0666,KOG0590,KOG0576,KOG0581,KOG0585,KOG0664,KOG0669,KOG0615,KOG4645,KOG0613,KOG0611,KOG0662,KOG0591,KOG4717,KOG0579,KOG0577,KOG4279,KOG0201,KOG1095,KOG0597,KOG0598,KOG0595,KOG0197,KOG0599,KOG0582,KOG0603,KOG0694,KOG0575,KOG1826	IPR011009,IPR000719,IPR017441,IPR002290,IPR008271	GO:0004674,GO:0005524,GO:0006468	K08819
TR115277_c0_g1			XP_008787992.1,XP_008792513.1,XP_010922885.1,XP_010938141.1,XP_008793337.1,XP_008781227.1,XP_010921318.1,XP_009416342.1,XP_009399927.1,XP_009383868.1,XP_009384962.1,XP_010266732.1,XP_007029943.1,XP_007029942.1,XP_003565663.1,XP_012070363.1,EEC82706.1,XP_002275127.1,EMT11673.1,EMS61311.1
TR115441_c0_g1
TR11548_c0_g1
TR11550_c0_g1			XP_009419648.1,BAJ89623.1
TR11581_c0_g1
TR11590_c0_g2	Major facilitator superfamily domain-containing protein 10	Q0P5M9,Q9D2V8,Q14728,P02980,P02981,P33733,P02982,P51564,Q8NBP5,P51563,Q07282,Q8C0T7,P39843,Q96MC6,P70187,O31762,Q6AY78,Q6GPQ3,P96712,P0A0J6	XP_002428022.1,KDR23002.1,XP_001950266.1,ENN81197.1,ERL85164.1,AEE62246.1,XP_971242.2,XP_012268735.1,XP_012283292.1,XP_011497319.1,XP_001605510.1,XP_011142221.1,XP_001845047.1,XP_012223006.1,XP_012521389.1,XP_011704460.1,XP_321745.4,XP_011210244.1,XP_003705957.1,XP_011179241.1	KOG2816,KOG2615	IPR020846,IPR011701	GO:0016021,GO:0055085
TR116085_c0_g2	Putative potassium transporter 12	Q8VXB1,Q7XLC6,O64769,Q9SA05,O49423,Q653B6,Q942X8,Q8H3P9,Q9LD18,Q5ZC87,O22881,O80739,Q67VS5,Q9M7K4,O22397,Q8W4I4,Q6H4R6,Q652J4,Q8VXB5,Q9M7J9	NP_001288417.1,XP_008662735.1,BAG91406.1,XP_004972598.1,BAK06636.1,BAJ88309.1,XP_008662736.1,XP_002444019.1,XP_010681416.1,XP_003580542.1,EAZ05979.1,AEP68018.1,XP_006659210.1,KMT19620.1,Q8VXB1.1,EMT01000.1,KMZ60922.1,KNA05279.1,XP_010058035.1,XP_010234455.1		IPR003855	GO:0015079,GO:0016021,GO:0071805	K03549
TR116244_c0_g1	Stress protein DDR48	P18899	EZF16307.1,EZG04716.1,EGE02873.1,KDB23974.1,XP_003236419.1,CDK27284.1,AJS86915.1,AJS66549.1,XP_003018901.1,CEJ54794.1,EGD93619.1,EIW08436.1,AJS85605.1,EGA59908.1,AJS91428.1,XP_003853788.1,AJS62472.1,AJS69902.1,EGA85429.1,AJS79667.1
TR116554_c0_g1			XP_010925601.1,XP_010915479.1,XP_008790021.1,XP_010274414.1,XP_009404523.1
TR116560_c0_g1			XP_010934087.1,XP_010934086.1,XP_008783766.1,XP_002459742.1,NP_001170442.1,XP_009399496.1,XP_006602763.1,KHN03163.1,XP_012843629.1,KHN29423.1,XP_002876590.1,XP_006402526.1,KHG08226.1,XP_006292241.1,CDX89094.1,CDY42483.1,XP_009138799.1,XP_006829125.1,XP_010413499.1,XP_010469129.1
TR11662_c0_g1	Proteasome subunit alpha type-3	O23715,O24362,Q9LSU0,P90513,O70435,P18422,P25788,Q58DU5,Q27563,Q9V5C6,Q09583,P21242,O59770,A6URN9,Q6M0L9,A4FZT6,A6VIP0,C6A459,A9A846,O29760	XP_010922124.1,XP_008811958.1,XP_010904710.1,XP_008786797.1,AFK44367.1,XP_006430441.1,KJB35582.1,KJB35587.1,KJB35586.1,XP_009413959.1,KJB35584.1,KJB35588.1,XP_011042035.1,XP_009395936.1,KHG07788.1,XP_007015404.1,KJB35585.1,XP_007015382.1,KJB35635.1,XP_012485260.1	KOG0183,KOG0182,KOG0863,KOG0176,KOG0181,KOG0178,KOG0184	IPR029055,IPR001353,IPR000426	GO:0004298,GO:0005634,GO:0005737,GO:0006511,GO:0019773	K02727
TR116680_c0_g1	Regulatory protein NPR1	P93002,Q9SZI3,Q5ICL9,Q8L746,Q9ZVC2,Q9M1I7,Q25338,Q1LZC5	XP_008807141.1,XP_008782513.1,XP_009802447.1,XP_002281475.1,XP_010915287.1,ABX71071.1,AAM62410.1,XP_010915286.1,XP_010323608.1,ABR23001.1,XP_009606361.1,XP_006357709.1,XP_008793215.1,NP_001234558.1,CAP12787.1,AHG52897.1,XP_007012791.1,XP_010924981.1,XP_010924982.1,ABG38308.1	KOG0504	IPR020683,IPR024228,IPR002110	GO:0005515	K14508
TR116691_c0_g1	Proteasome subunit alpha type-6	Q9QUM9,P60901,P60900,Q2YDE4,Q9XZJ4,O17586,O81146,Q9XG77,Q9LSU3,O81147,O48551,Q54XM7,O94517,P21243,Q9GU37,Q9V122,C6A459,O59219,Q8U0L6,O24733	NP_001155664.1,XP_001843247.1,XP_002427127.1,XP_001654091.1,XP_318387.2,AGM32386.1,ETN58251.1,KDR14657.1,XP_008543695.1,XP_001607854.1,XP_011314423.1,KFB46736.1,XP_012280698.1,XP_011151114.1,XP_012543377.1,XP_011329096.1,XP_012264212.1,XP_012221099.1,XP_011259025.1,XP_011635711.1	KOG0183,KOG0182,KOG0863,KOG0176,KOG0181,KOG0178,KOG0184	IPR001353,IPR000426,IPR029055,IPR023332	GO:0004298,GO:0005634,GO:0005737,GO:0006511,GO:0019773	K02730
TR1166_c0_g1	Mediator of RNA polymerase II transcription subunit 33B	F4IN69,Q9LUG9	XP_008793404.1,XP_010938078.1,XP_008782719.1,XP_010921240.1,XP_010921239.1,XP_010921237.1,XP_009384951.1,XP_009384953.1,XP_010938079.1,XP_009420227.1,NP_001060654.1,EEC82696.1,XP_006842623.1,XP_010278916.1,XP_006658970.1,BAK03112.1,BAK02576.1,BAK02433.1,XP_002461223.1,XP_012699478.1			GO:0016023
TR11673_c0_g1			XP_010908094.1,XP_008799113.1,XP_009397306.1,KDO84380.1,XP_006434894.1,CAN61239.1,XP_010664628.1,XP_007017424.1,KDP38441.1,XP_007224762.1,KJB63742.1,XP_010106076.1,XP_010089011.1
TR11682_c0_g1	Inhibitor of growth protein 4	Q9QXV3,Q9H160,Q9ESK4,Q9D8Y8,Q9UK53,Q8WYH8,Q8C0D7,Q9UNL4,Q5ZKY4,Q9LIQ6,Q3T095,Q8VEK6,Q757W2,B3H615,O74736,Q08465,Q6FSB1	XP_008178993.1,KMQ84671.1,XP_011340962.1,XP_011149224.1,XP_012286620.1,XP_011499468.1,XP_011644130.1,XP_011250475.1,XP_003699440.1,XP_012232027.1,XP_012251929.1,XP_011690996.1,XP_011056149.1,XP_003492269.1,XP_011874520.1,XP_006616027.1,XP_003395058.1,XP_394517.4,XP_003689704.1,XP_012536484.1	KOG1973	IPR011011,IPR001965,IPR024610,IPR013083,IPR019787,IPR019786,IPR028651	GO:0005515,GO:0005634,GO:0008270,GO:0016568	K11346
TR116965_c0_g1			XP_008782273.1,XP_010916536.1,XP_010916535.1,XP_008801051.1,XP_010926465.1,XP_009380275.1,XP_009403986.1,XP_009390246.1,XP_009393562.1,EMT11171.1,BAJ99040.1,XP_009413641.1,XP_009388789.1,XP_004984714.1,XP_009409183.1,XP_009398152.1,XP_008665276.1,AAL76003.1,XP_008644581.1,XP_009381827.1
TR116_c0_g1
TR11706_c0_g1	Cyclin-L2	Q5ZJP9,Q5I0H5,Q9JJA7,Q96S94	XP_001946255.2,XP_008185739.1,NP_001156691.1,XP_012282765.1,XP_003704199.1,XP_012142821.1,XP_008206451.1,XP_008206450.1,XP_001606206.3,XP_012248660.1,XP_012170978.1,XP_011639440.1,XP_003690160.1,XP_006617955.1,XP_012282764.1,XP_011639439.1,XP_012542877.1,XP_012542876.1,XP_012542875.1,XP_012232761.1	KOG0835	IPR015429	GO:0000079,GO:0005634,GO:0006355,GO:0006396,GO:0019901
TR117215_c0_g1	Mitogen-activated protein kinase kinase kinase 3	Q9CAD5,O22040,Q9FZ36,P28829,O22042,Q40541,Q54R82,P23561,A7A1P0,B5VNQ3,Q10407,E9Q3S4,Q99759,Q01389,P41892,Q56UN5,Q61084,Q39008,Q13233,Q9Y2U5	XP_008808477.1,XP_010930645.1,XP_010912614.1,XP_010912615.1,XP_003531452.1,XP_008795233.1,KHN29245.1,XP_006585362.1,XP_008795232.1,XP_003581251.1,XP_010239934.1,EEC77321.1,NP_001052859.1,CAD40821.2,CAH67577.1,EEE61045.1,KJB29083.1,XP_012482481.1,EMS66799.1,XP_012482482.1	KOG0583,KOG0198,KOG0581,KOG0600,KOG0201,KOG0578,KOG0616,KOG0586,KOG0594,KOG0587,KOG0605,KOG0598,KOG0192,KOG0606,KOG0582,KOG0580,KOG0032,KOG0575,KOG0694,KOG0194,KOG0576,KOG0574,KOG0690,KOG0588,KOG0589,KOG0696,KOG0592,KOG0590,KOG4645,KOG0603,KOG0584,KOG1187,KOG0577,KOG0595,KOG0591,KOG0579,KOG0615,KOG0659,KOG0611,KOG0662,KOG0585,KOG0608,KOG4279,KOG0197,KOG0614,KOG0658,KOG0660,KOG0986,KOG1094,KOG1026…	IPR011009,IPR002290,IPR000719	GO:0004672,GO:0005524,GO:0006468,GO:0009536
TR117372_c0_g1	Rac-like GTP-binding protein RHO1	O04369,Q6Z7L8,Q39435,P92978,Q38912,Q38902,Q35638,Q6ZHA3,Q6EP31,Q9SBJ6,Q38937,Q6Z808,Q38919,Q40220,Q68Y52,Q67VP4,Q41253,Q9SSX0,O82480,Q9SU67	XP_008806608.1,AFK47272.1,NP_001266008.1,AHV83603.1,XP_009612726.1,XP_012073764.1,XP_010941321.1,XP_006343356.1,XP_004234529.1,XP_008811402.1,XP_010548268.1,XP_002278595.1,XP_009614505.1,CAA10815.2,O04369.1,KDO84915.1,XP_006435212.1,XP_011046692.1,XP_006340764.1,XP_002305518.1	KOG0393	IPR001806,IPR027417,IPR003578	GO:0005525,GO:0005737,GO:0007264,GO:0016020	K04392
TR11743_c0_g1	Aminomethyltransferase	Q7TSQ8,O46504,Q8NCN5,Q8GAI3,Q9UL12,Q99LB7,Q64380,Q63342,Q9AGP8,Q9DBT9,Q9UI17,P54378,A8FF41,B0K242,B0KD95,Q5WF30,A7Z6M4,A4J2F6,Q8RCV9,Q65HF9	XP_012171680.1,EFA10911.1,XP_012244197.1,XP_008199020.1,XP_012342917.1,XP_001607504.2,XP_011331971.1,XP_011637084.1,XP_012220906.1,XP_012244205.1,XP_012244191.1,XP_011865409.1,XP_012152568.1,XP_012152565.1,XP_012152566.1,XP_012152564.1,XP_012267503.1,KDR16391.1,XP_003247633.1,XP_003247632.1	KOG2844,KOG2770,KOG2853	IPR029043,IPR013977,IPR006222,IPR027266,IPR006076	GO:0004047,GO:0005515,GO:0005737,GO:0006546,GO:0016491,GO:0032259,GO:0055114	K00605
TR117496_c0_g1
TR117553_c0_g1	Probable gamma-aminobutyrate transaminase 3, mitochondrial	B8BBZ7,Q6ZCF0,Q7XN11,Q01K11,Q84P52,Q84P54,Q7XN12,Q01K12,Q94CE5,Q84P53,Q6ZH29	XP_008798241.1,XP_010941664.1,BAI66419.1,XP_009399251.1,BAK05511.1,XP_002445207.1,B8BBZ7.1,NP_001061237.1,XP_006858237.1,AFW59441.1,ACF87978.1,NP_001152508.1,XP_004976801.1,XP_008677242.1,XP_006652817.1,XP_004972609.1,AFW61009.1,NP_001148620.1,AFW61008.1,XP_006659928.1	KOG1404	IPR005814	GO:0005739,GO:0008483,GO:0030170	K16871
TR117597_c0_g1			XP_008393541.1
TR11760_c0_g1	Multidrug resistance-associated protein 1	O15439,P91660,Q8ST87,Q54JR2,Q54U44,Q5F364,O15440,P33527,Q9QYM0,Q9R1X5,Q6UR05,Q8HXQ5,Q864R9,Q96J66,Q8CG09,Q28689,O35379,Q9C8G9,Q63120,Q92887	XP_013195006.1,XP_011301163.1,KDR22129.1,XP_008200429.1,EFA03011.1,XP_008200431.1,XP_001943526.2,XP_008187159.1,XP_008187158.1,XP_008188570.1,XP_008188571.1,XP_001946763.2,XP_008188569.1,XP_008188568.1,XP_001948798.2,XP_008186888.1,XP_008188459.1,XP_003241113.1,XP_008190151.1,XP_008186883.1	KOG0054,KOG0055,KOG0058,KOG0059,KOG0057,KOG0056,KOG0060,KOG0061	IPR003593,IPR027417,IPR011527,IPR003439,IPR017871	GO:0003676,GO:0004190,GO:0005524,GO:0005622,GO:0006396,GO:0006508,GO:0008270,GO:0016021,GO:0016301,GO:0016310,GO:0042626,GO:0055085
TR117697_c0_g1	E3 ubiquitin-protein ligase UPL2	Q8H0T4,Q8GY23	XP_008783103.1,XP_010929053.1,XP_010929052.1,XP_010929051.1,XP_010942602.1,XP_010942601.1,XP_008811275.1,XP_010644587.1,XP_010644588.1,XP_010252790.1,XP_011095559.1,XP_002522774.1,XP_006370015.1,XP_006370014.1,XP_009379456.1,XP_009379457.1,XP_006377654.1,XP_012848610.1,XP_012848609.1,XP_008349483.1	KOG0939		GO:0004842,GO:0016567,GO:0016874	K10592
TR118216_c0_g1	Nucleic acid binding NABP		XP_010935723.1,XP_008800533.1,XP_008789554.1,XP_010940626.1,XP_009395430.1,XP_009396181.1,XP_007009914.1,XP_007009913.1,XP_007009912.1,XP_002273503.1,XP_010658381.1,KHG29032.1,XP_010253957.1,XP_008365664.1,XP_002453050.1,XP_009368908.1,XP_009368909.1,XP_009368907.1,XP_008362674.1,XP_008362673.1		IPR012940		K17943
TR11841_c0_g1			AHW98262.1,AKH40365.1,YP_002321357.1
TR11849_c0_g1	Cell division protein FtsZ	Q9LXJ0,O82533,P73456,P45482,Q42545	XP_010912291.1,XP_008787852.1,XP_010931142.1,XP_008804829.1,XP_010905974.1,XP_008784023.1,XP_009404365.1,XP_010271658.1,AFK36357.1,XP_010244904.1,CDP15408.1,AFC37492.1,XP_009408276.1,KDO70388.1,CBI30290.3,XP_009802019.1,AFB70893.1,XP_009617397.1,XP_007162898.1,XP_006339123.1		IPR024757,IPR008280,IPR018316	GO:0003924,GO:0005525,GO:0009507,GO:0043234,GO:0051258	K03531
TR11857_c0_g1	Uncharacterized protein At1g04910	Q8W486	XP_010922337.1,XP_010931259.1,XP_010931258.1,XP_008776785.1,XP_009407491.1,XP_009416135.1,XP_009420104.1,XP_009598681.1,BAD81763.1,NP_001044765.1,EEE55649.1,EEC71770.1,XP_009785420.1,XP_010262705.1,XP_010274715.1,XP_004238827.1,EEE63981.1,XP_006644988.1,XP_009785418.1,XP_003564587.1		IPR019378
TR119036_c0_g1	5-methyltetrahydropteroyltriglutamate--homocysteine methyltransferase	Q87XJ9,Q9JZQ2,A4VNE5,A4XSY1,B3QGC4,Q2KYF3,Q6N765,Q9AAW1,Q11PV4,Q98A73,Q54X49,A5FJR8,A7HQP6,B0U3F5,Q87BY8,B2I621,Q9PB72,Q11EU7,P05694,P82610	EWG52918.1,CCE26894.1,KLO93320.1,EMT73218.1,KKP03877.1,XP_007915890.1,XP_006965345.1,EGU77267.1,XP_003048186.1,KDB13888.1,KHN99313.1,KIE02601.1,KID76696.1,XP_007809925.1,KID88857.1,XP_007819014.1,KJK84529.1,KFG81802.1,KJZ69564.1,EQL03931.1	KOG2263	IPR006276,IPR002629,IPR013215	GO:0003871,GO:0005737,GO:0008270,GO:0009086,GO:0032259	K00549
TR119044_c0_g1	Serine hydroxymethyltransferase, cytosolic	O23254,Q54Z26,Q54EW1,Q94JQ3,Q9SVM4,P35623,Q5E9P9,P34897,P50432,Q3SZ20,Q60V73,P14519,Q9SZJ5,P34899,Q94C74,P50433,Q5RFK5,P34896,P50431,P07511	XP_003193995.1,XP_007002610.1,KIR26508.1,KIR89044.1,KGB75209.1,EKD04733.1,KIR49544.1,KIR68865.1,XP_013241218.1,XP_012190918.1,CDI51890.1,GAC72820.1,CDR99373.1,ETS61179.1,EST10102.1,GAK62850.1,XP_011387337.1,CBQ70355.1,CCF54912.1,XP_007876731.1	KOG2467	IPR015424,IPR001085,IPR015421,IPR019798,IPR015422	GO:0004372,GO:0006544,GO:0006563,GO:0008168,GO:0016301,GO:0016310,GO:0030170,GO:0032259,GO:0035999	K00600
TR119081_c0_g1	Transmembrane protein adipocyte-associated 1 homolog	Q4V8X0,Q791F6,Q99MU1,Q5ZII3,Q86W33,Q18936,Q60QP4	XP_001949994.2,XP_012272884.1,KDR16696.1,XP_012245371.1,XP_006567508.1,XP_012221365.1,XP_011310194.1,XP_012151868.1,XP_006617863.1,XP_012258761.1,XP_011874218.1,XP_008548981.1,XP_012550349.1,XP_011694348.1,XP_011069318.1,XP_011137371.1,XP_004922477.1,XP_011639719.1,XP_013137326.1,XP_013162786.1	KOG4536	IPR018781
TR11908_c0_g1	Growth factor receptor-bound protein 2	P16333,Q99M51,O43639,O55033,Q60631,P62994,Q5R4J7,P62993,Q66II3,Q6GPJ9,Q07883,P87379,Q13588,Q9CX99,Q0VBZ0,P41241,P32577,P41240,P41239,A6QLK6	XP_011065563.1,XP_011137740.1,XP_011346490.1,XP_011304553.1,XP_012526920.1,XP_011065566.1,XP_011137743.1,KMQ94562.1,XP_012526921.1,XP_002432436.1,XP_008547816.1,XP_008547819.1,XP_012262587.1,XP_012281060.1,XP_008193017.1,KDR10663.1,EFA03699.1,XP_969702.2,XP_008474767.1,XP_001947020.1	KOG0197,KOG4225,KOG4278,KOG0790,KOG3601,KOG4226,KOG1029,KOG2996,KOG3565,KOG3508,KOG1264,KOG4792,KOG4348,KOG4637,KOG3697,KOG3655,KOG0194,KOG4773,KOG3557,KOG4429	IPR001452,IPR000980,IPR017304	GO:0000166,GO:0003723,GO:0005515
TR119107_c0_g1	Enzymatic polyprotein	P19199,P27502,P09523,Q02964,P03554,P03556,P03555,Q00962,P05400,Q6XKE6,Q91DM0,Q7TD08,Q89703,Q7LHG5,Q99315,P15629,P0CT39,P0CT38,P0CT36,P0CT41	ABI47987.1,YP_003208050.1,YP_610965.1,AHA62443.1,AHA62466.1,AHG94942.1,AJO68264.1,AHA62456.1,AHA62470.1,AHA62455.1,AHA62442.1,AHA62467.1,AHA62452.1,AHA62458.1,AHG32725.1,YP_001036293.1,AJO68267.1,YP_009140788.1,AHA62469.1,AHA62478.1	KOG0017	IPR002156,IPR000477,IPR012337	GO:0003676,GO:0003964,GO:0004170,GO:0004190,GO:0004523,GO:0006278,GO:0006508,GO:0008270,GO:0046080,GO:0090502
TR119165_c0_g1	ER membrane protein complex subunit 8	Q9W1Y1,Q5FVL2,O70378,O43402,Q32KL5,Q9DB76,Q5U1W7,Q9Y3B6,Q9FG71,Q55FM0	NP_001156111.1,XP_012262208.1,BAN20869.1,KDR17552.1,XP_008479930.1,XP_011345004.1,XP_011690671.1,XP_011152899.1,XP_011873279.1,XP_012541687.1,XP_008551049.1,XP_012053971.1,XP_011055985.1,XP_011170426.1,XP_011644817.1,XP_011258539.1,XP_011299909.1,XP_012220149.1,XP_001605922.1,XP_006616163.1	KOG3289	IPR005366
TR11916_c0_g1			EME40375.1,KIV83306.1,KIV83132.1,KIW02045.1,ESZ89869.1,EMR80738.1,XP_007677434.1,XP_001590357.1,KNG46601.1,XP_008081629.1,XP_007295070.1,XP_003298511.1			GO:0016787
TR119242_c0_g1	60S ribosomal protein L6	P05739,Q02326,P0DJ56,P79071,Q54D63,P34091,Q9C9C6,Q9C9C5,Q9FZ76,P47991,Q2YGT9,P47911,Q58DQ3,P21533,Q6QMZ4,Q02878,A8ABY5,Q4JAJ9	KJZ73542.1,KND89461.1,EQL01019.1,KEY71045.1,KHN99896.1,KFA62673.1,XP_007813425.1,XP_007820255.1,KID90012.1,KID77165.1,EQB50490.1,XP_003054230.1,KIL95195.1,KGQ10934.1,EGU87302.1,XP_008594895.1,KDN66701.1,CEJ85976.1,KDB16713.1,XP_008090503.1	KOG1694,KOG0169	IPR000915,IPR008991,IPR014722	GO:0003735,GO:0005840,GO:0006412	K02934
TR119263_c0_g1	Lipid phosphate phosphohydrolase 3	Q9V576,Q3SZE3,O88956,Q10022,O08564,Q99JY8,O14495,P97544,O14494,Q61469,Q9DAX2,O43688,Q2HJ61,Q32ZL2,Q8K593,Q8BJ52,Q6GM05,A4II83,Q7TMB7,Q7TME0	AKM28430.1,XP_003243381.1,XP_001942750.2,XP_012137665.1,XP_011259439.1,XP_011259437.1,EZA50179.1,XP_011345500.1,XP_011345499.1,XP_011345498.1,EFN66283.1,XP_012246570.1,XP_003493146.1,XP_012173925.1,XP_003402338.1,XP_012137667.1,XP_012137666.1,XP_012224975.1,XP_011345501.1,XP_012224974.1	KOG3030	IPR000326	GO:0003824,GO:0008152,GO:0016020
TR119288_c0_g1	Sialin	Q8GX78,Q652N5,O82390,Q9MZD1,Q9SDI4,Q8W0H5,Q9NRA2,Q2QWW7,Q8BN82,Q7XJR2,Q3E9A0,Q66GI9,Q53WP9,Q8VCL5,Q9FKV1,Q53P54,Q9BYT1,Q6INC8,Q8NDX2,Q05B21	XP_011057353.1,XP_011298686.1,XP_011350183.1,XP_002430942.1,XP_011261172.1,XP_001602716.1,XP_003494774.1,XP_012062073.1,XP_012269051.1,XP_003402272.1,KMQ93517.1,XP_003707242.1,XP_011636252.1,XP_012536138.1,XP_011692964.1,XP_012224707.1,XP_011164212.1,XP_011867279.1,KDR15517.1,XP_001950569.1	KOG2532	IPR020846,IPR011701	GO:0016021,GO:0055085	K08193
TR119301_c0_g1	Adenosine kinase	O93919,P78825,P47143,Q9LZG0,Q9SF85,O49923,Q54MB5,P55262,Q64640,P55264,P55263,Q9TVW2,O29891,Q55480,P44331,P76419	CDI51731.1,XP_007879037.1,CCF51295.1,GAC74053.1,GAK61840.1,ETS64040.1,XP_011386569.1,EST06723.1,CDW98009.1,CBQ68224.1,EMS18523.1,XP_013243355.1,EGU12538.1,XP_001732135.1,XP_012193162.1,KDE05504.1,CED83460.1,CEQ40500.1,CCU99387.1,XP_007417548.1	KOG2854,KOG2855	IPR011611,IPR002173,IPR029056,IPR001805	GO:0004001,GO:0006166,GO:0006796,GO:0016773	K00856
TR119307_c0_g1	Ferritin heavy chain	P09528,P19132,P29389,Q95MP7,Q2MHN2,Q9XT73,P02794,Q5R8J7,Q8MIP0,O46414,P08267,P25915,P19130,P18685,Q7SXA6,Q8N4E7,Q9D5H4,P49946,Q2YDI9,P85837	AAH89817.1,AAI11079.1,AAH78892.1,AAI27508.1,AAH60581.1,WP_050307175.1,3WNW,XP_008839143.1,NP_034369.1,XP_002917087.2,XP_008007775.1,NP_036980.1,XP_007448523.1,P19132.3,XP_006993929.1,AAA41153.1,XP_007651686.1,XP_008586910.1,XP_012884723.1,XP_005362106.1	KOG2332	IPR014034,IPR008331,IPR009078,IPR001519,IPR012347,IPR009040	GO:0004322,GO:0005515,GO:0005634,GO:0005739,GO:0006826,GO:0006880,GO:0006955,GO:0008199,GO:0048147,GO:0055114,GO:0060547,GO:0070062	K00522
TR119381_c0_g1	Cytochrome b561 and DOMON domain-containing protein At5g48750	Q9FKC1,Q9LYS9,Q8VYH6,Q9FGK4,Q9FKH6,Q9LSE7,Q9SV71,Q94BT2,Q9SJ74	XP_008783091.1,XP_010928985.1,XP_009395882.1,EMS68203.1,BAJ95114.1,XP_011003518.1,XP_006659313.1,NP_001148749.1,XP_002273239.1,CAN79250.1,XP_011100617.1,XP_010112804.1,XP_002462653.1,EAZ06592.1,NP_001061577.1,CDP04611.1,XP_004973223.1,XP_002532005.1,XP_003574432.1,XP_006342271.1	KOG4293	IPR005018	GO:0016023
TR119477_c0_g1	Ankyrin repeat domain-containing protein 1	Q9VBP3,Q99728,Q9QZH2,O70445,Q3UES3,Q6PFX9,O95271,Q9H2K2,Q9CR42,P16157,Q6UB98,Q8R560,Q5REW9,Q9TU71,Q3ZBX7,Q02357,Q7ZT11,Q3SWY2,Q9GZV1,Q91ZT7	XP_008807699.1,XP_010918912.1,XP_010918913.1,XP_009390211.1,XP_002465861.1,XP_006649393.1,XP_004985728.1,DAA43346.1,NP_001152426.1,XP_003558823.1,XP_010243201.1,KHG10637.1,XP_012468256.1,BAK03312.1,XP_007027470.1,KDO43942.1,XP_010050468.1,ACN28602.1,EEC74515.1,XP_010696323.1	KOG0504,KOG4177,KOG0505,KOG0502,KOG0508,KOG0510,KOG4412,KOG0507,KOG0498,KOG0195,KOG1082,KOG0192,KOG4369,KOG0509,KOG0782,KOG0817,KOG0512,KOG2319,KOG0503,KOG0515,KOG3836,KOG1037,KOG0197	IPR002110,IPR020683	GO:0005515,GO:0005829
TR119538_c0_g1
TR119577_c0_g1	60S ribosomal protein L14	O94238,Q9CR57,P38754,P36105,Q63507,P50914,A1XQU3,Q3T0U2,O46160,Q9T043,Q24C27,Q9SIM4,P55844,Q7XYA7,Q54Z09,Q95ZE8,P55841,P55842,P55843,B8D5U3	GAK62735.1,GAC72925.1,ETS61274.1,CBQ70253.1,XP_012192541.1,EST10200.1,CCF54975.1,XP_007383406.1,XP_011386887.1,CDI51787.1,XP_013242311.1,XP_007878416.1,KIY63311.1,XP_007313550.1,XP_007305838.1,CEQ39596.1,KII88589.1,XP_006956587.1,KDE02445.1,XP_009266385.1	KOG3421	IPR014722,IPR005824,IPR002784,IPR008991	GO:0003735,GO:0005840,GO:0006412	K02875
TR119590_c0_g1	Diphthine--ammonia ligase	Q5M9F5,Q7L8W6,Q2HJF5,Q9USQ7,A2RV01,Q9CQ28,Q12429,Q57990,Q973T6,Q9UZA3,O58584,Q8U308,Q97U19,P52760,P40431,P52758,Q3T114,P80601,P52759,P44839	XP_011258650.1,XP_008557709.1,XP_011258652.1,XP_011146233.1,KMQ97805.1,XP_006565616.1,XP_006619136.1,XP_012348896.1,XP_006565614.1,XP_006619134.1,XP_003398272.1,XP_012149057.1,XP_003486007.1,XP_012149052.1,XP_012149050.1,XP_012275513.1,XP_012275518.1,XP_008217510.1,KDR21389.1,XP_001949226.2	KOG2316,KOG2317	IPR013813,IPR006175,IPR030662,IPR002761,IPR014729	GO:0005622,GO:0035556,GO:0046872	K06927
TR119650_c0_g1	Transforming growth factor-beta-induced protein ig-h3	Q8R4U0,Q8CFM6,Q8WWQ8,P74615,Q62009,P82198,Q15582,Q95215,Q15063,O11780	EMF16698.1,KJX95350.1,XP_003852824.1,EME49772.1,XP_007678029.1,XP_007922253.1,ESZ98452.1,XP_001593621.1,CCD43200.1,XP_001551693.1,XP_003836412.1,XP_007580215.1,XP_008728148.1,EKG17949.1,XP_007295089.1,XP_008717334.1,KKY22410.1,GAM89732.1,KNG50253.1,XP_013280047.1	KOG1437,KOG1218	IPR000782	GO:0008080,GO:0008152
TR11966_c0_g1	Superoxide dismutase [Mn], mitochondrial	Q92429,Q92450,Q9XS41,P09671,Q8HXP5,P41976,Q55BJ9,P04179,Q8HXP6,Q8HXP1,Q8HXP0,Q8HXP7,Q8HXP3,P07895,Q8HXP2,Q8HXP4,Q5FB30,Q9P4T6,P41982,Q00637	CCF52681.1,GAK68553.1,ETS61991.1,CDI53919.1,XP_013240059.1,XP_007878644.1,CBQ73487.1,EST05366.1,XP_012191271.1,XP_011389446.1,KLO13557.1,XP_009548658.1,AKR15723.1,KIK61386.1,XP_007352084.1,KNZ79105.1,XP_001878774.1,KIJ61717.1,KIJ18046.1,XP_007311687.1	KOG0876	IPR001189,IPR019832,IPR019831,IPR019833	GO:0004784,GO:0019430,GO:0046872,GO:0055114	K04564
TR119711_c0_g1	LRR receptor-like serine/threonine-protein kinase RPK2	Q9S7I6,Q9ZRF9,Q8RY65,Q8VZG8,Q8W4S5,Q8LPB4,Q9LVP0,Q8RZV7,Q9FN37,Q0WVM4,Q9FIZ3,C0LGU5,Q9ZQQ7,Q8VYT3,C0LGD7,C0LGQ5,Q9ZQR3,C0LGP4,C0LGJ1,Q9LJF3	XP_010923619.1,XP_008785991.1,XP_010906158.1,XP_008805135.1,XP_004958229.1,XP_008653328.1,XP_002460974.1,XP_009408625.1,XP_009398251.1,KMZ59115.1,XP_010235906.1,EMS55874.1,XP_007032758.1,BAK03469.1,EAZ04623.1,XP_006658775.1,NP_001060207.1,EAZ40566.1,EMT03810.1,CDP02321.1	KOG0619	IPR013320	GO:0004674,GO:0005524,GO:0005739,GO:0006468,GO:0016021,GO:0016023
TR119807_c0_g1	NADH dehydrogenase [ubiquinone] 1 beta subcomplex subunit 3	Q0MQD0,Q02365,Q9CQZ6,Q0MQD2,O43676,Q0MQD1	NP_001156267.1,XP_008186335.1,XP_975213.1,KNC21109.1,KDR21146.1,XP_006618630.1,ACR54131.1,XP_005188580.1,XP_001995238.1,XP_001975083.1,XP_003402322.1,XP_013197545.1,XP_002400287.1,XP_011298941.1,XP_012173948.1,XP_002062675.1,XP_002091502.1,KMY95603.1,XP_001960221.1,NP_611596.1	KOG4631	IPR012576	GO:0003840,GO:0005747,GO:0006749,GO:0022900
TR119818_c0_g1	Leukocyte elastase inhibitor	P30740,P80229,P05619,P29508,P48594,Q5I0S8,Q1JPB0,O08800,Q5SV42,P50453,Q4G075,Q9UIV8,Q99574,O02739,E2RVI8,Q4R3G2,P35237,Q5R899,Q52L45,Q8VHP7	XP_001952220.2,XP_012263958.1,KDR09408.1,XP_969874.1,KMQ90677.1,BAL03255.1,XP_012528497.1,AAO21505.1,XP_011685298.1,XP_011685297.1,BAL03254.1,XP_011879335.1,EFN84891.1,XP_011638346.1,XP_012064085.1,XP_008207605.1,XP_003393033.1,XP_012225010.1,XP_011138810.1,XP_011333003.1	KOG2392	IPR023796,IPR000215	GO:0003993,GO:0005615,GO:0016311	K13963
TR119847_c0_g1			XP_010908403.1,XP_008805394.1,XP_008805388.1,XP_008805380.1,XP_008805372.1,XP_010922554.1,XP_008805020.1,XP_009397103.1,XP_009420010.1,XP_009420009.1,EMS66921.1,CDM84842.1,BAJ91722.1,BAK03318.1,EMT10488.1,NP_001044708.1,EEE55629.1,XP_006644957.1,XP_004970461.1,AFW84682.1			GO:0016772
TR119858_c0_g1	Protein dispatched homolog 1	Q6R5J2,Q3TDN0,Q96F81,Q6R5J1,A7MBM2,Q8CIP5,Q9VNJ5	XP_001945526.2,KDR15655.1,XP_011690971.1,XP_011690896.1,XP_012258366.1,XP_002430568.1,XP_011269402.1,XP_008199440.1,EFN72645.1,XP_008199438.1,XP_012054106.1,XP_012135070.1,XP_012135069.1,KFM82675.1,XP_012135068.1,EFA11338.1,XP_013197386.1,XP_011556907.1,XP_011634830.1,XP_008289810.1	KOG3664	IPR030223	GO:0007224,GO:0008158,GO:0016021
TR119884_c0_g1	General amino acid permease AGP1	P53388,P04817,P32487,O74543,Q9URZ3,P38971,P15380,P43059,P25737,Q9P768,P18696,Q9URZ4,O60170,Q9P5N4,Q876K6,P25376,A6ZTG5,B5BP45,Q9P5N2,P19145	KIR85649.1,XP_012050220.1,KIR47042.1,KIR60264.1,KIM90179.1,XP_003194050.1,KDN49862.1,CEL55935.1,EUC56980.1,CEL55759.1,KDN48578.1,XP_011389520.1,XP_007878655.1,CCF52686.1,CBQ73492.1,GAK68124.1,GAC75917.1,XP_012191277.1,EST05370.1,CDI53923.1	KOG1286	IPR004840,IPR004841,IPR002293	GO:0003333,GO:0015171,GO:0016021
TR119897_c0_g1	Transcription elongation factor 1 homolog	Q8MQI6,Q9U501,Q9XVZ8,P60003,P60002,A4IFR3,Q8LHP0,P36053,O13868,Q8LEF3,Q54KR5,Q8STS7	XP_008185304.1,XP_012251907.1,XP_012270768.1,XP_011560948.1,XP_011301960.1,EHJ72154.1,XP_011146221.1,XP_012347058.1,XP_003427068.2,XP_013188924.1,XP_008554032.1,AGM32349.1,NP_001104426.1,XP_001847254.1,KDR14863.1,XP_001964343.1,XP_001657220.1,XP_002070776.1,XP_008487587.1,XP_971424.1	KOG3214	IPR007808	GO:0003746,GO:0006414
TR119903_c0_g1	COP9 signalosome complex subunit 4	Q5RBI3,O00232,Q9D8W5,Q2KJ25,Q9FIB6,Q54UJ0,Q8VWK0,Q9UTM3,Q12250,Q68FS2,O88544,A7Y521,Q4R5E6,Q9BT78,Q5R648,Q9V345,Q3SZA0,Q6P0H6	XP_004630089.1,XP_005328284.1,XP_003465984.1,NP_001005875.1,XP_005350490.1,NP_001279716.1,XP_012893503.1,XP_004707340.1,ETE66401.1,KFM77254.1,XP_004655181.1,XP_008841416.1,ERL86079.1,ENN71126.1,AJK90584.1,XP_966746.1,XP_008468450.1,XP_002427765.1,KDR19074.1,XP_001945478.1	KOG1498,KOG1497	IPR000717,IPR011991	GO:0004190,GO:0005515,GO:0005838,GO:0016020,GO:0043161,GO:0070062	K03035
TR119906_c0_g1	40S ribosomal protein S6	P62755,P62754,Q4R4K6,P62753,Q5E995,P47838,P39017,Q9YGF2,Q90YR8,Q9BMX5,Q2PQM1,O01727,P29327,Q94624,Q95V32,Q9U762,P05752,Q9U761,Q9C0Z7,Q9M3V8	XP_003995546.2,NP_033122.1,AAX43323.1,XP_004311116.1,XP_008582989.1,XP_011749942.1,XP_003472269.1,5A2Q,AAH13296.1,XP_009204764.1,NP_001015548.1,EHH57369.1,BAC25813.1,BAE38939.1,XP_004436828.1,XP_010944327.1,XP_006094861.1,XP_005242224.1,XP_006976343.1,XP_004600231.1	KOG1646	IPR001377,IPR014401,IPR018282	GO:0000028,GO:0000082,GO:0000184,GO:0001890,GO:0002309,GO:0003735,GO:0005730,GO:0005844,GO:0006364,GO:0006413,GO:0006414,GO:0006415,GO:0006614,GO:0006924,GO:0007067,GO:0007093,GO:0007369,GO:0008286,GO:0016020,GO:0019083,GO:0019901,GO:0022605,GO:0022627,GO:0030425,GO:0031929,GO:0033077,GO:0036464,GO:0042593,GO:0043065,GO:0043066,GO:0044297,GO:0044822,GO:0048471,GO:0048821	K02991
TR119936_c0_g1	Putative adenylate kinase	Q9TTU2,Q8VCP8,Q5EB68,A5PJA1,Q9Y3D8,Q9FJI1,Q7JYV7,Q09527,Q54Y03,Q8TG40,Q9UU88,Q12055,Q8I236,Q97ZW3,C3N6Z8,C3NGL3,C3MWU3,C4KI81,C3MQV5,C3N6L0	NP_001155598.1,KDR13775.1,NP_001089528.1,AGM32925.1,XP_003216318.2,NP_001087040.1,XP_006270046.1,XP_006033065.1,XP_011615251.1,XP_003976108.2,XP_005529519.1,XP_010576380.1,XP_006124380.1,NP_001026504.1,XP_008282559.1,NP_001272380.1,NP_001279374.1,XP_005061343.1,XP_005288262.1,XP_008333848.1	KOG3347	IPR027417,IPR020618	GO:0004017,GO:0005524,GO:0015030,GO:0016020,GO:0016887,GO:0046939	K18532
TR119946_c0_g1	Rab GTPase-binding effector protein 2	Q5RCR6,Q15276,O35550,O35551,Q9H5N1,Q91WG2,Q15075,A4FUG8,Q8BL66,Q62835,Q8VDC1,Q96T51,Q8BIJ7,Q9BQS8,Q8R4C2,Q5R5R4	XP_008182629.1,XP_001942655.2,XP_012252644.1,XP_012252643.1,XP_012252641.1,KDR06357.1,XP_011060664.1,XP_003700560.1,XP_011060663.1,XP_012154455.1,XP_012154453.1,XP_012154454.1,XP_012056991.1,XP_011699994.1,XP_011699992.1,XP_011699991.1,XP_011645035.1,XP_012220647.1,XP_012220646.1,XP_012220645.1	KOG0993,KOG1729	IPR011011,IPR015390,IPR000306,IPR017455,IPR013083	GO:0046872
TR119978_c0_g1	Zinc finger protein 706	Q5ZMM5,Q9D115,Q9Y5V0	XP_001950351.1,XP_001973139.1,XP_001957341.1,XP_002009320.1,XP_001985686.1,XP_002086504.1,XP_013188518.1,XP_002030647.1,EHJ74453.1,XP_002003848.1,NP_648807.1,XP_001353425.1,XP_011308304.1,NP_648808.1,XP_008557364.1,XP_011156237.1,XP_013149630.1,AAL48851.1,KMQ93610.1,XP_013176778.1	KOG4118	IPR026939,IPR007513	GO:0003676,GO:0005634,GO:0008270
TR119989_c0_g1	Beta-sarcoglycan	A6QP70,P82349,Q60538,Q5R9U1,Q16585,Q28635	XP_003244422.1,KDR07187.1,XP_002428052.1,XP_011559648.1,XP_968260.1,XP_008481764.1,XP_012140940.1,XP_013139276.1,XP_011863926.1,XP_003484827.1,XP_001651785.1,XP_012239203.1,XP_013164197.1,XP_012062845.1,XP_003401332.1,XP_012172501.1,XP_012287720.1,XP_006609335.1,XP_321063.5,XP_012531134.1		IPR027659,IPR006875	GO:0007517,GO:0016012,GO:0016021
TR120039_c0_g1			XP_003242467.1
TR120049_c0_g1	Mothers against decapentaplegic homolog 2	Q9GKQ9,P97471,O70437,Q13485,Q1HE26,P45897,Q1W668,Q9I9P9,Q5R7C0,Q15796,Q62432,O70436,P84023,P84025,P84024,Q8BUN5,P84022,Q9JIW5,Q15797,O15198	XP_001946723.2,XP_008187509.1,XP_001949672.2,XP_008184745.1,XP_001946643.2,XP_001944884.2,KDR11613.1,XP_971429.2,EFA11586.1,XP_008199395.1,XP_008199394.1,ENN76783.1,XP_012061935.1,XP_012345321.1,EFX80419.1,XP_006563525.1,XP_006563524.1,XP_006563522.1,XP_006563523.1,XP_002434472.1	KOG3701	IPR001132,IPR008984,IPR013790,IPR017855	GO:0000723,GO:0003677,GO:0003678,GO:0003700,GO:0005515,GO:0005524,GO:0005634,GO:0005667,GO:0005737,GO:0006281,GO:0006355,GO:0007179,GO:0032508
TR120172_c0_g1	NADH dehydrogenase [ubiquinone] 1 alpha subcomplex assembly factor 4	Q9VH39,Q5R4R9,A4FUH5,Q9NQR8,Q9D1H6,Q9P032	NP_001156227.1,KDR08215.1,XP_973176.1,XP_012260470.1,XP_012260471.1,XP_005187819.1,XP_004523185.1,XP_013097359.1,XP_001650507.1,EFX72177.1,XP_013181686.1,XP_012550870.1,EHJ65169.1,XP_001999322.1,XP_013145713.1,XP_001994013.1,ETN61404.1,XP_011202823.1,KNC30652.1,XP_002072100.1	KOG4481	IPR009622	GO:0032981
TR12020_c0_g1	Rho GDP-dissociation inhibitor 1	Q9SFC6,Q95UQ1,Q4R4J0,P52565,P19803,Q5XI73,Q99PT1,P52566,Q9TU03,Q61599,Q20496,O14224,Q12434,Q0II80,Q99819,Q62160,P80237	XP_010913190.1,XP_008795694.1,XP_008807328.1,XP_010928514.1,XP_009410321.1,XP_009399507.1,AAP41841.1,XP_008643854.1,ACN36337.1,XP_009417324.1,XP_004953707.1,NP_001152323.1,NP_001047942.1,XP_002454382.1,XP_010235896.1,BAK02073.1,XP_008643852.1,XP_010052931.1,XP_006587979.1,KHN40829.1	KOG3205	IPR000406,IPR014756,IPR024792	GO:0005094,GO:0005737,GO:0050790	K12462
TR12024_c0_g2			NP_001056443.2
TR12029_c0_g1			XP_001951621.1,XP_008476680.1,XP_011860136.1,XP_011062682.1,XP_004923219.1,XP_012063903.1,XP_012530512.1,XP_011172259.1,XP_011161937.1,XP_011699249.1,XP_012282667.1,XP_003746440.1,XP_011148307.1,XP_011341564.1,XP_001862228.1,XP_005183983.1,XP_008198610.1,XP_013186481.1,XP_011205154.1,XP_001655438.1			GO:0008270
TR120319_c0_g1	Protein disulfide-isomerase	Q6PKC3,A4FUW8,Q8K2W3,Q10057,Q53LQ0,P80284,Q69ST6,P09102,P21195,Q7XRB5,P07237,Q54EN4,Q5R5B6,P52588,P04785,P05307,Q5RCH2,P54399,Q8R4U2,Q2HWU2	XP_001945659.2,XP_011310287.1,KDR22984.1,XP_008551756.1,XP_012271941.1,XP_012258887.1,XP_012152597.1,XP_012152596.1,XP_003708318.1,XP_011057944.1,XP_012171648.1,XP_393604.4,XP_012244368.1,XP_006611047.1,XP_001602801.2,XP_011345784.1,XP_012062369.1,XP_011057945.1,XP_011057943.1,XP_012540813.1	KOG0190	IPR012336,IPR013766	GO:0045454	K09580
TR12031_c0_g1	Pre-mRNA-splicing factor syf2	Q9V5Q4,Q28XK6,Q6DGP2,Q6DV01,Q28G05,Q4QRB2,Q9D198,Q8AVQ6,O95926,Q612R3,Q09385,Q4WPM6,O59733,Q5BC69,Q521C0,Q7RZK5,Q6CFW4,Q6BVE0	NP_001155461.1,XP_008550845.1,KDR10190.1,KMQ92957.1,XP_012270148.1,XP_011344507.1,XP_003488549.1,XP_003400461.1,XP_008482688.1,XP_012253133.1,XP_011701942.1,XP_011494564.1,XP_011301528.1,XP_011143181.1,XP_011638506.1,XP_011549842.1,EFZ17548.1,XP_011264202.1,XP_011160811.1,XP_012522242.1	KOG2609	IPR013260		K12868
TR120405_c0_g1	Dehydrogenase/reductase SDR family member 7B	Q7Q732,Q9Y140,Q3T0R4,Q99J47,Q5RJY4,Q5R6U1,Q6IAN0,Q0IH28,Q0VFE7,Q566S6,Q1RMJ5,A9UM79,Q8CHS7,A6NNS2,Q5BL28,Q9Y394,A8E5C5,Q9CXR1,P54554,Q6F7B8	XP_008180731.1,XP_011881786.1,XP_011159318.1,EFZ18513.1,XP_011689663.1,XP_011061406.1,XP_012534978.1,XP_011644289.1,XP_012055246.1,XP_012225368.1,XP_011250465.1,XP_003699874.1,XP_011061408.1,ETN66284.1,XP_003489495.1,XP_012176035.1,KDR11690.1,XP_012273181.1,XP_012348980.1,KMQ92594.1	KOG0725,KOG1205,KOG1208,KOG1201,KOG1610,KOG1014,KOG1210,KOG1611,KOG1200,KOG1209,KOG1207,KOG4169,KOG1204,KOG1206	IPR002198,IPR016040,IPR002347,IPR020904	GO:0004198,GO:0005509,GO:0005622,GO:0006508,GO:0016491,GO:0055114	K11165
TR120408_c0_g1	rRNA 2&apos;-O-methyltransferase fibrillarin	Q9W1V3,Q8I1F4,P22509,P35550,P22087,P22232,Q80WS3,A6NHQ2,Q9FEF8,Q94AH9,P35551,Q22053,P15646,Q756P0,Q6BQ34,Q6FN88,Q27200,Q9HE26,Q55CW0,Q8SR42	XP_003394038.1,XP_013199195.1,XP_003700952.1,XP_006620787.1,XP_624378.1,XP_003485939.1,XP_004923158.1,XP_011503057.1,XP_012338780.1,XP_008555106.1,XP_011503056.1,XP_008555105.1,XP_968351.1,XP_012280167.1,XP_011312519.1,XP_011312518.1,XP_012264141.1,EFX65322.1,XP_011206177.1,XP_001605723.1	KOG1596	IPR029063,IPR000692,IPR020813	GO:0003723,GO:0006364,GO:0008033,GO:0008168,GO:0032259	K14563
TR120427_c0_g1	Pentatricopeptide repeat-containing protein At2g29760, chloroplastic	O82380,Q9LSB8,Q9SIT7,Q9SJZ3,Q9FJY7,Q9C866,O23337,Q9LUJ2,Q9SX45,Q9LIQ7,P0C899,Q9SZT8,Q9SS97,Q9LN01,Q9FFG8,Q9SKQ4,Q9LTV8,Q9FMA1,Q9ZUT5,Q9FG16	XP_010915122.1,XP_008792153.1,XP_011624061.1,XP_012844174.1,XP_011075783.1,XP_010252400.1,XP_011627906.1,KDP46510.1,CDP09178.1,XP_012067781.1,XP_010917757.1,XP_011629039.1,XP_011629220.1,XP_008785475.1,XP_004145320.1,XP_008804951.1,XP_007016122.1,XP_010542661.1,XP_002314110.1,XP_009385828.1	KOG4197	IPR002885,IPR011990	GO:0005515
TR120474_c0_g1	Neurogenic locus notch homolog protein 3	P98157,Q91ZX7,Q07954,Q9NZR2,Q9JI18,P22105,O35516,Q9R172,P07207,B0WH58,Q9UM47,Q16YE7,Q01705,Q07008,Q61982,Q04721,Q9QYP1,Q7QIQ6,Q8VI56,O75096	XP_008179035.1,KFM67065.1,XP_008482685.1,EFA06629.1,XP_008195317.1,XP_011205990.1,EFX73914.1,XP_011184407.1,XP_002138212.1,XP_001652530.1,KFB49978.1,XP_001958875.1,XP_011292999.1,XP_002015702.1,XP_002049622.1,XP_001845800.1,XP_011184406.1,XP_013097654.1,XP_001985922.1,XP_012160692.1	KOG1217,KOG1215,KOG1225,KOG1218,KOG4237,KOG1219,KOG4289,KOG1836,KOG1214,KOG4658,KOG4292,KOG4295	IPR013032,IPR000742,IPR000033,IPR011042	GO:0003676,GO:0005515,GO:0031047
TR120485_c0_g1	E3 ubiquitin-protein ligase TRIM71	Q8MQJ9,P34611,D3ZVM4,Q1PSW8,E1BJS7,Q2Q1W2,Q1PRL4,E7FAM5,O70277,Q9R1R2,O75382,F6QEU4,O15016,Q5BIM1,Q9H8W5,Q6PFY8,Q6E2N3,Q924W6,Q56R14,Q9UPN9	XP_003243980.1,KDR21251.1,XP_011553078.1,XP_013171570.1,XP_011553077.1,XP_013171569.1,EHJ68108.1,XP_011553072.1,XP_008487568.1,KOB76865.1,XP_012545220.1,XP_013191405.1,XP_008560007.1,XP_011306862.1,XP_970374.1,XP_012288137.1,XP_008213670.1,ENN81214.1,ERL88570.1,XP_012539112.1	KOG2177	IPR003649,IPR000315,IPR007087	GO:0005634,GO:0006355,GO:0008270
TR120490_c0_g1	MND1-interacting protein 1	Q8RX22,Q0WPJ7	XP_010914339.1,XP_008778409.1,XP_010911430.1,XP_008802306.1,XP_009380959.1,XP_009393254.1,XP_008223058.1,XP_007225337.1,XP_008223057.1,XP_002516824.1,XP_006419748.1,XP_006489216.1,KDO74932.1,KDO74931.1,XP_002277269.1,XP_006489214.1,KDO74929.1,XP_009369059.1,XP_009352164.1,XP_012069461.1
TR120631_c0_g1	Transcription factor MYC2	Q39204,O23090,O49687,Q9FIP9,Q9LUK7,Q9ZPY8,Q9LNJ5,O23487,E3SXU4,Q2HIV9,Q9T072,Q700E3,Q9ZVX2,Q9LPW3,Q9LSE2,Q9CAD0,Q9FT81,Q9M8K6,Q0V7X4,Q9LSL1	XP_010909816.1,XP_008780029.1,XP_010940945.1,XP_008810069.1,XP_009412473.1,XP_003548195.1,KHN15898.1,XP_002266775.1,XP_010054972.1,KDO86574.1,XP_006444764.1,XP_002320222.1,XP_003528771.1,XP_011039030.1,XP_011023113.1,XP_012490160.1,ABK94979.1,XP_002301432.1,XP_011039024.1,XP_007039384.1		IPR011598	GO:0046983	K13422
TR120671_c0_g1	Ras-related protein Rab-1B	Q5U316,Q6PHN9,Q15286,Q01890,Q39571,P33723,P11620,Q9FPJ4,Q05737,Q5RE13,Q9H0U4,Q2HJH2,Q9D1G1,Q4R8X3,P31584,P10536,Q9SEH3,Q05974,P22125,Q6NYB7	XP_001951946.1,KDR22454.1,XP_011135747.1,XP_011872756.1,XP_012540882.1,XP_011062460.1,XP_012289077.1,XP_012224956.1,XP_012257529.1,XP_011259435.1,XP_008555734.1,XP_011348138.1,XP_011300201.1,XP_003491537.1,XP_003251420.1,XP_003701990.1,XP_012173927.1,XP_967046.1,KFM70918.1,XP_001603302.1	KOG0393,KOG0395,KOG0087,KOG0070,KOG0078,KOG0092,KOG0084,KOG0094,KOG0394,KOG0096,KOG0098,KOG0075,KOG0093,KOG0080,KOG0071,KOG0086,KOG0081,KOG0705,KOG0079,KOG1673,KOG4423,KOG0095,KOG0072,KOG0097,KOG0091,KOG0076,KOG0088,KOG0083,KOG4252,KOG0073,KOG3883	IPR001806,IPR020849,IPR027417,IPR002041,IPR024156,IPR005225,IPR003579,IPR003578	GO:0003924,GO:0005525,GO:0005622,GO:0006464,GO:0006886,GO:0006913,GO:0007264,GO:0008474,GO:0016020,GO:0098734	K07874
TR120753_c0_g1			XP_008790755.1,XP_008790753.1,XP_010927760.1,XP_008801667.1,XP_010926825.1,XP_008798934.1,EAZ07770.1,NP_001062339.1,XP_009385482.1,XP_007031903.1,XP_010913012.1,KJB76383.1,XP_012459153.1,KHG07666.1,XP_009413001.1,XP_002509502.1,XP_009403771.1,XP_008379106.1,XP_006659624.1,XP_011098901.1			GO:0005739,GO:0016020
TR120832_c0_g1	CCR4-NOT transcription complex subunit 3	O75175,Q8K0V4,O13870,P06102,Q12514	XP_003246166.1,XP_008185502.1,XP_008185504.1,XP_008185503.1,XP_011139103.1,XP_011311997.1,XP_011139104.1,XP_011311998.1,XP_011311996.1,XP_012272574.1,XP_011494984.1,XP_012272573.1,XP_395261.3,XP_006610511.1,XP_003485377.1,XP_006563346.1,XP_003702518.1,XP_006610510.1,XP_003397972.1,KOB75662.1	KOG2150	IPR012270,IPR007207	GO:0005634,GO:0006355,GO:0008565,GO:0015031,GO:0016021	K12580
TR120865_c0_g1
TR120915_c0_g1
TR12092_c0_g1	Protein of unknown function DUF1138		XP_009408095.1,XP_010942716.1,XP_011033327.1,XP_002322715.2,ABK93528.1,XP_002283878.1,XP_012086149.1,XP_002308950.2,XP_011048040.1,XP_010653784.1,XP_010653783.1,XP_009415207.1,BAM13307.1,XP_002436372.1,XP_002519491.1,NP_001151357.1,XP_007028779.1,BAM13305.1,NP_001056604.1,BAM13304.1		IPR009515	GO:0016023
TR120932_c0_g1	Pentatricopeptide repeat-containing protein At5g46460, mitochondrial	Q9FHF9,Q9SY02,Q56XI1,Q9FXB9,Q9CAA8,Q9SHZ8,Q9ZUW3,O23169,Q3E6Q1,Q9LFL5,Q9LN01,Q9LW63,Q9LTV8,Q9M4P3,Q9S7F4,Q9LSL8,A8MQA3,O81767,Q9LIQ7,Q9LIC3	XP_010559273.1,XP_011085291.1,XP_006449607.1,XP_008439681.1,XP_004233864.1,XP_010057038.1,XP_006355631.1,XP_009788392.1,XP_009632022.1,XP_006369868.1,XP_006467551.1,XP_010095138.1,XP_012484807.1,XP_007025201.1,CBI30808.3,XP_002272690.3,XP_010272643.1,XP_009399854.1,XP_008784484.1,XP_010916791.1	KOG4197	IPR002885,IPR011990	GO:0005515
TR120973_c0_g1
TR120993_c0_g1
TR121049_c0_g1	Protein MODIFIER OF SNC1 11	Q9LZ08	XP_008789011.1,XP_008789010.1,XP_008793653.1,XP_010937759.1,XP_010920976.1,XP_009414297.1,CDP06684.1,XP_009409545.1,XP_009409547.1,XP_012831946.1,KMZ61309.1,CDY04863.1,XP_010553021.1,XP_010553020.1,KDO47479.1,KDO47474.1,XP_006428941.1,XP_009341959.1,XP_009341964.1,XP_011094765.1				K18732
TR121061_c0_g1	Sarcoplasmic/endoplasmic reticulum calcium ATPase 1	P92939,Q9XES1,Q42883,O23087,P22700,P35316,P70083,Q292Q0,P04191,Q64578,Q8R429,Q93084,Q0VCY0,O14983,Q64518,P18596,Q92105,Q00779,O55143,P11507	XP_010937744.1,XP_008810508.1,XP_010920750.1,XP_008794312.1,XP_010922444.1,XP_009421359.1,XP_009404622.1,XP_008783614.1,XP_009388640.1,XP_009392704.1,AFW88772.1,DAA44744.1,EMS58177.1,AEP23079.1,NP_001049744.1,XP_008674937.1,XP_008660272.1,XP_006651260.1,EAY89506.1,AAN64492.1	KOG0202,KOG0205,KOG0203,KOG0204	IPR008250,IPR001757	GO:0005524,GO:0008152,GO:0016021,GO:0019829,GO:0046872,GO:0098655	K01537
TR121242_c0_g1	WD40 repeat-containing protein SMU1	Q8W117,Q99M63,Q6P4J8,Q6NRT3,Q7ZVA0,Q3UKJ7,Q2TAY7,Q76B40,Q2TBS9,Q5ZME8,Q54Y96,Q9V3J8,Q498M4,P61965,P61964,Q2KIG2,Q5M786,Q9D7H2,Q4V8C4,Q54KL5	XP_011873775.1,XP_011334572.1,XP_974996.1,XP_011694282.1,XP_011640151.1,XP_011305890.1,XP_011505342.1,XP_012221535.1,XP_011144256.1,KMQ96691.1,XP_012539431.1,XP_011260378.1,XP_001601359.1,XP_008556899.1,XP_012286248.1,XP_393446.1,XP_003401399.1,XP_003701375.1,KDR07011.1,XP_001950308.1	KOG0266,KOG4155,KOG0274,KOG0286,KOG0276,KOG0279,KOG0263,KOG0281,KOG0272,KOG0271,KOG0265,KOG0292,KOG0306,KOG0285,KOG0273,KOG0284,KOG0291,KOG0639,KOG0267,KOG0644,KOG0288,KOG0319,KOG0315,KOG0308,KOG0275,KOG0278,KOG0295,KOG0282,KOG0640,KOG0289,KOG0293,KOG1407,KOG0316,KOG0296,KOG0283,KOG1539,KOG0318,KOG0647,KOG0645,KOG3602,KOG0310,KOG0277,KOG0646,KOG1009,KOG2127,KOG0649	IPR001680,IPR006595,IPR017986,IPR006594,IPR015943	GO:0005515	K13111
TR121266_c0_g1	Methionine--tRNA ligase	Q9VFL5,Q96GW9,Q499X9,A6H7E1,Q90YI3,Q54MZ8,Q7T0Z0,O14000,P59078,Q8YH17,Q4UMX2,Q92PX0,P9WFU5,P9WFU4,P59952,P59081,O67298,Q98MV8,Q1RJZ5,Q55729	XP_001949836.2,KFB44124.1,XP_971597.2,XP_312573.4,KDR17489.1,XP_002070684.1,XP_001647993.1,ETN65445.1,XP_011295068.1,XP_001955453.1,XP_001979905.1,XP_013097578.1,KMZ03639.1,XP_002097889.1,XP_012255600.1,XP_001999485.1,XP_002103470.1,XP_004534150.1,XP_001996635.1,XP_001358678.2	KOG0436,KOG1247,KOG0437	IPR009080,IPR015413,IPR014758,IPR013155,IPR014729	GO:0004553,GO:0004825,GO:0005524,GO:0005737,GO:0005975,GO:0006431	K01874
TR121370_c0_g1
TR12139_c0_g1	DNA-directed RNA polymerase II subunit RPB2	Q10578,P30876,Q8CFI7,P08266,Q42877,P38420,Q54J75,Q02061,A5DHT2,Q753Q4,Q8SR75,Q6FLD5,P08518,P31814,P11513,Q58444,O27123,P41558,Q9NW08,P59470	XP_011160294.1,BAJ78726.1,NP_001298549.1,BAJ78724.1,BAJ78695.1,XP_013168200.1,XP_011556884.1,BAJ78696.1,BAJ78711.1,BAJ78704.1,BAJ78689.1,BAJ78693.1,BAJ78716.1,BAJ78710.1,BAJ78702.1,BAJ78706.1,BAJ78715.1,BAJ78694.1,BAJ78717.1,XP_008183419.1	KOG0214,KOG0215,KOG0216	IPR007642,IPR015712,IPR007644	GO:0003677,GO:0003899,GO:0006351,GO:0032549	K03010
TR121415_c0_g1	Halorhodopsin	Q9UW81,P29563,P69052,P69051,P02945,P96787,P33969,O74631,Q18DH5,P94853,Q18DH8,G0LFX8,Q48315,P42196,P0DMH7,B0R2U4,O74870,Q5V1N0,Q48314,O93742	EST09988.1,GAK62296.1,CBQ67804.1,GAC73609.1,CDW99811.1,XP_011386259.1,CCF54102.1,CDI51320.1,XP_007879368.1,GAA95136.1,CCG85029.1,XP_007415969.1,EKG15421.1,CCG83048.1,XP_007579671.1,EMF17816.1,KKY34025.1,KHJ33024.1,ESZ98609.1,XP_008079005.1		IPR029730,IPR001425,IPR018229	GO:0005216,GO:0006811,GO:0016020
TR121559_c0_g1	Heat shock cognate 71 kDa protein	P09189,Q9LHA8,P27322,P22953,P24629,O65719,P22954,Q9C7X7,P11143,P26413,Q9S9N1,P29357,P25840,Q9U639,Q01877,P63018,P63017,Q71U34,P11142,A2Q0Z1	XP_012089450.1,XP_010937646.1,XP_007027053.1,XP_008812042.1,XP_009407484.1,XP_008674843.1,AHW48175.1,AEO22185.1,ABG22609.1,XP_006574857.1,XP_002446329.1,XP_009414319.1,XP_012471362.1,XP_007016460.1,XP_010253221.1,XP_004970526.1,XP_010253202.1,XP_002456611.1,KDO67641.1,XP_011094842.1	KOG0101,KOG0102,KOG0103,KOG0100,KOG0104	IPR018181,IPR013126	GO:0005524	K03283
TR121706_c0_g1			EKG19819.1,ELU45096.1
TR121723_c0_g1	Transcription activator GLK1	Q9SIV3	XP_010919417.1,XP_010919427.1,XP_010916012.1,XP_010916011.1,XP_010916010.1,XP_008783138.1,XP_008781857.1,XP_010245592.1,XP_010245591.1,XP_009409086.1,XP_009381033.1,XP_008811915.1,XP_009381032.1,XP_009403536.1,XP_010260326.1,XP_009388729.1,XP_007149809.1,AFF60407.1,XP_006348827.1,XP_011100244.1
TR12175_c0_g1			XP_008793966.1,XP_008807058.1,XP_010927366.1,XP_010906892.1,XP_009403212.1,XP_009401366.1,AFW62957.1,XP_004953094.1,XP_004953093.1,EEC73586.1,EEE57363.1,XP_002454171.1,EMS63064.1,XP_008680518.1,EMT12893.1,XP_006648833.1,XP_003572713.1,XP_010235693.1,XP_010250219.1,XP_010250218.1	KOG1987		GO:0008152,GO:0008270,GO:0009536,GO:0016787
TR121942_c0_g1
TR121946_c0_g1
TR121993_c0_g1	WD repeat-containing protein 35	A6N6J5,Q8BND3,Q9P2L0	XP_001948891.2,KDR20897.1,EZA58336.1,XP_012944756.1,XP_006813710.1,XP_006813711.1,XP_013084063.1,XP_011332377.1,ELT97636.1,XP_012232366.1,XP_011143048.1,KMQ91682.1,XP_011866003.1,XP_783217.3,XP_011255787.1,XP_011667286.1,XP_009066185.1,XP_011641397.1,XP_012059233.1,XP_012531638.1	KOG2041	IPR016024	GO:0004553,GO:0005488,GO:0005975
TR12203_c0_g1			XP_008787961.1,XP_008787953.1,XP_008787945.1,XP_008787937.1,XP_008787921.1,XP_010907111.1,XP_010907110.1,XP_010907108.1,XP_010907109.1,XP_008784018.1,XP_008784019.1,XP_008784017.1,XP_008784016.1,XP_008784014.1,XP_010912282.1,XP_008784020.1,XP_010912284.1,XP_010912283.1,XP_010912280.1,XP_010912281.1
TR122072_c0_g1			EMF17146.1,XP_001798076.1,KJY00678.1,XP_003853820.1,KKY22658.1,XP_006671090.1,XP_007816103.1,KHN94733.1,EME40748.1,KIM76036.1,XP_003000447.1,CRK23124.1,KJK81461.1,KFG87038.1,EXV05290.1,XP_013245551.1,CRK30326.1,XP_007289211.1,XP_009653670.1,EPS29524.1
TR122076_c0_g1	Armadillo-like helical		XP_008799642.1,XP_008799644.1,XP_010929148.1,XP_010929146.1,XP_010942109.1,XP_010942111.1,XP_008794336.1,XP_008794342.1,XP_008794341.1,XP_008794340.1,XP_010275763.1,XP_009380797.1,XP_009380798.1,XP_009380796.1,XP_009380795.1,XP_009417448.1,XP_010265625.1,XP_010666074.1,KMT19043.1,XP_009406603.1	KOG1525	IPR011989,IPR016024	GO:0003677
TR12211_c0_g1	40S ribosomal protein S12	P47840,P46405,P25398,Q76I81,P84175,O13019,P80455,P63324,P63323,Q9SMI3,Q9XHS0,O14062,O74322,Q9SKZ3,Q9S9P1,O59936,P49196,Q54PX9,O97249,Q03253	NP_001119659.1,XP_012527226.1,XP_011145123.1,XP_011631945.1,KMQ95705.1,XP_011269521.1,XP_012234029.1,XP_011331846.1,EGI60618.1,XP_011062376.1,XP_011159607.1,XP_011881676.1,XP_006557553.1,XP_003702416.1,AAX62432.1,XP_011315429.1,XP_012273708.1,XP_972340.2,XP_011494636.1,XP_008544611.1	KOG3406	IPR004038,IPR029064,IPR000530	GO:0003735,GO:0005840,GO:0006412	K02951
TR122150_c0_g1	Elongation factor 1-alpha 1	P08736,P29520,P27634,P05303,P19039,P13549,P62630,P10126,P62629,P68105,Q5R4R8,Q5R1X2,P68104,Q66RN5,P68103,P02993,Q92005,P62632,P62631,Q90835	AAG23839.1,AAL90260.1,XP_002033450.1,XP_004520688.1,XP_005181516.1,XP_002066234.1,XP_013116744.1,XP_002059330.1,XP_002004478.1,XP_001959909.1,XP_001361821.2,XP_011194365.1,XP_011213301.1,XP_002091158.1,NP_477375.1,XP_001986652.1,XP_002081092.1,ADK46900.1,XP_011493435.1,CAA29993.1	KOG0052,KOG0459,KOG0458	IPR009001,IPR004160	GO:0003746,GO:0003924,GO:0005525,GO:0005811,GO:0005829,GO:0005853,GO:0005875,GO:0006414,GO:0008340	K03231
TR122164_c0_g1	Protein slowmo homolog 2	Q90673,Q32KN9,Q8R107,Q9Y255,Q9V579,Q05776,Q9UT07,Q54G07,P35200,Q9V3U9,Q96N28,Q4R5S9,Q9Y3B1,Q6GM21,Q6TMK8,Q9CYY7,Q04006,Q6P9U4,O59707,Q8VE85	NP_001155451.1,KDR21294.1,XP_008209064.1,XP_003427045.1,XP_011497426.1,XP_012250789.1,XP_011872957.1,XP_011137899.1,XP_011066618.1,XP_012056455.1,XP_012214923.1,XP_011260586.1,XP_012283426.1,XP_011169602.1,XP_012534157.1,XP_011644604.1,XP_011690009.1,XP_008560920.1,XP_971566.1,XP_011312089.1	KOG3336,KOG3337	IPR006797
TR122266_c0_g1	60S ribosomal protein L13a	Q9P720,P26784,O42848,P26785,O42991,P93099,O43004,Q4R8Z2,P40429,Q3SZ90,Q5RA38,P19253,P35427,Q962U0,Q9XSU0,Q8MUR4,Q91487,Q9LRX8,P0DJ15,O65055	CCF54841.1,XP_011386932.1,CDI51834.1,CBQ70302.1,XP_012192605.1,CDR99405.1,XP_001730190.1,XP_013245040.1,CAC24570.1,XP_007298090.1,EMD42236.1,XP_007336962.1,KDE06984.1,XP_008031827.1,CCU97554.1,EPT03925.1,XP_007876989.1,KIM85315.1,XP_002472416.1,KIK06911.1	KOG3204,KOG3203	IPR005822,IPR023563,IPR005755,IPR023564	GO:0003735,GO:0006412,GO:0015934	K02872
TR122424_c0_g1	Quinone oxidoreductase	Q9P7F4,P54007,P25608,P53912,Q9Y7D0,P54006,P47199,P11415,Q28452,Q6AYT0,Q9SV68,Q0MVN8,Q08257,Q54II4,Q5R4S7,Q8H0M1,Q3J6K9,O35017,Q5HM44,Q8CRJ7	XP_009268704.1,XP_006957731.1,XP_007835225.1,ENH66500.1,EXM18651.1,XP_007386990.1,XP_007341254.1,EMT69128.1,EXL92638.1,EWG51941.1,XP_007853461.1,KNB12851.1,XP_011388978.1,CBQ72952.1,EWY81298.1,KIK65114.1,EXL42338.1,EWZ80502.1,EXL70676.1,EWZ33353.1	KOG1198	IPR002085,IPR011032,IPR020843,IPR016040	GO:0008270,GO:0016491,GO:0055114
TR122432_c0_g1	Mediator of RNA polymerase II transcription subunit 12	H3K2Y6	XP_008811115.1,XP_008804025.1,XP_008804027.1,XP_010907359.1,XP_010918570.1,XP_009379762.1,XP_010918568.1,XP_010918566.1,XP_009397935.1,XP_010241890.1,XP_010241889.1,XP_010241888.1,XP_010241891.1,XP_010255357.1,XP_010255352.1,XP_006658903.1,EEE67704.1,EEC82567.1,XP_006827602.1,XP_008232897.1	KOG4522		GO:0001104,GO:0006357,GO:0016592
TR122486_c0_g1	ATP-binding cassette sub-family B member 10, mitochondrial	Q9ZR72,Q9LJX0,Q6YUU5,Q9SGY1,Q8LPK2,Q9LSJ5,O80725,Q9LSJ8,Q9LHD1,Q9LSJ6,Q9NRK6,Q9LSJ2,Q9JI39,Q9M1Q9,Q9FWX8,Q9FWX7,Q9FHF1,Q0WML0,Q56A55,Q9C7F2	XP_010935700.1,XP_010940643.1,XP_008789538.1,XP_008800555.1,XP_009396182.1,KGN58982.1,XP_008645880.1,XP_011077318.1,NP_001275319.1,XP_006354367.1,KGN58980.1,KJB36510.1,XP_011651965.1,KMZ72066.1,BAF02132.1,XP_004246624.1,XP_010530473.1,XP_004137839.2,AAR10387.1,XP_009609959.1	KOG0054,KOG0055,KOG0061,KOG0058,KOG0059,KOG0057,KOG0056,KOG0927,KOG0065,KOG0062,KOG0066,KOG0060	IPR003439,IPR027417	GO:0005524,GO:0005886,GO:0007155,GO:0008361,GO:0009506,GO:0009637,GO:0009640,GO:0009793,GO:0009926,GO:0009958,GO:0010048,GO:0010090,GO:0010228,GO:0010315,GO:0010328,GO:0010329,GO:0016021,GO:0042626,GO:0043481,GO:0045010,GO:0048440,GO:0048443,GO:0048765,GO:0055085,GO:0060919,GO:0071555	K05658
TR122490_c0_g1	Alcohol dehydrogenase [NADP(+)]	P27800,Q0GYU5,Q10494,Q3ZFI7,P14065,Q12458,P50578,Q0GYU4,Q9JII6,Q3ZCJ2,O60218,Q5R5D5,P51635,P14550,Q6IMN8,Q0PGJ6,Q6AZW2,P07943,Q84TF0,Q54NZ7	XP_007876655.1,CCU99477.1,EST04584.1,CDI54720.1,XP_011390578.1,CCF48978.1,GAC74919.1,GAK68044.1,AJD81304.1,ETS65026.1,CDS00250.1,CBQ68613.1,XP_007316322.1,XP_012193263.1,XP_003030734.1,KIK96352.1,KII95513.1,XP_007866098.1,KIO13966.1,KIK60786.1	KOG1577,KOG1575	IPR018170,IPR001395,IPR020471,IPR023210	GO:0016491,GO:0055114	K00011
TR122684_c0_g1	60S ribosomal protein L19	P36241,Q9LUQ6,P49693,Q9SRX2,P84100,Q5RB99,P84099,Q8HXN9,P84098,D0VWQ5,Q3T0W9,Q7ZYS1,P05734,O42699,P14329,O02639,Q6P5L3,Q90YU8,P0CX83,P0CX82	XP_013246432.1,XP_007879407.1,CCV00121.1,XP_001729625.1,KIY50072.1,KIL62194.1,XP_011387622.1,XP_012189928.1,XP_007762746.1,CDI52503.1,CCF53552.1,KIM30854.1,KJA20806.1,XP_007265842.1,XP_007336569.1,KIK43860.1,XP_008033327.1,EPS98105.1,XP_003026496.1,XP_007323568.1	KOG1696	IPR000196,IPR015972,IPR015974,IPR023638	GO:0003735,GO:0005840,GO:0006412	K02885
TR122811_c0_g1	Heat shock protein SSB	P41770,Q6CQ83,Q707X3,Q876N3,Q75E44,Q10284,P87222,Q707W3,P40150,P11484,P36415,Q9LHA8,Q557E0,P26413,Q9S9N1,P09189,O65719,P22953,P27322,P11503	XP_013243256.1,ADB55724.1,ETS62365.1,XP_007881521.1,CDS01540.1,XP_011391166.1,CDI55300.1,EST09394.1,CBQ69252.1,XP_012189617.1,GAK66320.1,CCF51027.1,CCV00588.1,GAC74447.1,XP_006956977.1,CED83685.1,KIJ30307.1,XP_009267760.1,KIK46344.1,XP_003324033.1	KOG0101,KOG0102,KOG0100	IPR029047,IPR013126,IPR029048	GO:0005524	K03283
TR12283_c0_g1	Ankyrin repeat and SOCS box protein 8	Q9FY48,Q5RCK5,Q9BGT9,Q91ZU0,Q9H672,Q08DV6,Q8ZWC4,Q9Y575,Q9J504,Q08E43,Q9H765,Q5R6D7,Q8H569,Q9WV72,O15084,Q505D1,Q91ZT9,O54910,Q4R544,Q9J4Z5	XP_008802656.1,XP_010938514.1,XP_010942033.1,XP_008783270.1,XP_009417723.1,XP_010231445.1,EMT08116.1,XP_008656340.1,XP_009593621.1,XP_009593620.1,XP_009778180.1,XP_004230033.1,XP_002441049.1,XP_006347666.1,EMS67532.1,XP_006655283.1,EEC79164.1,EEE63612.1,XP_004962185.1,XP_010276682.1	KOG4177,KOG0504,KOG0498,KOG3676,KOG1082,KOG0192,KOG4369,KOG4412,KOG0507,KOG0705,KOG1217,KOG2319,KOG0818,KOG0503,KOG4214,KOG0505,KOG0510	IPR020683,IPR002110	GO:0000956,GO:0004674,GO:0004842,GO:0005524,GO:0005769,GO:0005802,GO:0006468,GO:0006952,GO:0008270,GO:0009536,GO:0009788,GO:0016197,GO:0016567,GO:0016874,GO:0032940,GO:0043621,GO:0048589	K16279
TR122954_c0_g2	Mechanosensitive ion channel protein 10	Q9LYG9,Q84M97,Q9LPG3,Q9SYM1,Q9LH74,F4IME2,F4IME1,O74839,O14050	XP_010917159.1,XP_009409217.1,XP_009409215.1,XP_010273939.1,KJB65265.1,KJB65266.1,KEH37545.1,XP_004513470.1,KDP33895.1,KHN37785.1,KJB65267.1,XP_006597867.1,XP_008786725.1,CBI27835.3,XP_012077534.1,ERN11207.1,XP_011046012.1,XP_006849626.2,XP_007203787.1,XP_006381648.1	KOG4629	IPR010920,IPR006685	GO:0016020,GO:0055085
TR123067_c0_g1	Inositol hexakisphosphate kinase 2	Q9LY23,Q9FLT2,Q6H545,A2X5H5,Q99NI4,Q7TT16,Q8NFU5,Q9US14,Q8BWD2,Q96PC2,Q12494,O74561,Q80V72,Q9R0U1,Q9UHH9,Q95221	XP_001948940.1,XP_008467582.1,EFX84262.1,XP_012258727.1,XP_012258723.1,KDR18235.1,XP_012258726.1,XP_011141584.1,XP_011334458.1,XP_011882415.1,XP_011302409.1,XP_011334457.1,XP_011638238.1,XP_011260179.1,XP_012058205.1,XP_012523063.1,XP_001867725.1,XP_001848350.1,KMQ93265.1,XP_011066192.1	KOG1620	IPR005522	GO:0003677,GO:0008440,GO:0016310	K00915
TR12318_c0_g1	Heat shock cognate 71 kDa protein	Q91233,Q9TUG3,P34933,P11147,P14659,P17156,P54652,Q9U639,P47773,Q90473,Q9W6Y1,P08108,O73885,P19378,Q5NVM9,Q71U34,P11142,A2Q0Z1,P19120,P63018	1KAX,1BA0,1ATS,1KAY,1NGG,1NGC,1NGE,1KAZ,1NGD,1NGF,1NGH,1NGA,1BUP,1NGB,1HPM,2QW9,3CQX,BAE42451.1,EDL95233.1,XP_002754570.3	KOG0101,KOG0102,KOG0103,KOG0100,KOG0104	IPR018181,IPR013126	GO:0000151,GO:0000974,GO:0001664,GO:0005524,GO:0005681,GO:0005730,GO:0005829,GO:0005886,GO:0005925,GO:0008021,GO:0023026,GO:0031072,GO:0031625,GO:0042026,GO:0042470,GO:0042623,GO:0043025,GO:0043195,GO:0043209,GO:0043531,GO:0044822,GO:0045892,GO:0048026,GO:0051082,GO:0051085,GO:0051726,GO:0070062,GO:0072318,GO:0072562,GO:1902904	K03283
TR123225_c0_g1			XP_010929662.1,XP_010929671.1
TR123238_c0_g1	Midnolin	Q5EB28,Q7ZWN4,Q7ZWX9,Q6NYU6,Q3TPJ7,Q504T8	XP_001952837.2,KDR21094.1,XP_011495629.1,XP_008483544.1,XP_008483545.1,XP_008470323.1,XP_012144813.1,XP_006607522.1,XP_006607520.1,XP_006563869.1,XP_006607519.1,XP_006563867.1,KMQ99193.1,XP_012144816.1,EFN66262.1,XP_012144818.1,EGI57604.1,XP_012058931.1,XP_011307689.1,XP_013201117.1
TR123402_c0_g1	PAB-dependent poly(A)-specific ribonuclease subunit PAN2	Q6IE70,Q504Q3,Q8BGF7,Q5F450,Q09798,Q2GSV2,P0CQ08,P0CQ09,Q0UPL5,P0C581,A1CEK7,A1DFN6,A5DAD0,A2QW83,Q4WHP6,Q5BBL5,Q2ULU6,Q0CJU7,Q6BZ78,Q6C462	XP_001944489.1,XP_008467632.1,XP_012143233.1,XP_012143230.1,KDR16171.1,XP_012143229.1,XP_011262492.1,XP_011262483.1,EFN73985.1,XP_011262473.1,XP_006565122.1,XP_006565121.1,XP_011866192.1,XP_011700967.1,XP_011866191.1,XP_012343171.1,XP_011063674.1,XP_012282135.1,XP_006565120.1,XP_001120377.2	KOG2249,KOG2248,KOG1275	IPR013520,IPR012337	GO:0003676,GO:0004527,GO:0090305	K18327
TR123451_c0_g1			XP_001943338.2,KDR22025.1,XP_011502697.1,XP_002425429.1,XP_012275554.1,XP_012275553.1,XP_012275552.1,XP_008543726.1,XP_012164415.1,XP_003395280.1,XP_012530239.1,XP_012239804.1,XP_012239803.1,XP_011160638.1,EFZ22737.1,XP_011160627.1,XP_012060786.1	KOG1938		GO:0003676
TR123472_c0_g1	NADH-ubiquinone oxidoreductase 75 kDa subunit, mitochondrial	P24918,Q91VD9,P15690,P28331,P0CB67,P0CB68,Q4R6K9,Q0MQG2,Q66HF1,Q0MQG1,Q94511,Q43644,Q9FGI6,O21241,Q9ZCF6,Q1RKD2,Q4UK22,Q92G92,Q68VV2,P29915	XP_001840617.2,KJA23758.1,KDQ32518.1,XP_007379570.1,KIJ64911.1,XP_009551019.1,KDR66420.1,KII91867.1,XP_007303445.1,CDI55854.1,EST08687.1,GAC77410.1,CCF49287.1,XP_011391747.1,CDR99008.1,GAK66729.1,XP_012192000.1,CBQ69778.1,XP_013245818.1,XP_007880109.1	KOG2282	IPR006963,IPR006656	GO:0001671,GO:0003743,GO:0006413,GO:0006950,GO:0008137,GO:0009055,GO:0016020,GO:0032781,GO:0042773,GO:0051087,GO:0051536	K03934
TR123495_c0_g1	Cell cycle checkpoint protein RAD1	Q5R7X9,O60671,Q9QWZ1,P22193,P15873	XP_001944533.2,KDR12148.1,XP_012339383.1,XP_006609911.1,XP_011304210.1,XP_006568274.1,XP_012254305.1,XP_012248924.1,XP_012174975.1,XP_002612014.1,XP_013037168.1,XP_012138205.1,XP_012339468.1,XP_010286914.1,XP_009697843.1,XP_012280429.1,XP_012254304.1,XP_009902358.1,XP_010301486.1,XP_012248923.1	KOG3194,KOG1636	IPR003021,IPR003011	GO:0000077,GO:0003676,GO:0005634,GO:0006281,GO:0015074	K02830
TR123561_c0_g1	Erlin-2	Q91X78,A3QK16,O75477,Q28DX1,Q5RCJ9,Q28J34,Q58EG2,Q6DKC0,Q5R7C5,O94905,Q1RMU4,Q8BFZ9,B5DEH2,Q5XH03	XP_001943498.1,XP_011147325.1,XP_011640650.1,XP_003700681.1,XP_012134862.1,XP_012134861.1,XP_011162717.1,XP_011262979.1,XP_011703421.1,XP_623822.2,XP_006615708.1,XP_003695194.1,XP_011064919.1,XP_012063124.1,XP_012537747.1,XP_011703420.1,XP_011333266.1,XP_012236985.1,XP_003399846.1,KMQ84304.1	KOG2962	IPR001107	GO:0007155,GO:0016020
TR123784_c0_g1	Splicing factor 3B subunit 4	Q6AYL5,Q8QZY9,Q15427,Q09442,O14102,Q55GD6,Q99181,P42731,Q13310,P11940,P61286,P29341,P20965,Q9EPH8,Q9FXA2,P0CP46,P0CP47,Q5R8F7,P0CB38,Q6IP09	NP_001155373.1,XP_013164229.1,NP_001037646.1,XP_013143885.1,XP_002613832.1,XP_008548008.1,EHJ69078.1,XP_004536748.1,XP_011314779.1,XP_002403282.1,KFM68815.1,XP_001864617.1,XP_001663981.1,ELU08367.1,XP_011194538.1,XP_012268552.1,XP_011499418.1,ERL91655.1,XP_008204547.1,XP_002732430.1	KOG0118,KOG0123,KOG4205,KOG0108,KOG0131,KOG4733,KOG0148,KOG0145,KOG0147,KOG0144,KOG0124,KOG0226,KOG0126,KOG0111,KOG4210,KOG0120,KOG0146,KOG0127,KOG4454,KOG0121,KOG4212,KOG0110,KOG0128,KOG0899,KOG0119,KOG0117,KOG0130	IPR000504,IPR012677	GO:0000166,GO:0003676	K12831
TR123791_c0_g1	VQ		XP_009409413.1,XP_004965527.1,NP_001151100.1		IPR008889
TR123844_c0_g1	Ubiquitin-60S ribosomal protein L40	P0C224,P40909,P0CH09,P0CH08,P0CH07,P0CH06,P46575,P49632,P18101,P49633,P0CH35,P0CH34,Q42202,B9DHA6,P0C276,P62986,P0C275,P63053,P68205,P62984	AHW57997.1,XP_007877546.1,XP_001829580.1,XP_011388728.1,CDI55394.1,ELQ39973.1,XP_009540734.1,XP_003711895.1,XP_012192176.1,XP_002491396.1,CDS01978.1,AAC13689.1,EKD00598.1,XP_009268083.1,KIR50412.1,XP_003192124.1,EJT50066.1,EHK20259.1,XP_003670563.1,KIE01056.1	KOG0001,KOG0004,KOG0003,KOG0005	IPR029071,IPR000626,IPR001975	GO:0003735,GO:0005515,GO:0005840,GO:0006412	K02927
TR123855_c0_g1	Mediator of DNA damage checkpoint protein 1	Q6ZW49,A0JNA8,Q6NZQ4,Q7YR40,Q14676,Q90WJ3,Q5TM68,Q5U2M8,Q5PSV9,Q767L8,Q10337	XP_009611620.1,XP_009611621.1,XP_004236566.1,XP_009797206.1,XP_011027315.1,XP_010273312.1,XP_010653931.1,NP_001055383.1,KCW90096.1,XP_010056526.1,XP_006491542.1,XP_006491543.1,XP_010102711.1,CBI30067.3,XP_004962262.1,XP_002274624.1,BAK05445.1,XP_010273311.1,XP_008775023.1,XP_010921933.1	KOG2043	IPR000182,IPR001357,IPR016181	GO:0008080
TR12388_c0_g1
TR123997_c0_g1	Phospholipid-transporting ATPase IC	Q9LNQ4,Q9SLK6,Q9LVK9,Q9SGG3,Q9LK90,Q9SX33,Q9SAF5,Q9LI83,P57792,Q9XIE6,O94296,Q8TF62,P98199,P98198,O43520,Q5BL50,Q148W0,P98196,A3FIN4,P98197	XP_010907540.1,XP_010907601.1,XP_008782517.1,XP_010537583.1,XP_008793217.1,XP_008775156.1,XP_010462753.1,NP_001057891.1,CDX96429.1,CDO97890.1,XP_006390632.1,XP_010925459.1,XP_006416696.1,XP_009105932.1,XP_010925457.1,XP_010540082.1,CDY53865.1,XP_006303887.1,CDY21747.1,XP_009117658.1	KOG0206	IPR006539	GO:0000287,GO:0004012,GO:0005524,GO:0008152,GO:0016021,GO:0019829,GO:0045332,GO:0098655	K01530
TR124019_c0_g1	Protein ODORANT1	Q50EX6,P81394,P20027,Q8GWP0,O49782,Q9SPG2,P20025,Q38850,O49608,Q8LPH6,Q9SPG5,Q9FLR1,Q9SZP1,P20026,O64399,P81393,P80073,Q38851,P81395,P80074	XP_008802445.1,XP_010926121.1,XP_010916181.1,XP_008803910.1,XP_010932583.1,XP_009409253.1,XP_008803475.1,XP_010917650.1,XP_009408320.1,XP_009381446.1,KHG06720.1,XP_009410072.1,XP_009417822.1,XP_012436774.1,XP_006372565.1,KJB48248.1,KHG13514.1,KJB22729.1,AFK47512.1,BAR45578.1	KOG0048	IPR001005,IPR009057,IPR017930	GO:0003677	K09422
TR124224_c0_g1	Laccase-2	Q8RYM9,Q8VZA1,Q0IQU1,Q1PDH6,O80434,Q9FJD5,Q10ND7,Q5N9X2,Q0DHL2,Q6ID18,Q9LMS3,O81081,Q0DHL5,Q56YT0,Q9FLB5,Q5N9W4,Q2QUN2,Q941X2,Q2QYS3,Q9SIY8	XP_008800741.1,XP_010924287.1,KDP29119.1,XP_010926015.1,XP_008811561.1,KJB79165.1,KJB78974.1,Q8RYM9.1,EAZ12812.1,BAF01776.1,KDO50695.1,XP_004969263.1,XP_006428774.1,XP_008797558.1,XP_010107530.1,XP_008246065.1,XP_003632636.1,XP_012470755.1,XP_012082365.1,XP_006878556.1	KOG1263	IPR008972,IPR002355,IPR011706	GO:0005507,GO:0010413,GO:0016023,GO:0045492,GO:0046274,GO:0048046,GO:0052716,GO:0055114	K05909
TR12429_c0_g1	Leucine-rich repeat-containing protein 72	Q9D9B4,Q9H2I8,A6NJI9,Q9D5E4,A6H759,Q4R6X9,Q4WV66	XP_001951834.2,XP_008183976.1,XP_008183978.1,XP_008183984.1,KDR17080.1,XP_008201196.1,EEZ98550.1,XP_013200201.1,XP_004931113.1,XP_008201194.1,XP_002433101.1,XP_011554766.1,XP_013165220.1,ENN77000.1,ERL85461.1,XP_008427648.1,XP_011554758.1,XP_004091191.1,XP_007545325.1,XP_013139087.1	KOG2450,KOG1644	IPR001611	GO:0004252,GO:0005515,GO:0006508
TR124314_c0_g1	KH domain-containing protein At4g18375	P58223,Q9SR13,Q9SZH4	XP_008797831.1,XP_010916373.1,XP_009393574.1,XP_009393573.1,XP_006661902.1,XP_010265145.1,XP_010265146.1,XP_010265144.1,AAP54423.2,NP_001064947.1,EAY79054.1,XP_004982740.1,EMT12700.1,XP_010234862.1,XP_002467014.1,AFW68517.1,DAA49483.1,AFW68514.1,AFW68516.1,XP_008655115.1	KOG2190	IPR004088,IPR031149	GO:0003723	K13162
TR124353_c0_g1	NAD(P)H-quinone oxidoreductase subunit K, chloroplastic	A8Y9H4,A1EA12,P26304,Q85XC3,B3TN55,A1E9S8,Q6ENV9,Q6L395,A6MML1,P06670,Q06GZ3,Q0G9V8,Q68S02,Q0G9L5,A1XGP2,Q0ZJ16,P31175,A6MM40,Q09G42,A8SEA7	AKF00777.1,AKF01690.1,AKF00175.1,YP_009120921.1,ABU85364.1,AKF01153.1,AKF01002.1,AFA28080.1,AKF00706.1,AKF00308.1,AKF01236.1,AKF00100.1,AKF00928.1,AKF00249.1,AHA12928.1,YP_009116346.1,AFA28075.1,AHA13014.1,AEX96833.1,AFA28063.1	KOG1687		GO:0005506,GO:0005886,GO:0006810,GO:0008137,GO:0009535,GO:0019684,GO:0048038,GO:0051539,GO:0055114	K05582
TR124362_c0_g1	Nucleobindin-1	Q9JI85,P81117,P80303,Q02818,Q02819,Q0P569,Q63083,Q5R4U1	XP_008184422.1,XP_008482618.1,XP_002424515.1,XP_012253351.1,XP_012279324.1,XP_003484686.1,XP_012253350.1,XP_012237099.1,XP_012253353.1,XP_012279323.1,XP_001972901.1,XP_002094968.1,XP_012279322.1,XP_001985684.1,EFX77009.1,XP_006622512.1,XP_012165162.1,XP_006622509.1,XP_006622508.1,ABG02147.1	KOG3866	IPR002048,IPR018247,IPR011992	GO:0005509,GO:0005524,GO:0005737,GO:0016787,GO:0030163
TR124430_c0_g1	40S ribosomal protein S8	Q8WQI5,O76756,Q7SYU0,P62243,P62242,Q4R6P8,P62241,Q5E958,Q90YR6,P62247,Q8MLY8,P48156,Q08069,P49199,P0CX40,P0CX39,Q9FIF3,Q4N3P0,O14049,Q4UFS9	BAJ91591.1,XP_001946921.2,BAH70813.1,ABM55665.1,Q8WQI5.1,NP_001037263.1,ACY95327.1,XP_003690352.1,XP_011059444.1,XP_006561561.1,XP_011167792.1,XP_012275342.1,XP_003707560.1,XP_011694501.1,XP_011258954.1,BAN20524.1,XP_003397407.1,XP_012263701.1,XP_011338463.1,XP_011873694.1	KOG3283	IPR018283,IPR022309,IPR001047	GO:0003735,GO:0005840,GO:0006412,GO:0016021,GO:0055085	K02995
TR124473_c0_g1	E3 ubiquitin-protein ligase SIS3	Q8GYT9	XP_008782446.1,XP_010936739.1,XP_010936738.1,XP_009410513.1,XP_010251271.1,XP_012080082.1,KEH31848.1,KEH31850.1,XP_012080081.1,AES91168.2,XP_003608971.1,KEH31849.1,XP_007210452.1,XP_008239754.1,XP_002511411.1,XP_004508861.2,XP_002282957.1,XP_007036191.1,XP_011071838.1,XP_007036190.1	KOG0800	IPR013083	GO:0003824,GO:0008270,GO:0016020,GO:0044763,GO:0045491,GO:1901700	K16284
TR12457_c0_g1	40S ribosomal protein S8	Q9P7B2,O14049,Q08069,P0CX40,P0CX39,P49199,Q7SYU0,O76756,Q9FIF3,P62243,P62242,Q4R6P8,P62241,Q5E958,P62247,Q90YR6,Q8WQI5,Q54E24,Q9ZT56,P48156	XP_013240466.1,GAC73089.1,XP_012187375.1,CDI54285.1,CDW94234.1,EST09530.1,CCF51436.1,GAK65541.1,CBQ73914.1,XP_007878137.1,XP_011389954.1,ETS61844.1,CCU98051.1,XP_001731848.1,XP_007311714.1,XP_007380781.1,XP_002472702.1,KIJ67640.1,KIK98345.1,KNZ72871.1	KOG3283	IPR001047,IPR022309	GO:0003735,GO:0005840,GO:0006412	K02995
TR124624_c0_g1	Zinc finger protein WIP5	Q8W031	XP_008780469.1,XP_010913946.1,XP_010928863.1,XP_008798774.1,XP_009391887.1,XP_009387999.1,XP_009395527.1,XP_010913168.1,XP_009390641.1,XP_008795700.1,XP_009387719.1,XP_009417317.1,XP_009391814.1,XP_010257283.1,XP_002277537.1,CBI29881.3,XP_011033300.1,XP_002323306.1,XP_003521192.1,XP_010246927.1	KOG1721
TR124783_c0_g1	40S ribosomal protein S27	P55833,Q3T0B7,Q7RVN2,P24051,Q6ZWY3,Q71UM5,Q9TXP0,P38711,Q71TY3,Q6ZWU9,P42677,Q2KHT7,P35997,P47904,Q5RBK1,Q9M2F1,O74330,O64650,Q8L953,Q96564	NP_001129417.1,XP_012721276.1,XP_012288129.1,ACO13689.1,XP_003700971.1,ACH71004.1,XP_012253911.1,ACD65152.1,XP_308611.1,ACI67409.1,XP_003490778.1,ACH71007.1,XP_011170723.1,AGN29666.1,CDQ93017.1,XP_010892700.2,XP_001847201.1,ACO09139.1,AAV90719.1,NP_001187087.1	KOG1779	IPR000592,IPR011332,IPR023407	GO:0003735,GO:0004252,GO:0005840,GO:0006412,GO:0006508,GO:0046872	K02978
TR124800_c0_g1	Cationic amino acid transporter 2	P52569,B3TP03,Q09143,P18581,A8I499,P30823,Q6DCE8,P30825,B5D5N9,Q8WY07,P70423,Q5PR34,O08812,Q8W4K3,Q8TBB6,Q9ASS7,B0UYF2,Q8GYB4,Q8BXR1,A0JNI9	NP_001233238.1,XP_008187866.1,XP_008184533.1,XP_008184532.1,XP_001944828.2,NP_001280469.1,NP_001280442.1,XP_008184530.1,XP_008184531.1,XP_011332955.1,XP_011332946.1,XP_012061678.1,XP_011692166.1,XP_012165361.1,XP_001845824.1,XP_012165360.1,XP_012165357.1,XP_011692155.1,XP_011147223.1,XP_011692137.1	KOG1286,KOG1287	IPR002293,IPR029485	GO:0003333,GO:0015171,GO:0016021	K03294
TR12483_c0_g1			KCW51798.1
TR124905_c0_g1	Transcription initiation factor TFIID subunit 11	Q99JX1,Q5RA91,Q5U1X0,Q15544,P49906,A6NLC8,Q54XM9,Q9US54,F4HR03,Q9M565,Q04226	XP_001952262.1,XP_003424102.1,XP_001847221.1,ETN66296.1,XP_011060506.1,XP_011330960.1,XP_011506404.1,XP_012055941.1,KDR19869.1,XP_011704217.1,XP_011175468.1,EFZ21382.1,ERE91987.1,XP_011298674.1,XP_012220011.1,XP_011704216.1,XP_315522.4,XP_005084942.1,XP_011266461.1,XP_012524591.1	KOG3219	IPR009072,IPR006809	GO:0003743,GO:0005634,GO:0006367,GO:0006413,GO:0008440,GO:0016310,GO:0046982	K03135
TR12490_c0_g2			XP_008778772.1,XP_010936697.1
TR124962_c0_g1
TR124977_c0_g1	Mitochondrial import inner membrane translocase subunit TIM22	Q8IN78,Q9CQ85,Q5U4U5,Q9JKW1,Q5M7K0,Q5BIN4,Q9Y584,Q9NAQ9,Q6CRJ6,Q6FT37,Q75E80,Q9C1E8,P87146,Q6BT35,P0CR88,P0CR89,Q12328,Q6BZY4,Q2UAP8,A2RVP7	XP_003245191.1,XP_008184037.1,XP_012288310.1,XP_011343456.1,XP_008217436.1,XP_012257632.1,XP_011866337.1,XP_001658891.1,XP_001864005.1,XP_011697815.1,XP_004523452.1,ETN62370.1,XP_011188020.1,XP_011214759.1,XP_002422549.1,XP_012221188.1,XP_011640452.1,XP_312898.3,XP_008194684.1,AEE61920.1	KOG3225	IPR003397	GO:0007186,GO:0007631,GO:0016021,GO:0016499	K17790
TR124993_c0_g1	WD repeat-containing protein 26	Q5SP67	XP_008775134.1,XP_010918959.1,XP_009386572.1,XP_003574020.1,EMS48361.1,EMT27850.1,AAN05515.1,EEC67126.1,EEE51100.1,XP_004982941.1,XP_002464509.1,XP_001770300.1,XP_010069704.1,XP_004495043.1,XP_007201159.1,XP_008235562.1,XP_010040357.1,KHF98324.1,XP_009370775.1,XP_002315365.1	KOG0293
TR12507_c0_g1	Major facilitator superfamily domain-containing protein 12	Q6NUT3,Q3U481,P74168,P94488	XP_008178307.1,XP_008178306.1,XP_012251530.1,XP_012247946.1,XP_012165472.1,XP_012247944.1,XP_012165457.1,XP_003697072.1,XP_001605086.1,XP_011494264.1,XP_624057.2,XP_008551681.1,XP_012277990.1,KDR13311.1,XP_011494266.1,XP_003703798.1,XP_008200730.1,XP_008200731.1,XP_012064563.1,XP_972510.2	KOG4830	IPR020846	GO:0005215,GO:0005886,GO:0016021,GO:0055085
TR1250_c0_g1	Zinc finger C2H2-type/integrase DNA-binding domain		XP_001952185.1,XP_003242332.2,XP_003245237.1,XP_003241349.1,XP_003242562.1		IPR013087,IPR015880,IPR007087	GO:0003676,GO:0044699,GO:0046872
TR125177_c0_g1			XP_008813229.1,XP_010917624.1,XP_010917623.1,XP_009412348.1,XP_009393053.1,XP_010275219.1,XP_010275218.1,XP_010646132.1,CAN62237.1,ERN01495.1,XP_006838926.2,XP_009392389.1,XP_004495161.1,XP_007201780.1,XP_008235353.1,XP_009370829.1,KNA04548.1,XP_008368709.1,KDO68621.1,XP_006479639.1	KOG1788
TR125331_c0_g1	Protein MOR1	Q5N749,Q94FN2,Q14008,A2AGT5	XP_008804673.1,XP_008788007.1,XP_008788006.1,XP_010931515.1,CDO99590.1,XP_010922855.1,KDP34897.1,NP_001146767.1,CBI29531.3,XP_012075562.1,BAD93861.1,KDO77522.1,XP_010647268.1,XP_010245318.1,XP_010645357.1,KJB56390.1,XP_006468406.1,KDO77517.1,KDO77518.1,XP_006448785.1	KOG1820		GO:0006886	K16803
TR125486_c0_g2	Ubiquitin-like modifier-activating enzyme 1	P31251,P20973,P31252,P93028,P92974,Q55C16,O94609,P22515,P52495,P31255,A3KMV5,P22314,Q29504,Q5U300,Q02053,P31254,A0AVT1,Q8C7R4,P41226	XP_010922602.1,XP_010922601.1,XP_010907859.1,AFW64560.1,AFW64557.1,XP_008804921.1,XP_008804930.1,XP_002450102.1,XP_002442655.1,XP_004977630.1,XP_004978585.1,XP_008668365.1,XP_008677098.1,XP_009412523.1,XP_009381381.1,XP_009381382.1,BAE98445.1,XP_008811687.1,XP_008662115.1,XP_003579050.1	KOG2012	IPR019572,IPR000594,IPR018074	GO:0005524,GO:0006464,GO:0008641	K03178
TR12577_c0_g1	E3 ubiquitin-protein ligase sina	Q9M2P4,P93748,Q84JL3,Q9STN8,Q8S3N1,Q7ZVG6,Q920M9,P61092,Q8IUQ4,Q06985,Q86MW9,P21461,P61093,Q8I147,A8X679,P29304,Q7SYL3,Q965X6,Q9FKD9,Q9I8X5	XP_010943647.1,XP_009397629.1,XP_010942715.1,XP_008776751.1,XP_010278776.1,XP_009382820.1,XP_008786842.1,XP_010257505.1,XP_002323331.2,XP_011039471.1,BAF01324.1,XP_011005289.1,XP_002308357.1,ABK24533.1,XP_012087789.1,KDP24649.1,NP_191363.1,NP_181729.1,KHG00872.1,CDX88968.1	KOG3002	IPR008974,IPR018121,IPR004162,IPR013010,IPR013323	GO:0004842,GO:0005515,GO:0005634,GO:0006511,GO:0007275,GO:0008270,GO:0016567,GO:0016874	K04506
TR125792_c0_g1
TR125997_c0_g1	Basic-leucine zipper domain		XP_007877661.1,CCF52443.1,XP_011389544.1,EST05159.1,XP_012191020.1,GAK65893.1,ETS62201.1,CDI53700.1,CBQ73258.1,GAC76154.1,XP_001728995.1,XP_013246277.1,KIO05319.1,XP_007324051.1,EGN93964.1,KIK23479.1,KII90722.1,XP_007270736.1,KIM81096.1,XP_007867153.1		IPR004827	GO:0003700,GO:0006355,GO:0043565
TR12619_c0_g1	Histone H2B.1	P93354,P05621,A3AGM4,A2XF66,Q1SWQ1,Q1S9I9,O22582,Q41575,O65819,Q9SI96,Q9LQQ4,Q9LZT0,P40283,O23629,O65821,O49118,Q6FM30,Q94JE1,A2WKT4,Q43261	XP_009416254.1,XP_008795023.1,XP_010920668.1,ERN07751.1,XP_006846063.1,XP_010937676.1,XP_010937687.1,XP_008810801.1,XP_008794946.1,XP_006846076.2,XP_003606631.1,XP_006827045.1,EMT23028.1,XP_010920677.1,XP_010253293.1,ERN07750.1,EMT24731.1,XP_009419949.1,EMT25918.1,XP_006846079.1	KOG1744	IPR009072	GO:0000786,GO:0003677,GO:0005634,GO:0046982
TR126339_c0_g2	1,3-beta-glucan synthase component FKS1	Q9LXT9,Q9AUE0,Q9SL03,Q9LTG5,Q3B724,Q9LYS6,Q9SHJ3,Q9ZT82,Q9SJM0,Q9S9U0,Q9LUD7,Q9SFU6,O74475,A2QLK4,Q9P377,P40989,P38631,O93927,Q04952,O13967	AFD29288.1,AFW75706.1,AFW74167.1,ABK93276.1,AFW69605.1,NP_001048628.1,XP_007208314.1,XP_008794512.1,XP_010908562.1,EMS45036.1,EPS63560.1,EMT28537.1,XP_002994685.1,XP_008344700.1,XP_010940236.1,XP_006657366.1,XP_002453103.1,BAD23015.1,EEE58116.1,NP_001266467.1	KOG0916	IPR003440,IPR026953	GO:0000148,GO:0003843,GO:0006075	K11000
TR126407_c0_g1	Importin-5	Q8BKC5,O00410,Q8BIV3,O60518,O74476	XP_008804326.1,XP_008813087.1,XP_008813088.1,XP_010934649.1,XP_010934640.1,XP_010923358.1,KMZ65965.1,XP_010257630.1,XP_010276366.1,XP_010112639.1,KCW52366.1,XP_010032870.1,XP_004296199.1,XP_002532066.1,XP_011025146.1,XP_012067079.1,XP_008231927.1,XP_010693819.1,XP_007204956.1,XP_008449884.1	KOG2171	IPR011989,IPR016024	GO:0005488,GO:0005976,GO:0006810,GO:0009664,GO:0016020,GO:0044237,GO:0044444
TR12640_c0_g1
TR1264_c0_g1	Stress response regulator protein 1	A5DLE2,Q9C5U1,Q6BGW4,A5E0V1,Q54RP6,Q9HUI3,P48027,Q86AT9,C5M3F1,P54302,Q87GU5,Q9C5U0,Q55E44,Q9KLK7,Q54YH4,A6X580,Q3S4A7,Q93P00,Q9ZTP3,Q8FW53	XP_007879491.1,ETS60144.1,GAC77559.1,GAK66570.1,CDW94371.1,CDI55006.1,XP_012188504.1,CBQ68929.1,XP_011390838.1,CCF48605.1,XP_012193374.1,XP_013242921.1,CDS06146.1,CEG80455.1,CEG76235.1,EPB87007.1,KFH63264.1,CDH59140.1,CEJ04034.1,GAN05793.1	KOG0519	IPR001789,IPR011006	GO:0000160	K14489
TR1265_c0_g1	Thioredoxin domain-containing protein 15	Q5BJT4,Q96J42,Q6P6J9,Q0IHI1	NP_001156653.1,BAN20402.1,XP_012527019.1,XP_011861964.1,XP_011344530.1,XP_012219632.1,KMQ92915.1,XP_011255163.1,XP_011861972.1,XP_011136540.1,KDR21307.1,XP_012058683.1,XP_012139394.1,XP_008476172.1,EFN86401.1,KOB77246.1,XP_011695392.1,XP_001600982.1,XP_013195553.1,XP_013179903.1	KOG2640	IPR012336,IPR013766	GO:0016021,GO:0045454
TR126641_c0_g1	Heterogeneous nuclear ribonucleoprotein F	P52597,Q794E4,Q9Z2X1,Q60HC3,Q5E9J1,Q6AY09,P70333,Q5RD26,P55795,Q3SZF3,Q8VHV7,P31943,O35737,Q5RBM8,Q9NTZ6,Q8SQ27,Q8C5Q4,Q8R4X3,Q22708,Q12849	XP_008781299.1,XP_010935298.1,XP_010940217.1,XP_008781298.1,XP_008812315.1,XP_008781297.1,XP_010935297.1,XP_010935296.1,XP_010940214.1,XP_010940216.1,XP_008812323.1,XP_010940215.1,XP_009397922.1,XP_009397915.1,XP_009384019.1,XP_009384018.1,XP_009384016.1,XP_008241947.1,XP_009344680.1,XP_008393443.1	KOG4211,KOG1365,KOG0110,KOG4307	IPR000504,IPR012677	GO:0000166,GO:0003676	K12898
TR126642_c0_g1	Fructose-bisphosphate aldolase A	P17784,P08440,P29356,P46257,P46256,O65735,P22197,Q9GP32,Q86A67,P53446,P53445,P05065,P05064,Q5NVR5,P00883,P04075,P07341,P53448,A5A6I5,Q8JH70	XP_010927580.1,XP_002458944.1,BAI59774.1,XP_002453822.1,XP_008797227.1,NP_001045130.2,NP_001055494.1,P17784.2,XP_006645191.1,XP_009412699.1,ACF79162.1,NP_001140837.2,NP_001105336.1,XP_008799938.1,XP_004970966.1,BAI59775.1,XP_010940458.1,XP_009411974.1,XP_010932289.1,XP_008775192.1	KOG1557	IPR000741,IPR029769,IPR013785	GO:0004332,GO:0005737,GO:0006096	K01623
TR12671_c0_g2	GDNF-inducible zinc finger protein 1	Q4VBD9,D3ZUU2,Q9H116,Q13360,Q8NHY6,Q12901,Q15776,A1YG60,A2T736,Q08DG8,Q6ECI4,Q7Z7L9,Q6ZMW2,Q9UJU3,Q86TJ5,Q9EQB9,Q7L3S4,P18729,Q5RCD9,Q9NW07	XP_003246237.1,XP_011175623.1,XP_011175624.1,XP_011143917.1,XP_011143915.1,XP_011883064.1,XP_012536082.1,XP_011329627.1,XP_012347546.1,KMQ98431.1,XP_006620173.1,XP_395427.3,XP_012262840.1,XP_012262839.1,XP_012059779.1,XP_011647964.1,XP_011647967.1,EGI63878.1,XP_011057110.1,EZA60053.1	KOG1721,KOG2461	IPR007087,IPR013087,IPR012934,IPR015880	GO:0003676,GO:0005634,GO:0008270	K09201
TR126756_c0_g1	Chaperone protein DnaK	A8Z5V5,Q11QH3,A5FGL1,A6GXZ1,B2RJ90,P0C937,Q9XCB1,Q64X01,Q5LG30,A0M353,A6LDG8,Q1RHH0,Q11KJ6,B3ERN8,Q89YW6,Q6G554,B6YRF7,A9ILH7,Q39PT7,Q6G1F9	WP_015360508.1,WP_014726708.1,BAM99689.1,WP_023469944.1,WP_041177993.1,AER40690.1,WP_013315552.1,WP_038436049.1,WP_012220999.1,WP_012821551.1,WP_012784058.1,WP_038471419.1,WP_041520614.1,WP_015370618.1,WP_012840762.1,EAT14111.1,WP_013038526.1,WP_013598503.1,AGS33347.1,WP_041192853.1	KOG0101,KOG0102,KOG0100	IPR013126,IPR029048,IPR029047	GO:0005524,GO:0006457,GO:0051082	K04043
TR127002_c0_g1			XP_008184034.1			GO:0000166,GO:0003676
TR127265_c0_g1			XP_010929662.1,XP_010929671.1,XP_008808423.1,XP_008808422.1,XP_008804311.1,XP_010923868.1
TR127375_c0_g1	Nuclear transcription factor Y subunit A-3	Q93ZH2,Q9LNP6	XP_010936981.1,XP_008787861.1,XP_010939934.1,XP_010939931.1,XP_008798898.1,XP_009390327.1,XP_008791883.1,XP_003562711.1,XP_010917240.1,ABF96566.1,AAW39026.1,NP_001050347.1,EEC75456.1,BAF64439.1,XP_010261977.1,BAK01769.1,XP_010261975.1,XP_009387069.1,XP_009414802.1,XP_006650188.1	KOG1561	IPR001289	GO:0003700,GO:0006355	K08064
TR127474_c0_g1	Probable small nuclear ribonucleoprotein G	Q9CQQ8,Q9UK45,Q9SI54,Q54HF6,O74499,P53905,Q9VXE0,Q9N4G9,P62309,P62308,Q3ZBL0,Q54RX0,A8MWD9,O82221,O74966,Q0W8R9,P40204,P24715,Q5RCP3,Q6ZWM4	NP_001155739.1,XP_969723.1,EFA09312.1,XP_001608041.1,XP_001121212.2,XP_012261025.1,XP_008558871.1,XP_011309692.1,XP_011497523.1,AEE62572.1,XP_012534126.1,XP_012169731.1,XP_006570447.1,XP_003251537.1,XP_003399367.1,EFN76825.1,XP_012282379.1,XP_012282381.1,XP_012220599.1,XP_011151124.1	KOG1780,KOG1781,KOG1784,KOG1775	IPR010920,IPR001163,IPR017132	GO:0000398,GO:0002943,GO:0003723,GO:0005732,GO:0017150,GO:0050660,GO:0055114	K12626
TR12752_c0_g1	Myotubularin	Q6AXQ4,A6QLT4,Q5R9S3,Q9Z2C5,Q13496,Q5EB32,Q52KU6,Q9Z2C4,Q13613,A0JMK5,Q9Z2D1,Q5REB9,Q5ZIV1,Q13614,A6QLT2,Q6TEL0,Q9Y217,Q8VE11,Q5F452,Q96EF0	XP_012281534.1,XP_012281560.1,XP_003424041.1,XP_012176159.1,XP_012242930.1,XP_012176157.1,XP_974826.2,EEZ98113.1,XP_003394315.1,XP_012242928.1,XP_003490907.1,XP_011334754.1,XP_012253861.1,XP_012253858.1,XP_011334753.1,XP_011334757.1,XP_011334755.1,KDR18081.1,XP_008469891.1,XP_001951188.1	KOG1089,KOG4471,KOG1090	IPR010569,IPR030564,IPR029021,IPR011993,IPR003595,IPR004182,IPR016130	GO:0003676,GO:0004725,GO:0008270,GO:0035335	K18081
TR12781_c0_g1	Nuclear factor related to kappa-B-binding protein		XP_010928161.1,XP_010913239.1,XP_008806173.1,XP_008811137.1,XP_009390621.1,XP_010272537.1,XP_007051349.1,XP_009394986.1,XP_012070672.1,XP_010652353.1,CBI37077.3,CAN67827.1,XP_006491428.1,XP_006444665.1,XP_012480378.1,XP_002515137.1,XP_009390622.1,CBI37079.3,XP_006858445.1,KHG09618.1	KOG1927	IPR024867	GO:0031011	K11671
TR12801_c0_g1	Sister chromatid cohesion 1 protein 4	Q8W1Y0	XP_010908705.1,XP_010908712.1,XP_010908716.1,XP_008807253.1,XP_008807251.1,XP_008807252.1,XP_008807254.1,XP_008788164.1,XP_010927916.1,XP_009383356.1,XP_009383355.1,XP_004970907.1,XP_009408332.1,XP_009408329.1,XP_009408330.1,NP_001045091.1,AAQ21081.1,AAP79440.1,XP_010242484.1,XP_002458921.1	KOG1213		GO:0000228,GO:0006346,GO:0007062,GO:0007067,GO:0016246	K06670
TR12812_c0_g1	POU domain, class 2, transcription factor 1	P42571,Q9UKI9,P31362,Q29076,P31368,P16143,Q00196,Q28BL7,P09086,Q29013,P15143,P31503,P25425,P14859,P31369,Q24705,Q9VK71,P16241,Q17237,P70030	XP_001944692.2,XP_011142860.1,XP_011142859.1,XP_011142858.1,XP_011142857.1,XP_011142856.1,XP_008480722.1,KMQ88730.1,KDR16449.1,XP_002414009.1,CAD12362.1,ACY92606.1,XP_002427850.1,AGM39620.1,EFA02844.1,EFN65159.1,XP_012218858.1,XP_012252592.1,XP_011878949.1,XP_011878948.1	KOG3802,KOG1168	IPR000327,IPR001356,IPR009057,IPR017970,IPR013847,IPR010982	GO:0003700,GO:0005634,GO:0006355,GO:0043565
TR12821_c0_g2	General amino acid permease AGP1	P32487,Q9URZ3,P04817,P53388,P15380,P18696,P43059,P38971,O74543,O60170,Q9URZ4,Q9P768,Q876K6,P25376,A6ZTG5,P48813,Q9P5N4,P19145,P25737,P34054	KJA26159.1,KDQ30609.1,CCO31264.1,KDQ63822.1,EUC63784.1,EJU03149.1,XP_001873273.1,KDN39184.1,EPT04266.1,KDR85179.1,KIP03446.1,XP_011392388.1,CBQ71287.1,XP_012187794.1,GAK67381.1,CDI56582.1,ETS60419.1,GAC76336.1,CCF49127.1,EST07310.1	KOG1286,KOG1287,KOG1289	IPR004841,IPR002293,IPR004840	GO:0003333,GO:0015171,GO:0016021	K13863
TR128328_c0_g1			XP_010912569.1,XP_008791151.1,XP_010930853.1,XP_008781662.1,XP_009394080.1,XP_009404872.1,XP_009420891.1,XP_008783387.1,XP_009411906.1,XP_008799204.1,XP_007020000.1,XP_010256407.1,XP_006302793.1,XP_009383567.1,XP_009788815.1,XP_009104882.1,CDX68291.1,XP_010246918.1,XP_012485436.1,AFK40047.1
TR128361_c0_g1			XP_008801632.1,XP_008801631.1,XP_008801630.1,XP_010920506.1,XP_010920505.1
TR1284_c0_g2
TR12853_c0_g1	Ethylene-responsive transcription factor 1	O80337,Q84XB3,Q9LW50,Q40476	XP_010919713.1,XP_008813598.1,XP_008786271.1,XP_010933603.1,XP_009384458.1,XP_003580272.1,XP_010538473.1,XP_002452817.1,XP_009401653.1,AKJ26296.1,BAJ99544.1,BAK05766.1,XP_003570010.1,ABQ52687.1,AGL34965.1,XP_009400592.1,XP_008646008.1,XP_010258782.1,CAC39058.1,NP_001047614.1			GO:0003700,GO:0005634,GO:0006355,GO:0009620	K09286
TR128786_c0_g1			XP_003242640.1
TR12878_c0_g1			XP_008782372.1,XP_009380332.1,XP_009403941.1,XP_009388047.1,BAJ98680.1,XP_010924749.1,XP_010924249.1,XP_008646155.1,XP_002452661.1,XP_003570221.1,XP_004953664.1,NP_175330.1,XP_009612121.1,CDX77268.1,XP_009107322.1,XP_008810988.1,XP_009767219.1,XP_004235734.1,XP_010265696.1,CDO98476.1			GO:0005739
TR12897_c0_g2	Eukaryotic translation initiation factor 4G	B9FXV5,G5CEW6,Q76E23,Q93ZT6	XP_010934512.1,XP_010934511.1,XP_010934513.1,XP_008790036.1,XP_008802512.1,XP_008790037.1,XP_008802514.1,XP_010941007.1,XP_010934515.1,XP_008790038.1,XP_010941009.1,XP_009381941.1,XP_009381940.1,XP_009381942.1,XP_009413258.1,XP_009384107.1,XP_009389683.1,KDO85430.1,XP_006464388.1,XP_010269862.1	KOG0401	IPR003891,IPR016021,IPR016024	GO:0005488	K03260
TR12902_c0_g1	Allergen Asp f 7	O42799,P86242	CDI54045.1,XP_007882318.1,XP_011389791.1,XP_012188761.1,CCF51920.1,CDS00377.1,GAK64770.1,CBQ73608.1,ETS60043.1,GAC75202.1,CEI89245.1,KII95727.1,EST05040.1,EMS25192.1,CEG78141.1,CEG67221.1,KII88439.1,GAN09433.1,KII95718.1,EMS24638.1		IPR009009
TR129048_c0_g1	Protein TIC 21, chloroplastic	Q9SHU7	XP_010928378.1,XP_010943204.1,XP_010928377.1,XP_010943203.1,XP_008799617.1,XP_009394542.1,XP_011088208.1,XP_009593463.1,XP_010107889.1,CDO97219.1,XP_010244266.1,XP_011016426.1,XP_009801482.1,XP_010271106.1,XP_011001119.1,AJK93572.1,KDO59809.1,XP_002285372.1,XP_007143059.1,XP_009395276.1		IPR022051	GO:0005381,GO:0006875,GO:0009706,GO:0015088,GO:0016021,GO:0034755,GO:0035434,GO:0042803,GO:0045037
TR12908_c0_g1
TR12910_c0_g1	Small nuclear ribonucleoprotein Sm D3	Q9Y4Z0,Q3ZBK6,Q9QXA5,Q43582,F4K4E3,Q9LGE6,Q9ZRU9,Q19952,Q54KX4,O14352,P40070,P43321,Q9UUC6,Q9LM92,Q9S7E6,P62323,P62320,P62318,Q17348,O44437	NP_001156694.1,NP_001156271.1,XP_002014371.1,XP_008476479.1,EHJ72069.1,CAC33027.1,AEE63415.1,XP_011551521.1,XP_001993055.1,XP_008194436.1,XP_011613354.1,NP_001027236.1,AAN71375.1,XP_002078947.1,XP_001969475.1,XP_007560591.1,XP_005949090.1,XP_006808435.1,XP_010895817.1,ACI68676.1	KOG3293,KOG3172,KOG3448	IPR010920,IPR027141,IPR001163	GO:0006396,GO:0017070	K12623
TR12915_c0_g1			XP_008788727.1,XP_008788728.1,XP_008788724.1,XP_010941176.1,XP_008811397.1,XP_010934912.1,XP_008808262.1,XP_008808261.1,XP_008808260.1,XP_008808259.1,XP_009420435.1,XP_009420434.1,XP_009395082.1,XP_009395074.1,XP_006659144.1,XP_006659137.1,CCU64195.1,CCU64191.1,XP_002443890.1,NP_001061032.1	KOG0724			K12133
TR1291_c0_g2	E3 ubiquitin-protein ligase RNF19B	P50876,Q5RFV4,Q925F3,A4IIY1,Q6DH94,Q7Z419,Q8BKD6,A5PK27,Q9JI90,Q9P3U4,Q54CX4,Q9UBS8,Q6ZMZ0,Q08B84,Q8L829,A2A7Q9,P50636,Q1L8L6,Q2VJ60,Q9NV58	XP_001945106.1,XP_008193443.1,XP_967887.1,ERL87755.1,KDR15823.1,XP_012271811.1,XP_008202334.1,XP_012269218.1,EFN83742.1,XP_011140666.1,XP_011140664.1,XP_001662806.1,XP_011504548.1,XP_003398231.1,XP_012167898.1,XP_012060799.1,XP_011859805.1,XP_003489102.2,XP_011061987.1,XP_012339037.1	KOG1815,KOG1812,KOG1814,KOG0006	IPR017907,IPR031127,IPR002867,IPR001841	GO:0003779,GO:0004842,GO:0008270,GO:0016567	K11968
TR12927_c0_g1	Putative disease resistance protein RGA3	Q7XA40,Q7XA39,Q7XA42,Q7XBQ9,Q39214,Q9LRR4,O23317,Q9M667,Q9STE7,Q38834,Q9LRR5,Q9FLB4,Q9LW09,Q940K0,Q9SX38,Q9STE5,Q8L3R3,Q8RXS5,O64790,O64973	XP_010905013.1,XP_010905012.1,XP_008799162.1,XP_008780608.1,XP_008790482.1,XP_008790484.1,XP_010906758.1,XP_008777006.1,XP_008810762.1,XP_010938816.1,XP_010938912.1,XP_008779934.1,XP_010938821.1,AJG44316.1,AJG44199.1,AJG44286.1,AJG44267.1,AJG44264.1,AJG44268.1,XP_008793943.1	KOG4658	IPR002182,IPR027417	GO:0043531	K15078
TR12956_c0_g2	Calpain-5	Q9JLG8,O75808,P27398,Q8RVL2,Q6ZFZ4,Q8RVL1,O15484,O08688,A6NHC0,Q8R4C0,Q78EJ9,Q22036,Q9UMQ6,P34308,P97571,Q91VA3,P00789,Q4V8Q1,Q6ZSI9,P35750	XP_012149565.1,XP_011863159.1,XP_003492644.1,XP_003707112.1,XP_006610225.1,XP_003400411.1,XP_011636207.1,XP_011155860.1,XP_012219922.1,XP_001606848.3,XP_012541302.1,XP_011707827.1,XP_011148038.1,XP_011333702.1,XP_011066262.1,XP_011251134.1,XP_012057768.1,XP_012541301.1,KDR23764.1,XP_001945127.1	KOG0045	IPR022684,IPR000169,IPR001300	GO:0004132,GO:0004198,GO:0005622,GO:0006220,GO:0006508,GO:0008270
TR12967_c0_g1	Nuclear receptor coactivator 5	Q9HCD5,Q91W39	XP_001946243.1,XP_002422738.1,XP_012056344.1,XP_011160391.1,XP_011342219.1,XP_011873546.1,XP_011873544.1,XP_011639454.1,XP_011064285.1,XP_012528759.1,XP_008558971.1,ERL84971.1,ENN75163.1,XP_012265086.1,XP_012224887.1,XP_012224883.1,XP_012528760.1,XP_001604373.3,XP_969873.1,XP_011504411.1	KOG0845	IPR004154	GO:0000166,GO:0003676,GO:0005737
TR129802_c0_g1	G patch domain and KOW motifs-containing protein	Q90X38,Q56A08,Q6NU07,Q92917,Q21924,Q02521,Q4WP02,Q5B4R9	NP_001233090.1,XP_012140515.1,XP_012342388.1,XP_011504218.1,XP_012266206.1,XP_012245445.1,XP_012245440.1,XP_012281720.1,XP_011150826.1,XP_011329323.1,XP_011253130.1,XP_012224166.1,KDR21788.1,XP_011869356.1,XP_624150.2,XP_006613366.1,XP_011061682.1,EHJ76877.1,EZA60121.1,XP_012061341.1	KOG4315	IPR000467,IPR026822	GO:0003676
TR129817_c0_g1	Hydrophobin-1	P04158,O74300,O43122,P16933,P52749,P16934,P49072,O13300,P52748	CDW97142.1,XP_007877307.1,EST09119.1,CDI55545.1,XP_011391376.1,CCF50163.1,ETS65388.1,GAC71497.1,GAK67686.1,XP_009269657.1,CDW99089.1,XP_011391123.1,XP_007269173.1,KDR79958.1,KIJ67320.1,CBQ69251.1,KLO14558.1,KIJ25111.1,KIJ65102.1,XP_009268903.1		IPR001338	GO:0005199,GO:0009277
TR129902_c0_g1	E3 ubiquitin-protein ligase ATL6	Q8RXX9,Q8LGA5,Q84W40,Q9SK92,O64763,Q9M0R5,Q8W571,Q9M0R4,Q9C7I1,O64762,O49691,Q9FIR0,Q8H7N9,Q9M0R6,Q9M0R7,Q9SL78,Q9SJJ7,Q9LQM2,Q5XF85,Q6NKR1	XP_010939707.1,XP_008812213.1,XP_010942634.1,XP_008775202.1,NP_001142103.1,XP_006660721.1,XP_008652817.1,XP_004957082.1,XP_002462520.1,XP_009409667.1,XP_009380882.1,XP_009401228.1,XP_009391333.1,XP_010266641.1,BAJ85025.1,EAZ09435.1,XP_009417604.1,NP_001175877.1,XP_009387151.1,XP_002512343.1	KOG0800,KOG4628	IPR001841,IPR013083	GO:0005515,GO:0008270,GO:0016023	K10664
TR129906_c0_g1	Mitochondrial import inner membrane translocase subunit TIM44	O35857,O43615,O35094,O02161,O60084,Q01852,Q5XF06,Q1PF33	XP_001947189.1,XP_004523556.1,XP_011185916.1,XP_011213568.1,XP_001662961.1,XP_001653263.1,XP_002415012.1,XP_012256780.1,XP_011869823.1,XP_011869822.1,XP_012135609.1,XP_012135599.1,XP_012135590.1,XP_003699373.1,XP_012059556.1,KDR14720.1,XP_001868783.1,ENN80512.1,XP_008543126.1,XP_310830.4	KOG2580	IPR007379,IPR017303	GO:0006886,GO:0015450,GO:0071806	K17804
TR129929_c0_g1	G-protein coupled receptor 143	P51810,P70259	NP_001155911.1,XP_003395851.1,XP_003489203.1,XP_011689532.1,XP_012233581.1,XP_012541170.1,XP_003707455.2,XP_011878256.1,XP_011159420.1,XP_011143028.1,XP_011309016.1,XP_011269719.1,XP_003696434.1,XP_012541169.1,XP_006613667.1,XP_013182285.1,XP_011348041.1,XP_011051786.1,EGI67170.1,XP_003428050.1		IPR001414,IPR017981	GO:0003676,GO:0004888,GO:0007166,GO:0016020,GO:0046872
TR12996_c0_g1	Mitochondrial folate transporter/carrier	Q8RWA5,O22261,Q54FU9,P40556,Q7XA87,P39953,Q8BMG8,Q9H2D1,Q95J75,Q9P6L7,O13660,O70579,O43808,Q54QN2,Q76P23,P40464,Q6DG32,Q3TZX3,Q9BSK2,Q1LZB3	XP_010684596.1,XP_010103406.1,XP_002302737.1,KNA13348.1,KNA13349.1,XP_006654293.1,XP_011007801.1,XP_008782321.1,NP_001055296.1,EEE63395.1,XP_002439632.1,XP_002457880.1,NP_001131441.1,XP_004968826.1,XP_008647348.1,KCW86128.1,XP_010264768.1,CDM83064.1,XP_010046517.1,NP_001146478.1	KOG0764,KOG0752,KOG0757,KOG0036,KOG0751,KOG0755,KOG0753,KOG0758,KOG0761,KOG0756,KOG0769,KOG0754,KOG0766,KOG0762,KOG0749,KOG0759,KOG0750	IPR023395,IPR018108	GO:0015297,GO:0016021,GO:0031966,GO:0031969,GO:0043132,GO:0051724,GO:0055085	K15115
TR129977_c0_g1	Protein RRNAD1	Q6NXH8,Q8N6Q8,Q8BZG5,Q6AYG0,Q96FB5,Q5E9V4	XP_008187459.1,XP_001944814.1,XP_008479653.1,XP_001809803.1,XP_005188726.1,XP_002049394.1,XP_002005659.1,ENN81253.1,ERL89579.1,XP_006821789.1,XP_004522871.1,XP_011180069.1,KNC28892.1,ELU10992.1,KFB52636.1,XP_013112268.1,XP_309746.4,XP_011198289.1,XP_001959359.1,ETN67646.1	KOG2651	IPR029063,IPR025714
TR129988_c0_g1	CHK kinase-like		XP_001952515.1,BAH72401.1,KDR08234.1,XP_011497378.1,XP_003424620.2,XP_012284071.1,XP_008480465.1,XP_006620723.1,NP_001166189.1,XP_008560934.1,XP_003692100.1,XP_003705337.1,XP_003401202.1,XP_008198894.1,XP_011645608.1,XP_012259125.1,XP_012062421.1,XP_011347239.1,XP_313880.5,ETN66519.1		IPR015897,IPR011009,IPR004119	GO:0008152,GO:0016772
TR129990_c0_g1
TR130003_c0_g1	BRCT domain		XP_003246625.1,XP_001949054.2,XP_008468764.1,XP_012276833.1,XP_012169270.1,XP_012238586.1,XP_011149616.1,XP_003699282.1,XP_003691863.1,XP_003250928.1,XP_012222706.1,XP_011866762.1,XP_006621743.1,XP_011866761.1,XP_011338208.1,XP_013082648.1,XP_001657111.1,XP_012256973.1,XP_001862573.1,XP_011695261.1		IPR001357
TR130038_c0_g1	Phosphoribosylformylglycinamidine synthase	Q9M8D3,Q54JC8,Q19311,O15067,Q5SUR0,P35421,Q9CLW4,Q3IHZ2,P43847,Q65RJ7,Q6D238,Q0I5H4,Q4QME6,O14228,Q2NS22,Q5QWY0,Q9HXN2,Q085S1,Q1D9V4,Q4ZX02	XP_008781955.1,XP_010912732.1,XP_010908309.1,XP_008788295.1,XP_009420338.1,XP_008337483.1,XP_008352301.1,XP_010242666.1,XP_009371082.1,XP_008237658.1,XP_009371080.1,XP_007200335.1,XP_009373601.1,XP_010240021.1,XP_006435635.1,XP_009371075.1,XP_004148187.1,XP_006486399.1,BAD82369.1,EAY76767.1	KOG1907	IPR016188	GO:0004642,GO:0006189,GO:0009536,GO:0016740	K01952
TR130113_c0_g1	Hormone-sensitive lipase	P16386,Q68J42,Q9R101,Q05469,P54310,P15304,P9WK87,P9WK86,P18773,P24484,Q99PG0,Q0P5B7,I4DST8,I4DST9,Q9SX25,Q5UQ83,P22760,Q9QZH8,Q7M370,B4TMG8	XP_001946733.1,KDR22472.1,XP_012547625.1,ENN72419.1,XP_013173069.1,XP_975636.1,XP_012267079.1,XP_011349437.1,XP_012267078.1,XP_011500605.1,XP_011349432.1,XP_011148929.1,XP_397143.2,XP_012339023.1,XP_011148926.1,XP_012533531.1,XP_012168157.1,XP_012239417.1,XP_011691776.1,XP_011691779.1	KOG1515,KOG4388	IPR029058,IPR010468,IPR013094	GO:0003676,GO:0008203,GO:0015074,GO:0016042,GO:0016298
TR1301_c0_g2			XP_009773151.1,XP_009626293.1
TR130221_c0_g1	Cytochrome c oxidase, subunit VIIa		XP_003246029.1,XP_012275670.1		IPR003177	GO:0004129,GO:0004984,GO:0005549,GO:0005746,GO:0050911,GO:1902600
TR130239_c0_g1	Mediator of RNA polymerase II transcription subunit 23	Q16HH9,Q9W1X7,Q80YQ2,Q9ULK4,Q5EB59,Q6P423,Q5RIW8,Q10669,Q60UZ5	XP_001951332.2,XP_012264714.1,KDR22950.1,XP_011171054.1,XP_011636407.1,XP_011352574.1,XP_012525779.1,XP_011696855.1,XP_011860871.1,XP_012057151.1,EGI63782.1,XP_011057209.1,XP_011261672.1,XP_012279200.1,KMQ88585.1,XP_012226189.1,XP_006572215.1,XP_011261673.1,XP_395793.2,XP_003492564.1	KOG1883	IPR021629
TR130280_c0_g1	Myb-related protein 306	P81392,Q7XBH4,P20024,P27898,O22264,Q50EX6,Q9M2Y9,Q9LSI7,Q9S9K9,Q9FLR1,P80073,Q8GWP0,Q9SJL7,Q38851,O49608,P81393,O64399,Q9SZP1,Q9SPG2,Q9C9C8	NP_001289248.1,NP_001281059.1,KDO72564.1,XP_006482590.1,ABK59039.1,XP_008374542.1,XP_004299363.1,AGG69481.1,XP_008780601.1,XP_009618824.1,XP_009793068.1,XP_012465520.1,XP_012839369.1,CBI22219.3,EYU30348.1,XP_006477451.1,XP_009410391.1,XP_006431144.1,EMT05173.1,XP_010257368.1	KOG0048	IPR009057,IPR001005,IPR017930	GO:0003677,GO:0003682	K09422
TR13036_c0_g1	Glutamate dehydrogenase 2, mitochondrial	P00368,P82264,Q64I01,Q64I00,P49448,Q64HZ8,Q64HZ9,P00366,P10860,P26443,P00367,P54385,Q54KB7,Q53199,P96110,Q5MBG2,Q9HRM7,P29051,O04937,Q43314	XP_011874326.1,XP_004534167.1,XP_003400396.1,XP_012535467.1,XP_011304190.1,XP_003492588.1,XP_005186279.1,CDO39384.1,XP_006624157.1,XP_003694879.1,XP_392776.2,XP_012253908.1,XP_011502244.1,XP_013113327.1,XP_011252507.1,XP_001607265.1,XP_011149930.1,XP_008549496.1,XP_011643150.1,XP_001951708.1	KOG2250	IPR006095,IPR016040,IPR006097,IPR006096,IPR014362	GO:0005634,GO:0006520,GO:0016639,GO:0055114	K00261
TR130396_c0_g1	Cytochrome b-c1 complex subunit Rieske, mitochondrial	P07056,Q09154,P08067,Q69BJ7,Q69BJ9,Q69BJ8,P47985,Q69BK5,Q69BK6,Q69BK4,Q69BK3,Q69BJ6,P13272,Q9CR68,P0C7P4,Q69BK0,Q69BK2,Q69BK1,Q5ZLR5,P20788	XP_012186834.1,XP_011390328.1,EST08053.1,XP_007879811.1,GAC74128.1,CCF50586.1,CBQ68437.1,CDI54545.1,ETS64108.1,XP_013245603.1,XP_001731012.1,KNF04792.1,CCU98388.1,XP_003336063.2,XP_007842460.1,KIY67447.1,KDQ13741.1,KDE08672.1,CEL62101.1,XP_007314711.1	KOG1671	IPR017941,IPR004192,IPR005805,IPR014349,IPR006317	GO:0008121,GO:0016020,GO:0046872,GO:0051537,GO:0055114,GO:1902600	K00411
TR130404_c0_g2	ABC transporter B family member 2	Q8LPK2,Q9SGY1,Q9ZR72,Q9LHD1,Q9LSJ5,Q9LJX0,Q9LSJ2,Q9LSJ6,Q9FWX7,Q9FWX8,Q9C7F2,Q9C7F8,Q9LSJ8,O80725,Q9M1Q9,Q9SYI3,Q9M0M2,Q9FHF1,Q54BT3,Q9SYI2	XP_008800115.1,XP_010908483.1,XP_006471185.1,KJB21122.1,XP_008465999.1,XP_010274280.1,KJB21123.1,XP_012472187.1,KJB21124.1,KDO53163.1,XP_010274279.1,XP_011652643.1,KNA20126.1,XP_010240898.1,XP_002277547.1,XP_007040642.1,XP_010096959.1,KDP36504.1,XP_007040641.1,XP_006647720.1	KOG0054,KOG0061,KOG0055,KOG0059,KOG0058,KOG0065,KOG0057,KOG0060,KOG0056,KOG0927,KOG0062,KOG0064	IPR003439,IPR017871,IPR003593,IPR027417	GO:0005524,GO:0016021,GO:0042626,GO:0055085	K05658
TR130432_c0_g1	Spermatogenesis-associated protein 5-like protein 1	A7YSY2,Q9BVQ7,Q3UMC0,Q8NB90,O28972,Q9ZPR1,Q9LET7,Q07590,Q9LZF6,P54774,P54609,Q9SCN8,O60058,Q8SSJ5,Q96372,Q9HPF0,P25694,O05209,Q54SY2,Q7KN62	XP_003243803.1,KDR22468.1,KFW82252.1,XP_007643481.1,XP_007611718.1,XP_005483429.1,XP_002606248.1,KFO63962.1,ELT94551.1,KFP72090.1,XP_002116341.1,ELT94554.1,XP_004660918.1,KGL94226.1,XP_002196825.3,XP_002590821.1,XP_006981458.1,XP_009817534.1,XP_005436327.1,XP_005603405.1	KOG0731,KOG0730,KOG0743,KOG0737,KOG0726,KOG0740,KOG0728,KOG0727,KOG0734,KOG0651,KOG0741,KOG0729,KOG0738,KOG0652,KOG0739,KOG0733,KOG0736,KOG0732,KOG0735,KOG0744,KOG0742	IPR003593,IPR027417,IPR003959,IPR003960	GO:0005524,GO:0007186,GO:0016021,GO:0016500	K13525
TR130467_c0_g1	Legumain	Q95M12,Q5R5D9,Q99538,Q4R4T8,Q9R0J8,O89017,P42665,Q9LJX8,P09841,P49044,P49042,Q39044,Q39119,P49046,O24325,P49045,O24326,P49047,P49043,Q84LM2	XP_006208279.1,XP_003787043.1,XP_002923881.1,XP_012872386.1,XP_008696692.1,XP_007095004.1,XP_004739089.1,XP_003987980.1,XP_004394545.1,XP_005343533.1,XP_003509181.1,XP_008819942.1,XP_006990952.1,XP_005068444.1,AAH87708.1,NP_071562.2,Q9R0J8.1,4NOL,4NOK,NP_035305.1	KOG1348,KOG1349	IPR001096	GO:0003014,GO:0004197,GO:0005764,GO:0005770,GO:0010447,GO:0032801,GO:0040015,GO:0043524,GO:0045177,GO:0051603,GO:0070062,GO:1901185	K01369
TR130470_c0_g1	Acylphosphatase-2	P41500,P24540,P07311,P56376,P35744,P56375,P07032,P00819,P35745,P07033,P14621,Q28FK7,P00820,P00818,Q6DE05,P00821,P07031,Q9VF36,P14620,Q5EBE1	NP_001155440.1,XP_013192598.1,XP_013192606.1,XP_013192614.1,EHJ78666.1,XP_013173589.1,XP_002430331.1,XP_013134165.1,XP_006619176.1,XP_003698557.1,XP_625017.1,XP_012269321.1,XP_003398051.1,XP_012674955.1,XP_002955734.1,XP_003489023.1,XP_005986615.1,EFX77733.1,EFZ19644.1,XP_005178681.1	KOG3360	IPR017968,IPR001792,IPR020456	GO:0003998,GO:0008152
TR130572_c0_g1	Centromere protein J	Q5BQN8,Q9HC77,Q569L8	XP_008179452.1,XP_003962270.1,XP_012993453.1,XP_004604687.1,XP_003812656.1,NP_001029343.1,XP_009424933.1,NP_060921.3,BAF85095.1,AAG21074.1,XP_003273172.1,XP_008019935.1,XP_004054318.1,XP_003919792.1,KKX11936.1,XP_009941492.1,XP_005014645.1,XP_012904288.1,XP_004778286.1,ELU01462.1		IPR009852,IPR026581	GO:0000278,GO:0003676,GO:0005814,GO:0015631,GO:0019901,GO:0019904,GO:0046599,GO:0046785
TR130627_c0_g1	GTPase-activating protein GYP7	Q9CXF4,Q8TC07,Q8BYH7,Q9HA65,P09379,Q6BU76,Q9UUH7,P48365,Q6FWI1,Q8TBP0,Q3MII6,A1A5B6,Q8BPQ7,Q2NKQ1,Q80U12,O43147,Q8IYX1,O59737,Q95LL3,Q9NU19	XP_003243394.1,XP_001943432.2,XP_012174172.1,XP_003486693.1,XP_008550958.1,XP_012174171.1,XP_012276794.1,XP_012276793.1,XP_012174173.1,XP_011148465.1,XP_012236750.1,XP_003706159.1,XP_012236753.1,XP_012147453.1,XP_012523799.1,XP_012147454.1,XP_011637507.1,XP_624756.3,XP_011637508.1,XP_003689942.1	KOG2197,KOG1102,KOG1092,KOG4567,KOG2058,KOG4436,KOG1648,KOG2224,KOG2221,KOG1091,KOG1093,KOG2223	IPR000195	GO:0005097,GO:0005200,GO:0005525,GO:0005874,GO:0007017,GO:0032851
TR130644_c0_g1	EGF domain-specific O-linked N-acetylglucosamine transferase	Q9VQB7,Q5NDL2,Q5NDL0,Q5NDL1,Q5NDL9,Q8BYW9,A0JND3,Q5NDL3,Q08CY9,Q6GQ23,Q5NDE4,Q5NDE3,Q5NDE6,Q5NDE7,Q5NDE8,Q5NDF2	XP_001951734.1,XP_012266688.1,KDR20615.1,XP_012543677.1,XP_012229775.1,XP_011255748.1,XP_011298967.1,XP_012543675.1,KMQ95102.1,XP_012229772.1,XP_011342096.1,XP_012270117.1,XP_011167982.1,XP_011630746.1,XP_011167980.1,EFN85561.1,XP_011137911.1,XP_008474515.1,XP_966996.1,XP_011693454.1	KOG4698	IPR007657	GO:0008152,GO:0016757
TR130647_c0_g1	Myosin regulatory light polypeptide 9	Q1HPS0,P18432,Q01449,Q9QVP4,Q02045,Q62082,P41691,Q5E9E2,A4IF97,P13832,P24032,P02612,Q5RBA4,P29269,P24844,P02611,Q3THE2,O14950,Q5RC34,P19105	NP_001156203.1,XP_012172352.1,XP_012136167.1,XP_012248320.1,AGI96977.1,XP_012345369.1,XP_006558384.1,XP_006610192.1,NP_001298816.1,NP_001298584.1,XP_011252449.1,XP_011548944.1,XP_011342572.1,XP_001867790.1,AEV23878.1,AAZ67334.1,AEZ35213.1,XP_012261561.1,XP_011873660.1,XP_012281557.1	KOG0027,KOG0031,KOG0028,KOG0030,KOG0032	IPR002048,IPR011992	GO:0005509,GO:0008270	K02183
TR130707_c0_g1	CREB-binding protein	Q09472,Q6JHU9,P45481,Q92793,P34545,Q84XV2,Q9UUK2,Q9FT54,Q6BGW1	XP_003242232.1,XP_008192365.1,EFA02517.1,XP_008192363.1,XP_008192364.1,XP_008192360.1,XP_008192362.1,XP_008192361.1,XP_011345831.1,XP_011499910.1,EFN79936.1,EZA49923.1,XP_011345830.1,XP_011345828.1,XP_011345827.1,XP_011345826.1,XP_008929866.1,XP_009923105.1,XP_012776834.1,XP_005944047.1	KOG1778,KOG1474,KOG0386,KOG1472,KOG0955,KOG1632	IPR001487,IPR010303,IPR000197,IPR003101,IPR018359	GO:0003713,GO:0004402,GO:0005515,GO:0005634,GO:0006355,GO:0008270,GO:0016573
TR130759_c0_g1	Ceramide glucosyltransferase		XP_010927578.1,XP_010927577.1,XP_008797216.1,XP_006645193.1,XP_007013034.1,AAK73021.1,XP_006645192.1,EEE55846.1,EEC71990.1,BAD82732.1,XP_010526438.1,XP_010526439.1,XP_009402713.1,XP_004503487.1,XP_010932288.1,BAJ97992.1,XP_007013033.1,XP_004970967.1,XP_010932284.1,XP_007160286.1	KOG2547	IPR025993,IPR029044	GO:0008152,GO:0016020,GO:0016757
TR130800_c0_g1	DNA polymerase I	O18475,O75417,Q8CGS6,P74933,Q588V7,Q04957,Q9S1G2,Q9CDS1,P43741,P59199,O52225,O32801,P59200,P52028,P52026,P80194,O51498,Q7Z5Q5,Q9HT80,P46835	XP_003248103.1,XP_011303588.1,XP_008558500.1,XP_008558499.1,XP_969311.1,XP_011644610.1,XP_012344035.1,XP_011351403.1,EZA60981.1,XP_011351400.1,XP_011500903.1,XP_012529717.1,XP_011875915.1,XP_011063492.1,EFN80013.1,XP_011168288.1,XP_011146255.1,XP_012268395.1,XP_012268394.1,XP_011693896.1	KOG0950	IPR012337,IPR001098,IPR002298	GO:0003677,GO:0003887,GO:0005524,GO:0006261,GO:0071897	K02349
TR130873_c0_g1
TR130886_c0_g1	Arabinogalactan peptide 3	A9UGV7	XP_008797892.1,EAY98873.1,A9UGV7.1,EMS50411.1
TR130904_c0_g1	Gamma-secretase subunit PEN-2	Q9NZ42,Q86BE9,Q6QI68,Q9CQR7,Q8JHF0,Q5G235,Q9U357	NP_001156464.1,BAH72638.1,BAN21058.1,XP_007165216.1,XP_005111898.2,XP_005311593.1,XP_007430623.1,XP_007559580.1,XP_003225015.1,XP_005798482.1,XP_002426899.1,XP_008430628.1,XP_012881724.1,XP_001370185.1,XP_008573903.1,NP_758844.1,XP_012718053.1,XP_004600789.1,XP_004715856.1,XP_006276816.1	KOG3402	IPR019379	GO:0005515,GO:0005783,GO:0005794,GO:0005887,GO:0006509,GO:0007219,GO:0007220,GO:0007411,GO:0016485,GO:0031293,GO:0042987,GO:0043065,GO:0043085,GO:0048011,GO:0048013,GO:0097190
TR130913_c0_g1
TR13092_c0_g1
TR130995_c0_g1	50S ribosomal protein L19	Q9VHN6,Q95Y83,Q2HJI0,Q9D338,Q5R8M4,P49406,Q8EWU9,B1VG80,Q11CQ9,B2GD23,B1MZW8,B2A2P3,C4Z0D7,Q9JVL1,A9M2D0,Q03FW2,B2G816,A5VKN2,B8EN97,A0L4Y9	NP_001155559.1,KDR12367.1,XP_322023.2,KFB43749.1,ERL94514.1,AEE63526.1,XP_002019577.1,XP_001648902.1,XP_001359806.2,XP_001954245.1,XP_002054686.1,ETN59697.1,XP_001863451.1,XP_001869719.1,XP_002096834.1,XP_005190932.1,XP_001989850.1,XP_001999875.1,XP_002069977.1,EFA01965.1	KOG1698	IPR001857,IPR008991	GO:0003676,GO:0003735,GO:0005634,GO:0005840,GO:0006412,GO:0008270,GO:0016021,GO:0022857,GO:0055085
TR131010_c0_g1	UPF0553 protein v1g230591	A7SNN9,Q5T6V5,Q1JP73,Q9HDZ9,Q54II8	XP_008182487.1,XP_006613970.1,XP_974460.1,XP_003696289.2,XP_009064131.1,XP_002428421.1,XP_003395502.1,XP_394550.2,XP_012535695.1,XP_002403704.1,XP_001986213.1,XP_001959317.1,XP_011134930.1,XP_012227719.1,XP_011646160.1,XP_012063370.1,EGI61988.1,XP_002005539.1,XP_011861248.1,XP_001650487.1	KOG2524	IPR019438	GO:0003735,GO:0005840,GO:0006412
TR131032_c0_g1	F-box/LRR-repeat protein 2	Q8RWU5,Q9LPL4,Q9C5D2,O49286,Q5BJ29,Q5R3Z8,Q9UKC9,Q0VD31,A6H779,A1A5X2,C8V4D4,Q9UJT9,Q8BH16,Q9UF56,Q9UKA2,Q9QZN1,Q9SKK0,Q8BID8,Q17R01,Q8N1E6	XP_008807389.1,XP_010931686.1,XP_010914725.1,XP_002451221.1,NP_001159243.1,XP_004979889.1,XP_009405437.1,NP_001066984.1,ABA99529.1,XP_006664087.1,XP_002442300.1,EEE53396.1,EAY83463.1,XP_008674356.1,XP_008662609.1,XP_009384148.1,XP_003575549.1,BAJ95521.1,XP_010269606.1,BAJ89787.1	KOG1947,KOG4341	IPR006553	GO:0009407	K10268
TR131036_c0_g1	Ubiquitin-conjugating enzyme E2 D2	P52486,P61087,P61086,P61085,P52484,Q9FI61,P21734,O74810,P15732,P25867,P35129,Q9Y2X8,Q9EQX9,P62840,P62839,P62838,P62837,Q1RMX2,Q4R4I1,Q5R7J6	NP_001155723.1,XP_008470831.1,KDR10179.1,XP_012256759.1,XP_003702104.1,XP_003396259.1,XP_011503723.1,XP_012279405.1,XP_971328.2,XP_011053792.1,XP_012060903.1,XP_008549756.1,XP_011267900.1,XP_011350734.1,XP_012223726.1,XP_011138522.1,XP_011641893.1,XP_011641891.1,XP_011873258.1,XP_011641892.1	KOG0417,KOG0425,KOG0416,KOG0419,KOG0420,KOG0418,KOG0424,KOG0896,KOG0895,KOG0427,KOG0422,KOG0426,KOG0421,KOG0428,KOG0423,KOG0894,KOG0897	IPR000608,IPR016135,IPR015940,IPR023313,IPR009060	GO:0005515,GO:0008152,GO:0016881	K04649
TR131086_c0_g1	ATP synthase subunit 4, mitochondrial	Q7SE71,Q6FRW0,P05626,Q870C4,Q758L2,O13349,O94373,Q94516	GAC75434.1,CBQ70051.1,CCF49746.1,XP_012191557.1,XP_013242443.1,EST07121.1,CDI56102.1,XP_011392148.1,XP_001729848.1,CCV00361.1,EJU03782.1,KEI37129.1,GAA93673.1,CCO33174.1,CEL56427.1,KIM34488.1,XP_003192621.1,KIR86936.1,KIR48055.1,XP_012052621.1	KOG3976	IPR013837,IPR008688	GO:0000276,GO:0015078,GO:0015986
TR131100_c0_g1	Eukaryotic translation initiation factor 4 gamma 2	Q80XI3,O43432,Q04637,Q6NZJ6,Q62448,Q5R7J9,P78344,Q95L46,P79398,Q41583,B9FXV5,G5CEW6,P41110,Q76E23,Q84PB3,Q03387,Q6K641,Q93ZT6,Q10475,Q553R3	XP_008187276.1,XP_008179447.1,XP_001945066.2,XP_008179445.1,XP_008179446.1,XP_012148385.1,XP_006617183.1,XP_003706645.1,XP_012148395.1,XP_012148394.1,XP_012340229.1,NP_001177977.2,XP_012148393.1,XP_006617181.1,XP_012148390.1,XP_006617182.1,XP_012148384.1,XP_012148386.1,XP_012148389.1,XP_012148392.1	KOG0401	IPR016021,IPR003890,IPR016024	GO:0003723,GO:0005515	K03260
TR131147_c0_g1	Thiamine thiazole synthase	Q4PC85,E3JV98,Q9UVF8,A8NSD1,A7EWL8,P40998,Q3V7I4,C7Z8P6,P23618,J9N5G7,P23617,Q0UQJ9,Q1K6I4,A8J9T5,Q9UUZ9,G5EAZ2,Q5ANB7,Q4WMX7,C0NSF3,C4YNP4	CBQ71006.1,CDR99672.1,XP_011388856.1,XP_012192373.1,EST05805.1,GAK64104.1,GAC72397.1,Q4PC85.1,ETS60793.1,CCV00434.1,XP_007882083.1,CDI56388.1,XP_001731131.1,CCF51739.1,XP_013243800.1,CED85470.1,XP_009269436.1,XP_006957782.1,CEQ39164.1,EMS18749.1	KOG2960	IPR002922,IPR027495	GO:0004497,GO:0005634,GO:0005829,GO:0006950,GO:0009228,GO:0046872,GO:0052837,GO:0055114	K03146
TR131151_c0_g1	Uncharacterized protein At1g28695	Q3E6Y3,P0C042,Q54RP0	XP_008794873.1,XP_010919916.1,XP_009401991.1,XP_009401990.1,XP_009401992.1,XP_008794927.1,XP_009402109.1,XP_009404550.1,XP_009398484.1,XP_009407833.1,XP_010270017.1,XP_009397048.1,XP_012083732.1,XP_002526480.1,XP_011017401.1,XP_004307760.2,XP_010052780.1,XP_002466515.1,XP_007052385.1,XP_008234174.1		IPR005069
TR131219_c0_g1	Cytochrome P450 85A1	O64989,Q6F4F5,Q42569,Q50EK6,Q50EK5,Q7XU38,Q9M066,Q94IW5,Q94IA6,Q8GSQ1,Q43147,Q69F95,Q940V4,Q9FMA5,Q949P1,Q50LE0,Q9FH76,Q05JG2,Q09J79,Q9LJK2	AJT59559.1,AJT59558.1,XP_008783481.1,XP_009415328.1,XP_008790366.1,XP_010254867.1,XP_007156935.1,XP_003517233.1,XP_003538851.1,XP_002267187.1,CBI17531.3,KHN36124.1,XP_007156936.1,AET03943.2,XP_012073892.1,XP_006383211.1,XP_011025770.1,XP_006383212.1,AIH07328.1,XP_011003742.1	KOG0156,KOG0157,KOG0158,KOG0159,KOG0684	IPR017972,IPR002401,IPR001128	GO:0004497,GO:0005506,GO:0016705,GO:0020037,GO:0055114	K09587
TR131251_c0_g1	Mitochondrial-processing peptidase subunit beta	Q9P7X1,P11913,Q9Y8B5,Q00302,P10507,Q3SZ71,Q9CXT8,O75439,Q5REK3,Q03346,Q42290,Q4W6B5,Q9CZ13,P31930,Q68FY0,P31800,P43264,P98080,P07256,Q4UML9	EUC55192.1,XP_007867025.1,KIJ19355.1,EPT00287.1,KIK92447.1,XP_007333741.1,XP_006463920.1,XP_012178746.1,GAC76356.1,KDQ25420.1,CBQ71265.1,XP_007881939.1,CDI56561.1,CDW97976.1,ETS60436.1,CCF49102.1,GAK67360.1,XP_013242830.1,XP_011392498.1,EST07296.1	KOG0960,KOG0959,KOG2067,KOG2583	IPR001431,IPR011765,IPR011237,IPR007863,IPR011249	GO:0004222,GO:0006508,GO:0046872	K17732
TR131345_c0_g1	Protein of unknown function DUF3712		XP_001795118.1,XP_003304712.1,KNG46527.1,XP_007696725.1,XP_003838808.1,EMD94468.1,XP_008023560.1,EUN26761.1,XP_007709000.1,XP_007684767.1,XP_001937980.1,KKY19320.1,EKG09219.1,XP_007580648.1,KKZ62185.1,EEQ86440.1,GAD92601.1,EEH11177.1,XP_002583795.1,XP_008712537.1		IPR022185
TR131367_c0_g1	Replication protein A 14 kDa subunit	Q9CQ71,P35244	NP_001155376.1,KDR16179.1,XP_012269357.1,XP_008477807.1,XP_003707748.2,XP_006621589.1,XP_002429758.1,XP_012339286.1,XP_011346441.1,XP_001122477.1,BAN20596.1,KFM80865.1,XP_011633127.1,XP_011063916.1,XP_011693794.1,XP_001606179.1,XP_005999520.1,ACM09653.1,XP_012219193.1,XP_007558524.1		IPR012340,IPR013970	GO:0003677,GO:0005634,GO:0006260,GO:0006281,GO:0006310,GO:0016021,GO:0055085
TR131459_c0_g1	REM2- and Rab-like small GTPase 1	Q6GNL4,A2A825,B7ZTR0,Q9BU20,Q66JN8	XP_001948160.1,KDR21283.1,XP_002425449.1,XP_011689245.1,XP_011059899.1,XP_012060983.1,XP_011869566.1,XP_011156486.1,XP_012540669.1,XP_011637040.1,XP_012264049.1,XP_008471093.1,XP_012171171.1,XP_003494898.1,XP_011156485.1,KMQ87693.1,XP_011150875.1,XP_011869567.1,XP_003702754.1,XP_003694889.1	KOG0395	IPR027417	GO:0005525,GO:0005622,GO:0007264
TR131475_c0_g1	Monocarboxylate transporter 12	Q08777,Q08268,Q6GM59,Q8CE94,Q6P2X9,Q66HE2,Q17QR6,Q7RTY0,Q8BGC3,Q6ZSM3,P53918,Q503M4,P36032,P36021,Q8K1P8,O70324,Q5NC32,Q63344,A1L1W9,Q8NCK7	KND86652.1,KJZ78757.1,EQL03983.1,EHK16550.1,KKO97144.1,EHK40705.1,ETS01802.1,XP_006963379.1,GAO15177.1,XP_006665811.1,KJK83048.1,KJK92687.1,EXV04389.1,XP_007821805.2,KID80241.1,KID68707.1,KID99903.1,KID91275.1,XP_008599370.1,KHN94317.1	KOG2504	IPR011701,IPR020846	GO:0016021,GO:0055085
TR1314_c0_g2	Receptor-like serine/threonine-protein kinase NCRK	Q8VYY5	XP_010935891.1,XP_010935886.1,XP_010935892.1,XP_009407193.1,XP_009407196.1,XP_010253728.1,XP_007016784.1,XP_012471536.1,XP_002529929.1,KJB20318.1,XP_008226005.1,XP_008225982.1,XP_010651185.1,XP_007208315.1,XP_011471057.1,CAN61381.1,XP_009367044.1,XP_009367048.1,XP_009788215.1,XP_008359412.1	KOG1187	IPR011009	GO:0009888,GO:0012505,GO:0016020,GO:0016301,GO:0043167,GO:0044237,GO:0044699
TR131528_c0_g1	Proteasome subunit beta type-3	Q9XYN7,O73817,P40112,Q9R1P1,P33672,P49720,O65084,O81153,Q9XI05,Q9LST7,Q55D66,P25451,Q9Y7T8,Q23237,Q9NDA1,Q9N9W8,A3MXQ6,B1YDJ0,Q8ZST5,C9REN7	NP_001155482.1,NP_001280264.1,KDR23887.1,XP_003695002.1,XP_624958.3,XP_011297407.1,XP_008559789.1,XP_008194648.1,XP_003702795.1,XP_012254385.1,XP_003484954.1,AEE62971.1,XP_003400568.1,XP_001599218.1,XP_011184092.1,XP_011554080.1,XP_004519795.1,XP_011260355.1,NP_001040460.1,XP_321394.2	KOG0175,KOG0180,KOG0179,KOG0174,KOG0183,KOG0177	IPR023333,IPR029055,IPR001353,IPR016050	GO:0004298,GO:0005634,GO:0005737,GO:0005839,GO:0051603	K02735
TR131546_c0_g1			XP_010931724.1,XP_008797427.1,XP_010938310.1,XP_009383734.1,XP_012082856.1,XP_002320984.1,XP_006349210.1,XP_004229409.1,XP_009416211.1,XP_009416199.1,XP_011041597.1,XP_011014631.1,XP_011014630.1,XP_011042206.1,XP_010921539.1,XP_011042207.1,XP_004136158.2,XP_007051060.1,XP_002274824.1,XP_007145168.1
TR13166_c0_g1	Ras-related protein Rab-8A	O24466,P28186,Q39433,Q9LZD4,Q9SF91,P20791,P20790,P35280,P55258,Q5R4A3,Q4R5P1,P61006,P61007,A4FV54,Q54NU2,Q7T3A4,P24409,Q5F470,P70550,P61028	XP_010937697.1,XP_010937696.1,XP_008794918.1,XP_008807735.1,XP_008807733.1,XP_010920684.1,XP_010920681.1,XP_009420086.1,XP_010905720.1,XP_008776438.1,XP_009416127.1,XP_008788085.1,XP_009412542.1,XP_009412544.1,XP_009412543.1,XP_010922387.1,NP_001131632.1,KMZ71256.1,KMZ66008.1,XP_009384826.1	KOG0078,KOG0084,KOG0083	IPR027417,IPR001806	GO:0005525,GO:0007264,GO:0015031	K07901
TR131758_c0_g1	Uncharacterized protein C4orf29 homolog	Q8C1A9,Q4V7A8,Q0P651	XP_008185870.1,XP_008185871.1,XP_011141314.1,XP_008216599.1,XP_011213266.1,XP_008216600.1,XP_013107105.1,XP_012140626.1,XP_011141313.1,XP_012164776.1,XP_001972569.1,XP_011871315.1,XP_012241110.1,XP_002008238.1,XP_008216596.1,XP_012342485.1,XP_003484884.1,XP_011350239.1,XP_011190126.1,XP_001985036.1	KOG1551	IPR029058,IPR019149
TR131788_c0_g1	3-dehydroquinate synthase	Q9ZAE9,A2BQG2,A3PC83,A8G451,Q7V7S1,Q31BK2,B7K660,A2C9Z1,A1AQL5,Q3AJM8,Q7U6M8,A2BW03,B0JID6,B7KJH2,B1XKA0,B0K924,U3KRF2,P73997,B7V3D1,Q6NH04	GAC76556.1,CDI52470.1,ETS62823.1,XP_007879450.1,GAK63432.1,CBQ71813.1,CCF53523.1,XP_012189966.1,XP_011388088.1,EST07569.1,CDW98054.1,XP_007302851.1,GAA97234.1,XP_007864776.1,KIP01888.1,XP_007400771.1,XP_007418557.1,EMD91152.1,XP_007702156.1,XP_003833545.1	KOG0692	IPR030960		K01735
TR131866_c0_g1	Peptidyl-prolyl cis-trans isomerase A	P18253,P14832,P22011,P0C1H8,P25007,P10255,P54985,Q06118,P14851,P0C1H7,O00060,P10111,P17742,P91791,Q0ZQK6,Q5R8S7,P62941,Q0ZQL1,Q0ZQL2,Q0ZQK7	XP_012189405.1,XP_011390187.1,CBQ68333.1,XP_007876834.1,CDW96574.1,GAK66031.1,GAC74229.1,CDI54453.1,CCU98667.1,XP_011390188.1,EST07971.1,CCF50505.1,XP_001729145.1,EMS25727.1,CEQ41835.1,BAE79364.1,BAE79367.1,KIJ42421.1,KDR72718.1,BAE79369.1	KOG0865,KOG0880,KOG0546,KOG0884,KOG0883,KOG0882,KOG0415,KOG0881,KOG0879,KOG0885,KOG0111	IPR020892,IPR002130,IPR029000,IPR024936	GO:0000413,GO:0003755,GO:0006457	K01802
TR131878_c0_g1	Histone H3.2	Q76MV0,P69248,Q2RAD9,A2Y533,P69246,Q71T45,Q6LCK1,Q6LBE3,P59226,P08903,P68428,P68427,P68430,P68429,Q9FKQ3,Q5MYA4,Q64400,P84239,P84237,P84235	CDY48746.1,CDY52066.1,CBI18192.3,CBI16421.3,KGN66469.1,XP_009129719.1,CDY49410.1,KDO50910.1,XP_006388737.1,ACG25071.1,XP_010547605.1,XP_009345124.1,NP_189372.1,XP_009623382.1,XP_006656664.1,CAA31968.1,P08903.2,,EMS49486.1,ACN40064.1	KOG1745,KOG1000	IPR009072,IPR000164,IPR007125	GO:0000786,GO:0003677,GO:0005634,GO:0006334,GO:0008283,GO:0009536,GO:0046982	K11253
TR131884_c0_g1	Proteasome subunit alpha type-1	P34066,P52428,O23712,Q27562,Q9R1P4,P18420,P25786,Q4R3H2,Q3T0X5,Q5REN2,O42265,P92188,O14250,P12881,O96788,P40302,O44156,O94579,Q54DM7,Q8X077	XP_010906336.1,XP_010940099.1,XP_008784923.1,XP_008796015.1,XP_009380372.1,XP_009403902.1,XP_010254783.1,XP_010263616.1,KMZ70086.1,XP_011083661.1,CBI19721.3,XP_006435026.1,KDO84609.1,XP_010060968.1,XP_002281948.1,CAN79638.1,XP_010684086.1,XP_009336153.1,XP_008444739.1,XP_011074557.1	KOG0863,KOG0176,KOG0183,KOG0181,KOG0178,KOG0182,KOG0184	IPR001353,IPR029055,IPR023332	GO:0004298,GO:0005634,GO:0005737,GO:0006511,GO:0019773	K02725
TR131905_c0_g1			XP_009789075.1,XP_009789060.1,XP_009789051.1,CAN77047.1,XP_008794170.1,XP_008812995.1,XP_010275664.1,CAN83886.1,XP_008777292.1,XP_008778619.1,CAN64427.1,XP_007210587.1,CAN79321.1,XP_008795585.1,CAN68706.1,CAN69233.1			GO:0005488
TR131939_c0_g1	GPI-anchor transamidase	Q8T4E1,Q92643,Q5R6L8,Q9CXY9,Q3MHZ7,Q4KRV1,P49018,Q9USP5,P49048,O89017,Q9R0J8,Q99538,Q95M12,Q5R5D9,Q4R4T8,P09841,Q9LJX8,P42665,P49047,P49043	XP_012253299.1,XP_012253298.1,KDR17719.1,XP_011556587.1,NP_001040502.1,XP_008482363.1,XP_008188173.1,XP_013187746.1,EHJ76568.1,XP_012275661.1,XP_012275660.1,XP_011861829.1,ENN70787.1,XP_001604758.1,XP_011644656.1,XP_011504274.1,XP_972385.1,XP_011167205.1,XP_012529141.1,XP_002428509.1	KOG1348,KOG1349	IPR001096,IPR028361	GO:0003923,GO:0004197,GO:0006508,GO:0016255,GO:0042765	K05290
TR131943_c0_g1	Spermidine synthase	Q9ZTR0,O48661,Q9ZS45,Q9ZUB3,Q9ZTR1,O82147,Q96556,O48660,O48658,Q9SMB1,O48659,Q96557,Q42963,Q9SEH5,Q9SEH7,Q9SEH4,Q94BN2,Q09741,Q9XY92,Q12074	XP_010929093.1,XP_008779450.1,XP_010942212.1,AFF18801.1,XP_012085346.1,KNA25412.1,XP_010271957.1,XP_002534321.1,XP_010023584.1,XP_009385312.1,XP_004297643.1,XP_008221787.1,XP_010251305.1,AET79382.1,XP_007222503.1,ACJ84363.1,NP_001241525.1,XP_002315806.1,XP_006379818.1,XP_007157469.1	KOG1562	IPR029063,IPR030374	GO:0008152,GO:0016740	K00797
TR13196_c0_g1	Eukaryotic initiation factor 4A-2	Q40469,P41379,Q40467,P41382,Q40471,Q41741,Q6Z2Z4,Q9CAI7,P41376,Q40470,P41378,Q40468,Q40465,P35683,P41377,P41381,Q40466,Q5R5F5,P29562,P60843	XP_010113097.1,AAO17729.1,AFO68181.1,XP_009604178.1,AAD20980.1,BAH20394.1,XP_007024536.1,ABA01152.1,AAK74073.1,KDO65152.1,AFK46989.1,XP_007024537.1,AGF69177.1,KDO65151.1,KNA10390.1,Q40469.1,XP_002521376.1,AFK44355.1,XP_003627168.1,XP_007215455.1	KOG0331,KOG0335,KOG0327,KOG0332,KOG0328,KOG0333,KOG0326,KOG0329,KOG0342,KOG0334,KOG0330,KOG0344,KOG0341,KOG0337,KOG0340,KOG0338,KOG0336,KOG0339,KOG4284,KOG0348,KOG0345,KOG0349,KOG0347,KOG0350	IPR027417,IPR001650	GO:0003743,GO:0005524,GO:0006413,GO:0008026	K03257
TR13196_c0_g2	Eukaryotic initiation factor 4A-2	Q40469,P41379,Q40467,P41382,Q40471,Q41741,Q6Z2Z4,Q9CAI7,P41376,Q40470,P41378,Q40468,Q40465,P35683,P41377,P41381,Q40466,Q5R5F5,P29562,P60843	XP_010113097.1,AAO17729.1,AFO68181.1,XP_009604178.1,AAD20980.1,BAH20394.1,XP_007024536.1,ABA01152.1,AAK74073.1,KDO65152.1,AFK46989.1,XP_007024537.1,AGF69177.1,KDO65151.1,KNA10390.1,Q40469.1,XP_002521376.1,AFK44355.1,XP_003627168.1,XP_007215455.1	KOG0331,KOG0335,KOG0327,KOG0332,KOG0328,KOG0333,KOG0326,KOG0329,KOG0342,KOG0334,KOG0330,KOG0344,KOG0341,KOG0337,KOG0340,KOG0338,KOG0336,KOG0339,KOG4284,KOG0348,KOG0345,KOG0349,KOG0347,KOG0350	IPR027417,IPR001650	GO:0003743,GO:0005524,GO:0006413,GO:0008026	K03257
TR132029_c0_g1	2,3-bisphosphoglycerate-dependent phosphoglycerate mutase	B9JYQ2,B9J6R3,P36623,C3MBY8,A6UEW3,A7HZ35,A5E8K1,Q92T25,Q3SW71,Q8YDC9,C0RMJ1,A7IC75,A6WYJ2,Q89WK1,P59160,A9WW62,A9MCX8,Q576R3,Q2YJN6,B2SC37	XP_013246452.1,CCU97777.1,CDR44398.1,GAA97076.1,GAA97075.1,EMS22903.1,XP_007411808.1,XP_007881070.1,CEQ40056.1,KDE05305.1,CCF49815.1,EST07164.1,GAC75386.1,CDI56142.1,XP_011392042.1,CDW98562.1,XP_012191493.1,CBQ70118.1,WP_018698985.1,XP_003327228.1	KOG0235	IPR001345,IPR029033,IPR005952,IPR013078	GO:0004619,GO:0005739,GO:0005829,GO:0006094,GO:0006096	K01834
TR132097_c0_g1			XP_008782334.1,XP_010916681.1
TR132191_c0_g1
TR132257_c0_g1	Heat shock 70 kDa protein	P27322,Q9LHA8,O65719,P22953,P22954,P09189,P11143,P16121,P24629,P29357,P26413,Q9S9N1,P25840,P26791,Q9C7X7,P37899,P27541,Q01877,P11503,Q27965	CCJ09763.1,CAA55184.1,KDO67650.1,CAA67588.1,EEC71767.1,AKA66302.1,AEP40944.1,AAB65162.1,XP_001783063.1,AAX07349.1,CAA55183.1,EAY98319.1,AEO13403.1,KMZ75128.1,AAL85887.1,AEX55235.1,KEH30131.1,AAK59628.2,CDY04364.1,NP_001044757.1	KOG0101,KOG0102,KOG0100	IPR029048,IPR029047,IPR013126	GO:0005524	K03283
TR132340_c0_g1	Isocitrate lyase	Q43097,Q9SE26,P93110,P45456,P17069,P20014,Q9P8Q7,Q6BRY4,Q4HYR2,Q9HFN2,P28299,P41555,L7HUY5,P0CT06,Q96WZ5,Q86ZF1,P28298,Q6T267,Q96TP5,O13439	XP_007410896.1,XP_007870459.1,XP_003034466.1,XP_007319729.1,KDQ62572.1,XP_003322067.1,CCF50836.1,XP_012193398.1,CDI54937.1,EST08942.1,XP_007380469.1,XP_011390742.1,CBQ68860.1,XP_007879018.1,GAA97461.1,GAC75684.1,CDS01588.1,ETS64466.1,CCU98915.1,XP_013241742.1	KOG1260	IPR015813,IPR006254,IPR018523	GO:0004451,GO:0019752	K01637
TR132355_c0_g1	Non-specific lipid-transfer protein	P32020,P07857,O62742,P11915,P22307,Q07598,Q9NKW1,P97852,P51659,Q23655,P51660,Q9UJQ7,Q66KC4,Q9DAH1,Q2TBS3,Q6PAY8,P80547,Q6YN16,Q00680,Q2TPA8	EDL30753.1,XP_008057796.1,EDL09067.1,EDL30754.1,XP_011238779.1,NP_035457.1,AAA40098.1,EDL30752.1,BAB22092.2,XP_006063866.1,XP_005678455.1,XP_006063864.1,XP_006063865.1,XP_005966217.1,XP_006149440.1,XP_012662652.1,XP_005398623.1,AAA42120.1,ERE82986.1,XP_005543399.1	KOG4170,KOG1406	IPR003033	GO:0001933,GO:0005102,GO:0005518,GO:0005615,GO:0005654,GO:0005739,GO:0005777,GO:0006470,GO:0006637,GO:0006701,GO:0007031,GO:0008285,GO:0008420,GO:0008526,GO:0010893,GO:0015485,GO:0015914,GO:0016020,GO:0030336,GO:0032385,GO:0032959,GO:0033814,GO:0036042,GO:0043234,GO:0046872,GO:0050632,GO:0070062,GO:0070538,GO:0072659,GO:1901373,GO:2000134
TR132376_c0_g1	F-box/LRR-repeat protein 3	Q8RWU5	XP_010914725.1,XP_008807389.1,XP_010931686.1,NP_001066984.1,ABA99529.1,XP_006664087.1,EEE53396.1,EMS51971.1,EMT31633.1,EAY83463.1,XP_002442300.1,XP_003575549.1,XP_004962795.1,BAJ89787.1,BAJ95521.1,XP_008662609.1,XP_008674357.1,XP_008674356.1,XP_009405437.1,XP_010269606.1	KOG1947		GO:0009407	K10268
TR132449_c0_g1			XP_010912304.1,XP_010931123.1,XP_008784032.1,XP_009390037.1,XP_009391142.1,XP_010248433.1,XP_011004308.1,XP_002312824.1,XP_006664350.1,XP_009613421.1,XP_009763642.1,XP_003577033.1,NP_001142440.1,XP_010651876.1,DAA39153.1,DAA39151.1,NP_001065779.1,XP_002523822.1,EAZ17471.1,XP_006384794.1
TR132508_c0_g1	Armadillo-type fold		XP_001950496.1,KDR06364.1,XP_012259273.1,XP_012259271.1,XP_012259274.1,XP_012259270.1,XP_012219124.1,XP_003487832.1,XP_011633158.1,XP_011264995.1,XP_009013545.1,KMQ96894.1,XP_003399106.1,XP_011264996.1,XP_011693490.1,XP_012154459.1,XP_011067948.1,XP_011147260.1,XP_012055823.1,EGI69616.1		IPR016024,IPR011989	GO:0005488
TR13277_c0_g2	Alpha/beta hydrolase fold-1		XP_007779895.1,XP_007677672.1,KFZ15815.1,XP_013260801.1,XP_013309901.1,KFZ23501.1,XP_013277384.1,KIY01769.1,KJY01905.1,XP_013285711.1,XP_007726278.1,KIW34358.1,EME49089.1,XP_008710569.1,XP_008729662.1,XP_007760342.1,KIW63700.1,KIW97802.1,XP_007740899.1,KIJ23148.1		IPR000073,IPR029058,IPR000639	GO:0008152,GO:0016787
TR132869_c0_g1	Elongation factor 1-alpha	O64937,O49169,Q41803,P17786,P43643,P34823,Q03033,Q40034,P25698,O24534,Q8GTY0,Q0WL56,Q8W4H7,P0DH99,P34824,P29521,Q41011,P14963,Q07051,P0CT32	KGN51225.1,XP_008783723.1,NP_001290506.1,XP_011656130.1,XP_007015467.1,XP_010937804.1,XP_010920912.1,XP_010916901.1,AEI29164.1,ABF94275.1,KGN51227.1,XP_010043711.1,XP_008789061.1,XP_008792062.1,XP_009392715.1,KJB53395.1,XP_008783722.1,XP_010939624.1,KJB53396.1,KDP29084.1	KOG0052,KOG0460,KOG0459,KOG0458,KOG0461	IPR004161,IPR027417,IPR009000	GO:0003746,GO:0003924,GO:0005525,GO:0005737,GO:0006414	K03231
TR132948_c0_g1	Protein yippee-like 2	Q8S5M8,Q9T096,Q9W2X7,O60688,Q9DG42,Q65Z59,Q9ESC7,Q5RDN9,Q65Z95,Q96QA6,Q65Z58,Q2YDI3,Q5XID5,Q65Z93,Q96NS1,Q65Z56,Q9U3G6,Q6NWI4,Q65Z54,P61237	XP_008800641.1,XP_010909030.1,XP_010908585.1,XP_009415723.1,XP_008813719.1,XP_002268209.3,XP_006657890.1,NP_001060117.1,XP_010094688.1,XP_008384160.1,BAJ86474.1,XP_004958144.1,XP_002468349.1,XP_004985376.1,NP_001149192.1,XP_009374880.1,XP_007026290.1,XP_006649542.1,XP_003562816.1,ABK23253.1	KOG3399	IPR004910
TR132961_c0_g1	WD repeat-containing protein 5	Q9FUY2,O48847,Q8YTC2,A8IR43,Q2KIG2,Q498M4,P61965,P61964,Q5M786,Q17N69	XP_010914979.1,XP_004498639.1,XP_004498638.1,XP_010915881.1,XP_010915804.1,XP_010915657.1,XP_010915729.1,XP_009407640.1,XP_008811606.1,XP_007013777.1,XP_003550163.1,XP_007013778.1,XP_003550164.1,XP_009407638.1,XP_009407639.1,XP_003588695.1,XP_012571667.1,KEH39820.1,XP_004501292.1,XP_004501290.1	KOG0266,KOG0645,KOG0272	IPR001680,IPR015943,IPR017986	GO:0005515
TR133243_c0_g1	Ketol-acid reductoisomerase	P78827,P38674,P06168,Q8U2A3,Q9UZ09,A6USF9,A4FYE4,Q6LZH4,A6VJW0,A9A7D0,Q58938,Q9UWX9,C3NGW2,C3MW82,C4KHT9,C3N6C4,C3NET2,C3MQK4,A4J179,O67289	KIM33358.1,XP_007880084.1,KLT44318.1,KDQ19231.1,CBQ69697.1,XP_003194784.1,XP_011391733.1,KIR82642.1,XP_012050476.1,KLO17243.1,KIO34648.1,KIR86447.1,KIR45577.1,XP_571345.1,CCA73336.1,EUC64872.1,CEL55336.1,XP_013241046.1,CCV00404.1,XP_001729755.1		IPR008927,IPR013328,IPR013116,IPR016207,IPR000506,IPR013023	GO:0004455,GO:0009082,GO:0016853,GO:0050662,GO:0055114	K00053
TR133292_c0_g1	Eukaryotic translation initiation factor 4G	G5CEW6,Q76E23,B9FXV5	XP_008779621.1,XP_008790036.1,XP_008790037.1,XP_008802514.1,XP_008802512.1,XP_010941009.1,XP_010934511.1,XP_010934512.1,XP_010934513.1,XP_008790038.1,XP_010941007.1,XP_010934515.1,CDP09393.1,KJB21749.1,ADO35001.1,KJB21748.1,KHN01847.1,XP_006586201.1,XP_006586200.1,CBI16705.3	KOG0401	IPR016021,IPR003891,IPR016024	GO:0003743,GO:0006413	K03260
TR13336_c0_g1	Probable serine/threonine-protein kinase At1g54610	Q9ZVM9	XP_008799327.1,XP_008799326.1,XP_008804581.1,XP_009383751.1,XP_008804579.1,XP_009381981.1,XP_008438801.1,XP_004134185.1,XP_009381974.1,XP_002276606.1,XP_010105022.1,XP_010921742.1,XP_008794856.1,XP_010941800.1,XP_009405424.1,XP_008796211.1,XP_009385023.1,CBI26114.3,XP_002516867.1,XP_009402529.1	KOG0600		GO:0005524,GO:0006468,GO:0008353	K08819
TR133377_c0_g1	60S ribosomal protein L37a	Q751L1,Q6FRG6,Q9VMU4,P0CX26,P0CX25,O61598,Q54UG4,O61462,Q9ZRS8,Q9XHE4,Q5QM99,Q8RXU5,P32046,P61515,Q5RBF9,P61514,P61513,Q3MIC0,Q9SRK6,Q9U2A8	KND94755.1,XP_007291236.1,KFX88340.1,KDB16355.1,XP_012742015.1,KIN07211.1,CCE30973.1,ESZ89578.1,KHN99474.1,XP_008084717.1,XP_001585408.1,KEY69634.1,EPQ65706.1,KJZ78900.1,CCD54640.1,XP_007810076.1,EHK24590.1,XP_007822092.1,XP_006961066.1,XP_013315970.1	KOG0402	IPR011331,IPR011332,IPR002674	GO:0003735,GO:0005840,GO:0006412	K02921
TR133380_c0_g1			GAK62863.1,ETS61167.1,GAC72808.1,XP_011386960.1,EST06421.1,CBQ70368.1,CCF54923.1,CDI51902.1,CDR99367.1,XP_772471.1,KIR76682.1,KIR51799.1,KIR44302.1,KIR83530.1,KGB78592.1,GAK68067.1,XP_003196911.1,GAC74946.1,XP_572285.1,XP_006956573.1
TR133436_c0_g1			XP_008788228.1,XP_008788227.1,XP_010908904.1,XP_008790581.1,XP_010927901.1,XP_009402683.1,XP_009385128.1,XP_003518872.1,XP_012572591.1,XP_004505156.1,XP_003608068.1,AES90265.2,XP_008802035.1,XP_006583859.1,XP_003528491.1,XP_006583858.1,XP_006583860.1,XP_009618040.1,XP_009757623.1,KDO64003.1	KOG1032		GO:0009617,GO:0009627,GO:0009697,GO:0031348
TR133459_c0_g1	Syndetin	Q96JG6,Q5ZKV9,F1LSG8,Q8CI71	XP_001949433.2,KDQ84117.1,XP_001121588.2,XP_006619477.1,XP_003399053.1,XP_003691865.1,XP_012238468.1,XP_012238469.1,XP_008194931.1,XP_011640964.1,XP_011876905.1,XP_011640965.1,XP_011640963.1,XP_003699279.1,XP_012257416.1,XP_011692583.1,XP_011350302.1,XP_011350295.1,EFZ12194.1,XP_012524336.1	KOG2939	IPR019514
TR133461_c0_g1	Double-stranded RNA-binding protein 3	Q9LJF5,Q9SKN2,Q8GY79,Q0DKP4,Q5N8Z0,B7E321,Q8H1D4,Q9AV50,Q0DJA3,Q0IQN6,Q0IV63,O04492,Q6YW64,Q47S78	XP_010910188.1,XP_010910187.1,KDO54960.1,KDO54957.1,KDO54956.1,XP_010088015.1,XP_006443467.1,XP_011625212.1,ERM93584.1,XP_011625186.1,XP_007198871.1,XP_010036238.1,XP_010036237.1,XP_008229013.1,XP_008229015.1,XP_008229014.1,KCW47760.1,XP_008229016.1,KCW47759.1,XP_009408485.1		IPR014720,IPR031147	GO:0003725,GO:0006952,GO:0016441,GO:0051704,GO:0070918
TR133555_c0_g1	60S ribosomal protein L18	Q8TFH1,Q10192,P42791,Q940B0,Q4GXG7,O65729,P0CX50,P0CX49,Q9VS34,Q0PXY6,O22254,Q56FG8,P12001,Q60P81,Q7QJM5,Q1HR62,Q90YV0,O45946,Q4R5H8,Q07020	CCV00013.1,XP_011387324.1,EST06100.1,CDI57167.1,CCF54530.1,CDR99216.1,XP_007879935.1,XP_013240165.1,GAK64966.1,GAC74605.1,KIJ70376.1,XP_007392123.1,XP_008085192.1,KIN06517.1,KIL00482.1,XP_011125411.1,CCU77907.1,KIO03112.1,XP_007364417.1,XP_007381758.1	KOG1714	IPR021132,IPR021131,IPR000039	GO:0003735,GO:0005840,GO:0006412	K02883
TR133561_c0_g1	Alkali-sensitive linkage protein 1	Q09788	CDW97304.1,XP_011392611.1,EST06841.1,CDI56797.1,CBQ71520.1,XP_012188712.1,GAC77122.1,CCF48817.1,GAK67535.1,EST09733.1,CDW98161.1,XP_007882401.1,GAC73334.1,ETS63357.1,CCU98575.1,XP_012190256.1,KIJ97092.1,XP_007878458.1,XP_011386065.1,CCF53816.1		IPR024655,IPR013781,IPR017853	GO:0003824,GO:0005975
TR13363_c0_g1	Phosphatidylinositol transfer protein SFH5	Q9M0R2,Q56Z59,Q9SCU1,Q56ZI2,Q56WK6,Q94C59,A5DEQ9,Q5AP66,Q6C9R9,A7TK50,A3LPR9,Q75BM4,Q6BWE5,Q6CXS7	XP_010912526.1,XP_008807685.1,XP_008781563.1,XP_008781561.1,XP_010930773.1,XP_009389513.1,XP_009416925.1,XP_009403697.1,XP_010909147.1,XP_010909148.1,XP_002325736.2,XP_006387528.1,XP_009404974.1,KJB60041.1,KJB81307.1,XP_009410675.1,XP_011001253.1,XP_008783367.1,XP_011015061.1,XP_010910883.1	KOG1471	IPR001251	GO:0005215,GO:0005622,GO:0006810,GO:0016021
TR133866_c0_g1	65-kDa microtubule-associated protein 1	Q9FLP0,Q8LEG3,Q9FHM4,Q4PSA3,Q9C7G0,Q9ZVJ3,Q9SIS3,Q9LZY0,Q8L836	XP_010928891.1,XP_008782921.1,XP_010928887.1,XP_010913972.1,XP_009407910.1,XP_009407909.1,XP_008776645.1,XP_008449128.1,XP_008811151.1,XP_009398767.1,XP_008449129.1,XP_011650516.1,CBI26699.3,CDP13779.1,XP_002277391.2,XP_009394695.1,CAN73840.1,BAK18811.1,KMZ63528.1,XP_009392160.1	KOG4302	IPR007145	GO:0000226,GO:0000910,GO:0008017	K16732
TR13399_c0_g1	Sucrose transport protein SUT4	Q6YK44,B8AF63,O80605	XP_008802446.1,XP_008802422.1,XP_008802417.1,XP_008802408.1,XP_008802401.1,XP_010940403.1,XP_010940402.1,XP_010935629.1,XP_008778274.1,XP_008778269.1,XP_010935628.1,XP_010935627.1,XP_009394464.1,XP_009394456.1,ABO21770.1,XP_010236020.1,NP_001048591.1,BAC67164.1,XP_010236019.1,BAK01156.1	KOG0637	IPR005989	GO:0005887,GO:0008515,GO:0009719,GO:0010033,GO:0015770,GO:0044237,GO:0044710,GO:0044763,GO:0071704,GO:1901700	K15378
TR134012_c0_g1	Peptidyl-prolyl cis-trans isomerase NIMA-interacting 1	Q13526,Q5BIN5,Q9QUR7,Q4R383,P54353,P0C1J8,O74448,Q94G00,Q9SL42,O60045,Q9LEK8,P22696,Q4UG71,P0DMT5,Q81GY5,A4IKU2,Q81U45,C5D6L9,Q5L289,Q8CXK4	NP_001156231.1,XP_002432357.1,XP_012224979.1,XP_003692447.1,XP_003397670.1,XP_967576.1,XP_003705603.1,XP_011054548.1,XP_011333802.1,XP_624205.1,XP_011637151.1,XP_012536406.1,KMQ91206.1,KDR18483.1,XP_011145518.1,XP_011257900.1,XP_011163699.1,XP_011697660.1,XP_011312247.1,XP_011872731.1	KOG3259,KOG3258	IPR001202,IPR000297,IPR023058	GO:0000413,GO:0003755,GO:0005515	K09578
TR13401_c0_g1	Ectodysplasin-A	Q92838,O54693,Q9BEG5	XP_008178962.1,XP_003247539.2,XP_003247488.1,KDR21454.1,XP_972476.1,ENN76798.1,BAH71949.1,XP_011875018.1,XP_011064432.1,XP_011875013.1,XP_011064430.1,XP_012536919.1,AKJ77887.1,XP_011164420.1,XP_012058468.1,XP_012225181.1,XP_011648113.1,XP_011308240.1,XP_011251673.1,XP_006621734.1		IPR006052,IPR008983,IPR021184	GO:0005164,GO:0006955,GO:0016020,GO:0046983
TR134242_c0_g1	Tubulin beta-1 chain	P25862,P29500,P12460,P28551,Q40665,P29516,Q9ZRB0,P12411,Q9ZPN8,Q76FS3,P37392,Q9ZRA8,Q43697,Q41783,P29501,Q41785,P93176,Q9ZRB1,P45960,Q9ZPN9	AEX11070.1,ACY01827.1,CBI34687.3,KHG16112.1,KHG25436.1,XP_008355572.1,XP_008355135.1,KHG21955.1,EPS64778.1,ABO93612.1,XP_006387289.1,AIC33036.1,ACA24138.1,CBI32808.3,AAW88509.1,KHN26219.1,EEE55549.1,P25862.1,NP_001140291.1,ACF88196.1	KOG1375,KOG1376,KOG1374	IPR000217,IPR017975,IPR003008,IPR002453	GO:0003924,GO:0005200,GO:0005525,GO:0005737,GO:0005874,GO:0007017,GO:0051258	K07375
TR134244_c0_g1			XP_010942128.1,XP_010942127.1,XP_008813668.1,XP_010929130.1,XP_008794327.1,XP_008794326.1,XP_009387543.1,XP_010932234.1,XP_010265661.1,XP_009382858.1,XP_010265660.1,XP_010275724.1,XP_008796839.1,XP_010927521.1,XP_008775535.1,XP_009385043.1,AIA57935.1,XP_011017979.1,XP_002325148.2,CBM42562.1				K14491
TR13428_c0_g1	ATP-binding cassette sub-family F member 2	Q9FJH6,O42943,Q9UG63,Q99LE6	XP_008789541.1,XP_008800545.1,XP_010940633.1,XP_010935711.1,XP_009386594.1,XP_006833217.1,XP_009420446.1,XP_010111813.1,XP_010241807.1,XP_009384086.1,XP_009384095.1,XP_010253986.1,CAK22264.1,XP_011040928.1,XP_002314297.1,KEH39390.1,XP_003638049.1,XP_006384938.1,NP_001142043.1,AFW56333.1	KOG0927		GO:0005215,GO:0005524,GO:0005886,GO:0006007,GO:0006810,GO:0016887,GO:0019243	K06185
TR134363_c0_g1	60S ribosomal protein L27a	P08978,P02406,P78987,P48160,P36585,P57728,P49637,Q56K03,P14115,Q4R723,Q5REY2,P46776,P18445,Q5R1X0,Q9LR33,O01358,P47830,P41092,P48161,O15883	XP_013241490.1,XP_011389825.1,EST04938.1,CCF52036.1,ETS59944.1,CBQ73729.1,XP_007882293.1,BAK06189.1,CED85485.1,KIK06451.1,XP_001729959.1,XP_006463460.1,CCU97710.1,CCA73505.1,XP_001832234.1,XP_001881307.1,KDR80149.1,KIK52843.1,KJA25625.1,XP_012182572.1	KOG1742	IPR021131,IPR030878,IPR001196	GO:0003735,GO:0006412,GO:0015934	K02900
TR13461_c0_g1	Reticulon-like protein B11	Q9LT71,Q6NPD8,Q8GYH6,Q9M392,Q9SUT9,Q9SH59,Q9SUR3,O82352,Q9FFS0,Q9LJQ5,Q6DBN4,Q9M145,O64837,Q6IFY7,Q9SS37,Q28D16,Q5J6M8,A7MC64,Q68EW1,Q9NQC3	XP_008811211.1,XP_010928379.1,XP_008799606.1,XP_009398676.1,XP_009408012.1,XP_010271125.1,XP_004960234.1,AEV41022.1,XP_006652995.1,AEV40971.1,AEV41069.1,NP_001054209.1,XP_012436153.1,NP_001149959.1,ACG38422.1,XP_004230738.1,KJB47367.1,NP_001141071.1,XP_002285375.1,XP_002447296.1	KOG1792	IPR003388	GO:0005739,GO:0016021
TR13463_c0_g1	Hematopoietic prostaglandin D synthase	O18598,P46428,P41043,P46437,P46429,O73888,O60760,O35543,Q9JHF7,P46436,P10299,Q21743,Q09596,O16116,P46427,Q9N4X8,P27012,P46434,Q21355,P91252	AAV31410.1,NP_001280393.1,AFM78642.1,XP_003245722.1,XP_001952040.2,NP_001156113.1,NP_001156063.1,AFM78643.1,AIL29318.1,XP_008550325.1,XP_011165644.1,XP_012276501.1,XP_008475194.1,XP_008475192.1,XP_011149127.1,XP_011343894.1,AHC08043.1,XP_012062694.1,XP_012525927.1,XP_011637439.1	KOG1695	IPR010987,IPR004045,IPR004046,IPR012336	GO:0000978,GO:0000982,GO:0004364,GO:0005515,GO:0005634,GO:0006357,GO:0042302
TR134666_c0_g1	Glycosaminoglycan xylosylkinase	Q95T10,O75063,Q5RH51,Q8VCS3,Q5MJS3,Q8IXL6,A4VCL2,Q8CID3,Q96MK3,Q9XTW2	XP_001946665.2,XP_001663990.1,XP_011258229.1,XP_011342435.1,XP_011155255.1,XP_008195112.1,XP_012228875.1,XP_011645907.1,XP_001653102.1,XP_003489454.1,XP_011694750.1,XP_003701650.1,XP_003394179.1,XP_011299498.1,XP_012541698.1,XP_002425587.1,XP_011175543.1,XP_011061666.1,XP_011061667.1,EGI61067.1	KOG3829	IPR009581,IPR024869
TR134671_c0_g1	Chitin-inducible gibberellin-responsive protein 1	Q69VG1,Q9S7H5,Q8GVE1,Q9LDL7,Q8H125,Q9M0M5,Q9SDQ3,Q9FYR7,P0C884,Q9SNB8,Q9LTI5,Q9FL03,Q3EDH0,P0C883,Q9XE58,Q9C8Y3,Q9FUZ7,Q8GXW1,Q84TQ7,Q9SCR0	XP_008776123.1,XP_010928462.1,XP_008797426.1,XP_008797425.1,XP_009417256.1,XP_010923996.1,XP_009418762.1,XP_003562960.1,XP_006657807.1,XP_009412448.1,XP_004957943.1,EAZ04240.1,NP_001059917.1,BAJ90910.1,NP_001141745.1,XP_002460825.1,EMS52091.1,XP_010267831.1,XP_007021111.1,KCW70105.1		IPR005202	GO:0005634,GO:0006355
TR13479_c0_g1
TR134830_c0_g1	60S ribosomal protein L44	O59870,Q9UWE4,A8PCG3,P27074,P27075,Q4PNY0,Q6BLK0,P52809,O23290,Q96499,P0CQ50,P0CQ51,P31866,Q9UVB8,P61486,P61487,P61485,P90702,Q00477,Q6CFS7	CEP17426.1,CDH60314.1,KDQ13728.1,GAN08336.1,XP_002378147.1,XP_001932171.1,XP_003845789.1,EPB92214.1,GAD98216.1,EPB83469.1,EPB82361.1,XP_001793201.1,EMD97232.1,CEP13883.1,XP_004365663.2,XP_011387383.1,KDE09209.1,XP_013244179.1,XP_007878417.1,GAA97387.1	KOG3464	IPR000552,IPR011332	GO:0003735,GO:0005840,GO:0006412	K02929
TR134833_c0_g1	60S ribosomal protein L21	P46778,A5JSS2,Q6QN05,O09167,P20280,P49667,P34334,Q02753,Q12672,Q9FDZ9,Q43291,O42706,Q9UUC1,Q54X53,O82574,P38653,Q23TC8,Q8SRW8,P49666,A3DML6	NP_001155672.1,ABM55511.1,XP_001120360.1,XP_003703759.1,XP_003489932.1,XP_012287302.1,KMQ90552.1,XP_003392945.1,XP_012054171.1,XP_012535143.1,XP_011701480.1,XP_001608245.1,XP_011137778.1,XP_011647445.1,XP_974171.1,XP_012224616.1,XP_011256524.1,XP_011342651.1,XP_012265011.1,XP_011164286.1	KOG1732	IPR001147,IPR018259,IPR008991	GO:0003735,GO:0005840,GO:0006412	K02889
TR135146_c0_g1			XP_001950556.1,XP_008178325.1,XP_008178324.1,XP_008483350.1
TR13521_c0_g1			XP_010918513.1,XP_010918514.1,XP_008796743.1,XP_008796741.1,XP_008796740.1,XP_008796735.1,XP_008796737.1,XP_008796736.1,XP_008796738.1,XP_008796742.1
TR135235_c0_g1	Protein FAM8A1	Q9UBU6	XP_001950522.1,XP_012275526.1,XP_012150470.1,XP_012150462.1,XP_011149554.1,KMQ93134.1,XP_001604690.1,XP_011165039.1,XP_011263440.1,XP_011053234.1,XP_013183920.1,XP_011867353.1,XP_011053232.1,XP_011634535.1,XP_012226876.1,XP_012539041.1,XP_012226875.1,XP_012254646.1,XP_011700328.1,XP_011634544.1	KOG4647	IPR010432
TR135280_c0_g1	U-box domain-containing protein 12	Q5VRH9	XP_010939610.1,XP_010905921.1,XP_008790929.1,XP_009415494.1,XP_008812719.1,XP_010261199.1,CBI21470.3,XP_010652838.1,EEC80251.1,XP_008364591.1,XP_008233637.1,XP_007208414.1,XP_006655925.1,XP_009369896.1,XP_009409965.1,XP_009794835.1,XP_009618454.1,XP_006363949.1,XP_010319760.1,XP_004237425.1	KOG0167	IPR016024,IPR011989,IPR000225	GO:0005515,GO:0005737,GO:0005886,GO:0009506,GO:0009832,GO:0030244,GO:0051211
TR135508_c0_g1	P-loop containing nucleoside triphosphate hydrolase		XP_008795153.1,XP_010916651.1,XP_010926373.1,XP_008782208.1,XP_008782207.1,XP_010926372.1,XP_009387154.1,XP_008775526.1,XP_008775528.1,XP_008775527.1,XP_010924019.1,XP_003557771.2,XP_011092724.1,NP_001145331.1,CDM83194.1,XP_002465172.1,XP_008236620.1,XP_006650164.1,XP_008454933.1,XP_007201229.1		IPR027417
TR13561_c0_g2
TR135671_c0_g1	Protein SEY1	P93042,Q0JLS6,Q9SSN0,Q2QMH2,Q9FKE9,Q2R224,Q54W90,Q0D0W7,Q0V302,A2QR20,B2B1M4,Q2GUT7,Q525S7,B8NJL4,A8N5E5,C4JQN4,Q2UNK6,Q1DL22,Q5BEE5,A1CPP3	XP_008798461.1,KJB35014.1,KHG29047.1,XP_008378769.1,XP_008798460.1,XP_010938435.1,XP_009135341.1,XP_008798459.1,XP_009395784.1,XP_012451641.1,CBI16767.3,NP_974308.1,CDX97524.1,CDY55234.1,XP_009783990.1,NP_188003.1,KFK38735.1,XP_010465259.1,XP_002884994.1,XP_006407157.1	KOG2203	IPR030386,IPR027417,IPR008803	GO:0000139,GO:0003924,GO:0005525,GO:0005634,GO:0005774,GO:0005789,GO:0005886,GO:0006612,GO:0006862,GO:0006888,GO:0009832,GO:0009932,GO:0010363,GO:0015696,GO:0015802,GO:0016021,GO:0016051,GO:0030036,GO:0030243,GO:0043069,GO:0043090,GO:0043269,GO:0048527,GO:0048765,GO:0061025
TR135679_c0_g1	Protein phosphatase 2C 35	Q84T94,Q9LQN6,Q9ZV25,Q9SR24,Q9LZ86,Q10NB9,Q6ZGY0,Q8RWN7,A3AZ89,O82302,Q9LUS8,Q7XVF9,Q9LHJ9,Q94CL8,Q5Z8P0,Q0V7V2,Q10S32,Q7XCJ7,Q9SD12,Q5PNS9	CAE00873.1,BAJ98956.1,EMT20445.1,XP_010931256.1,AFW67145.1,XP_008776759.1,EMS63983.1,XP_008802747.1,XP_010922340.1,ACA64825.1,XP_004981249.1,XP_003563603.1,EAZ29092.1,EAY92374.1,NP_001051726.1,AGH18693.1,XP_006650808.1,CAN65884.1,XP_008644380.1,AIB05815.1	KOG0700	IPR001932,IPR015655	GO:0003676,GO:0004722,GO:0005886,GO:0006470,GO:0006952,GO:0008270
TR135689_c0_g1	F-box/WD-40 repeat-containing protein At5g21040	Q94AD8	XP_008799086.1,XP_010926940.1,XP_009414524.1,XP_009417882.1,XP_010243704.1,CAJ86395.1,NP_001053901.1,EAZ32014.1,XP_012445105.1,XP_012838473.1,XP_002521630.1,XP_006829873.1,XP_004965208.2,XP_010031628.1,XP_010031629.1,KCW50992.1,XP_006652838.1,XP_011653530.1,XP_002448549.1,XP_008449867.1	KOG0274	IPR001810	GO:0005515,GO:0016036
TR13573_c0_g1	40S ribosomal protein S3	P62909,P62908,E2RH47,Q0Z8U2,P23396,Q3T169,Q5R465,Q90YS2,P79891,P02350,P47835,P48153,Q06559,Q9SIP7,P48152,Q9FJA6,Q9M339,O60128,P05750,P90526	XP_006141067.1,NP_036182.1,NP_000996.2,AAX28980.1,BAE29595.1,XP_005867121.1,XP_004863284.1,AAB19349.2,XP_004648999.1,NP_001127020.1,BAB27761.1,XP_006878184.1,XP_003734218.1,XP_001362617.1,BAB28159.1,AAH03577.1,XP_011857417.1,BAE26946.1,XP_007651449.1,BAE89620.1	KOG3181	IPR009019,IPR004044,IPR001351,IPR005703,IPR015946,IPR018280	GO:0000184,GO:0000737,GO:0002181,GO:0003684,GO:0003729,GO:0003735,GO:0005730,GO:0005743,GO:0005819,GO:0005925,GO:0006413,GO:0006414,GO:0006415,GO:0006417,GO:0006614,GO:0007067,GO:0008534,GO:0012505,GO:0019083,GO:0019901,GO:0022627,GO:0030425,GO:0032587,GO:0045738,GO:0051018,GO:0051059,GO:0051092,GO:0051301,GO:0051536,GO:0070062,GO:0071159,GO:1902546,GO:2001235	K02985
TR135943_c0_g1	Lambda-carrageenase	F4IYM4,Q05JY7,Q0JRK4	XP_008785442.1,XP_008785441.1,XP_008798966.1,XP_008798965.1,XP_010923143.1,XP_010928929.1,XP_010928928.1,XP_009421321.1,XP_009421322.1,NP_001051758.1,XP_006651977.1,BAJ86426.1,BAJ93874.1,XP_008449053.1,XP_008449043.1,EYU41833.1,KGN54352.1,XP_011653678.1,ERN09669.1,XP_006848088.2			GO:0005509,GO:0005783,GO:0010208,GO:0016020,GO:0016023
TR135959_c0_g1
TR135987_c0_g1	40S ribosomal protein S12	P46405,P25398,Q76I81,P84175,O74322,O13019,P47840,P63324,P63323,O14062,O59936,Q9XHS0,Q9SMI3,P80455,Q9SKZ3,P49196,Q9S9P1,P48589,Q54PX9,O97249	XP_007879932.1,XP_001731245.1,EST06105.1,CDI52248.1,GAC74612.1,CCU99644.1,XP_011387229.1,CCF54523.1,XP_013240139.1,XP_012190513.1,KDN51152.1,KIM38740.1,XP_007861828.1,KDQ63977.1,XP_007857214.1,KDR84417.1,ELU45696.1,XP_007382524.1,KIY73192.1,KIM77315.1	KOG3406	IPR004038,IPR000530,IPR029064	GO:0003735,GO:0005840,GO:0006412	K02951
TR1362_c0_g1	ATP synthase subunit d, mitochondrial	O13350,P0C2C8,Q7SI16,P30902,O94390	XP_013245981.1,CBQ71630.1,EST06937.1,XP_011392758.1,ETS61574.1,XP_007880594.1,CCF48471.1,CDI57155.1,GAC71193.1,KIM45916.1,XP_007268557.1,KIP09828.1,KLO06353.1,CCU98485.1,KII95940.1,XP_001837325.1,EMD40974.1,XP_006958814.1,KIM26332.1,XP_007302823.1	KOG3366	IPR008689	GO:0000276,GO:0005952,GO:0008603,GO:0015078,GO:0015986,GO:0030552,GO:0045859
TR13634_c0_g1	Membrane protein insertase YidC	Q9FYL3,Q8LBP4,Q9FY06,Q8LKI3,Q8S339,B3QYV6,Q8EKU1,O66103,Q15MS7,Q4QLR0,O51829,P44973,A5UD72,B7VGH7,C3LP77,Q9KVY4,A5F484,A4STS5,P29431,Q9RNL5	XP_010932280.1,XP_010248757.1,XP_007044926.1,XP_007044924.1,XP_008444398.1,XP_008799934.1,XP_007044925.1,XP_008799932.1,XP_008444397.1,XP_009402711.1,XP_002282031.1,XP_007044921.1,XP_010044520.1,XP_011649504.1,XP_010531472.1,XP_004142958.1,KDO82106.1,KHG02880.1,XP_012438299.1,XP_008644335.1	KOG1239	IPR028055,IPR001708	GO:0009535,GO:0009902,GO:0010027,GO:0016021,GO:0034660,GO:0051205	K03217
TR13636_c0_g1	E3 ubiquitin-protein ligase BRE1-like 1	Q7XU27,A2XW69,Q8RXD6,Q336R3,A2ZAC2,Q9C895	XP_010933635.1,XP_008803814.1,XP_010919635.1,XP_008796128.1,XP_008796126.1,XP_008796125.1,XP_008803815.1,XP_010919637.1,XP_009401040.1,XP_009397878.1,XP_009397877.1,XP_009397876.1,XP_012083684.1,XP_012083683.1,XP_010661359.1,XP_006652607.1,XP_010264387.1,XP_010264386.1,XP_006366930.1,CAN69177.1	KOG0978		GO:0003824,GO:0006513,GO:0006950,GO:0007346,GO:0007389,GO:0008270,GO:0009628,GO:0009793,GO:0009887,GO:0010014,GO:0010016,GO:0010431,GO:0010467,GO:0010564,GO:0016070,GO:0016574,GO:0033036,GO:0033043,GO:0040007,GO:0043231,GO:0044249,GO:0045491,GO:0045595,GO:0048366,GO:0048468,GO:0048522,GO:0065008,GO:0070646	K10696
TR13637_c0_g1	DELLA protein GAI	Q7G7J6,Q6EI06,Q6EI05,Q8W127,Q7Y1B6,Q8S4W7,Q5BN22,Q9ST48,Q84TQ7,Q9ST59,Q5BN23,Q9LQT8,Q9SLH3,Q9C8Y3,Q9LF53,Q8GXW1	XP_008809806.1,XP_010916517.1,XP_008782281.1,XP_010926472.1,XP_009380281.1,XP_009390245.1,XP_010274729.1,XP_009413642.1,XP_010264458.1,AFD62413.1,AFD62419.1,AFD62396.1,AFD62391.1,XP_002305198.1,XP_011021384.1,XP_006383329.1,AIW50530.1,AIW50531.1,AIW50627.1,AFP58844.1		IPR021914		K14494
TR13644_c0_g1	Protein BUD31 homolog	Q962X9,P12805,O70454,P41223,Q2NKU3,Q567Z7,P34313,Q65WT0,Q94DE2,P35682,O74772,Q6PGH1,P25337	NP_001161425.1,XP_004521644.1,XP_005183282.1,XP_001991152.1,XP_001977143.1,XP_002010125.1,XP_002607147.1,XP_002006807.1,ACO11929.1,XP_002020018.1,KOB76172.1,XP_002055744.1,EHJ77505.1,XP_002067594.1,XP_002425233.1,ACO14826.1,KDR12968.1,XP_011054474.1,XP_011548258.1,XP_011268937.1	KOG3404	IPR001748,IPR018230	GO:0003677,GO:0005524,GO:0005634,GO:0008026	K12873
TR136564_c0_g1
TR136666_c0_g1	UDP-glucuronate 4-epimerase 6	Q9LIS3,O22141,Q9LPC1,O81312,Q9STI6,Q9M0B6,P39858,Q04871,Q58455,O54067,Q14376	XP_008792930.1,XP_010906178.1,XP_008794651.1,XP_010905148.1,XP_009386871.1,XP_009412723.1,XP_009411848.1,XP_010243459.1,XP_008457221.1,XP_009408344.1,XP_004138968.1,XP_010274074.1,XP_006360928.1,XP_012455836.1,XP_009783247.1,XP_007223132.1,XP_009135867.1,XP_012071089.1,XP_009616292.1,XP_009608204.1	KOG1371	IPR008089	GO:0005768,GO:0005802,GO:0005975,GO:0006569,GO:0009684,GO:0016021,GO:0032580,GO:0050378,GO:0050662	K08679
TR13669_c0_g1	Chromatin assembly factor 1 subunit B	Q6ZD63,Q9SXY1,O13985,Q5R1S9,Q13112,Q04199,Q9D0N7	XP_010911751.1,XP_008798986.1,XP_008798987.1,XP_009415759.1,XP_010244038.1,XP_010244037.1,XP_007208007.1,XP_008353943.1,XP_010025579.1,KDO58335.1,XP_009415761.1,XP_007048336.1,XP_008231684.1,XP_008231676.1,XP_006432253.1,ERN19944.1,NP_001132835.1,XP_002443726.1,XP_007048337.1,XP_010112445.1	KOG1009	IPR015943,IPR017986	GO:0000724,GO:0005515,GO:0005634,GO:0006334,GO:0006355,GO:0008283,GO:0009555,GO:0009933,GO:0010026,GO:0031507,GO:0033186,GO:0048366	K10751
TR136969_c0_g1	Oxysterol-binding protein 1	Q969R2,Q5QNQ6,P22059,P16258,Q3B7Z2,Q9H4L5,Q9DBS9,Q9SAF0,Q940Y1,Q9BZF3,Q8BXR9,Q8L751,O80866,Q9SU36,Q8S8P9,Q8BX94,Q9H1P3,Q9BXW6,Q8K4M9,Q91XL9	XP_001946447.2,XP_012279948.1,XP_012279938.1,XP_003427315.1,KMQ87687.1,XP_012541733.1,XP_011631487.1,XP_011631486.1,XP_008210463.1,XP_011631489.1,XP_012166581.1,XP_012166579.1,XP_008210462.1,XP_011631488.1,XP_011256110.1,XP_011256109.1,XP_012166578.1,XP_012266837.1,XP_012266836.1,XP_012166577.1	KOG1737,KOG2209,KOG2210	IPR000648,IPR018494	GO:0004371,GO:0006071,GO:0006869,GO:0016310
TR13697_c0_g1	Mediator of RNA polymerase II transcription subunit 15a	F4I171,F4I169	XP_008789503.1,XP_010936104.1,XP_010936107.1,XP_010936106.1,XP_010936105.1,XP_008812741.1,XP_008812740.1,XP_008789504.1,XP_010940666.1,XP_010940665.1,XP_009411731.1,XP_009411733.1,XP_004486632.1,KDO52332.1,KDO52330.1,XP_006427496.1,KDO52331.1,AAN62354.1,XP_010658921.1,KHN44201.1				K14972
TR13702_c0_g1	SPX and EXS domain-containing protein 5	Q54G02,Q55B06,Q10151	XP_010910630.1,XP_008793969.1,XP_008793968.1,XP_010905478.1,XP_002443473.1,XP_010905476.1,XP_012702242.1,XP_008811463.1,XP_006664161.1,XP_010237078.1,XP_008811462.1,XP_008811461.1,XP_003563759.1,XP_009408646.1,XP_004963054.1,ABA99182.2,XP_009408644.1,XP_009408645.1,XP_002443475.1,EEC69602.1	KOG1162	IPR004342	GO:0016021,GO:0016023
TR13715_c0_g1	Scopoletin glucosyltransferase	Q9AT54,Q9ZQG4,Q7Y232,Q8W491,Q94C57,Q2V6J9,Q8VZE9,Q8H0F2,Q9ZQ99,Q9ZQ94,Q9ZQ96,Q9ZQ97,Q9ZQ98,Q8W3P8,Q9SCP5,Q9SCP6,Q9ZQ95,D4Q9Z4,Q9SY84,Q9ZVX4	XP_009386835.1,XP_006487031.1,AAS55083.1,XP_007011136.1,XP_007011132.1,XP_010927032.1,XP_006422969.1,XP_002518724.1,XP_012087486.1,CAN65903.1,XP_002282463.1,KDO35868.1,KDO59783.1,XP_012087487.1,XP_002313131.2,XP_007042484.1,XP_010263455.1,XP_009410978.1,XP_004304024.1,KDO36537.1	KOG1192	IPR002213	GO:0008152,GO:0016758
TR137349_c0_g1			XP_010915304.1,XP_010915303.1,XP_010915302.1,XP_008791270.1,XP_009389909.1,XP_009399799.1,XP_007011857.1,XP_007011855.1,XP_008378399.1,XP_008394096.1,XP_009355750.1,XP_007224204.1,KJB06272.1,XP_008219504.1,XP_009774224.1,XP_009774223.1,XP_003527791.1,KHN08135.1,XP_009621786.1,XP_011081558.1			GO:0010200
TR13752_c0_g1	Transcription factor VOZ1	Q9SGQ0,Q9SLB9	XP_010924399.1,XP_010924401.1,XP_010924398.1,XP_008798282.1,XP_008798281.1,XP_008798279.1,XP_010924400.1,XP_008798280.1,XP_009396504.1,XP_010916039.1,XP_010916038.1,XP_008784453.1,XP_010904889.1,KMZ58531.1,XP_008782092.1,XP_008784454.1,XP_009381028.1,XP_006377435.1,XP_011001207.1,XP_011027748.1
TR137640_c0_g1	Tyrosine-protein phosphatase non-receptor type 1	Q9W0G1,P17706,P35233,O13016,Q06180,P18031,P35821,P20417,P29074,Q9WU22,P23467,P23470,O55082,A2ALK8,P26045,Q05909,P28191,Q16825,Q62656,Q62728	XP_008186751.1,XP_011704290.1,XP_011704289.1,XP_001603887.2,XP_012231668.1,XP_008216120.1,XP_011050246.1,XP_012057533.1,KMQ95253.1,XP_012528070.1,XP_012528071.1,XP_012528069.1,XP_012528067.1,XP_969316.1,XP_011881026.1,EGI68156.1,XP_011881025.1,XP_011495159.1,XP_011881024.1,XP_008190655.1	KOG0789,KOG4228,KOG0792,KOG0791,KOG0790,KOG0793	IPR000242,IPR029021	GO:0004725,GO:0035335	K18038
TR137686_c0_g1			XP_008788497.1,XP_010922080.1,XP_008786830.1,XP_009381358.1,XP_009410466.1,CBI40281.3,XP_002285306.1,XP_002298741.2,XP_011000143.1,XP_010268474.1,XP_006663975.1,XP_011000932.1,XP_009606824.1,XP_003576651.1,XP_009757387.1,XP_004230750.1,XP_007042495.1,XP_012065393.1,XP_002461327.1,XP_008342945.1	KOG2283		GO:0004721,GO:0006470,GO:0044699	K01110
TR13769_c0_g1	Anthocyanin regulatory C1 protein	P10290,Q9S9K9,Q9SPG2,O64399,Q9FLR1,P27898,P20026,Q38851,Q7XBH4,O49608,O22264,Q9SZP1,P20025,P81395,P81393,Q9C9C8,Q9FJA2,Q9SPG5,Q8LPH6,Q38850	AFJ53058.1,XP_004252516.1,KEH32454.1,XP_010932431.1,XP_010264424.1,XP_009391459.1,XP_009602508.1,AFJ53055.1,XP_009800390.1,XP_006361357.1,XP_008784294.1,XP_009800391.1,CAN83529.1,CBI27825.3,AAK19617.1,CAN78909.1,XP_002516126.1,CAN60723.1,XP_012488054.1,XP_010648383.1	KOG0048	IPR001005,IPR009057,IPR017930	GO:0003677,GO:0003682	K09422
TR13778_c0_g1			XP_008789945.1,XP_008789949.1,XP_010921774.1,XP_008802118.1,XP_010921772.1,XP_011013739.1,XP_011009536.1,XP_012082699.1,XP_010938452.1,XP_008235012.1,XP_007200350.1,XP_010090781.1,XP_010038179.1,XP_010038178.1,XP_008802117.1,XP_004958647.1,XP_012699425.1,XP_010652052.1,XP_011659346.1,XP_008451617.1
TR137825_c0_g1			XP_008810348.1,XP_010938842.1,XP_010909305.1,XP_008808577.1
TR137846_c0_g1	Calmodulin-binding protein 60 B	Q9FKL6,Q0WVV6,F4IPM3,F4JR57,C0SV51,C0SVV6,F4K2R6	XP_008808337.1,XP_008805417.1,XP_010914125.1,XP_010929240.1,XP_010929241.1,XP_010913644.1,XP_009398635.1,XP_008800271.1,AGT16661.1,XP_008645829.1,XP_002452291.1,XP_008645828.1,XP_004952755.1,XP_004952753.1,XP_003575160.1,XP_010235560.1,NP_001047151.1,EEC73417.1,BAJ96886.1,XP_006647389.1		IPR012416	GO:0005516,GO:0006950
TR13807_c0_g1
TR13808_c0_g1	Glycine rich protein		XP_009395238.1		IPR010800
TR138274_c0_g1			XP_010924148.1,XP_010924147.1,XP_008803245.1,XP_010923831.1,XP_008812619.1,XP_008783184.1,XP_009413048.1,XP_010937270.1,XP_010937269.1,XP_009384010.1,XP_009384012.1,XP_009382063.1
TR138274_c0_g2			XP_010924147.1,XP_010924148.1,XP_008803245.1,XP_010923831.1,XP_008812619.1,XP_008783184.1,XP_009413048.1,XP_010937269.1,XP_010937270.1,XP_009384010.1,XP_009384012.1,XP_009382063.1
TR13829_c0_g1
TR138306_c0_g1			NP_001173961.1			GO:0006629,GO:0016491
TR13837_c0_g1			XP_009407505.1,XP_009407506.1,XP_008804128.1,XP_010262618.1,XP_008785536.1,XP_010262619.1,XP_009416167.1,EAY84585.1,XP_010931219.1,DAA63918.1,NP_001045981.1,XP_006858423.1,KCW50782.1,NP_001278542.1,XP_010262620.1,XP_010931218.1,KHG26286.1,XP_006592740.1,XP_010031476.1,KMZ69791.1			GO:0004129,GO:0005746,GO:0005774,GO:0006623,GO:1902600
TR13840_c0_g1			XP_009385467.1,XP_002515062.1
TR138942_c0_g1	Mediator of RNA polymerase II transcription subunit 33A	Q9LUG9,F4IN69	XP_010938079.1,XP_010938078.1,XP_008793404.1,XP_010921240.1,XP_010921239.1,XP_010921237.1,XP_008782719.1,XP_009384953.1,XP_009384951.1,BAK03112.1,BAK02433.1,XP_009420227.1,BAK02576.1,EMS56747.1,EMT04671.1,XP_003562441.1,XP_010233853.1,XP_010653099.1,XP_002264843.2,XP_010653098.1
TR13899_c0_g1			XP_010907605.1,XP_010929646.1,XP_008775600.1,XP_008791126.1,XP_010908370.1,XP_008803485.1,XP_008790708.1,XP_010943722.1,XP_009402163.1,XP_009393871.1,XP_010249170.1,XP_003532394.1,CBI15736.3,XP_002280749.1,XP_007159985.1,XP_006578720.1,KEH35701.1,AET05035.2,XP_003630559.1,XP_003524476.1
TR13903_c0_g1	Threonine--tRNA ligase, cytoplasmic	Q9D0R2,Q5XHY5,Q3ZBV8,P26639,Q0V9S0,A2RTX5,Q8BLY2,P52709,Q9BW92,Q3UQ84,Q54J66,Q68FW7,P04801,O04630,P87144,Q8MP20,Q6M9L0,Q189B8,C0QAP1,Q8GZ45	XP_001950747.2,XP_001603180.2,XP_008213480.1,XP_008472446.1,XP_004085211.2,XP_004531261.1,XP_004531260.1,XP_002432585.1,XP_011290653.1,XP_005178933.1,XP_001658309.1,KDR13507.1,KNC33516.1,XP_005178932.1,XP_012287060.1,XP_012287059.1,XP_013116520.1,XP_013116519.1,XP_013116518.1,XP_002069231.1	KOG1637	IPR004154,IPR002320,IPR002314	GO:0004829,GO:0005524,GO:0005737,GO:0006435	K01868
TR139229_c0_g1			NP_001170699.1
TR139285_c0_g1	Poly(ADP-ribose) glycohydrolase	Q8VYA1,Q9SKB3,O46043,Q86W56,O88622,O02776,Q867X0,Q9QYM2	XP_010908399.1,XP_008788278.1,XP_009393500.1,CDP19090.1,ABF99846.1,XP_006858709.1,XP_003562497.1,XP_004981079.1,XP_006650882.1,KNA12460.1,XP_011004560.1,XP_006372299.1,XP_011004559.1,XP_002533349.1,XP_012081909.1,XP_012081911.1,XP_010650755.1,XP_002280371.1,NP_001146713.1,XP_002463535.1	KOG2064	IPR007724	GO:0004649,GO:0005975	K07759
TR139500_c0_g1	60S ribosomal protein L23a	P51997,O74391,P08792,P48045,Q10330,P62752,P62751,P62750,Q24JY1,P04456,P48162,Q9AT35,O22644,Q20647,Q07761,Q9M3C3,Q8LD46,Q54BQ3,P0DJ57,P41165	CCF49126.1,XP_013245308.1,XP_011392378.1,GAC76338.1,XP_012187791.1,CBQ71286.1,XP_007881979.1,CDI56581.1,CDS00501.1,XP_001731880.1,ETS60420.1,EST07309.1,CCU98021.1,GAK67380.1,KIK26643.1,KJA20102.1,KIM36587.1,KDR77399.1,XP_002469254.1,KIJ94477.1	KOG1751,KOG1375	IPR012677,IPR001014,IPR012678,IPR013025,IPR005633	GO:0000166,GO:0003735,GO:0005840,GO:0006412	K02893
TR139506_c0_g1	Transmembrane protein 242	Q4V8S3,Q8VCR3,Q9NWH2,Q5R987,Q63ZZ0	NP_001280267.1,XP_008189941.1,XP_011053997.1,XP_011053998.1,EGI65682.1,XP_011883268.1,XP_011694896.1,KDR11200.1,XP_011694898.1,XP_011694897.1,XP_011648059.1,XP_012536264.1,XP_012536265.1,XP_011167279.1,XP_012056063.1,XP_011268751.1,XP_012258744.1,XP_012214694.1,EFN73131.1,KMQ91076.1		IPR009792
TR139546_c0_g1	Urokinase-type plasminogen activator	P16227,Q05589,P00749,Q5RF29,P04185,Q8MHY7,P29598,P06869,P15120,P98121,P15638,P98119,P49150,P00750,Q5R8J0,P11214,P19637,Q28198,Q6QNF4,Q8SQ23	XP_010982443.1,XP_006173476.1,XP_006218943.1,XP_005602554.1,XP_006218942.1,XP_012615744.1,XP_012881141.1,XP_004658004.1,XP_001503001.3,XP_005367711.1,XP_013209418.1,XP_003496775.1,XP_008834769.1,XP_005083594.1,ERE91955.1,XP_006984836.1,P29598.1,NP_037217.3,CAA46601.1,NP_032899.1	KOG3627,KOG1217,KOG1026	IPR000001,IPR001254,IPR013032,IPR009003,IPR013806,IPR001314,IPR018114,IPR000742,IPR018056	GO:0001525,GO:0004252,GO:0005515,GO:0005615,GO:0005925,GO:0006508,GO:0007283,GO:0007566,GO:0008284,GO:0009986,GO:0010469,GO:0014823,GO:0014911,GO:0016020,GO:0016301,GO:0016310,GO:0033628,GO:0035729,GO:0042730,GO:0043403,GO:0055093,GO:0060279,GO:0070062,GO:0070997,GO:0071222,GO:0071333,GO:0071456,GO:0071498,GO:0072734,GO:2000097,GO:2000345,GO:2000379
TR139563_c0_g1	40S ribosomal protein S23	Q962Q7,Q6EV23,Q8T3U2,Q86FP7,Q9GRJ3,Q90YQ1,P62268,P62267,P62266,P62298,Q3T199,P90707,Q6SA96,Q19877,Q9DFR4,Q8I7D5,P46297,Q9M5Z9,Q873W8,P49201	NP_001156067.1,XP_008468562.1,BAN20179.1,XP_002433088.1,ABD98760.1,ABM55585.1,AHY30855.1,XP_973351.1,CAH04343.1,ACY71268.1,NP_001298622.1,XP_012266297.1,NP_610939.2,AAR10268.1,AEL28841.1,ACY66586.1,CAJ01861.1,CAJ01860.1,XP_001656190.1,AAV91403.1	KOG1749,KOG1750	IPR012340,IPR006032,IPR005680	GO:0003677,GO:0003735,GO:0006412,GO:0022627,GO:0051298	K02973
TR139593_c0_g1	Probable WRKY transcription factor 72	Q9LXG8,Q8VWV6,Q9C9F0,Q9XEC3,Q9C519,Q93WT0,Q9CAR4,Q8S8P5,Q9SAH7,Q9SK33,Q8VWJ2,Q93WV4,Q9FL26,Q9ZQ70,Q9C5T3,Q9FFS3,O22921,Q8GY11,Q8VWQ4,Q8VWQ5	XP_008787504.1,XP_010925379.1,XP_010915156.1,XP_008809713.1,XP_009409683.1,XP_010256554.1,XP_010256557.1,XP_009408832.1,XP_009408833.1,XP_010242382.1,XP_010934629.1,XP_010652374.1,XP_008813530.1,XP_007032468.1,XP_010663394.1,XP_002267867.3,XP_007037253.1,CDP14843.1,XP_008808351.1,CBI22167.3		IPR003657	GO:0003700,GO:0006355,GO:0043565
TR139597_c0_g1			EMT01143.1,CAD41055.2,XP_010227159.1,XP_008680464.1,XP_008665083.1,EEC69058.1,AFW80641.1,XP_008665745.1,AFW62725.1,XP_012702965.1,XP_008665746.1,XP_008657941.1,ABA96611.1,DAA61979.1,XP_012703627.1,XP_008646611.1,DAA52442.1,XP_008661249.1,AFW70832.1,XP_008652726.1	KOG4585		GO:0016020
TR139628_c0_g1	Protein of unknown function DUF1676		XP_008182307.1,XP_008470399.1,XP_012287515.1,KDR19955.1,XP_001999246.1,XP_001602919.1,XP_011197372.1,XP_004536858.1,XP_002073616.1,XP_001358913.1,XP_002013305.1,XP_011182646.1,XP_003401374.1,XP_012255479.1,XP_011880752.1,XP_008548245.1,XP_003494623.1,XP_002058547.1,XP_006609390.1,XP_392084.1		IPR012464
TR139632_c0_g1	Aldo-keto reductase family 1 member C1 homolog	P70694,Q6AYQ2,Q91WR5,Q95JH6,Q95JH7,Q6W8P9,Q5REQ0,Q04828,P52895,P80508,P42330,Q5R7C9,Q95JH5,P17516,Q95JH4,Q1XAA8,P52898,Q8K023,P05980,P52897	XP_008821461.1,XP_005365445.1,BAF34661.1,XP_006987894.1,XP_003495005.1,XP_005071810.1,XP_006987900.1,EDL78565.1,XP_006987893.1,NP_001013075.1,XP_006254245.1,AAH13531.1,2IPF,2IPG,EDL32254.1,3CV6,BAB32101.1,3FJN,AAH61057.1,NP_084177.2	KOG1577	IPR020471,IPR023210,IPR001395,IPR018170	GO:0000252,GO:0004448,GO:0004495,GO:0005829,GO:0006693,GO:0006694,GO:0007186,GO:0007586,GO:0008284,GO:0008875,GO:0016655,GO:0018451,GO:0018452,GO:0018453,GO:0018636,GO:0019152,GO:0030855,GO:0032052,GO:0032442,GO:0032866,GO:0032867,GO:0033709,GO:0033765,GO:0034831,GO:0034840,GO:0035380,GO:0035410,GO:0042448,GO:0043713,GO:0044103,GO:0044105,GO:0044597,GO:0044598,GO:0047042,GO:0047086,GO:0047115,GO:…	K00011
TR13964_c0_g1	NEDD4-binding protein 1	A0JPN4,Q5D1E8,Q5D1E7,A6QQJ8,Q9C0D7,A2A288,Q5DTV4,Q8BIY3,Q5HYM0,Q1LVK9,Q6DJS0,Q7ZXG4,Q5ZLE9,Q80U38,O75113,Q6A037,O15037,Q5DTZ0,Q9P2P1	XP_001950229.2,XP_008181393.1,XP_003242236.1,XP_008181396.1,XP_008181394.1,XP_008181395.1,XP_008186934.1,KFM64234.1,XP_011667790.1,XP_001629186.1,XP_004078336.1,XP_006140095.1,XP_973205.1,EFA08499.1,ELU11415.1,XP_008196183.1,XP_005684955.1,XP_005736169.1,XP_001661821.1,KFB43761.1	KOG3777,KOG3740	IPR021869
TR139691_c0_g1	cTAGE family member 5	O15320,Q9VMA7,Q8R311,Q8BI84	XP_001948151.2,XP_008181344.1,KDR21112.1,XP_012253849.1,XP_012253850.1,XP_008217614.1,XP_008217613.1,XP_008217616.1,XP_008217615.1,XP_012253851.1,XP_008197648.1,XP_008197649.1,XP_011335986.1,XP_011335987.1,XP_003396212.1,XP_012164974.1,XP_012164978.1,XP_012164977.1,XP_012164976.1,XP_012149901.1
TR139747_c0_g1	Eukaryotic translation initiation factor 1A	Q5RA42,Q8BMJ3,P47813,P55877,Q6VV72,Q60872,O14602,Q6GVM3,P47814,Q54YJ6,P56331,P47815,P38912,Q8TXZ3,Q3IT14,C3N8M9,C3NMA0,C3MU29,C3MK60,C4KK84	GAM89627.1,XP_007678122.1,KEQ72886.1,KEQ59676.1,EME48436.1,EMF16345.1,KFY12917.1,ESZ91473.1,KHJ36206.1,KFY29456.1,KFY84075.1,XP_009157776.1,XP_007921925.1,XP_007738833.1,KIW71734.1,XP_007731623.1,XP_012745285.1,KFY69847.1,KKY14987.1,KFY60196.1	KOG3403	IPR001253,IPR012340,IPR006196,IPR018104	GO:0003743,GO:0006413	K03236
TR139756_c0_g1	Cytochrome P450 4V2	Q9VYY4,Q9V3S0,P29981,Q9VA27,Q964T1,Q5RCN6,Q9DBW0,Q6ZWL3,A2RRT9,Q9VXY0,Q9VS79,Q27589,O16805,P33269,O18596,P98187,P78329,O46051,Q9HCS2,Q08477	XP_012279668.1,XP_011501919.1,XP_012350780.1,AGQ03780.1,XP_003491030.1,NP_001165992.1,XP_003399611.1,AGQ03779.1,XP_001944205.2,XP_011061268.1,NP_001035323.1,XP_006559403.1,XP_012055181.1,XP_006611260.1,XP_008474793.1,XP_013185828.1,XP_011304723.1,ADE05582.1,XP_008474792.1,XP_003705403.1	KOG0156,KOG0157,KOG0158,KOG0159,KOG0684	IPR001128,IPR002401,IPR017972	GO:0004497,GO:0005506,GO:0016705,GO:0020037,GO:0055114	K15747
TR13985_c0_g1	AT hook, DNA-binding motif		XP_008182238.1,XP_002426255.1		IPR017956	GO:0003677,GO:0003682,GO:0004129,GO:0005634,GO:0005740,GO:0008270,GO:0018024,GO:0034968,GO:1902600
TR139885_c0_g1	DNA-directed RNA polymerase II subunit RPB1	P04052,P08775,P24928,P35074,P16356,P35084,P36594,Q8SSC4,P18616,A5DCV3,P04050,Q75A34,P28364,Q58445,P14248,P11512,P41556,P31813,Q980R2,O27125	AAA28863.1,BAJ78652.1,BAJ78658.1,BAJ78659.1,XP_011303523.1,XP_011696870.1,BAJ78661.1,XP_012057147.1,EZA60388.1,XP_011329067.1,BAJ78666.1,XP_008558335.1,BAJ78672.1,BAJ78667.1,BAJ78670.1,BAJ78660.1,BAJ78673.1,XP_008187680.1,BAJ78674.1,XP_001943054.1	KOG0261,KOG0262,KOG0260	IPR007080	GO:0003677,GO:0003899,GO:0005665,GO:0006366	K03006
TR139892_c0_g1	Linoleate 9S-lipoxygenase 1	Q76I22,Q53RB0,P29114,Q43191,Q43190,Q41238,Q9LUW0,P29250,P38415,Q7G794,O24379,P24095,P37831,O22508,O22507,Q43189,P09439,P27480,P38416,P09918	XP_010934565.1,XP_008777614.1,XP_009407551.1,XP_010935040.1,AIC82456.1,XP_008801705.1,AAM28285.1,XP_009418148.1,ABX57825.1,EAY91521.1,NP_001050990.1,ACE79245.1,ABS72447.1,XP_006650442.1,XP_010905215.1,EAZ28259.1,AFH89626.1,ABF98394.1,BAD02945.1,ABF46646.1		IPR013819,IPR000907,IPR020834	GO:0005506,GO:0005737,GO:0016165,GO:0031408,GO:0055114	K15718
TR139934_c0_g1	Transmembrane protein 176B	Q9R1Q6,Q925D4,Q3YBM2,Q5R8D6,Q9DCS1,Q4G068,Q96HP8	AAD28721.1,NP_075543.1,EDK98582.1,EDK98581.1,EDL88228.1,NP_599217.1,XP_007640163.1,XP_003501353.2,ERE66878.1,XP_006998415.1,XP_008845426.1,XP_005367454.1,XP_003792108.1,XP_010635882.1,XP_004430680.1,XP_012517612.1,XP_008686842.1,XP_004372806.1,XP_002915544.1,XP_008061260.1		IPR007237,IPR009281	GO:0005515,GO:0016021,GO:0031965,GO:2001199
TR139995_c0_g1	Putative homocitrate synthase	Q9Y823,Q12726,P48570,Q12122,O94225,O87198,Q971S5,C3MPM7,C3NDV7,C3NHU6,C3MYM1,C4KGW9,C3N5A3,Q8TYB1,Q58595,Q8RCF9,Q57926,O27667,Q9V1J1,O30020	XP_003349849.1,KDN63783.1,EQB52136.1,XP_007596026.1,KKY22467.1,KEZ40339.1,XP_007587427.1,EFX02003.1,EPE08072.1,KIW08422.1,ERS96882.1,KIH93801.1,XP_006694865.1,XP_003650738.1,KIM94321.1,XP_009854293.1,XP_001905745.1,XP_003664375.1,KND91730.1,KJZ69818.1	KOG2367	IPR002034,IPR000891,IPR013785,IPR011872	GO:0004410,GO:0019878	K01649
TR14010_c0_g2			XP_010914797.1,XP_010914796.1,XP_008807923.1,XP_008807920.1,XP_010941466.1,XP_010941465.1,XP_008800313.1,XP_008800314.1,XP_008777260.1,XP_010909460.1,XP_009412363.1,XP_010240809.1,XP_010240811.1,XP_010271069.1,XP_010271074.1,XP_009412387.1,XP_009401973.1,XP_009401971.1,CAN76246.1,XP_010659765.1			GO:0009639,GO:0044699,GO:0050794	K12126
TR140150_c0_g1	Wee1-like protein kinase 2	Q63802,Q8QGV2,P47810,P30291,Q8AYK6,P54350,Q1LX51,A4QNA8,D2HHP1,E1BTE1,A4PES0,P47817,P0C1S8,O57473,Q6DFE0,E2RSS3,Q66JT0,Q6Z829,Q8L4H0,Q54E34	XP_008183724.1,XP_008187463.1,XP_001947517.1,XP_011162096.1,EFZ16644.1,XP_012539237.1,KMQ88534.1,XP_012254619.1,XP_011268765.1,XP_012254617.1,XP_012539238.1,XP_012060038.1,XP_011268769.1,XP_012254618.1,XP_011058264.1,XP_011698086.1,KDR13088.1,XP_011866313.1,XP_012142537.1,XP_012263686.1	KOG0192,KOG0032,KOG1187,KOG0583,KOG0198,KOG0194,KOG0201,KOG0613,KOG0601,KOG0598,KOG0603,KOG0661,KOG0580,KOG0586,KOG0589,KOG0575,KOG0197,KOG0576,KOG0574,KOG0581,KOG0582,KOG0595,KOG0587,KOG0605,KOG0193,KOG0690,KOG0578,KOG4645,KOG0577,KOG0200,KOG0591,KOG0196,KOG0584,KOG0579,KOG4236,KOG4250,KOG0592,KOG0588,KOG4721,KOG0594,KOG1027,KOG0671,KOG0616,KOG1989,KOG1023,KOG0659,KOG0033,KOG0694,KOG0607,KOG0663…	IPR002290,IPR008271,IPR000719,IPR011009	GO:0004421,GO:0004674,GO:0005524,GO:0006468,GO:0008299	K06632
TR140164_c0_g1	Calcium and integrin-binding protein 1	B1A8Z2,Q17QE5,Q99828,Q9R010,Q9Z0F4,Q96Q77,Q568Z7,Q9Z309,O75838,A0PJX0,C7A276,C7A278,Q9D9N5,Q0P523,P42322,Q874T7,Q6FLU4,Q55G87,P25296,Q757B7	NP_001280390.1,XP_011144086.1,XP_001811757.2,XP_011264224.1,ENN76278.1,XP_011637204.1,XP_012526732.1,XP_011346926.1,XP_011065883.1,AEE63525.1,XP_012220715.1,XP_011860731.1,XP_011160844.1,XP_011499705.1,XP_001600535.1,NP_001040179.1,EFN81506.1,BAN20551.1,XP_011637203.1,XP_002426314.1	KOG0034,KOG0044,KOG0038,KOG0027,KOG0039	IPR011992,IPR002048,IPR018247	GO:0005509,GO:0007229	K06268
TR140168_c0_g1	Protein disulfide-isomerase	P55059,Q12730,Q00248,Q00002,Q10057,Q54EN4,P17967,P21195,P04785,P07237,P09103,Q5R5B6,P05307,P09102,Q2HWU2,Q8R4U2,P12244,Q9XI01,Q8JG64,Q9SRG3	XP_007877420.1,XP_013243228.1,CAC59703.1,XP_011388837.1,XP_012192174.1,CBQ71186.1,GAK65066.1,GAC74706.1,ETS62594.1,CCF48050.1,CDI55397.1,CDW99573.1,EST05940.1,XP_009543701.1,CCO26518.1,CCA69074.1,ELU45882.1,XP_007861685.1,CEL59489.1,KDQ64544.1	KOG0190,KOG0191,KOG1731,KOG0910,KOG0913,KOG4277,KOG0912,KOG0907	IPR012336,IPR005788,IPR013766,IPR017937	GO:0008152,GO:0016853,GO:0045454	K09580
TR140173_c0_g1	Aspartoacylase	Q5M876,Q91XE4,Q96HD9,Q5BJ91,A0JMS7,Q5R9E0,P45381,Q8R3P0,Q60HH2,B1PK17,A8KB34,Q9R1T5,P46446,Q28C61,Q6DHQ3,Q6DHI0,Q10VR3,Q3MC79,Q8YQC1,B0C2K7	XP_005351693.1,XP_005064148.1,XP_008758321.1,XP_003509995.1,XP_006980582.1,ERE81011.1,NP_001009603.1,EDL32980.1,EDL32978.1,AAM46090.1,3NFZ,NP_001289408.1,3NH4,XP_006171327.1,XP_012612861.1,XP_004051707.1,XP_012520924.1,XP_012520922.1,XP_003273996.1,XP_010364625.1		IPR007036,IPR016708	GO:0004046,GO:0005737,GO:0008152,GO:0016324,GO:0016788,GO:0042802,GO:0046872,GO:0070062
TR140201_c0_g1	26S protease regulatory subunit 6A	Q54PN7,P33297,O14126,O04019,P54776,P46465,O23894,O42587,Q9SEI2,O42586,P17980,Q63569,O88685,Q8SR13,P48601,Q58576,Q9SZD4,P46466,Q9SL67,P62193	XP_003701921.1,XP_011148578.1,XP_012250943.1,XP_012234100.1,XP_011307147.1,XP_001358632.1,XP_011063433.1,XP_012286926.1,XP_001604886.1,ADO33035.1,EFX89917.1,XP_013194272.1,XP_011565776.1,XP_013135472.1,XP_013170513.1,XP_004923401.1,EHJ68433.1,XP_008486389.1,AAV31415.1,XP_001948697.1	KOG0731,KOG0743,KOG0730,KOG0726,KOG0737,KOG0740,KOG0728,KOG0651,KOG0727,KOG0734,KOG0729,KOG0741,KOG0742,KOG0738,KOG0652,KOG0739,KOG0733,KOG0736,KOG0732,KOG0735	IPR003593,IPR027417,IPR005937,IPR003959,IPR003960	GO:0000502,GO:0005524,GO:0005737,GO:0006508,GO:0008233,GO:0016021,GO:0017111,GO:0030163	K03065
TR140231_c0_g1	Ubiquitin-like protein 4A	Q9SII9,Q9SII8,Q9NIF3,Q05120,C3KHF2,C1BGZ8,B5XFI8,B5X9S9,C1BHN7,C1BXU5,P48510,B2GV38,P21126,Q10169,Q7ZWB2,B2KIK3,Q5R4T1,P11441,B1MTV8,P16709	XP_010943916.1,XP_010918241.1,XP_010943917.1,XP_010918242.1,XP_008802863.1,XP_008802865.1,CBI37753.3,XP_008781291.1,XP_008812227.1,XP_008812218.1,XP_008812210.1,XP_009401307.1,XP_009401299.1,XP_010242890.1,XP_010242888.1,XP_010242891.1,XP_010935273.1,XP_008789356.1,XP_010941418.1,XP_010941417.1	KOG0001,KOG4248,KOG0004,KOG0010	IPR029071,IPR000626,IPR015496,IPR019954	GO:0005515,GO:0005737	K04523
TR140231_c0_g2	Ubiquitin domain-containing protein DSK2a	Q9SII9,Q9SII8,Q9NIF3,C3KHF2	XP_010918241.1,XP_010918242.1,XP_010943916.1,CBI37753.3,XP_010943917.1,XP_008802863.1,XP_010242890.1,XP_010242891.1,XP_010242888.1,XP_008802865.1,CBI38417.3,XP_009401322.1,XP_009401314.1,XP_009401307.1,XP_009401299.1,XP_008781291.1,XP_008447852.1,XP_010266172.1,XP_008812227.1,XP_008812218.1	KOG0010	IPR000626,IPR015496,IPR029071,IPR019954	GO:0005515	K04523
TR140291_c0_g1	Late embryogenesis abundant protein At1g64065	Q6DST1	XP_008792375.1,XP_010924768.1,XP_010916908.1,XP_008810942.1,XP_009394597.1,XP_009396553.1,XP_004969873.1,NP_001147295.1,DAA57751.1,XP_008805649.1,XP_002456318.1,XP_010915767.1,EAY74500.1,NP_001044175.1,CDM84029.1,XP_003567090.1,XP_009416412.1,XP_006655506.1,XP_006646298.1,EMS56179.1		IPR004864
TR140325_c0_g1	Cationic amino acid transporter 2	Q8BLQ7,O43246,Q09143,P30823,P30825,P18581,B3TP03,P52569,Q8WY07,B5D5N9,P70423,O08812,A8I499,Q5PR34,Q6DCE8,Q8TBB6,A0JNI9,Q8BXR1,B0UYF2,Q9ASS7	XP_001845829.1,XP_314539.2,XP_011549731.1,XP_001354126.2,EHJ75954.1,KFB38615.1,XP_971648.1,XP_002095463.1,XP_011205669.1,NP_649219.1,AAR88535.1,XP_002085647.1,XP_001973482.1,XP_011179933.1,XP_004932101.1,XP_002028330.1,XP_002008401.1,XP_001984911.1,KDR08430.1,XP_001945208.2	KOG1286,KOG1287	IPR002293,IPR029485	GO:0003333,GO:0015174,GO:0016020	K13863
TR140329_c0_g1	Syntaxin-18	Q4VBI7,Q68FW4,Q8VDS8,Q5REB4,Q9P2W9,P59277	XP_003242754.1,XP_002426274.1,XP_012256976.1,XP_011549808.1,XP_004925051.1,XP_011565924.1,XP_006621742.1,XP_003250887.1,XP_004579276.1,XP_012339499.1,XP_011149615.1,XP_009054214.1,XP_013140359.1,XP_003699283.1,ENN75317.1,AAH73006.1,XP_011054436.1,XP_012274408.1,XP_008831338.1,XP_011054435.1	KOG3894	IPR019529		K08492
TR140393_c0_g1	Isocitrate dehydrogenase [NAD] subunit beta, mitochondrial	O13302,O13696,O94229,P28834,Q54B68,Q93353,P41565,P41564,P70404,O77784,P51553,O81796,Q8LFC0,Q58CP0,Q28479,Q68FX0,O43837,P93032,Q5RBT4,Q945K7	KIR54554.1,XP_001876714.1,CEL63842.1,XP_007844687.1,XP_007002527.1,CCV00010.1,KII95107.1,EUC66268.1,KIO27107.1,CCF54298.1,CBQ70739.1,XP_013243689.1,EST06096.1,ETS62499.1,XP_011387235.1,CDI57171.1,CDW96739.1,XP_012190503.1,GAC74602.1,XP_007879943.1	KOG0784,KOG0785,KOG0786	IPR024084,IPR004434,IPR001804	GO:0000287,GO:0004449,GO:0006099,GO:0051287	K00030
TR140429_c0_g1	Upstream activation factor subunit spp27	O74503,Q08747,Q05024	XP_001947263.3,AEV89774.1,XP_011065362.1,XP_012260340.1,XP_011296763.1,XP_012222957.1,XP_012281387.1,XP_003401081.1,XP_001607941.2,XP_008547355.1,XP_001864911.1,XP_005178503.1,EGI58718.1,XP_011881811.1,XP_013099277.1,XP_011201674.1,XP_011196148.1,XP_002047353.1,XP_002007909.1,XP_013197376.1	KOG1946	IPR009057,IPR003121,IPR019835,IPR014876	GO:0003677,GO:0005515	K15223
TR140453_c0_g1
TR140457_c0_g1	Cytochrome c	P12831,P00008,P00004,Q6PBF4,P84029,P84030,P00026,P00018,P68096,P68097,P00039,P00028,P00011,P00020,P62898,P62897,P00021,P62896,P62895,P62894	NP_001119631.1,XP_008187514.1,XP_012949370.1,XP_011213952.1,XP_005013616.2,XP_310154.1,XP_012949371.1,EKC38518.1,XP_005177584.1,XP_001869210.1,XP_011450103.1,,XP_005179805.1,KFV05106.1,XP_009983710.1,XP_001649236.1,,KFV75395.1,XP_009907002.1,XP_013109569.1	KOG3453	IPR002327,IPR009056	GO:0005506,GO:0005739,GO:0009055,GO:0020037,GO:0055114,GO:0070469	K08738
TR140475_c0_g1	Thyroid peroxidase	Q9VEG6,Q01603,Q9VZZ4,P14650,Q1ENI8,A8WQH2,P35419,P09933,Q92626,Q7QH73,A4IGL7,A1KZ92,Q3UQ28,P49290,P82600,P11678,Q8HYB7,Q8R481,Q23490,P07202	XP_011883878.1,XP_011883877.1,EHJ77264.1,XP_013193923.1,XP_011553499.1,XP_008479240.1,XP_008198582.1,XP_012252230.1,XP_003241916.1,XP_001949287.2,XP_012276288.1,XP_013174193.1,XP_012552660.1,XP_006557393.1,XP_006557392.1,AAM48410.1,XP_012147595.1,XP_001999906.1,XP_012342844.1,XP_002054408.1	KOG2408,KOG0039	IPR010255,IPR019791	GO:0004601,GO:0005634,GO:0006979,GO:0020037,GO:0043565,GO:0055114
TR140515_c0_g1	Choline transport protein	P19807,Q9US40,Q09887,O59942,O60113,Q9C0Z0,O74537,Q9ZU50,O74248,Q10087,P32837,B9EXZ6,P53744,P36029,Q9UT18,O59813,Q9LZ20,Q9SQZ0,P52569	EMT69258.1,XP_008601576.1,XP_006665847.1,EQL00522.1,EWY84385.1,EXL54360.1,EXK27506.1,EWZ30314.1,EXA29302.1,EXM13170.1,EXL67507.1,XP_003049250.1,EXK77168.1,EQK99679.1,KIL85460.1,KID82415.1,EWZ97206.1,KFG86047.1,KIL90267.1,EYB34543.1	KOG1289,KOG1286	IPR002293	GO:0003333,GO:0015171,GO:0016020
TR140568_c0_g1	Alcohol dehydrogenase [NADP(+)]	P50578,Q3ZCJ2,Q5R5D5,P14550,P51635,Q9JII6,Q5ZK84,Q28FD1,Q6GMC7,Q568L5,O70473,Q6AZW2,O60218,C9JRZ8,P80276,P15122,P45377,P45376,P07943,P15121	XP_011801891.1,XP_001495963.1,XP_008573104.1,NP_006057.1,XP_012631472.1,XP_004740488.1,XP_003497420.1,XP_012504506.1,XP_004400653.1,XP_003801456.1,XP_006986629.1,NP_112262.1,BAB27915.1,BAB27909.1,4GAC,AAH46762.1,BAB27586.1,BAE27036.1,BAB27767.1,NP_067448.1	KOG1577,KOG1575	IPR018170,IPR001395,IPR023210,IPR020471	GO:0004032,GO:0005615,GO:0005829,GO:0006006,GO:0009055,GO:0016324,GO:0019853,GO:0042840,GO:0046185,GO:0047939,GO:0055114,GO:0070062
TR1405_c0_g1			XP_010938255.1
TR1405_c0_g2			XP_010938255.1,XP_009411628.1,XP_010914567.1,XP_009382493.1
TR140615_c0_g1	BAG family molecular chaperone regulator 2	O95816,Q3ZBG5,Q91YN9	NP_001155550.1,XP_011636063.1,XP_011313660.1,XP_008559289.1,XP_012531695.1,XP_011866437.1,XP_011175992.1,XP_012057075.1,XP_011062039.1,XP_012233532.1,XP_003487130.1,XP_011697013.1,XP_011503075.1,XP_012552248.1,XP_012284410.1,XP_003396732.1,XP_012546522.1,XP_004933721.1,XP_008196390.1,XP_011154150.1	KOG3633
TR140647_c0_g1	Subtilisin-like protease SBT1.6	O49607,O65351,I1N462,Q9ZSP5,Q84WS0,O64495,Q39547,F4JXC5,Q9MAP5,Q9LLL8,Q9MAP7,Q9LNU1,O64481,F4HYR6,Q5JIZ5	XP_010914489.1,XP_010931682.1,XP_008810220.1,XP_009381819.1,CBI35805.3,XP_002534008.1,XP_010269647.1,XP_004305780.1,XP_003632775.1,KHN01461.1,CDX75757.1,XP_010089708.1,XP_010029506.1,AAL32016.1,XP_006426784.1,XP_009628999.1,XP_010273831.1,XP_009357900.1,XP_004510560.1,XP_003627424.1		IPR000209,IPR015500,IPR023828	GO:0004252,GO:0006508
TR140754_c0_g1			XP_010937837.1,XP_010937839.1,XP_010937838.1,XP_008789088.1,XP_008789087.1,XP_008789086.1,XP_008793426.1,XP_008793439.1,XP_010920878.1,XP_010920880.1,XP_009406932.1,XP_009406931.1,XP_009406933.1,XP_009416284.1,XP_009416283.1,XP_009416285.1,XP_010264748.1,XP_010264747.1,AAS90678.1,EEE62186.1
TR140784_c0_g1	39S ribosomal protein L28, mitochondrial	Q9VMX0,Q2HJJ1,Q9D1B9,Q68EV6,Q13084	XP_001942935.1,XP_003247689.1,BAH72000.1,XP_011157488.1,XP_011645266.1,XP_012529298.1,XP_011702813.1,EFZ19445.1,XP_011303074.1,XP_003485601.1,XP_003690568.1,XP_001604861.1,XP_003394847.1,XP_395930.3,XP_008550079.1,XP_011868330.1,XP_011500749.1,XP_012280029.1,XP_012232616.1,NP_001298770.1	KOG3279	IPR026569	GO:0003735
TR140820_c0_g1	Oxygen-dependent choline dehydrogenase	Q6UPE0,Q8NE62,Q48CM7,Q8BJ64,C3K3D3,Q8UH55,B0KN19,Q4ZM63,Q88CW6,A6X2G7,Q88AE7,A5WA97,Q1QXE1,Q4K4K7,Q6LGH5,Q8G1Z8,B0CKN4,A5VPA6,Q9WWW2,A9M9H8	XP_013332488.1,EMR89428.1,XP_001560071.1,ESZ98763.1,CRL30427.1,KJJ26442.1,XP_008028923.1,XP_001934178.1,XP_003302891.1,EUN22267.1,XP_007688376.1,XP_007715015.1,XP_007700909.1,KKY18085.1,XP_001798339.1,KNG46221.1,EMD93137.1,XP_007582998.1,EKG16305.1,XP_003841433.1	KOG1238	IPR000172,IPR012132,IPR007867	GO:0006066,GO:0008812,GO:0050660,GO:0055114	K00108
TR140906_c0_g1
TR140931_c0_g1	Hydroxyacylglutathione hydrolase, mitochondrial	Q6P963,Q16775,Q4R6C1,Q5ZI23,Q3B7M2,B4F6K2,Q99KB8,O35952,Q28333,Q5ZLY2,O24496,Q26547,Q9DB32,Q5N5S6,Q31ND6,Q2JPX4,B7KEB4,Q8LDW8,Q54MR1,Q2JVC3	XP_001945653.2,XP_008187893.1,XP_003247804.1,BAH71094.1,XP_002130731.1,XP_972438.1,XP_004932543.1,XP_012276116.1,XP_012276114.1,XP_008328136.1,XP_008328137.1,XP_011553607.1,XP_006568362.1,XP_012673698.1,XP_013199925.1,XP_001353016.2,XP_011205732.1,XP_011205731.1,XP_004522027.1,XP_006611213.1	KOG0813,KOG0814	IPR001279,IPR017782	GO:0004416,GO:0004725,GO:0006750,GO:0008270,GO:0019243,GO:0035335	K01069
TR140974_c0_g1	U6 snRNA-associated Sm-like protein LSm5	Q5R628,P62322,Q9Y4Y9,Q2HJH0,Q9FKB0,Q55EX5,O42978,P40089,P62311,P62310,Q32PE9	XP_001951255.1,XP_002432410.1,KDR16953.1,XP_008479084.1,XP_011163578.1,XP_003708516.2,XP_011258435.1,XP_011315283.1,XP_011702622.1,XP_011315284.1,XP_001120607.1,XP_012272724.1,XP_011328907.1,XP_011148314.1,XP_012266051.1,XP_011052095.1,XP_008556730.1,XP_001863736.1,XP_011495837.1,XP_006000210.1	KOG1775,KOG1774,KOG3460,KOG3293	IPR001163,IPR010920		K12624
TR140980_c0_g1	NADH-ubiquinone oxidoreductase chain 6	P03925,P03926,O79438,Q8LX23,O78757,O79882,Q9ZZY0,Q94VK5,P03924,Q71PB7,P92486,Q1HK79,Q9ZZ56,Q5ULB0,P38603,P48657,Q9TA18,Q7Y8D2,Q00543,Q953I3	CRH43537.1,CRH47646.1,CRH42929.1,CRH45369.1,CRH53676.1,AAX30115.1,WP_050307168.1,AHI52107.1,YP_009092280.1,YP_220574.1,AHG32121.1,AGK29632.1,YP_002791053.1,NP_904339.1,AGK29658.1,AHG32160.1,YP_009112419.1,YP_001876480.1,AGK29645.1,AFX73673.1		IPR001457	GO:0005739,GO:0008137,GO:0016021,GO:0055114
TR141020_c0_g1	Protein phosphatase PTC7 homolog fig	Q5U3N5,Q8NI37,Q6GR25,Q6NVE9,B3MTI8,B4JYN1,B4NBL6,B4K616,B4M5T5,B3P5D3,Q29AP0,B4HZE7,B4R089,B4PPK3,Q9VAH4,B4G653,Q9SUK9,Q9LVQ8,Q09189,O64730	NP_001156048.1,XP_624085.1,XP_003701145.1,XP_012244562.1,XP_012172907.1,XP_012256135.1,XP_008548805.1,XP_011257375.1,XP_012219520.1,XP_011137619.1,XP_012272584.1,XP_012534846.1,XP_011163442.1,XP_011065419.1,XP_011697455.1,XP_011640697.1,XP_011348795.1,XP_012244563.1,XP_011875454.1,BAN20769.1	KOG1379	IPR001932	GO:0003824,GO:0008152
TR141029_c0_g1	Protein kinase G11A	A2YBX5,Q0DCT8,Q39183,Q9SUA3,P15792,Q05999,Q9FG74,Q9LFA2,Q1PFB9,Q9LTW5,F4I4F2,Q64FQ2,Q2QM77,O64682,Q94E49,Q9LUL2,P93025,Q09831,Q9SYB9,Q9ST27	XP_010942581.1,XP_008797752.1,XP_008783022.1,XP_010942863.1,XP_010929042.1,XP_008802695.1,XP_009396293.1,XP_009387487.1,XP_009401494.1,XP_009395513.1,XP_011658109.1,XP_008218405.1,XP_007208313.1,XP_008440970.1,XP_011461867.1,XP_010092339.1,XP_011095569.1,XP_002530422.1,XP_007020448.1,XP_007026392.1	KOG0610	IPR000719,IPR011009	GO:0004674,GO:0005524,GO:0006468	K08286
TR141056_c0_g1	Uncharacterized protein C6orf106 homolog	Q3TT38,Q9H6K1,Q5F3N9,Q5BL31,Q5RC94,Q14596	XP_001946840.1,NP_001280377.1,BAH71267.1,XP_002424246.1,KDR22499.1,AGM32589.1,EFX78343.1,EFX78336.1,XP_012265109.1,XP_008480166.1,KFM74708.1,XP_008551825.1,XP_012279704.1,XP_011308715.1,XP_005084939.1,XP_005318843.1,XP_002816828.1,XP_008771021.1,XP_008150224.1,XP_006104774.1	KOG4351	IPR009060	GO:0005779,GO:0006625,GO:0008022,GO:0008270	K17987
TR1410_c0_g1	Transcriptional adapter 2	Q8VY05,Q9XI07,O14470,Q75LL6,P43609,Q84JG2,O13788,Q54J55,Q9SFD5,Q9ATB4,Q6NRB5,Q59WH0,Q8I8V0,Q02336,Q503N9,Q9P7J7	EPS63375.1,XP_008790351.1,XP_011088374.1,XP_010936291.1,XP_012837035.1,XP_009394308.1,ERN17502.1,KNA19074.1,XP_009411139.1,KNA19073.1,XP_011627678.1,XP_010254885.1,XP_010254884.1,XP_010690904.1,XP_009589593.1,XP_012480315.1,KHG17477.1,XP_009760996.1,CDO97064.1,KHN25365.1	KOG1279,KOG0457	IPR009057,IPR017884,IPR000433,IPR001005	GO:0003677,GO:0003682,GO:0005634,GO:0008270	K11649
TR141128_c0_g1	ABSCISIC ACID-INSENSITIVE 5-like protein 2	Q9LES3,Q9C5Q2,Q9M7Q5,Q9M7Q2,Q9M7Q4,Q8RYD6,Q9M7Q3,Q9FMM7,Q6ZDF3,Q9SJN0	XP_008792462.1,XP_008807330.1,XP_010931491.1,XP_010922938.1,XP_009386735.1,XP_009383874.1,BAK05116.1,EMS57291.1,DAA57157.1,CDM84683.1,XP_008673328.1,NP_001183222.1,AIB05108.1,XP_004970325.1,EMT09034.1,EMT17350.1,XP_002439989.1,XP_003564457.1,BAJ88107.1,BAB90392.1				K14432
TR141171_c0_g1
TR141229_c0_g1			XP_008181009.1,XP_008181011.1,XP_008181013.1,XP_008181012.1			GO:0003676,GO:0004814,GO:0005524,GO:0006420
TR141247_c0_g1	Transforming growth factor-beta receptor-associated protein 1	Q96JC1,Q8R5L3,Q8WUH2,Q3UR70,A7MB11,O13955,A4IG72,Q07468	XP_012150607.1,XP_011632369.1,XP_012264302.1,XP_012531879.1,XP_006618825.1,XP_006618826.1,XP_003690210.1,XP_392710.3,XP_012223795.1,XP_006567461.1,XP_011301039.1,XP_012056749.1,XP_011145192.1,XP_011346636.1,XP_011062691.1,XP_011263742.1,XP_011882729.1,XP_011145193.1,XP_011695638.1,XP_001942730.1	KOG2063	IPR000547,IPR019452,IPR019453	GO:0005083,GO:0006886,GO:0016192,GO:0050790
TR141251_c0_g1	Synaptotagmin-like protein 4	Q96C24,Q8TDW5,Q8VHQ7,Q80T23,Q9R0Q1,Q812E4,Q99N50,Q9HCH5,Q8IYJ3,A6QP06,Q99N80,Q99N48,Q4VX76,Q14184,P70610,P70169,P47708,P47709,P40748,Q9BQG1	XP_001947972.2,KDR16432.1,EEZ98554.1,ENN77008.1,XP_008480027.1,XP_975183.2,XP_008201199.1,XP_001656631.1,EFN84385.1,XP_008203161.1,EFZ18124.1,XP_011503250.1,XP_008554380.1,KMQ91786.1,XP_012284056.1,XP_012284057.1,XP_011307516.1,XP_012265813.1,XP_012265889.1,XP_006613624.1	KOG1028,KOG1012,KOG0696,KOG2060,KOG1013,KOG0905,KOG1328,KOG1030,KOG2059	IPR000008,IPR001565	GO:0005215,GO:0005515,GO:0006810,GO:0008021,GO:0016020,GO:0046872
TR141291_c0_g1	Calycin				IPR012674
TR141353_c0_g1	Gastric triacylglycerol lipase	Q71DJ5,P04634,Q4R4S5,Q9CPP7,P38571,Q5VXJ0,Q67ZU1,P07098,Q5VYY2,Q8K2A6,P80035,Q9Z0M5,Q3U4B4,Q29458,J3SDX8,Q8BM14,Q64194,Q5VXI9	XP_008799554.1,XP_008799544.1,XP_010943219.1,XP_008806069.1,XP_008806067.1,XP_010928392.1,XP_008806068.1,XP_009396340.1,NP_001062552.2,EEC84064.1,EEE69171.1,BAD36693.1,XP_003576725.1,XP_004956275.1,XP_008651115.1,XP_006660408.1,XP_002459880.1,DAA60660.1,XP_011625216.1,XP_006849308.1	KOG2624	IPR029058,IPR006693	GO:0004806,GO:0005615,GO:0016023,GO:0016042	K01052
TR141428_c0_g1	Serine/threonine-protein kinase PRP4 homolog	Q09690,Q54BC9,Q08DZ2,Q61136,Q5RKH1,Q5R814,Q13523,Q76NV1,Q9NR20,P49657,Q9Y463,Q9Z188,Q8BI55,Q9P6P3,P14680,Q10156,Q0IJ08,Q8WQL7,Q63470,Q61214	XP_007210422.1,XP_008787884.1,XP_008787883.1,XP_008787885.1,XP_008798112.1,XP_010276298.1,XP_010276299.1,XP_010939962.1,XP_008789221.1,XP_008789217.1,XP_010932500.1,XP_008240391.1,KDO42417.1,XP_010936833.1,XP_010936836.1,XP_010936835.1,XP_010939964.1,XP_006466105.1,XP_006441373.1,XP_009341776.1	KOG0667,KOG0670,KOG0671,KOG1290	IPR011009,IPR000719	GO:0004674,GO:0005524,GO:0006468
TR141428_c0_g2	Serine/threonine-protein kinase PRP4 homolog	Q09690,Q54BC9,Q08DZ2,Q61136,Q13523,Q5R814,Q5RKH1,Q76NV1,Q9NR20,P49657,Q9Y463,Q9Z188,Q8BI55,Q9P6P3,P14680,Q10156,Q8WQL7,Q0IJ08,Q63470,Q13627	XP_008798112.1,XP_010276299.1,XP_010276298.1,XP_010939962.1,XP_008789221.1,XP_008789217.1,XP_010932500.1,XP_008787885.1,XP_008787884.1,XP_008787883.1,XP_007210422.1,XP_010936836.1,XP_010936833.1,XP_010936835.1,XP_008240391.1,KDO42417.1,XP_010939964.1,XP_010245095.1,XP_010245018.1,XP_006466105.1	KOG0667,KOG0670,KOG0671,KOG1290	IPR000719,IPR011009	GO:0004674,GO:0005524,GO:0006468
TR14145_c0_g2	Zinc finger protein ZAT3	O65499,Q9SIJ0,Q9SHD0,Q96289,Q9SSW2,Q681X4,Q9M202,Q39092,O22533,Q9SSW1,Q42430	XP_008787061.1,XP_010934138.1,XP_008796146.1,XP_010919569.1,XP_009385228.1,XP_009402052.1,XP_009412857.1,XP_010258926.1,XP_010264307.1,XP_002278612.1,XP_007052174.1,XP_002511650.1,XP_006445329.1,XP_007219076.1,XP_012447962.1,XP_007134731.1,XP_008232569.1,XP_004308477.1,XP_008344613.1,XP_002301263.1	KOG1721	IPR007087,IPR015880	GO:0046872
TR141467_c0_g1	RNA-dependent RNA polymerase 1	Q8LHH9,Q9SG02,Q0DXS3,Q9LQV2,O82504,Q7XM31,O14227,O82188,O82189,O82190,Q5QMN4	XP_008778879.1,XP_010921974.1,XP_009389500.1,NP_001142097.1,KMZ66458.1,XP_010232159.1,XP_006645957.1,Q8LHH9.1,XP_003561343.1,XP_004291459.2,XP_010254390.1,XP_011459183.1,CDM86506.1,XP_012076580.1,XP_010101266.1,XP_004968861.1,XP_011026450.1,CBI21038.3,XP_006483358.1,XP_010048973.1	KOG0988	IPR007855	GO:0000166,GO:0001172,GO:0003723,GO:0003887,GO:0003968,GO:0005634,GO:0005739,GO:0009616,GO:0010267,GO:0010492,GO:0048366,GO:0048440,GO:0048544,GO:0071897	K11699
TR14150_c0_g1	Formin-like protein 6	Q6ZCX3,Q9LVN1,Q9SK28,Q9C6S1,Q6K8Z4,Q7G6K7	XP_010942102.1,XP_008799650.1,XP_008802358.1,XP_010912151.1,XP_008802357.1,XP_010912149.1,XP_009418132.1,XP_009390557.1,XP_011654230.1,XP_004145586.2,XP_010648823.1,CBI21133.3,XP_010645381.1,CAN68629.1,CBI40940.3,XP_010645380.1,XP_008220680.1,XP_008453079.1,XP_009392158.1,XP_002324543.2		IPR017987
TR141557_c0_g1			XP_008802816.1,XP_008802815.1,XP_008802814.1,XP_008802813.1,XP_010919584.1,XP_008796099.1,XP_008796100.1,XP_010933666.1,XP_009382425.1,XP_009382426.1,XP_010662444.1,XP_010258904.1,XP_010258903.1,XP_010258902.1,XP_010258901.1,CBI24630.3,XP_010258906.1,XP_004983679.1,XP_004983680.1,XP_010258905.1	KOG1831			K12604
TR14156_c0_g1	Solute carrier family 12 member 9	Q0VGW6,A2BFP5,Q99MR3,Q66HR0,Q9BXP2,P38329,O60146,P55011,P55012,P59158,P55018,P55017,P55013,Q7YRU6,Q9JIS8,Q5RK27,Q9UHW9,Q9WVL3,Q9Y666,Q924N4	XP_003246518.1,XP_011494661.1,XP_012152480.1,XP_012289168.1,XP_012289166.1,XP_012152479.1,XP_003708282.2,KDR23883.1,XP_005192210.1,XP_006616652.1,XP_003697837.1,XP_395129.4,XP_004521821.1,XP_011347372.1,XP_011155686.1,XP_003393391.1,XP_013114169.1,XP_003486036.1,XP_012532942.1,XP_002014824.1	KOG2082,KOG2083,KOG1288	IPR018491,IPR004841	GO:0005215,GO:0006811,GO:0008270,GO:0016020,GO:0055085
TR141633_c0_g1			XP_008813439.1,XP_012069341.1,KEH16094.1,CAN75019.1,XP_003636085.1,XP_003622429.1,XP_004500436.1,CAN77057.1,XP_008777592.1,XP_004500175.1,XP_004516849.1,XP_004509670.1,XP_003620286.1,KEH17462.1,XP_012575137.1,XP_003605709.1,XP_004500437.1,KEH21475.1,CAN81368.1,XP_012570890.1
TR141639_c0_g1	Endoglucanase 1	O81416,Q9SRX3,Q8LQ92,P05522,Q93YQ7,O49296,Q9CAC1,Q7XTH4,Q9C9H5,Q8S8Q4,Q6Z2J3,Q8GY58,Q2V4L8,Q9SVJ4,P22503,Q652F9,Q6Z715,Q5NAT8,Q9SZ90,Q6Z5P2	XP_008795767.1,XP_008795766.1,XP_010921617.1,XP_010921616.1,XP_010269597.1,ABC70312.1,XP_004495939.1,ABC70311.1,XP_002271736.1,XP_008235122.1,XP_010259480.1,XP_007199651.1,XP_009144579.1,CDX97262.1,XP_012082812.1,XP_009382522.1,XP_010522801.1,XP_004290812.1,CDP06810.1,XP_010556725.1		IPR012341,IPR001701,IPR008928	GO:0008810,GO:0030245
TR141668_c0_g1			XP_008809756.1,XP_010915392.1,XP_010915397.1,XP_009387624.1,XP_004253106.1,XP_006342516.1,XP_008338453.1,XP_010648280.1,XP_008220116.1,XP_007222301.1,XP_006408872.1,XP_004514631.2,XP_012575442.1,XP_004514632.1,XP_012575441.1,XP_002324209.1,XP_012575440.1,XP_004514630.1,XP_012570656.1,EEC79545.1			GO:0008233,GO:0043170,GO:0044238	K11793
TR141724_c0_g1	Protein SET	Q01105,Q9EQU5,Q63945,P78920,P53997,P0DME0,Q9HGN2,Q9CA59,Q8LC68,B8AEC1,Q69JW2,Q9R1M3,Q7X7C9,A2XU85,P0CW01,P0CV99,A6NKD2,P0CV98,Q01534,P0CW00	EST08632.1,XP_007879998.1,CCF49225.1,CBQ69718.1,XP_012191938.1,ETS60570.1,GAC77468.1,XP_011391634.1,GAK66666.1,CDS00090.1,XP_013240896.1,CDI55794.1,XP_001730899.1,EUC63043.1,EGU12236.1,KIL70977.1,XP_007336484.1,XP_001873627.1,KDN35125.1,EMS21502.1	KOG1508,KOG1507	IPR002164	GO:0005634,GO:0006334	K11290
TR141812_c0_g1	40S ribosomal protein S5	Q7RVI1,P51427,P46782,Q5E988,Q9ZUT9,O65731,P97461,P24050,Q24186,P49041,Q08364,Q9VFE4,P26783,O14277,Q9P3T6,O24111,Q54MA6,O15587,Q9YAU8,Q8TXJ3	XP_007878990.1,XP_013241748.1,EST06522.1,CBQ68003.1,XP_011386690.1,CCF48162.1,CCU98906.1,ETS63834.1,XP_001729374.1,GAC73831.1,KDR75767.1,XP_007266941.1,XP_007317732.1,KDQ10125.1,XP_007843656.1,KIO14084.1,KIJ68012.1,XP_001830271.1,KIY50132.1,KDQ57748.1	KOG3291	IPR005716,IPR000235,IPR023798,IPR020606	GO:0003723,GO:0003735,GO:0006412,GO:0015935	K02989
TR14209_c0_g1
TR142246_c0_g1			XP_003243890.1,BAH72631.1
TR142276_c0_g1	Proteasome maturation protein	Q5R9L9,Q9Y244,Q3SZV5,Q9CQT5	NP_001155781.1,XP_012279611.1,XP_008205142.1,XP_623807.3,XP_006610423.1,XP_003690698.1,XP_012245589.1,XP_011500874.1,XP_011698327.1,XP_003706578.1,XP_011698326.1,XP_003394876.1,XP_011060102.1,XP_012534873.1,XP_012064044.1,BAN21198.1,XP_012264998.1,XP_003743480.1,XP_011174852.1,XP_012229127.1	KOG3061	IPR008012
TR142277_c0_g1	NAC domain-containing protein 77	Q5CD17	XP_008810517.1,XP_008810507.1,XP_010935925.1,XP_010905801.1,XP_009385696.1,XP_009406045.1,XP_010906799.1,XP_008802147.1,XP_008789571.1,ABU40778.1,XP_008785238.1,XP_009407183.1,XP_009401939.1,XP_010246799.1,XP_010934316.1,XP_009413727.1,XP_009382004.1,XP_009414009.1,XP_010262496.1,XP_009387368.1		IPR003441	GO:0003677,GO:0006355
TR1422_c0_g1	Ras GTPase-activating protein 3	Q8T498,Q9UJF2,Q6P730,Q3UHC7,Q5VWQ8,Q9QUH6,F6SEU4,Q96PV0,Q8MLZ5,Q8C2K5,Q86YV0,A6QQ91,Q54Y08,Q14644,P50904,Q28013,Q9QYJ2,P20936,Q60790,Q9Z268	EGI71108.1,XP_012270944.1,EFN69695.1,XP_011254304.1,XP_011329986.1,XP_011329985.1,XP_011329984.1,EZA59808.1,XP_011872672.1,EFN88802.1,XP_011150993.1,XP_011872666.1,XP_012215754.1,XP_012215753.1,XP_012215756.1,XP_012215755.1,XP_002427120.1,KDR07853.1,XP_001945701.2,XP_008181324.1	KOG3508,KOG2059,KOG1826	IPR001936,IPR023152,IPR008936	GO:0005096,GO:0005509,GO:0005622,GO:0016462,GO:0043547,GO:0051056
TR142386_c0_g1	Coiled-coil-helix-coiled-coil-helix domain-containing protein 2	Q9D1L0,Q9Y6H1,Q5T1J5,Q8WYQ3,Q09254,Q03667,Q10307	EDL19493.1,NP_077128.2,EDL05479.1,XP_485502.1,XP_003689232.1,XP_005887011.1,XP_004380910.1,NP_001015019.1,XP_003750791.1,BAC25301.1,NP_898911.2,XP_012495743.1,XP_002713348.1,XP_005344603.1,NP_001099394.1,XP_006148151.1,XP_012663309.1,XP_001499624.1,XP_006148152.1,XP_006971423.1	KOG4090		GO:0003676,GO:0005739,GO:0046983
TR14244_c0_g1			XP_008803189.1,XP_010942904.1,XP_008803192.1,XP_009415556.1,XP_009415557.1,XP_009415559.1,XP_009415558.1,XP_010236010.1			GO:0003824,GO:0044237,GO:0055029
TR14246_c0_g2			XP_003243790.1,KDR19976.1,XP_008479123.1,XP_012251162.1,EFN65859.1,XP_012235275.1,XP_012533290.1,KMQ92936.1,XP_011260115.1,XP_011699162.1,XP_011066869.1,XP_012059563.1,XP_011306751.1,XP_008192841.1,XP_008543129.1,XP_011330327.1,XP_011174001.1,XP_003705129.1,XP_011869071.1,XP_012288437.1			GO:0003676
TR1424_c0_g1			XP_008780839.1,XP_010924456.1,XP_010924462.1,XP_010924463.1,XP_010924461.1,XP_010924458.1,XP_010924460.1,XP_010924457.1,XP_002441433.1,XP_009415733.1,XP_006654697.1,EAY98805.1,NP_001056138.1,ACG42833.1,XP_004961408.1,XP_010233152.1,XP_008673940.1,KNA19144.1,EMT09939.1,XP_008438713.1			GO:0005739
TR142529_c0_g1
TR142564_c0_g1	Glutamine synthetase cytosolic isozyme	P51119,P51118,Q42899,P14656,P32289,Q43785,O04867,P04078,P04770,P00965,O82560,P04771,Q56WN1,P24099,Q9FMD9,P52783,P23712,P07694,Q43066,P38561	XP_008803403.1,XP_010935533.1,XP_010940335.1,XP_008775534.1,XP_012065801.1,XP_010909363.1,XP_010250142.1,KHG29839.1,XP_007043312.1,AIK03054.1,XP_008812466.1,XP_006844043.1,XP_007036933.1,XP_012487952.1,ABW89460.1,ABW89464.1,XP_012459580.1,AIR07817.1,NP_001268054.1,CBI33470.3	KOG0683	IPR008146,IPR014746,IPR027303	GO:0004356,GO:0005524,GO:0005737,GO:0006542	K01915
TR142659_c0_g1	Carboxymethylenebutenolidase homolog	Q5XH09,Q8R1G2,Q6P7K0	XP_008808248.1,XP_010905246.1,XP_009417960.1,XP_004962159.1,XP_010695307.1,EAY97963.1,AAU10802.1,XP_002439762.1,XP_012836652.1,NP_001055474.1,XP_006654368.1,XP_004247494.1,BAJ98176.1,EMT26819.1,XP_003568483.1,AFW77924.1,XP_006358424.1,XP_006654369.1,XP_009599216.1,NP_001148765.1	KOG3043	IPR029058,IPR002925	GO:0008152,GO:0016787
TR142669_c0_g1	3-ketoacyl-CoA thiolase, peroxisomal	Q05493,P07871,P21775,Q8VCH0,Q921H8,P09110,P33291,P27796,P33290,Q56WD9,Q8LF48,Q570C8,O32177,Q8SVA6,P45369,Q9I2A8,Q5HIU0,Q8CQN7,Q5HS07,Q2G124	XP_009267949.1,XP_006955790.1,EMS23384.1,CED82454.1,XP_007000547.1,KIJ47990.1,KDQ18816.1,BAK06976.1,CCV00281.1,CDI53585.1,CCF52956.1,EST05471.1,CDR99140.1,XP_011389083.1,XP_001729475.1,ETS64717.1,CBQ73110.1,GAC71732.1,XP_013241401.1,XP_007879580.1	KOG1390,KOG1389,KOG1392,KOG1391,KOG1406	IPR016039,IPR020615,IPR020610,IPR020617,IPR020616,IPR002155,IPR020613	GO:0008152,GO:0016747	K07513
TR142734_c0_g1	Protein of unknown function DUF639		XP_010926033.1,XP_010926032.1,XP_008807106.1,XP_008807102.1,XP_010916389.1,XP_010916388.1,XP_008797816.1,XP_010926034.1,XP_008807105.1,XP_009409198.1,XP_003572827.1,XP_009390224.1,KJB34335.1,KDO57467.1,XP_006440988.1,XP_006485800.1,XP_006485799.1,XP_007036543.1,XP_012484286.1,XP_004300518.1		IPR006927
TR142782_c0_g1	Kinesin-like protein KIF20A	Q02241,E9Q5G3,Q29RT6,O95235,P97329,Q96Q89,Q80WE4,P53086,Q9V877,Q9LDN0,Q8L7Y8,P48467,Q02224,Q86Z98,Q86VH2,Q86ZC1,Q498L9,Q6S000,Q91785,Q6S002	XP_001942773.2,XP_006616770.1,XP_012342948.1,XP_011880524.1,XP_006563065.1,XP_001983510.1,XP_006616769.1,XP_003708354.1,XP_003694361.1,KMQ94346.1,XP_624886.3,XP_011505660.1,XP_001868064.1,XP_008550841.1,XP_001601945.2,XP_012244233.1,XP_003485167.1,XP_012171675.1,XP_011635511.1,XP_012273994.1	KOG0242,KOG0239,KOG4280,KOG0244,KOG0246,KOG0243,KOG0240,KOG0245,KOG0247,KOG0241	IPR001752,IPR027417,IPR027640,IPR019821	GO:0003777,GO:0005524,GO:0005871,GO:0005874,GO:0006810,GO:0007018,GO:0008017,GO:0008152,GO:0016021	K10400
TR142915_c0_g1	Exportin-5	Q924C1,Q9HAV4,Q54PQ8	XP_003241026.1,XP_011697743.1,XP_011636847.1,XP_011163732.1,XP_003698453.1,XP_011347941.1,XP_011872782.1,XP_396789.2,XP_012523465.1,XP_006619843.1,XP_012063881.1,XP_011872783.1,XP_012279678.1,XP_003702464.1,XP_011135592.1,XP_011264040.1,XP_011062237.1,XP_011062244.1,XP_003398965.1,XP_012231624.1	KOG2020		GO:0046854,GO:0048015
TR14294_c0_g1	26S proteasome non-ATPase regulatory subunit 4 homolog	P55034	XP_008780998.1,XP_010933326.1,XP_010933325.1,XP_008788419.1,XP_010920149.1,XP_009382036.1,XP_008788417.1,XP_009397994.1,KHG14506.1,KJB17628.1,XP_010935087.1,XP_002533858.1,XP_010266804.1,KJB17629.1,XP_012081751.1,XP_012469318.1,XP_012469316.1,XP_007202064.1,XP_009389177.1,XP_004146147.1	KOG2884		GO:0006511,GO:0008540	K03029
TR143092_c0_g1	Heat shock factor protein HSF8	Q0DBL6,Q6EUG4,Q9LV52,Q6VBA4,Q942D6,P41153,Q40152,Q6VBB2	XP_010915439.1,XP_008795220.1,XP_008794137.1,XP_009397457.1,AHZ44776.1,EMS53503.1,XP_009381200.1,BAK01600.1,XP_004965592.1,XP_003563770.1,NP_001152657.1,ACF86810.1,AFT82697.1,NP_001266312.1,BAD53671.1,BAJ94813.1,BAK00205.1,Q0DBL6.1,EEC80799.1,XP_002438552.1	KOG0627	IPR027725,IPR027709	GO:0003677,GO:0003700,GO:0005634,GO:0009408	K09419
TR143131_c0_g1	Phosphoenolpyruvate carboxylase	P16097,P29195,P51063,P29196,P29194,P51059,Q9FV65,Q9FV66,P51061,Q84VW9,Q02735,P29193,Q02909,P27154,P30694,Q9AU12,P10490,Q01647,P51062,Q5GM68	CAB81955.1,AGS12489.1,AET22411.1,ABA00148.1,XP_007021728.1,XP_007021730.1,KJB27013.1,XP_007048690.1,KDP32538.1,XP_012457351.1,XP_012078590.1,KJB82054.1,KHG02548.1,ABY87944.1,XP_008781416.1,XP_007048691.1,XP_010915515.1,XP_012483343.1,KHG25331.1,KHG25857.1		IPR021135,IPR015813	GO:0006099,GO:0008964,GO:0015977	K01595
TR143215_c0_g1	Cytochrome P450 94C1	Q9ZUX1,Q9SMP5,O81117,P98188,Q9FMV7,Q9FMY1,Q50EK3,O80823,O23066,Q9CAD6,Q9C788,P85191,Q9LMM1,P48422,Q9FVS9,Q9Y758,Q9EP75,P30608,Q3MID2,Q12581	XP_010932013.1,XP_010912256.1,XP_010907146.1,XP_008790927.1,XP_008784226.1,XP_009403729.1,XP_009401100.1,XP_009414947.1,XP_009411963.1,KJB55646.1,XP_012448343.1,XP_008776666.1,XP_008801229.1,XP_010271731.1,AED99869.1,XP_007015870.1,XP_009393377.1,CDP06950.1,XP_002529058.1,XP_006424280.1	KOG0157,KOG0156,KOG0158,KOG0159,KOG0684	IPR001128,IPR002401	GO:0005506,GO:0020037,GO:0055114,GO:0070330
TR143255_c0_g1	Putative lipid-transfer protein DIR1	Q8W453,Q38737,O24356	XP_008775676.1,XP_010908873.1,XP_010258605.1,XP_009782537.1,AEB33949.1,XP_011623684.1,XP_010241751.1,ERN06745.1,XP_009604201.1,XP_004229235.1,XP_006343129.1,XP_010318493.1,XP_007200118.1,XP_008235902.1,XP_010069597.1,XP_009790835.1,XP_012066259.1,AEB33951.1,XP_009595290.1,XP_002527254.1		IPR016140
TR143259_c0_g1	Serine/threonine-protein phosphatase 5	Q84K11,Q84XU2,P53042,Q60676,P53041	XP_009403500.1,AHL58683.1,XP_010323607.1,Q84K11.1,NP_001234232.1,XP_006348935.1,XP_011082952.1,AEM45799.1,XP_006348936.1,EMT21243.1,XP_010656954.1,XP_002280111.3,CDM82128.1,BAJ93082.1,XP_002520400.1,XP_007048807.1,XP_003565212.1,XP_010525284.1,XP_010525309.1,XP_009766210.1	KOG0376	IPR011236,IPR029052	GO:0004722,GO:0005829,GO:0006470,GO:0006913,GO:0009506,GO:0010017,GO:0010019,GO:0016607,GO:0030176,GO:0031965,GO:0046872,GO:0046906,GO:1902325	K04460
TR143310_c0_g1	E3 ubiquitin-protein ligase MARCH2	Q9DBD2,Q28IK8,Q5T0T0,Q5XH39,Q0VD59,Q8TCQ1,Q6NZQ8,Q9P0N8,O60103,Q5PQ35,Q28EX7,Q5I0I2,Q99M02,Q0IH10,Q68FA7,Q1LVZ2,Q9P2E8,Q8BRX9,Q86UD3,A0JN69	XP_001944941.1,XP_008487546.1,KDR11189.1,XP_002432798.1,KFM79618.1,XP_012261972.1,ADO28040.1,NP_001187349.1,XP_002408830.1,XP_004551801.1,XP_013056453.1,XP_010868314.1,XP_011634192.1,XP_012261967.1,XP_010743109.1,XP_008320121.1,XP_011066632.1,XP_007566251.1,XP_008558447.1,XP_005066154.1	KOG1609	IPR013083,IPR011016	GO:0008152,GO:0008270,GO:0016874	K10661
TR14333_c0_g1	Myb-related protein 308	P81393,Q9S9K9,Q38851,O49608,Q9SZP1,P81395,P20025,P20026,Q38850,Q8GWP0,Q9SPG5,Q50EX6,O49782,Q9SPG2,Q9FLR1,Q9C9C8,P80073,P81394,Q8LPH6,O64399	XP_008799190.1,XP_008783376.1,XP_010910804.1,AAS19480.1,XP_010930777.1,XP_010912520.1,AAS19475.1,AIU39031.1,AAS19479.1,XP_008807672.1,XP_009393441.1,AAS19477.1,XP_009403695.1,XP_009420186.1,XP_009402646.1,XP_008781556.1,XP_002456719.1,XP_009414620.1,CAA50221.1,BAJ99931.1	KOG0048	IPR017930,IPR009057,IPR001005	GO:0003677	K09422
TR143358_c0_g1	Chaperone protein DnaJ	Q8A8C4,Q7MU00,B2RLI9,Q64VI6,Q5LED3,A6LBD8,Q8A8C3,Q3YT99,B0VA24,A3MA88,B0VQ00,B2I2G6,B7I2B2,B7GV08,Q6F6R1,Q182E7,A0LJ41,Q64VI7,Q5LED4,Q2GI75	WP_015360492.1,AID37385.1,WP_038436310.1,WP_012841075.1,WP_002665577.1,WP_048498854.1,WP_013072538.1,WP_034890106.1,WP_031444668.1,WP_008867615.1,WP_015429700.1,WP_034261480.1,WP_021627998.1,WP_024567542.1,WP_008467996.1,WP_009091622.1,WP_013304923.1,WP_009745597.1,WP_029037999.1,WP_006989933.1	KOG0714,KOG0715,KOG0712,KOG0691,KOG0713,KOG0724,KOG0716,KOG0721,KOG0719,KOG0550,KOG0718,KOG0720,KOG0717,KOG0624,KOG3003,KOG0722,KOG0098,KOG1789	IPR000740,IPR009012,IPR013805,IPR001623	GO:0000774,GO:0005524,GO:0005737,GO:0006260,GO:0006457,GO:0008270,GO:0009408,GO:0031072,GO:0042803,GO:0050790,GO:0051082,GO:0051087	K09517
TR143407_c0_g1	G1/S-specific cyclin pas1	P87049,P38794	XP_007878171.1,CDS00410.1,XP_011392342.1,CBQ70956.1,GAK64156.1,XP_012192427.1,CDI56338.1,CCF51679.1,EST05763.1,GAC72345.1,ETS60748.1,ESA14383.1,EXX51689.1,EXX51687.1,EMS23726.1,XP_009266136.1,EXX51688.1,KDE08926.1,XP_007678125.1,KFH43573.1	KOG1674	IPR013922	GO:0000079,GO:0019901
TR14341_c0_g1	Protein LSM12 homolog	Q6PBA2,Q5ZML5,Q6NSN1,Q5RAT5,Q9D0R8,Q3MHD2,Q0VCF9,Q6GP89,Q6P833,Q9VYR0,Q9VT67,P38828	NP_001233030.1,XP_006563027.1,XP_011305293.1,XP_003702748.1,XP_392005.3,XP_008557973.1,XP_003400546.1,XP_011505965.1,XP_001607591.1,XP_003485011.1,XP_001652935.1,ETN58423.1,XP_001868919.1,XP_002427719.1,XP_012223263.1,XP_013193846.1,XP_011141045.1,NP_001299367.1,EHJ69389.1,XP_013138082.1	KOG4401	IPR019181
TR14342_c0_g1	Zinc finger MYND domain-containing protein 11	Q8R5C8,Q15326,Q9ULU4	XP_003247405.1,XP_008187263.1,KDR13890.1,XP_003706643.1,XP_012148383.1,XP_012536180.1,XP_012536183.1,XP_011060988.1,XP_011685995.1,EGI61465.1,XP_011685994.1,XP_011685996.1,XP_012173863.1,XP_008185943.1,XP_011155563.1,XP_011144969.1,KMQ96312.1,XP_011060987.1,XP_011250994.1,XP_011868999.1	KOG3612	IPR002893	GO:0003677,GO:0008270
TR143796_c0_g1
TR14380_c0_g1
TR143921_c0_g1			EMT28254.1,NP_001057173.1,XP_012700880.1,AFW76762.1,XP_002436729.1
TR143980_c0_g1
TR144134_c0_g1	Protein lin-37 homolog	Q9D8N6,Q1RMQ5,Q96GY3	NP_001155456.1,XP_003966126.1,CAG12063.1,XP_002740271.1,XP_009057906.1,NP_001187420.1,XP_012718108.1,XP_007430621.1,EFX81740.1,XP_006823494.1,ADO27907.1,XP_007430619.1,XP_003225014.1,XP_002127198.1,XP_004541620.1,XP_004541621.1,XP_005472564.1,XP_005361296.1,XP_003454459.1,XP_010883332.1		IPR028226	GO:0007049,GO:0017053
TR14419_c0_g1	Nuclear pore complex protein Nup88	Q8CEC0	XP_001949727.1,XP_011299578.1,XP_012167218.1,XP_001651986.1,KFB43705.1,XP_008424681.1,XP_003486209.1,XP_011506103.1,XP_007552395.1,XP_006796735.1,XP_001606983.2,XP_003459163.1,XP_005936852.1,XP_004560537.1,XP_003696191.1,XP_004594921.1,XP_001122083.2,XP_008295398.1,XP_010783387.1,XP_002929085.1		IPR019321
TR144375_c0_g1	40S ribosomal protein S24	O59865,O13784,P0CX32,P0CX31,Q8LC83,Q90YQ0,P14249,O42387,Q962Q6,Q9W6X9,Q9SS17,Q5RAQ8,Q56JU9,P62850,P62849,P62848,P62847,P02377,Q4R5H5,Q75K27	CCF52728.1,EST05661.1,XP_011389215.1,XP_007881573.1,CBQ72881.1,CDI53368.1,ETS64909.1,GAC71950.1,GAK64584.1,EMS21720.1,CEQ40975.1,XP_013241493.1,KDQ30781.1,KDE02374.1,XP_007415877.1,XP_003037283.1,KIM66176.1,KIK71011.1,XP_003662432.1,XP_001873200.1	KOG3424	IPR001976,IPR012677,IPR012678	GO:0000166,GO:0003735,GO:0005840,GO:0006412	K02974
TR14445_c0_g1			XP_010910198.1,XP_010910196.1,XP_008810131.1,XP_008810132.1,XP_008810135.1,XP_008810129.1,XP_010918721.1,XP_008794258.1,XP_010935792.1,CBI40392.3,XP_008810136.1,XP_008810139.1,XP_008810133.1,XP_011624872.1,XP_002275132.2,XP_010275642.1,XP_006827567.2,ERM94983.1,XP_010275644.1,XP_009384045.1	KOG1347
TR14445_c0_g2			XP_010910198.1,XP_010910196.1,XP_008810132.1,XP_008810131.1,XP_008810135.1,XP_008810129.1,XP_010918721.1,XP_008794258.1,XP_010935792.1,XP_008810136.1,XP_008810139.1,CBI40392.3,XP_008810133.1,XP_011624872.1,XP_002275132.2,XP_010275642.1,ERM94983.1,XP_010275644.1,XP_006827567.2,XP_009384045.1	KOG1347
TR144639_c0_g1	Synaptic vesicle 2-related protein	Q940M4,Q1JP63,Q2XWK0,Q8BFT9,Q9Z2I7,Q5R5T8,Q8N4V2,P30638	XP_010927139.1,XP_010927137.1,XP_008796960.1,XP_008779848.1,XP_010928751.1,XP_010928752.1,XP_010928750.1,XP_002273636.1,CAN64534.1,XP_010240389.1,XP_009397383.1,XP_006652797.1,XP_010240388.1,EEE61651.1,XP_010278453.1,XP_009397373.1,CAH67747.1,EEC77965.1,XP_012704143.1,CAE03655.2	KOG0253	IPR020846	GO:0005524,GO:0005886,GO:0006612,GO:0006865,GO:0009693,GO:0009827,GO:0009860,GO:0009863,GO:0009867,GO:0010363,GO:0015706,GO:0016021,GO:0022857,GO:0030968,GO:0055085,GO:0090416,GO:0090417,GO:2001142,GO:2001143
TR14481_c0_g1	Serine/threonine-protein phosphatase 6 catalytic subunit	Q64620,Q9CQR6,O00743,Q27884,P36614,Q8LSN3,Q9U9A3,Q9LHE7,Q9SX52,A0CCD2,Q09496,A0C1E4,Q9Y0B7,A8XE00,Q6P861,Q6IP91,Q9XW79,A9JRC7,P11084,Q5R6K8	NP_001156317.1,XP_003402357.1,XP_003493784.1,XP_011872674.1,XP_011157561.1,XP_011636769.1,XP_011056820.1,XP_011697625.1,XP_011254309.1,XP_394400.1,XP_011150782.1,XP_011329973.1,KDR18025.1,XP_012274665.1,XP_012254206.1,XP_967314.1,AII16500.1,XP_008547731.1,XP_009645842.1,XP_010010167.1	KOG0374,KOG0371,KOG0372,KOG0375,KOG0376,KOG0373,KOG0377	IPR004843,IPR006186,IPR029052	GO:0004721,GO:0004767,GO:0006685,GO:0016311,GO:0016798	K15498
TR144869_c0_g1			EME47825.1,XP_003855573.1,KJX95792.1
TR145001_c0_g1	Protein of unknown function DUF668		XP_008811431.1,XP_008776003.1,XP_009382020.1,XP_009413772.1,KHN24409.1,XP_010276314.1,XP_002510903.1,AAO22675.1,XP_002864121.1,XP_010482503.1,CDX91602.1,XP_006587380.1,XP_009127281.1,XP_012090387.1,XP_010443531.1,NP_199980.1,XP_006401928.1,XP_010442670.1,KHN05042.1,KEH16122.1		IPR007700	GO:0005739
TR145025_c0_g1
TR145029_c0_g1	Alpha/beta hydrolase domain-containing protein 17C	Q96GS6,Q2HJ19,Q5XIJ5,Q99JW1,Q5ZJ01,Q6AY17,Q7M759,Q5VST6,Q6DEY3,Q6DD70,Q6DCC5,Q5ZJX1,Q6GL10,Q8VCV1,Q6PCB6,A5PKD9,Q7ZVZ7	XP_010929948.1,XP_010912928.1,XP_008777068.1,XP_008776512.1,XP_009415985.1,XP_009415078.1,XP_009392625.1,XP_010248727.1,XP_010250944.1,XP_004962596.1,NP_001066588.1,XP_002269274.1,XP_006663951.1,NP_001141247.1,XP_008799923.1,XP_007215565.1,CDP16626.1,XP_003578710.1,XP_004304683.1,XP_002526957.1	KOG1552	IPR029058,IPR029059
TR145029_c0_g2	Alpha/beta hydrolase domain-containing protein 17C	Q96GS6,Q5XIJ5,Q99JW1,Q2HJ19,Q5ZJ01,Q6AY17,Q7M759,Q5VST6,Q5ZJX1,Q8VCV1,Q6DD70,Q6PCB6,A5PKD9,Q7ZVZ7,Q6GL10,Q6DEY3,Q6DCC5	XP_010929948.1,XP_010912928.1,XP_008777068.1,XP_008776512.1,XP_009415985.1,XP_009415078.1,XP_009392625.1,XP_010248727.1,XP_004962596.1,XP_010250944.1,NP_001066588.1,XP_006663951.1,XP_008799923.1,XP_002269274.1,NP_001141247.1,XP_012483033.1,XP_003578710.1,XP_007215565.1,XP_008341360.1,XP_008348011.1	KOG1552	IPR029058
TR145128_c0_g1			BAG12778.1
TR145179_c0_g1			XP_009402106.1,XP_009383022.1,XP_010914860.1,XP_009413781.1,XP_010910071.1,XP_009393994.1,XP_008811651.1,XP_010245407.1
TR145274_c0_g1	Tat-linked quality control protein TatD	Q6P8M1,Q640V9,Q148G4,Q6P1N9,Q6GML7,Q9UUF1,P34220,B7XJI2,C4VAS3,Q8SW70,A4WFX9,Q9L6M2,D0Z9R0,E3G381,E8XYF5,P39408,B7LTZ5,Q0SZ31,B2VG45,D2TUZ4	NP_001232964.1,XP_008182997.1,BAN21135.1,XP_013162558.1,XP_008561202.1,XP_011310608.1,XP_011495906.1,XP_011641424.1,XP_013137081.1,XP_011253313.1,XP_012537538.1,XP_011691122.1,XP_011060328.1,XP_011869470.1,XP_003485759.1,XP_003397554.2,EFN70325.1,XP_011332444.1,XP_012218948.1,XP_003700022.1	KOG3020	IPR018228,IPR001130	GO:0000737,GO:0016888	K03424
TR1452_c0_g1	Mitochondrial intermediate peptidase	A6H611,Q99797,Q5RF14,Q01992,A8QB25,F4KDA5,Q6CHD6,A7TSL2,Q753X4,Q6FW88,P0CQ18,P0CQ19,A4RF25,Q10415,Q4PBS8,Q0TXL7,P0CQ20,P0CQ21,A6ZZI7,Q1E8M9	XP_011634197.1,XP_011875557.1,XP_011146250.1,XP_011146248.1,XP_011208845.1,ETN61629.1,XP_012543009.1,XP_011693892.1,XP_011063502.1,XP_011168245.1,XP_012235070.1,XP_308148.3,KDR24371.1,XP_011351408.1,XP_001870806.1,XP_001656860.1,EZA60986.1,KFB36577.1,XP_008181092.1,XP_001950913.1	KOG2090,KOG2089	IPR024077,IPR024080,IPR024079,IPR001567	GO:0004222,GO:0006508,GO:0046872,GO:0046983	K01410
TR145565_c0_g1
TR14556_c0_g1	60S ribosomal protein L18a	Q8WQI7,P41093,Q02543,Q3T003,P62718,P62717,Q7ZWJ4,Q90YU9,O57561,O44480,P0CX24,P0CX23,P0CT69,P0CT68,Q54MK8,P51418,Q8L7K0,Q943F3,Q9ATF5,Q9LUD4	NP_001119646.1,ABM55517.1,XP_011300735.1,XP_012277971.1,XP_003707868.1,XP_012537351.1,XP_008213453.1,XP_393322.1,XP_011494259.1,XP_011065620.1,XP_011349291.1,XP_012265946.1,XP_011265568.1,XP_011633071.1,XP_011156394.1,XP_011876829.1,XP_001607320.1,XP_012234710.1,XP_003393070.1,XP_011253777.1	KOG0829	IPR023573,IPR021138	GO:0003735,GO:0005840,GO:0006412	K02882
TR14570_c0_g2			XP_010929187.1,XP_009403057.1
TR145805_c0_g1	Btz domain		XP_010935932.1,XP_010937402.1,XP_008776943.1,XP_008808924.1,XP_008808951.1,XP_010925097.1,XP_010925098.1,XP_009407452.1,XP_009407455.1,XP_010254186.1,XP_010254184.1,XP_006343110.1,XP_010249834.1,XP_010249833.1,XP_010318560.1,KCW69587.1,XP_010062448.1,NP_001130337.1,XP_008654229.1,XP_008654235.1		IPR018545
TR145818_c0_g1			KJZ72702.1,EXL45966.1,EXM17124.1,EQL03969.1,ENH72790.1,EWZ49155.1,KID94855.1,KHN95662.1,EGU74788.1,KIL86428.1,XP_011317609.1,EMT64867.1,KLO98405.1,KLO86416.1,EYB34273.1,EWG50789.1,CCT61486.1,KJK80574.1,EXU97885.1,KFG86316.1
TR14596_c0_g1	28 kDa heat- and acid-stable phosphoprotein	Q62785,Q3UHX2,Q13442	XP_010924396.1,XP_010919135.1,XP_010919127.1,XP_008798283.1,AFK40724.1,XP_012074204.1,ERN14014.1,XP_011626285.1,EPS58463.1,XP_010260377.1,XP_004485852.1,XP_009793303.1,XP_009623400.1,XP_002277729.1,XP_004294138.1,XP_008386224.1,XP_009340473.1,XP_009336168.1,XP_009590093.1,XP_007148094.1	KOG3375	IPR019380
TR14599_c0_g1	Glycosyl transferase, family 14		XP_008813401.1,XP_010921995.1,XP_009411989.1,XP_009393513.1,XP_012088347.1,XP_010268807.1,XP_007043504.1,XP_010278355.1,XP_002517977.1,AFI41914.1,KDO43793.1,XP_006447365.1,XP_011100343.1,XP_012438154.1,AEG66933.1,XP_002319376.2,KHG07600.1,XP_011045463.1,XP_003633289.2,XP_010095819.1	KOG0799	IPR003406	GO:0008375,GO:0016020
TR14609_c0_g1			XP_008781380.1,XP_010914056.1
TR14626_c0_g1
TR146318_c0_g1	60S ribosomal protein L36a	Q9NB33,P48166,P90702,P61486,P61487,P61485,Q969Q0,P83883,P83884,P83882,P83881,D0VWQ4,Q3SZ59,Q5R9D2,P27075,P27074,O23290,Q96499,A9L948,Q55CW5	NP_001155403.1,XP_973623.1,XP_011157441.1,XP_011255518.1,CAJ17456.1,XP_012231887.1,ETN66160.1,XP_011344095.1,XP_001230917.2,XP_001648064.1,XP_011146466.1,XP_011055453.1,XP_394987.4,ENN79044.1,CAJ17452.1,XP_008556438.1,CAJ17457.1,Q9NB33.3,EZA51111.1,CAJ17454.1	KOG3464	IPR011332,IPR000552	GO:0003735,GO:0005840,GO:0006412	K02929
TR146379_c0_g1			XP_010930629.1,XP_008812139.1,XP_008812140.1,XP_008803658.1,XP_010923966.1,XP_009402862.1,XP_009398180.1,XP_009405628.1,XP_009405626.1,XP_009799946.1,XP_009799947.1,XP_009799945.1,XP_008385992.1,KCW70155.1,XP_010062987.1,XP_009378714.1,KHN38295.1,XP_003519565.1,XP_009607236.1,XP_009785269.1	KOG1673			K07976
TR146458_c0_g1	E3 ubiquitin-protein ligase UPL2	Q8H0T4,Q8GY23	XP_010905208.1,XP_008809942.1,XP_008794951.1,XP_008794949.1,XP_008794950.1,XP_010929754.1,XP_009379977.1,XP_009379978.1,XP_009404258.1,NP_001066671.2,ABA97973.2,EEC69178.1,EEE53127.1,XP_006663997.1,XP_003575554.1,XP_010254595.1,XP_010254597.1,XP_010254596.1,XP_010277573.1,XP_010277572.1	KOG0939		GO:0004842,GO:0005634,GO:0005737,GO:0042787	K10592
TR146463_c0_g1	60S ribosomal protein L12	O50003,Q9LFH5,P50883,Q9FF52,P50884,P35979,Q6QMZ7,P30050,E2RR58,P61284,P23358,Q9C285,P0CT84,P0CT83,P61866,P61865,P0CX54,P0CX53,Q54J50,Q8SR84	ABK94455.1,XP_008385314.1,XP_008385312.1,XP_008387661.1,XP_007206032.1,XP_006372196.1,XP_010037962.1,XP_010046645.1,XP_010651161.1,XP_008385313.1,XP_002281255.1,XP_006846773.1,XP_006837179.1,XP_010927173.1,XP_010920408.1,XP_009345771.1,XP_002519537.1,XP_012840922.1,XP_002308123.1,XP_006428784.1	KOG0886	IPR000911,IPR020784	GO:0003735,GO:0005840,GO:0006412	K02870
TR14647_c0_g1	Protein tesmin/TSO1-like CXC 6	Q9SL70,Q9SZD1	XP_008793061.1,XP_008793062.1,XP_010924584.1,XP_010924583.1,XP_008789327.1,XP_010920528.1,XP_009416502.1,XP_009389401.1,CBI28048.3,XP_002280793.1,XP_006475649.1,KDO42236.1,XP_006451190.1,XP_002325000.2,XP_006372057.1,XP_011048388.1,XP_010105053.1,XP_010915853.1,XP_010249672.1,XP_006372058.1	KOG1171
TR14647_c0_g2	Protein tesmin/TSO1-like CXC 5	Q9SZD1,Q9SL70,F4JY84	XP_008793061.1,XP_010924584.1,XP_010924583.1,XP_008789327.1,XP_010920528.1,XP_009416502.1,XP_010915853.1,XP_008793062.1,XP_008800911.1,XP_010925877.1,XP_010925876.1,XP_010249672.1,XP_008783312.1,XP_006381721.1,XP_009389401.1,XP_011012709.1,XP_006475649.1,KDO42236.1,XP_006451190.1,XP_011012707.1	KOG1171
TR146725_c0_g1			XP_008784643.1,XP_010919048.1,XP_009384646.1,XP_006838614.1,KMZ57548.1,XP_004965902.1,XP_008652035.1,XP_006652086.1,CAN83165.1,XP_002461488.1,XP_002264554.1,CAH67829.1,NP_001052011.1,XP_010259055.1,XP_006368689.1,XP_011018246.1,XP_002509586.1,XP_012087120.1,XP_006440388.1,XP_006477260.1			GO:0000023,GO:0006098,GO:0009570,GO:0009902,GO:0010027,GO:0019252,GO:0019288,GO:0034660
TR146810_c0_g1
TR146844_c0_g1
TR14700_c0_g1			XP_008808195.1,XP_008808194.1,XP_010913049.1,XP_010913048.1
TR14701_c0_g1			XP_008789385.1,XP_010920143.1,XP_010920128.1,XP_009400086.1,XP_009400083.1,XP_009400085.1,XP_009387096.1,XP_009387086.1,XP_009396513.1,XP_009396512.1,XP_008790048.1,XP_002302822.2,KDO63381.1,KDO63379.1,KDO63380.1,XP_007048700.1,XP_007048698.1,XP_002321072.1,XP_007048699.1,XP_011033744.1	KOG0192		GO:0004674,GO:0005524,GO:0006468
TR147384_c0_g1			XP_011386768.1,XP_012052719.1,KII84591.1,XP_569524.1,CDI51460.1,XP_007879596.1,XP_776429.1,EMS25440.1,KIR43623.1,XP_013244734.1,KDE06688.1,KIR24893.1,KLT43224.1,XP_012192852.1,CDS02027.1,CBQ67948.1,EGU12360.1,CCG82594.1,EST06474.1,XP_006958192.1
TR14746_c0_g1	Formin-like protein 2	Q8S0F0,Q9FJX6,Q10Q99,Q69MT2,Q9SE97,O22824,Q9MA60,Q8H8K7,Q94B77,Q6MWG9,Q0D5P3,Q7XUV2,A2XUA1,A3AB67,O48682,O23373,O04532,Q9XIE0,Q6ZKB2,A2YVG8	XP_010930463.1,XP_008800921.1,XP_008807250.1,XP_008788161.1,XP_009389163.1,XP_010908735.1,XP_010927915.1,XP_009410734.1,XP_009404931.1,XP_009402682.1,XP_009420139.1,XP_009384269.1,XP_011464576.1,XP_009366228.1,XP_004970904.1,XP_007033683.1,XP_012481417.1,KHG03146.1,BAJ89494.1,XP_002458919.1	KOG1922	IPR015425
TR14815_c0_g2
TR148187_c0_g1			XP_010647203.1,XP_010943183.1,XP_010943181.1
TR14825_c0_g1
TR14825_c0_g2
TR148463_c0_g1	Myb-related protein Hv1	P20026,P20025	XP_008808405.1,XP_010935101.1,XP_008808618.1,XP_004957488.1,XP_003578527.1,XP_006660900.1,AGT17220.1,XP_008788440.1,XP_008800133.1,ADL18407.1,XP_008653572.1,XP_008653573.1,XP_008653574.1,XP_002462743.1,XP_009393912.1,NP_001063796.1,XP_010920127.1,AAO21377.1,XP_010941310.1,AEV91152.1			GO:0005488	K09422
TR14870_c0_g1	Mediator of RNA polymerase II transcription subunit 22	Q9V439,Q7QB45,Q178E6,A5WUL3,Q15528,Q800L3,Q5E9K2,A0JPN6,Q62276,O57595,Q6GQ95,Q54XB0,Q8LCH5,Q9SA42,Q626S1,Q23679	XP_001944479.2,KDR23534.1,XP_012287953.1,XP_003490803.1,XP_012253837.1,XP_394449.1,XP_003394327.1,XP_003699845.1,XP_012224280.1,XP_011334787.1,XP_971322.1,XP_011692786.1,XP_011868738.1,XP_011049969.1,XP_011506206.1,XP_011634626.1,XP_012523327.1,XP_002430434.1,XP_013166506.1,XP_011259499.1	KOG3304	IPR009332	GO:0001104,GO:0006357,GO:0016592	K15139
TR14877_c0_g1	Cysteine-rich protein 2-binding protein	Q9H8E8,Q8CID0	XP_008187591.1,XP_008187590.1,XP_001947096.1,XP_002830035.1,AAG10249.1,XP_001123220.2,XP_006182906.1,EDL95166.1,XP_004061894.1,XP_787392.3,XP_004376499.1,EDL28457.1,XP_010971210.1,XP_003707297.1,BAG59982.1,XP_004327992.1,XP_010589818.1,EDL28458.1,XP_013211939.1,XP_011306005.1	KOG3138	IPR000182,IPR016181	GO:0004402,GO:0005671,GO:0030274,GO:0043966
TR148843_c0_g1	Protein FAR1-RELATED SEQUENCE 5	Q9SZL8,Q9M8J3,Q3E7I5,Q9ZVC9,Q9SWG3,Q9SZL7,Q6NQJ7,Q9LIE5,Q3EBQ3,Q9S793,Q9SY66,Q9SSQ4,Q9LKR4	XP_010941614.1,XP_008811123.1,XP_008777503.1,XP_008777505.1,XP_010927108.1,XP_010927107.1,XP_010927109.1,XP_008777506.1,XP_008777507.1,XP_008787331.1,XP_009407252.1,XP_010923743.1,XP_010923745.1,XP_010909461.1,XP_009381610.1,XP_010909466.1,XP_010909464.1,XP_010909463.1,XP_010909462.1,XP_010932381.1		IPR031052,IPR018289	GO:0006355	K17604
TR14887_c0_g1	Vacuolar ATPase assembly integral membrane protein Vma21		XP_008545982.1,XP_011059118.1,BAN21339.1,XP_011864314.1,BAD98176.1,KOB70008.1,XP_012251800.1		IPR019013	GO:0070072
TR148912_c0_g1	Calcium-binding protein CML42	Q9SVG9,Q10LX4,Q7XHW4,Q9FI19,Q84UL5,P43187,Q09011,Q0DJ94,Q0DZP5,O22845,Q0JC44,Q2R1Z5	XP_008780038.1,XP_010922816.1,XP_009416329.1,XP_009414418.1,XP_010921226.1,XP_009412659.1,XP_008793406.1,XP_010921229.1,XP_010938075.1,XP_009420226.1,XP_008782718.1,BAJ98434.1,XP_010244597.1,XP_004984494.1,NP_193810.1,NP_001168304.1,XP_002867876.1,KMZ60915.1,EMT31447.1,AAK15501.1	KOG0027	IPR002048,IPR018247,IPR011992	GO:0005509,GO:0005515,GO:0010091
TR14891_c0_g1	Anthocyanidin 3-O-glucosyltransferase	P16165,Q9LFJ8,Q40289,P16167,P16166,Q9SBQ8,P14726,P51094,Q9LFK0,Q9S9P6,Q9LFJ9,A6XNC6,Q5UL10,Q66PF5,Q96493,Q43641,Q9SK82,Q9LTH2,Q9LMF1,Q9LTH3	XP_010914121.1,XP_008805421.1,XP_009380763.1,XP_010913632.1,XP_009390513.1,XP_008801969.1,NP_001057034.1,ADK75021.1,XP_002436626.1,EAY99982.1,EEE65246.1,XP_010279579.1,AEJ07947.1,AFV13462.1,AFV13457.1,ABF67948.1,BAD83701.1,BAK06426.1,AEJ07894.1,AEJ07905.1	KOG1192	IPR002213	GO:0008152,GO:0016758	K12930
TR14898_c0_g1	Transcriptional activator Myb	Q9FG68,Q7XBH4,Q03237,P10244,Q9S7L2,Q38851,P52550,P52551,Q9S9K9,P48972,P10242,P46200,P10243,Q05935,Q9SJL7,P51960,Q08759,P01103,P06876,Q9S7G7	XP_009606766.1,XP_001014932.1,XP_001008219.2,XP_007038674.1,XP_011029827.1,XP_002311670.1,XP_009779489.1,XP_001431925.1,ABC96072.2,AFK38939.1,XP_005534987.1,XP_002287686.1,XP_012072509.1,KKX17090.1,XP_006294854.1,XP_002521444.1,XP_010535219.1,AIT52217.1,XP_002287996.1,XP_002287685.1	KOG0048,KOG0050,KOG0049	IPR009057,IPR017930,IPR001005	GO:0003677	K09422
TR149222_c0_g1	Serine/threonine-protein kinase D1	Q62101,Q9WTQ1,Q15139,Q8K1Y2,O94806,Q8BZ03,Q5XIS9,Q9BZL6,A8XQD5,O45818,Q9XUJ7,A8XWC4,P25323,P34101,O96017,Q9Z265,Q54CY9,Q8BWQ5,Q63450,Q96NX5	KDR07914.1,XP_012532885.1,EFN67175.1,XP_011257986.1,XP_003424145.1,KMQ96780.1,XP_008195845.1,XP_008216191.1,XP_008195846.1,XP_012054407.1,XP_011639164.1,XP_012273303.1,XP_012273304.1,XP_011063752.1,XP_011349336.1,XP_012228267.1,XP_011692352.1,XP_011304603.1,XP_002426149.1,XP_008188638.1	KOG0032,KOG0583,KOG0660,KOG0598,KOG0033,KOG0586,KOG0613,KOG0616,KOG0578,KOG0580,KOG0694,KOG0575,KOG0595,KOG0604,KOG0603,KOG0606,KOG0690,KOG0588,KOG0574,KOG0615,KOG0589,KOG0594,KOG0612,KOG0198,KOG0201,KOG0614,KOG0986,KOG0695,KOG4236,KOG0593,KOG0592,KOG0599,KOG0605,KOG0597,KOG0611,KOG0585,KOG0664,KOG0607,KOG4717,KOG0696,KOG0591,KOG0658,KOG0659,KOG0590,KOG0576,KOG4721,KOG0579,KOG4645,KOG0581,KOG0610…	IPR011009,IPR008271,IPR000719,IPR002290,IPR015727,IPR017441	GO:0004697,GO:0005524,GO:0005737,GO:0006468,GO:0035556,GO:0046872	K08269
TR149283_c0_g1			XP_010913970.1,XP_008776653.1,XP_008776651.1,XP_010270107.1,XP_007049244.1,XP_007049243.1,XP_010252628.1,XP_008353610.1,XP_007216975.1,XP_008353596.1,XP_008342157.1,KDO59618.1,XP_006447688.1,XP_006447691.1,XP_002528945.1,XP_006447690.1,XP_002267502.3,KHG10016.1,KJB42817.1,CAN65424.1
TR1492_c0_g1	T-complex protein 1 subunit beta	Q940P8,Q10147,Q4R6F8,P78371,P80314,Q3ZBH0,Q5XIM9,P47207,Q54ES9,P39076,Q8SQP2,Q9V2T3,Q9YA66,Q9V2T4,P54411,P28488,Q9UTM4,Q9V2T8,P40412,O24735	XP_008801751.1,XP_010914656.1,KJB59713.1,XP_007017954.1,XP_009381198.1,CDP15566.1,XP_010266948.1,XP_004141061.1,XP_007017953.1,XP_008221177.1,XP_012446477.1,KJB58006.1,KHG00444.1,XP_012444511.1,XP_010063103.1,XP_008459520.1,XP_010061136.1,XP_010101297.1,XP_011074727.1,XP_010557465.1	KOG0363,KOG0357,KOG0361,KOG0358,KOG0360	IPR027409,IPR027410,IPR002423	GO:0005524,GO:0005737,GO:0006457,GO:0051082	K09494
TR149302_c0_g1	40S ribosomal protein S20	O74893,P60868,P60867,Q4R5D0,P60866,Q3ZBH8,P23403,Q5R924,A1XQU9,Q9STY6,P49200,P55828,P35686,Q54Y41,P38701,Q08068,Q6L201,O59152,Q9V0V6,Q5JFZ5	XP_012191857.1,XP_011389662.1,XP_007882258.1,ETS60020.1,XP_013244614.1,GAC75176.1,CCU97709.1,XP_001729958.1,XP_001835917.1,KIK44420.1,XP_007342924.1,ESA21719.1,KIJ66754.1,XP_012177077.1,KIM62771.1,KND03140.1,XP_007371419.1,KIJ14217.1,XP_007765283.1,KIY69060.1	KOG0900	IPR001848,IPR027486,IPR005729	GO:0003735,GO:0006412,GO:0015935	K02969
TR14938_c0_g1	Serine/threonine-protein kinase RIO2	Q9CQS5,Q9BVS4,Q54T05,Q9P7W5,P40160,Q58473,O30245,D4GYY1,P34649,O28471,Q922Q2,Q03021,O42650,Q12196	XP_008555978.1,XP_013195685.1,EHJ70433.1,XP_011350424.1,XP_011175459.1,XP_011554328.1,XP_008468853.1,XP_006570752.1,XP_012174784.1,XP_003402906.1,XP_012243615.1,XP_013140780.1,XP_013169687.1,XP_012534370.1,XP_003491278.1,XP_012140576.1,XP_012271917.1,XP_012250754.1,KDR24481.1,XP_008189923.1	KOG2268,KOG2270,KOG2269	IPR015285,IPR030484,IPR011009,IPR000687,IPR011991,IPR018935	GO:0004674,GO:0005524,GO:0006468,GO:0008168,GO:0032259	K07179
TR149408_c0_g1			CRH45366.1,CHJ42961.1,CRC26473.1,WP_032739085.1,WP_032741484.1,WP_048819236.1,AAG44787.1,ELR46166.1
TR14944_c0_g1	COMM domain-containing protein 2	Q8BXC6,Q5R610,Q86X83,Q54P14	NP_001156241.1,KDR21157.1,XP_012146798.1,XP_011882362.1,XP_011150406.1,XP_011694522.1,XP_012172196.1,XP_012537861.1,XP_011335156.1,XP_012237090.1,XP_011059354.1,XP_012339639.1,XP_012058880.1,XP_011311424.1,XP_012339640.1,XP_012261833.1,XP_967743.1,XP_011164466.1,XP_012235214.1,XP_011258140.1		IPR009886,IPR017920
TR149453_c0_g1
TR149485_c0_g1	Ser-Thr-rich glycosyl-phosphatidyl-inositol-anchored membrane family		KND94943.1,EHK41071.1,KJZ78441.1,CCE31100.1,KKY38323.1,KFA52490.1,KEY72524.1,KFH48014.1,KID76938.1,KEZ44206.1,KFA66518.1,EHK16826.1,KID90233.1,KKP03838.1,KIE03336.1,XP_006963491.1,ETS05749.1,CAQ16275.1,EWY93527.1,XP_008090404.1		IPR018466
TR149601_c0_g1	Inorganic phosphate transport protein PHO88	P38264,Q9HDZ8,O42940	CBQ70497.1,CCF54664.1,GAC72681.1,EST06306.1,CDI52030.1,XP_011387401.1,XP_007878039.1,GAK62993.1,XP_013243735.1,XP_012190759.1,CDR99153.1,CCU97433.1,EMD33352.1,KIK67292.1,KDN35765.1,CCO30706.1,KLO13030.1,KNZ82008.1,XP_007765457.1,EUC65071.1	KOG4554	IPR019263,IPR012098
TR149602_c0_g1	DEAD-box ATP-dependent RNA helicase 13	A3AVH5,A2XVF7	XP_010920280.1,XP_008801266.1,XP_009400487.1,XP_010264812.1,XP_010264813.1,XP_011041474.1,XP_011041475.1,XP_010693967.1,KGN61551.1,XP_004147170.1,XP_006420409.1,XP_002314517.1,KDO38162.1,XP_008460737.1,XP_004509501.1,XP_003622915.1,XP_010650180.1,XP_002282504.1,XP_010103466.1,XP_010650181.1			GO:0097159,GO:1901363	K14805
TR149628_c0_g1			XP_008794326.1,XP_010942127.1,XP_010929130.1,XP_010942128.1,XP_008794327.1,XP_008813668.1,XP_009387543.1,NP_001056986.1,EEC80137.1,XP_009385043.1,XP_009420376.1,XP_009382858.1,XP_006655852.1,XP_003570300.1,ACF81236.1,NP_001130318.1,XP_002436607.1,XP_008657992.1,XP_004964668.1,XP_002454708.1				K14491
TR14962_c0_g1	Gamma-glutamyltranspeptidase 1	P20735,P19440,P07314,Q60928,A6NGU5,P36268,Q9M0G0,Q9US04,Q8VYW6,O14194,Q680I5,Q05902,Q9BX51,P18956,Q9Z2A9,P36269,P54422,Q9QWE9,B5MD39,P63186	XP_001947606.2,XP_001946308.1,XP_003246758.1,XP_008186383.1,XP_001947819.1,XP_003246760.1,XP_008186381.1,XP_001946258.2,XP_001947868.2,XP_001947654.2,XP_008186382.1,KDR15762.1,XP_011312597.1,XP_003395637.1,XP_008473029.1,EFN69039.1,XP_011206388.1,XP_011255278.1,XP_011636306.1,XP_011206385.1	KOG2410	IPR000101,IPR029055	GO:0003840,GO:0005622,GO:0006357,GO:0006749,GO:0006915,GO:0032784	K18592
TR149632_c0_g1			XP_001946513.1,XP_008555033.1,XP_008555032.1,XP_011348146.1,XP_012264619.1,XP_012264621.1,XP_012264620.1,XP_011138469.1,XP_011308380.1,XP_011067525.1,XP_011308381.1,XP_011630467.1,XP_011269563.1,XP_011162414.1,XP_011707882.1,EFZ22609.1,XP_012221555.1,XP_012241804.1,XP_012280695.1,XP_012280694.1
TR149635_c0_g1	Protein of unknown function DUF760		XP_010939655.1,XP_008780922.1,XP_008780921.1,XP_009399133.1,XP_009419080.1,XP_008236407.1,XP_012463652.1,KJB79419.1,XP_007201039.1,KDO47935.1,XP_011001502.1,XP_006422876.1,KDO47933.1,XP_006486961.1,XP_002518642.1,XP_002313160.1,KDO47934.1,XP_011001496.1,NP_001050639.1,XP_007042571.1		IPR008479	GO:0009536,GO:0015996
TR149664_c0_g1	Nuclear autoantigenic sperm protein	P06180,P49321,P27123,Q2T9P4,Q99MD9,Q66HD3,Q9USQ4	XP_001949859.1,KDR10439.1,EHJ78545.1,XP_008067027.1,XP_008164961.1,XP_007061722.1,XP_007061723.1,XP_007061721.1,XP_010141287.1,XP_004442082.1,XP_007538526.1,XP_012289958.1,XP_007061724.1,XP_007977141.1,XP_010361357.1,XP_011857288.1,XP_009205842.1,XP_010361356.1,XP_012289957.1,XP_009324867.1	KOG4563	IPR011990,IPR019544	GO:0005515,GO:0070011
TR149730_c0_g1	Putative SWI/SNF-related matrix-associated actin-dependent regulator of chromatin subfamily A member 3-like 3	Q9FIY7,Q9FNI6	XP_008800143.1,XP_008800142.1,XP_008813309.1,XP_008813310.1,XP_008813308.1,XP_008813307.1,XP_010905502.1,XP_010905493.1,XP_010905509.1,XP_010924058.1,XP_009392390.1,XP_009392383.1,XP_009392396.1,XP_009392374.1,XP_009392366.1,XP_009418166.1,XP_009418164.1,XP_009418165.1,CAN82215.1,XP_002263027.3	KOG1001	IPR027417	GO:0005488
TR149739_c0_g1	UPF0392 protein F13G3.3	Q19417	XP_001948788.2,XP_012145954.1,XP_012145955.1,XP_003705573.2,XP_012217351.1,XP_011335810.1,XP_012056280.1,XP_011052623.1,ERL95998.1,XP_011150577.1,XP_012526672.1,XP_011873480.1,XP_011263560.1,XP_011162933.1,XP_011700918.1,ERL96193.1,EFZ16113.1,XP_624374.2,KMQ95103.1,XP_006558126.1	KOG4735	IPR008166
TR149744_c0_g1
TR149875_c0_g1
TR149898_c0_g1	Ribosomal protein S5, N-terminal		XP_008808874.1,BAJ90023.1,EAY84083.1,XP_009392761.1,XP_010271116.1,EMT18474.1,XP_004951182.1,XP_010943380.1,NP_001147863.1,NP_001183099.1,AFW69702.1,EAZ21398.1,XP_003573697.1,BAD07814.1,XP_002524031.1,XP_010918634.1,XP_006646760.1,CBI21991.3,XP_002276769.1,KDO48047.1	KOG2646	IPR013810,IPR000851,IPR014720	GO:0003723,GO:0003735,GO:0005739,GO:0005768,GO:0005802,GO:0005840,GO:0006412,GO:0009220,GO:0009536	K02988
TR1498_c0_g1			XP_008800830.1,XP_010931645.1,XP_009414467.1,XP_009414468.1,XP_008805744.1,XP_008805746.1,XP_008805743.1,XP_009391006.1,XP_010921817.1,XP_008801074.1,EMS56463.1,EMT09704.1,XP_006663097.1,XP_006663096.1,XP_002451231.1,XP_010914433.1,XP_010914432.1,XP_010914430.1,XP_010914431.1,EEE52523.1	KOG0737		GO:0005524,GO:0009536
TR149953_c0_g1	Heat shock factor protein	P38529,P41154,Q08DJ8,P22813,P38532,Q00613,P38530,P38531,P38533,Q03933,Q1HGE8,Q9ULV5,Q9R0L1,D0VYS2,Q02953,Q5AQ33,P22121,Q6H6Q7,P22335,P10961	XP_003248267.1,XP_012263413.1,XP_012263414.1,XP_012263411.1,XP_012263412.1,XP_395321.3,XP_006565589.1,XP_012276942.1,XP_012276947.1,XP_012276946.1,EFN73771.1,XP_003706817.1,XP_012148969.1,XP_008555525.1,XP_008555524.1,XP_008555520.1,XP_008555526.1,XP_011306047.1,XP_003486028.1,XP_012249940.1	KOG0627	IPR027072,IPR027725,IPR011991,IPR000232	GO:0003700,GO:0005634,GO:0006355,GO:0009408,GO:0043565	K09419
TR150004_c0_g1	60S ribosomal protein L18a	P0CX24,P0CX23,P0CT69,P0CT68,O57561,Q7ZWJ4,Q90YU9,Q02543,Q3T003,P62718,P62717,Q8WQI7,P41093,O44480,Q54MK8,Q943F3,P51418,Q8L7K0,Q9ATF5,Q9LUD4	KJZ77537.1,CCE34709.1,GAO16700.1,KND91158.1,EXV00080.1,CEJ88755.1,KFA65604.1,XP_007813976.1,KFA74102.1,CEJ88757.1,KDB16561.1,KKP04873.1,XP_006965654.1,KEZ42433.1,XP_008593722.1,EHK19200.1,EWG50353.1,EWY80325.1,CCT61783.1,KEY65082.1	KOG0829	IPR021138,IPR023573	GO:0003735,GO:0005840,GO:0006412	K02882
TR150013_c0_g1			XP_008788583.1,XP_010922246.1,XP_008786882.1,XP_010931563.1,XP_009395944.1,EAY76169.1,EAZ13857.1,XP_004961638.1,NP_001055929.1,EAY98546.1,XP_004970277.1,EAY79873.1,XP_006654590.1,EEE52735.1,XP_006644854.1,XP_010279543.1,EAY82198.1,NP_001142351.1,ACN36681.1,XP_008647614.1			GO:0003676,GO:0016020,GO:0050794,GO:0050896
TR150017_c0_g1			XP_008791860.1,XP_008789201.1,XP_009417665.1,XP_009417664.1,XP_009391440.1,XP_009391439.1,XP_010932483.1
TR150071_c0_g1	Probable LRR receptor-like serine/threonine-protein kinase At1g56130	C0LGH2,C0LGH3,C0LGG8,C0LGG9,C0LGG7,C0LGE0,C0LGN2,Q9ASQ6,Q9FXF2,Q9CAL2,O64783,O23082,Q9CAL3,O65405,Q8S9L6,O64771,Q9SXB4,Q9C5S9,O64777,O65468	AAF02836.1,NP_564709.2,XP_010480077.1,XP_006390899.1,XP_010480078.1,XP_010462388.1,XP_010462387.1,XP_010462389.1,XP_002894562.1,XP_010501246.1,XP_010480181.1,XP_006303851.1,XP_006392562.1,KFK35534.1,CDY10508.1,XP_009106802.1,XP_009106801.1,CDY42407.1,CDY10509.1,XP_009106800.1	KOG1187	IPR000719,IPR008271,IPR001245,IPR011009,IPR002290	GO:0004674,GO:0005524,GO:0005886,GO:0006468,GO:0016021
TR15008_c0_g1	WD repeat-containing protein 5	Q9M2Z2,Q498M4,P61965,P61964,Q2KIG2,Q5M786,Q9V3J8,Q86VZ2,Q5RE95,A8X8C6,Q9D7H2,Q4V8C4,Q17963,Q9SY00,Q54KL5,Q93847,Q23256,Q8W1K8,Q8YRI1,O43017	XP_008787752.1,XP_010943189.1,XP_009389455.1,XP_008790397.1,XP_008785689.1,XP_010936247.1,XP_009396017.1,XP_008785690.1,XP_006650523.1,NP_001051130.1,XP_012079498.1,XP_008440490.1,XP_003632482.1,KMZ67861.1,XP_004143426.1,XP_010105105.1,CDP02663.1,XP_007047667.1,EPS65011.1,XP_011099435.1	KOG0266,KOG4155,KOG0274,KOG0305,KOG0283,KOG0286,KOG0263,KOG0276,KOG0279,KOG0264,KOG0272,KOG0292,KOG0281,KOG0282,KOG0315,KOG0285,KOG0273,KOG0645,KOG0265,KOG0643,KOG1446,KOG0271,KOG0267,KOG0318,KOG0306,KOG0288,KOG0319,KOG0284,KOG0291,KOG0308,KOG0295,KOG0644,KOG0289,KOG0293,KOG0303,KOG0278,KOG0642,KOG0316,KOG0275,KOG1334,KOG0301,KOG0771,KOG0640,KOG0647,KOG0300,KOG0310,KOG0268,KOG1009,KOG1407,KOG0296…	IPR001680,IPR017986,IPR020472,IPR019775,IPR015943	GO:0010228,GO:0042393,GO:0048188	K14963
TR15011_c0_g1	60S ribosomal protein L32	P79015,O42935,Q7RXY1,P62912,Q6QAT0,P62911,Q76KA3,P62910,E2RKA8,Q3SZQ6,Q962T1,Q94460,P61127,P61128,P04359,Q6FS03,Q90YT6,P84323,P84327,P84326	CCF54840.1,XP_013245041.1,XP_007876990.1,CDI51835.1,CBQ70303.1,XP_011387354.1,CDR99404.1,CCU97553.1,EST10145.1,KDE03508.1,KNF04041.1,KNZ60722.1,XP_003329467.2,XP_007265538.1,CDO75254.1,XP_007762559.1,XP_003038591.1,CEQ38601.1,XP_007336608.1,XP_007360174.1	KOG0878	IPR001515	GO:0003735,GO:0005840,GO:0006412	K02912
TR150198_c0_g1			XP_001951086.1,XP_003248708.1			GO:0003723,GO:0004809,GO:0030488
TR150202_c0_g1	Succinate dehydrogenase [ubiquinone] flavoprotein subunit, mitochondrial	P47052,O82663,Q6ZDY8,Q00711,Q9UTJ7,Q9U3X4,Q09508,Q94523,Q0QF17,Q7ZVF3,Q801S2,Q6PA58,Q28ED0,Q9YHT1,P31039,Q0QF01,Q8HXW3,P31040,Q5R616,Q920L2	XP_007087339.1,XP_004621457.1,XP_011285521.1,XP_008532614.1,XP_535807.4,EGW09041.1,XP_001490939.3,XP_003513683.1,XP_005407043.1,NP_569112.1,XP_005407042.1,XP_005407041.1,XP_004625229.1,XP_005065480.1,XP_002723240.2,XP_005356790.1,XP_005356789.1,BAE26754.1,AAH11301.1,NP_075770.1	KOG2403,KOG2404	IPR015939,IPR003953,IPR027477,IPR011281	GO:0005749,GO:0006099,GO:0006105,GO:0006810,GO:0007399,GO:0008177,GO:0022904,GO:0043209,GO:0050660	K00234
TR150208_c0_g1	Nucleoside diphosphate kinase	Q7Z8P9,P36010,Q8TFN0,Q9UUY8,Q75DD1,Q02254,Q56E62,P08879,Q6XI71,Q01768,O81372,Q9M7P6,P47920,P19804,P48817,Q5RFH3,P22392,P93554,Q05982,P15532	XP_007879622.1,XP_013240990.1,XP_001732130.1,CCU99383.1,GAK64296.1,XP_002544361.1,GAC71672.1,EYE98497.1,AFK73702.1,GAD93531.1,XP_011389199.1,XP_007360890.1,XP_011449577.1,XP_012186996.1,CEJ60381.1,XP_007721022.1,EKC43144.1,XP_003711050.1,XP_007416444.1,XP_003035928.1	KOG0888	IPR001564,IPR023005	GO:0004550,GO:0005524,GO:0005758,GO:0005829,GO:0006165,GO:0006183,GO:0006228,GO:0006241	K00940
TR15026_c0_g2	Translationally-controlled tumor protein homolog	Q75VN3,Q60FS1,Q1HR79,Q5MIP6,Q5MGM6,Q7QCK2,Q9VGS2,Q293Y0,Q6XIN1,G3LU44,Q2L875,Q9DGK4,M5B4R7,Q98SJ7,Q93573,Q622B7,Q6XSH4,P90697,Q962A2,Q202I6	ABM55515.1,BAN21143.1,XP_008205547.1,XP_003700051.1,ENN77227.1,XP_972120.1,XP_011302124.1,NP_001298952.1,ABD98748.1,AHA86297.1,NP_001298359.1,XP_008179625.1,AEE81811.1,XP_011166450.1,NP_001037572.1,XP_395299.2,NP_001292427.1,ADF45669.1,AEI69350.1,XP_011695394.1	KOG1727	IPR018105,IPR018103,IPR011323,IPR011057	GO:0005737
TR150281_c0_g1	Malate dehydrogenase, cytoplasmic	Q6PAB3,Q6DIY9,Q5ZME2,Q7YRU4,P11708,Q3T145,P40925,O88989,P14152,Q04820,P93819,Q08062,O24047,P57106,Q9FSF0,O48905,Q7XDC8,Q9SML8,Q54VM2,Q0VQ52	XP_002709890.1,XP_007968663.1,XP_009182563.1,XP_003788001.1,XP_005575816.1,AFA55183.1,AFA55185.1,XP_002812023.1,XP_004580163.1,XP_005366520.1,XP_012494653.1,XP_012620360.1,XP_012356614.1,AAH59124.1,NP_150238.1,BAB23897.1,AAA37423.1,BAE37915.1,NP_032644.3,EDL07851.1	KOG1496,KOG1494,KOG1495	IPR015955,IPR010945,IPR022383,IPR016040,IPR001236,IPR001557,IPR011274,IPR001252	GO:0005615,GO:0005739,GO:0005813,GO:0005829,GO:0006099,GO:0006107,GO:0006108,GO:0006734,GO:0030060,GO:0043209,GO:0044262,GO:0051287,GO:0070062	K00025
TR150534_c0_g2	Transcriptional activator Myb	Q9FDW1,P52551,Q08759,Q54HP1,Q05935,P10242,P06876,P46200,P01103,P52550,P51960,P10243,B0G0Y5,P34127,P48972,P10244,Q03237,Q9S7G7,P01104,O49782	XP_006650510.1,EAY91682.1,NP_001051101.1,EAY91681.1,EMT05186.1,XP_002530307.1,XP_010939961.1,XP_011000751.1,KDP43916.1,XP_006441364.1,XP_002318324.1,AKE81092.1,XP_010099688.1,XP_003560528.1,XP_007037053.1,XP_010911701.1,XP_008644561.1,XP_007210728.1,XP_008644562.1,XP_012065267.1	KOG0048,KOG0050,KOG0049	IPR009057,IPR001005,IPR017930	GO:0003677,GO:0003682,GO:0003700,GO:0005634,GO:0006355,GO:2000652	K09422
TR150557_c0_g1	TATA-binding protein-associated factor 172	O14981,B5BT18,O43065,P32333	XP_003241882.1,KDR13008.1,ENN71273.1,XP_966659.1,EFX86185.1,XP_002429171.1,XP_003690530.1,XP_012350155.1,XP_006613278.1,XP_006613277.1,XP_011253768.1,XP_011695844.1,XP_011695842.1,XP_006558646.1,XP_006558647.1,EGI64590.1,XP_011055524.1,XP_012534457.1,XP_012165983.1,XP_012165986.1	KOG0392	IPR011989,IPR016024,IPR022707	GO:0003677,GO:0005524	K15192
TR150786_c0_g1	E3 ubiquitin-protein ligase RNF181	P0CH30,Q8LPN7,Q8RXD3,Q9P0P0,Q9CY62,Q6AXU4,Q3T0W3,Q7ZW78,Q9VE61,Q6GPV5,Q9SPL2,Q9D0C1,Q8GXF8,Q9Y4L5,Q5M974,Q6IRP0,Q6DIP3,Q7T0Q3,Q91YL2,Q0II22	XP_008803049.1,XP_010940373.1,XP_010935556.1,XP_009401096.1,XP_008811090.1,XP_011072066.1,XP_006374275.1,ACT21194.1,XP_009383684.1,XP_011086955.1,CDO98567.1,XP_002523963.1,XP_010088395.1,XP_012829254.1,XP_009630493.1,XP_003634328.1,NP_001064906.2,EAZ16486.1,XP_008240345.1,XP_010069512.1	KOG0800,KOG0828,KOG0802	IPR001841,IPR013083	GO:0005515,GO:0008270	K11982
TR150819_c0_g1	Ornithine decarboxylase antizyme 1	P70112,P54369,P54368,P54370,P55814,Q56K12,O42148,Q9YI97,P54361,O08608,Q5R680,O95190,Q9YI98,Q9UMX2,A1BPI0,Q95P51,Q9R109	BAH70621.1,XP_003247102.2,XP_011147344.1,XP_011264361.1,XP_011166741.1,XP_011349875.1,EZA47396.1,XP_011057637.1,XP_012143107.1,XP_006557935.1,XP_012059147.1,XP_012223173.1,XP_012530973.1,XP_006617410.1,XP_012251125.1,XP_008217540.1,XP_012248457.1,XP_011497259.1,XP_012273870.1,XP_011310624.1	KOG4387	IPR002993,IPR016181,IPR029918	GO:0008073,GO:0009435,GO:0016779,GO:0043086
TR150825_c0_g1	Inner nuclear membrane protein Man1	Q9Y2U8,Q9WU40,Q6DVA0,Q8NC56	XP_001942668.1,XP_001952027.2,XP_008179183.1,XP_008487695.1,XP_003405629.2,XP_006825127.1,XP_012527145.1,XP_012527143.1,XP_012527144.1,XP_011264194.1,XP_011264207.1,XP_012637851.1,XP_008277000.1,XP_006923770.1,XP_011315162.1,XP_007634989.1,XP_003497190.2,XP_005328756.1,XP_011372034.1,XP_004650119.1		IPR003887,IPR011015,IPR018996	GO:0000166,GO:0005507,GO:0005639,GO:0016491,GO:0055114
TR150856_c0_g1	Transcription factor HEC1	Q9FHA7,Q9SND4,Q8S3D2,O81313,Q9LXD8,Q7XAQ6,Q8S3D5,Q9M041,Q84WK0,Q3E7L7,Q9ZUG9,Q8LEG1,Q9C707,Q9FJ00,Q7XHI9,Q9LSQ3,Q9M0R0,O80536,Q9C8P8,Q6AT90	XP_010943093.1,XP_008797316.1,XP_008778297.1,XP_010939407.1,XP_009417818.1,XP_009392036.1,XP_008811844.1,KDO79195.1,XP_006425907.1,XP_002282817.1,XP_009343167.1,ACU22958.1,XP_010926531.1,XP_009345962.1,XP_011043535.1,XP_002310136.1,XP_010916601.1,XP_008782342.1,XP_008241488.1,XP_007203958.1		IPR011598	GO:0046983
TR150896_c0_g1	Peroxisomal biogenesis factor 6	Q54CS8,Q8RY16,Q6FW67,Q6CPV1,Q74Z13,Q13608,Q99LC9,P54777,P33760,Q9C1E9,Q9HG03,P36966,Q7SGP2,Q9UVU5,P33289,O13764,Q6BS73,P54774,Q9SCN8,Q9LZF6	XP_008181550.1,XP_001946814.3,XP_003708005.2,XP_003393106.1,EEZ99865.1,XP_012244996.1,XP_008556759.1,XP_008191268.1,XP_012277295.1,XP_011057293.1,XP_011168811.1,ENN78988.1,XP_011152487.1,XP_011252830.1,XP_012277293.1,XP_011879313.1,XP_011640684.1,XP_012277292.1,XP_002424119.1,XP_003697950.1	KOG0731,KOG0730,KOG0743,KOG0737,KOG0726,KOG0740,KOG0728,KOG0727,KOG0734,KOG0651,KOG0741,KOG0729,KOG0738,KOG0652,KOG0733,KOG0736,KOG0732,KOG0739,KOG0735,KOG0744,KOG0742,KOG2004	IPR003959,IPR003593,IPR027417,IPR003960	GO:0003676,GO:0005524,GO:0005622,GO:0006260,GO:0006281,GO:0006310,GO:0032508,GO:0043140	K13339
TR15090_c0_g1	Mitogen-activated protein kinase kinase kinase 13	Q7T2V3,Q3U1V8,Q66L42,P80192,Q02779,Q8VDG6,Q5TCX8,Q95UN8,Q16584,Q66HA1,Q80XI6,Q12852,Q60700,Q63796,A7J1T2,A7J1T0,A7MBB4,Q1HKZ5,O43283,Q5R8X7	XP_008190024.1,XP_001944334.2,XP_012249320.1,XP_011638652.1,XP_011333896.1,XP_012169180.1,XP_011333898.1,XP_011869843.1,XP_006564479.1,XP_012169174.1,XP_006564477.1,XP_006623020.1,XP_012249316.1,XP_012281138.1,XP_012339879.1,EFN75282.1,EGI69527.1,XP_012169179.1,XP_012249319.1,XP_012134519.1	KOG0192,KOG0200,KOG0197,KOG0198,KOG0196,KOG0194,KOG1095,KOG1026,KOG0578,KOG0201,KOG4278,KOG0199,KOG1025,KOG0610,KOG1094,KOG4721,KOG4258,KOG1024,KOG4257,KOG0193,KOG0195,KOG0589,KOG0581,KOG0603,KOG1187,KOG1023,KOG0614,KOG0579,KOG0983,KOG0583,KOG4645,KOG0580,KOG0591,KOG0032,KOG4279,KOG1826,KOG0575	IPR001245,IPR020635,IPR000719,IPR011009	GO:0004674,GO:0004713,GO:0005509,GO:0005524,GO:0016021,GO:0018108
TR15097_c0_g1	Protein TBRG4	Q6PA48,Q6DJ55,Q91YM4,Q3SZK4,Q969Z0,Q7YS91,Q5M9G9	XP_001950421.2,KMZ05093.1,NP_651038.3,XP_001993570.1,KNC32388.1,XP_001994930.1,XP_011186006.1,XP_001954787.1,XP_002013565.1,XP_011212590.1,XP_002054379.1,XP_005187807.1,KDR07530.1,XP_001358726.2,XP_002000697.1,XP_004523356.1,XP_013101207.1,XP_002073740.1,XP_002032192.1,XP_001845082.1		IPR010622,IPR013579	GO:0004672,GO:0006468
TR150984_c0_g1	Uncharacterized protein CG7065	Q7YZA2	XP_001946293.2,XP_008183367.1,KMQ96968.1,XP_011257158.1,XP_012267486.1,XP_012267485.1,XP_011152264.1,XP_011152263.1,XP_011152261.1,EFN75965.1,XP_003493211.1,XP_012140365.1,XP_003703235.1,XP_006614281.1,XP_003400362.1,XP_003694555.1,XP_006565066.1,XP_012274141.1,XP_012274138.1,XP_002425303.1			GO:0046872
TR151000_c0_g1			XP_008182847.1			GO:0005096,GO:0005622,GO:0007165,GO:0043547
TR151089_c0_g1	Kelch domain-containing protein 2	Q60EX6,Q8L7U5,Q9SJF0,Q2QM47,Q9SHS7,Q9LR78,Q94BT6,Q2R2W1,Q5E9A7,P80197,P87061,Q39610,Q8RWD9,Q9MA55,Q9Y2U9,Q8W420,Q4G5Y1,Q3KRE6,Q5Z8K3,Q9C9W9	XP_008813653.1,XP_008813652.1,XP_008813651.1,XP_009385028.1,XP_010112705.1,XP_004496006.1,XP_008449460.1,XP_012092339.1,XP_004960470.1,AES61845.2,KHG21887.1,XP_007050742.1,KHG21886.1,AFW82656.1,XP_011657516.1,XP_007201214.1,XP_008234964.1,XP_012473524.1,XP_010279479.1,XP_002520710.1	KOG0379,KOG4152,KOG1230,KOG4693	IPR015915	GO:0004721,GO:0005506,GO:0005515,GO:0016311,GO:0030145	K01090
TR15109_c0_g1	Cell division control protein 42 homolog	Q29HY3,Q16YG0,P40793,Q17031,Q8CFN2,Q007T2,P60766,P60953,P60952,Q2KJ93,Q90694,Q4R4R6,Q05062,Q01112,P19073,Q9HF56,C4YDI6,P0CY33,Q03206,Q6RUV5	NP_001119678.1,AAS87368.1,AAS88997.1,XP_011169342.1,XP_011169341.1,XP_011169343.1,BAN20477.1,KDR11574.1,XP_011169340.1,XP_011057818.1,XP_011877012.1,XP_008470953.1,XP_011637745.1,XP_011701082.1,XP_011334267.1,XP_011334268.1,XP_003393447.1,XP_012543478.1,XP_011499613.1,XP_012288707.1	KOG0393,KOG0395,KOG0087,KOG0078,KOG0092,KOG0084,KOG0094,KOG0394,KOG0096,KOG0098,KOG1707,KOG0093,KOG0080,KOG0081,KOG0086,KOG0095,KOG0097,KOG0079,KOG0091,KOG0088,KOG0083,KOG1673,KOG4423,KOG4252	IPR003578,IPR001806,IPR005225,IPR027417,IPR020849,IPR003579	GO:0005525,GO:0005622,GO:0007264,GO:0015031,GO:0016020,GO:0051301	K04392
TR151161_c0_g1	Ubiquitin-associated protein 1	Q5XIS7,Q8BH48,Q9NZ09	XP_001945461.1,BAN20873.1,XP_002426281.1,XP_012142241.1,XP_006608485.1,XP_006566848.1,XP_012350600.1,XP_011145439.1,XP_012241989.1,XP_006608486.1,XP_006566849.1,XP_012263998.1,XP_012241990.1,XP_012176484.1,XP_011688189.1,KMQ97371.1,XP_011058984.1,XP_012056810.1,XP_011263018.1,XP_012233342.1		IPR015940,IPR023340,IPR009060	GO:0005515
TR151190_c0_g1	Thioredoxin-like fold		XP_001949145.1,KOB72664.1,KMY91794.1,XP_012155031.1,XP_008488312.1,NP_001246152.1,XP_011196603.1,XP_011196600.1,KMY91786.1,XP_011209792.1,XP_004521139.1,XP_012155032.1,KMY91785.1,XP_013108161.1,XP_013108162.1,AAF34747.1,NP_652026.2,XP_005191462.1,XP_005191461.1,KMY91790.1	KOG0191	IPR012336	GO:0003756,GO:0005886
TR151224_c0_g1	Chitin synthase 1	O13395,Q4P9K9,P54267,O13356,Q00757,Q8SSI7,P29070,Q4P333,O13353,Q01285,P30602,P29465,Q92197,P78611,O13394,P30573,P30595,P08004,P30598,P30599	XP_013168330.1,AJG44538.1,KFB44603.1,XP_001866798.1,XP_012549891.1,XP_012549893.1,XP_012549892.1,ACF53745.1,ACB13821.1,XP_013188844.1,XP_013188843.1,AFC61179.1,AFC61178.1,AEL88648.1,ADR73029.1,AFC61180.1,AFC61181.1,AFM38193.1,AFJ00066.1,XP_003247517.1	KOG2571	IPR029044,IPR004835	GO:0004100,GO:0008152,GO:0046983
TR151234_c0_g1	Adenylate kinase	Q290A8,Q1HQK0,B0X5E3,B4QBH8,B4I2A8,Q9U915,B3NQ53,Q7QJX9,B4LP08,B4PAR6,B4J672,B4KLY1,B4MQT3,B3MCQ5,Q1L8L9,P29410,Q9WTP6,Q28F55,Q5REI7,P54819	NP_001155593.1,XP_013175830.1,AFO83997.1,XP_013149381.1,NP_001165387.1,KFM56587.1,XP_013188681.1,KDR20896.1,XP_001607764.1,XP_011565693.1,AFI80907.1,XP_011564339.1,EHJ69277.1,XP_001360879.2,XP_972103.1,XP_002016564.1,XP_001662844.1,KNC22281.1,XP_001864865.1,XP_012252702.1	KOG3078,KOG3079	IPR000850,IPR028587,IPR027417,IPR007862,IPR006259	GO:0004017,GO:0005524,GO:0005743,GO:0005758,GO:0005829,GO:0006172,GO:0006886,GO:0046033,GO:0046034,GO:0046872,GO:0046939	K00939
TR151255_c0_g1	Pre-mRNA-processing-splicing factor 8	Q99PV0,Q6P2Q9,P34369,Q8T295,O14187,P33334	XP_001948639.1,XP_008478932.1,XP_002076303.1,AAH99197.1,BAE91732.1,XP_002590665.1,BAE39975.1,BAD96625.1,4KIT,ACN60245.1,KDR12559.1,XP_002427193.1,XP_012255140.1,XP_011696772.1,XP_011494931.1,XP_012060652.1,XP_011061994.1,XP_012525283.1,XP_011172427.1,XP_012235984.1	KOG1795	IPR027652,IPR000555,IPR012984	GO:0000244,GO:0004674,GO:0005524,GO:0005682,GO:0006468,GO:0016020,GO:0016607,GO:0017070,GO:0030623,GO:0044822,GO:0070530,GO:0071013	K12856
TR151255_c0_g2	Pre-mRNA-processing-splicing factor 8	Q8T295,P34369,Q6P2Q9,Q99PV0,O14187,P33334	XP_008478932.1,BAG59028.1,AAH34648.1,XP_012966908.1,XP_011636188.1,XP_011260005.1,KMQ92987.1,XP_011494931.1,XP_011863794.1,XP_012235984.1,XP_012525283.1,XP_012060652.1,XP_011061994.1,XP_011172427.1,XP_011696772.1,XP_966931.1,XP_002427193.1,XP_012255140.1,KDR12559.1,XP_001948639.1	KOG1795	IPR027652,IPR021983,IPR012337,IPR000555,IPR012984	GO:0000244,GO:0004674,GO:0005524,GO:0005682,GO:0006468,GO:0016020,GO:0016607,GO:0017070,GO:0030623,GO:0044822,GO:0070530,GO:0071013	K12856
TR151331_c0_g1			XP_001945402.2			GO:0003677,GO:0005634,GO:0006357,GO:0008270,GO:0032784
TR151387_c0_g1	Adenylosuccinate lyase	O60105,Q05911,P54822,P30566,A3KN12,Q8HXY5,P21265,Q60Q90,Q21774,Q9UZ99,O58582,O27580,Q58339,O28041,P12047,Q4L7M3,Q49YV3,O66856,Q8CRT6,Q5HN26	XP_008413839.1,XP_003705472.1,XP_011263418.1,XP_013172137.1,XP_008281777.1,CAX11687.1,XP_003400847.1,XP_012282922.1,XP_002422735.1,XP_007565758.1,XP_012058458.1,XP_003695043.1,XP_011707421.1,XP_393961.2,XP_011137677.1,XP_013143310.1,XP_006619233.1,XP_012269020.1,XP_001945655.1,XP_008187853.1	KOG2700	IPR019468,IPR000362,IPR022761,IPR008948,IPR020557,IPR024083,IPR004769	GO:0003676,GO:0004018,GO:0006189,GO:0044208,GO:0046872,GO:0046983,GO:0070626	K01756
TR151408_c0_g1	Reactive oxygen species modulator 1	Q6NYD1,P60603,P60602,Q3SZV8,A4QNF3,Q4V7T9,A1XQR6,Q02889	XP_003245725.1,AEA95819.1,XP_013064861.1,XP_007907498.1,NP_957091.1,XP_012151170.1,XP_002068469.1,XP_003738172.1,XP_009012561.1,NP_648757.1,XP_001353165.1,XP_001653245.1,XP_007439560.1,XP_003691784.1,KDR18366.1,XP_001958086.1,XP_011204713.1,XP_005146826.1,XP_005532263.1,XP_005181178.1	KOG4096	IPR018450	GO:0001302,GO:0005739,GO:0008284,GO:0016020,GO:0034614,GO:1903146,GO:2000379
TR15140_c0_g1	Hydroxyacylglutathione hydrolase	Q5XGR8,Q0V9A9,Q1LZ83,Q9VLS9,Q561R9,Q99KR3,Q6NYF0,Q53H82,Q95Q18,Q13F06,Q21C03,A2BQ40,Q2J429,Q0BWR4,A0Q7M7,Q6NC62,A9BEI3,Q07VA9,A1S6T3,A1RK78	XP_008186784.1,XP_001656361.1,XP_313152.3,ETN64808.1,KFB35312.1,ENN77340.1,XP_013181284.1,XP_008477272.1,XP_972331.1,XP_005187983.1,XP_013133552.1,XP_005517159.1,XP_011294341.1,XP_008477287.1,XP_008629616.1,XP_010403397.1,KFO57341.1,XP_005423085.1,XP_009084161.1,XP_002199177.1	KOG0813	IPR001279	GO:0008073,GO:0043086
TR151548_c0_g1	Glucose-repressible gene protein	P22151	EQK98455.1,KJZ80552.1,KND93624.1,CCE27597.1,KHN94129.1,KFA78555.1,KKP00019.1,XP_007806855.1,KFA67537.1,KEY69800.1,XP_007823481.1,KFY98509.1,KIE01807.1,KFZ20251.1,XP_006961516.1,KFY38804.1,KFX93202.1,EHK27357.1,XP_006670801.1,EHK50625.1		IPR020100
TR151557_c0_g1	Acyl-CoA desaturase	Q12618,O94523,P21147,G5EGH6,O00767,G5EGN2,O62849,Q95MI7,Q2KIA4,Q86SK9,P07308,G5ED44,P13516,O02858,Q6US81,Q6P7B9,Q92038,P13011,Q8ISS3,Q9TT94	BAJ91418.1,KIS01867.1,XP_003193877.1,KIR89129.1,KIR35998.1,KGB75132.1,KIR27368.1,KIR68778.1,KIR49628.1,XP_012052146.1,XP_567496.1,XP_007867726.1,CAA71449.1,XP_007383539.1,XP_007002478.1,XP_007417677.1,KDQ10248.1,BAJ04706.1,XP_007308744.1,XP_007399558.1	KOG1600	IPR015876,IPR001522,IPR005804	GO:0004768,GO:0005506,GO:0005783,GO:0006633,GO:0016021,GO:0020037,GO:0055114	K00507
TR151570_c0_g1			XP_008806402.1,XP_010923894.1,XP_010930010.1,XP_008812628.1,XP_008812626.1,XP_008806731.1,XP_010931792.1,XP_002532552.1,KHG00761.1,KJB13670.1,XP_012460588.1,XP_012070820.1,XP_007020839.1,XP_012460583.1,XP_010060355.1,XP_011014497.1,XP_010276078.1,XP_002316766.2,XP_009405349.1,XP_009405348.1
TR15158_c0_g1	Cytochrome c oxidase subunit 4 isoform 1, mitochondrial (Fragment)	P19783,P10888,Q9TTT8,P00423,P13073,O46584,O46578,O46581,O46586,O46577,O46585,O46580,O46579,Q9I8U0,O46582,O46587,O46588,P80971,Q95283,Q91Y94	NP_034071.2,EDL11642.1,NP_001280488.1,AAB02139.1,NP_058898.1,XP_005073160.1,XP_005345828.1,XP_007652679.1,XP_003495155.2,XP_007652716.1,XP_006990212.1,ERE77784.1,XP_008826111.1,XP_008061998.1,XP_004671116.1,XP_010625794.1,XP_008250559.1,XP_005335502.1,XP_008566159.1,XP_005411039.1	KOG4075	IPR004203,IPR013288	GO:0004129,GO:0005634,GO:0005743,GO:0007584,GO:0070062,GO:1902600
TR151690_c0_g1	Dienelactone hydrolase		XP_008792786.1,XP_008792785.1,XP_010923369.1,XP_010924126.1,XP_008791216.1,XP_012487017.1,XP_010469577.1,XP_010413986.1,KJB10367.1,XP_012487008.1,KHG19079.1,KDO54718.1,XP_010510007.1,KNA10325.1,XP_006294760.1,KDO54716.1,XP_006410385.1,XP_011047236.1,CDY52050.1,XP_006447590.1	KOG3043	IPR002925	GO:0008152,GO:0016747,GO:0016787	K01061
TR151701_c0_g1	Peroxiredoxin-5, mitochondrial	P99029,Q9R063,P30044,Q9GLW7,Q9GLW9,Q9BGI1,Q949U7,O22711,Q7F8S5,Q9FR35,Q9SRZ4,Q9XEX2,Q69TY4,O43099,Q9SDD6,Q5ASN8,Q9M7T0,P73728,O14313,B3EWI1	NP_036151.1,BAE31390.1,BAE22835.1,BAB26548.1,XP_005351887.1,AAH78771.1,NP_446062.1,AAF21016.1,XP_006980776.1,XP_003511322.1,AAF27532.1,XP_005983469.1,XP_005699913.1,XP_004019702.1,XP_008837158.1,XP_001164621.1,XP_004051491.1,XP_002821617.1,XP_004682724.2,XP_010375477.1	KOG0541	IPR012336,IPR013740	GO:0001016,GO:0004601,GO:0005102,GO:0005615,GO:0005634,GO:0005739,GO:0005782,GO:0005829,GO:0016480,GO:0031410,GO:0032967,GO:0034614,GO:0042744,GO:0043027,GO:0043154,GO:0046983,GO:0048471,GO:0051354,GO:0060785,GO:0070062,GO:0070995,GO:0072541,GO:2001057
TR151712_c0_g1	Pollen receptor-like kinase 1	O48788,Q9SJQ1,Q9M9C5,Q9LVM0,Q9LVI6,Q9LP77,C0LGR9,Q9FHK7,Q9SUQ3,Q3E991,Q40902,Q9M1L7,Q9M8T0,Q9FMD7,Q84JQ4,Q9C9Y8,C0LGU0,Q9SH71,C0LGP9,Q9LJY0	XP_008808190.1,XP_010937522.1,XP_009401095.1,CDO97462.1,XP_012481251.1,XP_012084623.1,XP_002530277.1,XP_002303163.2,XP_009782937.1,XP_007042999.1,XP_009621168.1,XP_004137279.2,KGN53699.1,CAN60903.1,KDO53200.1,XP_002268971.2,XP_008455650.1,XP_006423777.1,XP_011087859.1,XP_011007985.1	KOG1187,KOG0192	IPR000719,IPR017441,IPR011009	GO:0004672,GO:0005524,GO:0006468	K04730
TR15180_c0_g1	Myosin-9	Q92614,Q9JMH9,Q8VDD5,P14105,Q62812,P35579,P35748,O08638,P35749,Q258K2,Q7Z406,Q9Y2K3,P10587,Q6URW6,P08799,Q9JLT0,P05659,Q27991,Q61879,P35580	XP_003245818.1,XP_003245431.2,XP_008194567.1,XP_008210437.1,XP_001604740.2,XP_008210438.1,XP_008547488.1,XP_008547486.1,XP_012266437.1,XP_011307895.1,XP_012280974.1,XP_012280889.1,XP_012266438.1,XP_013099069.1,XP_013099073.1,XP_008547491.1,XP_008547489.1,XP_005186514.2,XP_012245724.1,XP_012171227.1	KOG0161,KOG0160,KOG4229,KOG0162,KOG0164,KOG0163,KOG3528	IPR001609,IPR001478,IPR031244,IPR027417	GO:0003774,GO:0004222,GO:0005524,GO:0006508,GO:0016459,GO:0051015	K10357
TR151905_c0_g1	Cyclin-dependent kinase 2-associated protein 2	Q9CPY4,Q58CN7,O75956,O14519,O35207,P49119	XP_001950652.1,XP_002023306.1,XP_001354689.1,XP_001992100.1,KMZ09200.1,NP_572688.2,XP_001963425.1,XP_002100907.1,XP_001977165.1,NP_001259439.1,XP_002041943.1,XP_002057154.1,XP_002075293.1,XP_002009349.1,XP_011176963.1,XP_011211795.1,XP_004520419.1,KNC33966.1,XP_001866382.1,KFB46098.1	KOG4713	IPR019187	GO:0005622,GO:0007165
TR15191_c0_g2	Succinate-semialdehyde dehydrogenase, mitochondrial	Q9I6M5,P25526,Q88RC0,Q9US47,P51650,P38067,Q8BWF0,Q6A2H2,Q3MSM3,P51649,Q6A2H1,Q3MSM4,Q6A2H0,Q9SAK4,P55653,Q9UTM8,B9F3B6,P94428,E1V7V8,Q1JUP4	XP_007302978.1,KIM46575.1,KIJ69891.1,CEL59742.1,XP_009543741.1,CCU98461.1,EUC62342.1,XP_007862075.1,XP_013240379.1,CBQ70025.1,CDW99248.1,XP_011391909.1,EST08410.1,GAK66990.1,CCF50415.1,ETS65274.1,GAC75655.1,XP_012188895.1,CDI56077.1,XP_007880956.1	KOG2450,KOG2456,KOG2451,KOG2455,KOG2452,KOG2453,KOG2449,KOG2454	IPR029510,IPR010102,IPR016163,IPR016160,IPR016161,IPR016162,IPR015590	GO:0009013,GO:0009450,GO:0055114	K17761
TR151924_c0_g1	Ubiquitin carboxyl-terminal hydrolase 48	Q5ZM45,Q86UV5,Q76LT8,Q3V0C5	XP_001942636.2,XP_008181253.1,XP_008479247.1,NP_001120167.1,XP_009075213.1,KFP82370.1,XP_008925581.1,XP_008941649.1,KFQ32607.1,XP_009986218.1,XP_006117345.1,XP_006048604.1,XP_006048602.1,EMC77565.1,XP_009695327.1,KFP57297.1,XP_012982918.1,XP_005428287.1,XP_008502011.1,XP_005533216.1		IPR000626,IPR006615,IPR029071	GO:0004843,GO:0005515
TR15195_c0_g1	Amine oxidase		WP_033209443.1,WP_024452956.1,WP_036396342.1,WP_043987652.1,WP_029119388.1,WP_043394248.1,WP_020102176.1,EPE03202.1,KEQ81941.1,KIL91388.1,XP_003709404.1,KEQ73261.1,ELQ38679.1,XP_006665485.1,EWG52368.1,EQL01060.1,XP_009254370.1,KEQ99877.1,KGQ07423.1,CEJ79981.1		IPR002937	GO:0016491,GO:0055114
TR152075_c0_g1			XP_008809569.1,XP_008780424.1,XP_010917089.1,XP_010926581.1,XP_009389869.1,XP_009383593.1,BAK03154.1,ACG47867.1,ACG44716.1,XP_010266523.1,AFW85231.1,XP_006655942.1,EMT11407.1,EMS51590.1,ACF87857.1,NP_001148787.1,XP_009601406.1,CDP05070.1,XP_006649042.1,XP_003564045.1
TR15210_c0_g1	Universal stress protein Sll1388	P74148,Q57951	XP_012190651.1,CBQ70595.1,GAC72583.1,GAK63098.1,CCF54588.1,XP_011387128.1,XP_007882220.1,CCU98429.1,XP_001731060.1,EST06216.1,CDI52125.1,CDS00901.1,CED83073.1,CEG77619.1,CEI86022.1,CEG67946.1,WP_036084604.1,WP_045360031.1,WP_046662232.1,WP_029515831.1		IPR006016,IPR006015,IPR014729	GO:0006950
TR15211_c0_g1	Anaphase-promoting complex subunit 4	Q9UJX5,Q91W96,Q5RAQ5	XP_001952722.1,KDR13200.1,XP_002429084.1,EHJ65215.1,XP_970702.1,XP_013134982.1,XP_001657691.1,XP_013175298.1,XP_013185879.1,XP_011554361.1,XP_012547234.1,XP_001850950.1,KFB34962.1,XP_011296761.1,KOB66299.1,XP_012265065.1,XP_003701743.1,XP_006608812.1,XP_006608813.1,XP_003485308.1	KOG4640	IPR024790,IPR024789	GO:0005680,GO:0030071
TR15216_c0_g1	Protein TIME FOR COFFEE	Q94KE2	XP_008804342.1,XP_008804344.1,XP_008804345.1,XP_008804343.1,XP_010935148.1,XP_010935117.1,XP_010935140.1,XP_010935157.1,XP_010935131.1,XP_008802667.1,XP_008802668.1,XP_008802669.1,XP_008802671.1,XP_008802672.1,XP_008802674.1,XP_008802670.1,XP_010923402.1,XP_010923400.1,XP_010935091.1,XP_010923401.1
TR15220_c0_g1	Kelch-like protein 3	Q70JS2,Q6TDP4,Q04652,O95198,Q5U374,Q8JZP3,F1LZF0,Q8K430,Q6TDP3,E7F6F9,F1MBP6,Q5REP9,Q9UH77,E0CZ16,Q8BZM0,Q8R2H4,Q53G59,F1LZ52,E1B932,Q6DFF6	XP_001944521.2,XP_008184335.1,XP_013107265.1,XP_011293229.1,XP_013107264.1,XP_012537366.1,XP_011268607.1,XP_011700730.1,XP_011633884.1,XP_011343080.1,XP_012214880.1,XP_011069294.1,XP_011876140.1,XP_012059056.1,XP_011146668.1,XP_003701082.1,XP_005986048.1,KMQ95197.1,XP_003398593.1,XP_003487466.1	KOG4441,KOG1072,KOG4350	IPR006652,IPR015916,IPR011705,IPR011043	GO:0005515,GO:0005975,GO:0006044,GO:0008448	K10457
TR152213_c0_g1	Serine/threonine-protein kinase PLK1	Q8AYG3,P35761,Q4R945,P33981,Q8SSH4,O94235,Q54UL8,P54199,P47809,P45985,P70032,Q2TA25,P53350,Q9S7U9,Q9Z2B9,O75676,G5EFM9,Q07832,Q62673,Q20347	XP_001943135.2,XP_003241140.1,XP_008486660.1,XP_008481705.1,KDR23513.1,XP_009065394.1,XP_011632542.1,XP_011266031.1,XP_012525874.1,XP_012525875.1,XP_011340135.1,EZA53149.1,XP_011708168.1,EFN86837.1,XP_011135845.1,XP_011168515.1,XP_973747.1,KMQ97429.1,XP_011135843.1,XP_012254698.1	KOG0192,KOG0596,KOG0198,KOG1187,KOG4645,KOG2345,KOG0575,KOG1151,KOG0592,KOG1006,KOG0591,KOG0984,KOG0612,KOG0197,KOG0581,KOG0603,KOG4721,KOG0595,KOG0193,KOG0983,KOG0589,KOG1152,KOG0196,KOG1989,KOG4258,KOG0582	IPR000719,IPR011009,IPR027084	GO:0004252,GO:0004674,GO:0004712,GO:0005524,GO:0006468,GO:0006508,GO:0007093,GO:0051304	K08866
TR152218_c0_g1	F-box protein At4g18380	O49508,Q9FNK5,Q9C534,Q9C9S2,Q9LM18	XP_010904742.1,XP_008792446.1,XP_010922958.1,XP_008786757.1,XP_010907539.1,XP_008804990.1,XP_008804989.1,XP_008777014.1,XP_010907825.1,XP_009410458.1,XP_009420961.1,XP_004961674.1,XP_002441291.1,XP_009381361.1,AAT69637.1,XP_003568215.1,XP_009393903.1,XP_006654574.1,EAY76237.1,ACG44263.1
TR152229_c0_g1	Phosphatidylinositol 4-kinase type 2-beta	Q28G26,Q6DCQ8,Q5ZIK0,Q8TCG2,Q49GP5,Q8CBQ5,Q5XIL2,Q505I0,Q9BTU6,Q2TBE6,Q99M64,Q08B31,Q6PE18,Q9UT42,P42951	XP_001947555.1,KDR23003.1,XP_008200384.1,XP_967216.1,XP_001649004.1,XP_562889.4,XP_008552640.1,AEE62052.1,KFB45281.1,XP_008552638.1,ELU06765.1,XP_011303528.1,XP_012283291.1,XP_012223089.1,XP_012268734.1,XP_011497326.1,XP_013166325.1,XP_011142223.1,XP_011497325.1,XP_013074616.1	KOG2381	IPR000403	GO:0016301,GO:0016310,GO:0016773
TR152286_c0_g1	Copper transport protein ATX1	Q94BT9,O82089,Q9SZN7	XP_008793679.1,XP_010931956.1,XP_009412787.1,XP_009384353.1,ABG22362.1,ABG22363.1,CBX25500.1,EAY79933.1,NP_001065742.1,XP_007223232.1,XP_008223004.1,XP_006663202.1,XP_009420276.1,XP_010907378.1,CBX25304.1,XP_006663812.1,CBX25389.1,XP_011071544.1,XP_010238731.1,XP_010938773.1	KOG1603	IPR006121	GO:0030001,GO:0046872
TR152429_c0_g1	UBA-like domain-containing protein 2	Q5XGE4,Q6IP57,Q8IYN6,Q6DD24,Q8BQH4,Q8TB05,Q6P3B2,Q6DGM1,Q6AXN0,Q502A3	XP_001947079.1,NP_001280332.1,BAH71978.1,XP_002431286.1,XP_012235505.1,XP_011335064.1,XP_001605749.2,XP_011863416.1,XP_012539421.1,XP_011640156.1,KDR09505.1,XP_011064556.1,XP_011167741.1,XP_011694287.1,XP_012261464.1,XP_012274494.1,XP_003704586.1,XP_011252438.1,XP_011310722.1,XP_011154241.1		IPR009060	GO:0005515
TR15245_c0_g1	Cold shock-like protein CspE	P27484,Q38896,O65639,Q41188,Q94C69,P63238,P63237,Q89A90,P0A9Y9,P0A9Z0,E0J500,P0A9Y6,P0A9Y7,P0A9Y8,P41824,P0A975,E0J1Q3,P0A972,P0A973,P0A974	XP_010941294.1,XP_009412923.1,XP_009391980.1,XP_009398700.1,XP_008788618.1,XP_003573554.1,BAJ94263.1,BAJ95296.1,ACN27139.1,AFW66563.1,XP_010935076.1,XP_002453214.1,EEC72371.1,KMZ65266.1,XP_010268656.1,NP_001266409.1,NP_001241832.1,BAD08139.1,XP_004952095.1,XP_010920177.1	KOG3070	IPR011129,IPR002059,IPR019844,IPR012340	GO:0003677,GO:0006355,GO:0008270	K09250
TR15255_c0_g1	Glutamine synthetase	Q12613,Q75BT9,Q86ZU6,Q874T6,Q6FMT6,P32288,P0CN84,P0CN85,Q6B4U7,Q6C3E0,Q8J1R3,O00088,Q8X169,Q96UV5,Q09179,Q86ZF9,Q96V52,Q9UUN6,Q9C2U9,P51121	XP_007302792.1,KDR83663.1,KIJ99390.1,KJA30198.1,KIY49280.1,KDQ64559.1,XP_001877146.1,CCA67022.1,XP_012187357.1,GAC73074.1,XP_007877955.1,CBQ73932.1,XP_013242972.1,ETS61830.1,CDR98574.1,EST09544.1,CCF51452.1,XP_011390105.1,CDI54295.1,GAK65557.1	KOG0683	IPR014746,IPR008147,IPR008146,IPR027302	GO:0004356,GO:0005524,GO:0006542	K01915
TR152564_c0_g1			XP_008778024.1,XP_008777777.1,XP_010906039.1,XP_008447183.1,XP_010906036.1
TR152594_c0_g1			XP_010932280.1,XP_008799934.1,XP_008799932.1,XP_009402711.1
TR1525_c0_g3			XP_010918391.1,XP_010922364.1,XP_008776667.1,XP_008802765.1,XP_008784521.1,XP_010253591.1,XP_009409011.1,XP_010920628.1,XP_010937653.1,XP_010259947.1,XP_002263786.1,XP_009381081.1,XP_006594074.1,XP_009388621.1,XP_003537166.1,KHN05913.1,XP_007144447.1,XP_003564581.1,NP_001044758.1,EMS51136.1			GO:0009408,GO:0009644,GO:0042538,GO:0042542
TR15260_c0_g1	Ubiquitin-conjugating enzyme E2 Q2	Q7Z7E8,Q7YQJ9,Q8WVN8,Q7TSS2,Q8K2Z8,Q32L27,Q93571,A1L167,Q9VM35,A0PJN4,P52486,D3ZDK2,P61080,P51668,Q2TA10,Q06AA9,P25867,P62840,P62839,P62838	XP_008201623.1,XP_012255958.1,XP_011187017.1,XP_001355240.1,XP_002061155.1,NP_569994.1,XP_001992351.1,XP_002040496.1,KNC27043.1,XP_011197727.1,XP_001982637.1,XP_004525072.1,XP_008552800.1,XP_002057222.1,XP_013105446.1,XP_005179609.1,XP_002010906.1,KDR19277.1,XP_008188199.1,XP_001948212.2	KOG0417,KOG0897,KOG0418,KOG0425	IPR016135,IPR000608	GO:0004842,GO:0008750,GO:0015992,GO:0016021,GO:0016881,GO:0050661,GO:0055114,GO:0070936
TR152612_c0_g1	Torso-like protein	P40689	XP_008182641.1,XP_012527633.1,XP_011335029.1,XP_012062322.1,XP_011266880.1,XP_012218640.1,XP_011335027.1,XP_011135057.1,XP_011266872.1,XP_011335028.1,XP_011059461.1,XP_011867636.1,XP_012218639.1,EFN87397.1,XP_011166817.1,XP_011694165.1,EFN73623.1,XP_011694164.1,XP_011645783.1,XP_001602735.1		IPR020864
TR152682_c0_g1	RNA-binding protein 38	Q9H0Z9,Q6P8A7,Q6GQD3,Q9I8B3,D3Z4I3,Q6DIV4,Q9BX46,Q5ZMA3,Q7T3I7,Q5ZJX4,Q76LC6,Q62176,Q9M1S3,Q9SHZ6,Q9LIS2,Q9SVM8,Q9LKA4,Q08473,Q8W034,Q9TTV2	XP_001948033.2,XP_008556464.1,XP_001606177.2,XP_011500423.1,XP_012285067.1,XP_003398247.1,XP_006616805.1,XP_012231326.1,XP_003701736.1,XP_006566271.1,XP_012285066.1,ENN74222.1,XP_006616804.1,XP_011882234.1,XP_967690.1,XP_011160566.1,XP_012256100.1,XP_011052717.1,XP_011500422.1,XP_011707360.1	KOG0118,KOG4205,KOG0149,KOG0108,KOG0148,KOG4207,KOG0120,KOG0125,KOG0145,KOG0113,KOG0126,KOG2186,KOG4210,KOG0899,KOG0127	IPR000504,IPR012677	GO:0000166,GO:0003676
TR15269_c0_g2	Rab3 GTPase-activating protein non-catalytic subunit	Q9VKB9,Q5U1Z0,Q8BMG7,Q9H2M9	XP_001949788.2,XP_012253512.1,XP_012144641.1,ERL83997.1,XP_001601828.2,XP_008211313.1,XP_008559647.1,ENN75474.1,XP_012175758.1,XP_011502639.1,XP_012175751.1,XP_012280640.1,XP_012241653.1,XP_012241652.1,XP_011867750.1,XP_011867749.1,XP_011867748.1,XP_011867744.1,XP_011631514.1,EZA61233.1	KOG2727	IPR029257,IPR026059	GO:0003676,GO:0004190,GO:0006508,GO:0008270,GO:0015074,GO:0043087
TR152705_c0_g1	60S ribosomal protein L31	Q9XGL4,Q9IA76,Q9M573,Q90YT7,Q6FWF4,P62902,P62901,P62900,Q1KSC7,P62899,Q56JX3,Q9SLL7,P51420,Q5RBR9,Q6NUH0,P0C2H9,Q9STR1,O65071,P0C2H8,Q54XB5	CCV00410.1,XP_001729761.1,XP_013241044.1,XP_007876210.1,GAC73433.1,XP_011386640.1,CDW94525.1,CCF53921.1,CDI51142.1,CBQ67594.1,ETS63454.1,XP_012190312.1,GAK62475.1,KIR53598.1,XP_003191648.1,XP_566913.1,KIR48279.1,KIR83889.1,KDQ32648.1,XP_007267267.1	KOG0893	IPR000054,IPR023621	GO:0003735,GO:0005840,GO:0006412	K02910
TR152774_c0_g1	Zinc finger protein CONSTANS-LIKE 10	Q9LUA9,Q9SSE5	XP_010928060.1,XP_010942892.1,XP_008803171.1,XP_008803173.1,XP_008800277.1,XP_008800276.1,XP_010942895.1,XP_009417361.1,AGI62032.1,AIF76294.1,AGI62030.1,EEC73915.1,AGG54062.1,XP_009410304.1,XP_010942554.1,EAZ00615.1,EEE57716.1,NP_001047975.1,XP_009399530.1,BAG93782.1			GO:0005488
TR152809_c0_g1			ACU18752.1,ACR36377.1
TR152863_c0_g1	Protein stoned-A	Q24211	XP_001942857.2,ERL89320.1,ENN74721.1,XP_001660127.1,KFB42002.1,XP_001848008.1,XP_008487110.1,XP_011548841.1,XP_011256657.1,KDR08902.1,EFN68199.1,ETN66370.1,XP_013194342.1,XP_008473980.1,XP_012284526.1,XP_004928450.1,EFA02107.1,XP_011641000.1,XP_396872.3,XP_968279.3			GO:0016301,GO:0016310,GO:0046474
TR152932_c0_g1	ATP synthase subunit O, mitochondrial	Q9P602,O74190,Q5RD23,O74479,Q75EZ3,Q2EN81,P48047,P22778,B2B9A1,B1MT69,B0VXH3,Q24439,P13621,Q9DB20,B3EX21,Q06647,Q6FSD5,P09457,Q96251,Q2G5N8	CCF48567.1,EST07072.1,XP_012188861.1,GAC71617.1,XP_011388314.1,XP_007878742.1,CBQ72510.1,CDS00812.1,GAK67811.1,XP_013245651.1,XP_001731490.1,XP_007406071.1,KNE95767.1,XP_003330586.1,EMS19426.1,KNZ46355.1,GAA97010.1,KDE04469.1,CEQ41364.1,CCU99848.1	KOG1662	IPR000711,IPR026015	GO:0015986,GO:0046933	K02137
TR15294_c0_g1	Glutamate--cysteine ligase regulatory subunit	P48508,Q2T9Y6,O09172,P48507,O94246	NP_001155575.1,KDR22286.1,XP_002432636.1,XP_012257072.1,XP_011256492.1,XP_011690208.1,XP_011148655.1,XP_012215999.1,XP_011647120.1,XP_011062171.1,XP_011164372.1,XP_001603921.1,XP_012054214.1,XP_011871414.1,XP_012524450.1,XP_011062173.1,XP_011339319.1,XP_011305160.1,XP_011499524.1,XP_012283843.1	KOG3023	IPR023210
TR152_c0_g2	Glycylpeptide N-tetradecanoyltransferase	O61613,Q9N181,O70311,O60551,A7YT82,Q5RAF3,P31717,P30419,Q8K1Q0,O70310,P46548,Q553B6,Q9LTR9,Q8ILW6,P34809,P0CP20,P0CP21,O43010,Q75EK2,Q6BJF4	XP_011301682.1,ABK57056.1,XP_012261461.1,KDR11094.1,XP_006611117.1,XP_624861.2,XP_003702812.1,XP_011255947.1,XP_003694987.2,XP_011346743.1,XP_003484961.1,XP_011148613.1,XP_012527751.1,XP_011161183.1,XP_011696125.1,XP_003400576.1,XP_011058898.1,XP_011635766.1,XP_012218511.1,XP_001950708.1	KOG2779	IPR016181,IPR022677,IPR000903,IPR022676,IPR022678	GO:0004379,GO:0006499	K00671
TR153014_c0_g1	Nucleoside diphosphate kinase	Q8TFN0,Q7Z8P9,Q9UUY8,Q6XI71,P08879,P19804,Q01768,Q5RFH3,P22392,O81372,O57535,P47920,Q02254,P52175,P52174,Q96559,Q90380,P36010,Q50KA9,Q56E62	XP_007879622.1,GAK64296.1,XP_013240990.1,XP_012186996.1,GAC71672.1,XP_011389199.1,CBQ73169.1,XP_001732130.1,CCF53018.1,CCU99383.1,EST05418.1,CDI53635.1,CDW96961.1,KIK59665.1,EMS25563.1,EPT05879.1,XP_007836394.1,CEQ42729.1,KGQ08846.1,KIY70329.1	KOG0888	IPR023005,IPR001564	GO:0004550,GO:0005524,GO:0006165,GO:0006183,GO:0006228,GO:0006241	K00940
TR15302_c0_g1	Elongation factor 2	Q96X45,O14460,P29691,A0SXL6,Q3SYU2,P05197,P58252,Q5R8Z3,P13639,A5DI11,Q90705,Q6BJ25,P09445,Q875S0,P32324,C4YJQ8,Q5A0M4,Q6CPQ9,P13060,Q874B9	XP_007676694.1,KEQ90200.1,KEQ63378.1,KKY23047.1,XP_007588912.1,EKG14260.1,KEQ70721.1,XP_007922548.1,KEQ81123.1,EMF15699.1,XP_002838816.1,EME47106.1,KIV98198.1,EER41802.1,XP_009158427.1,XP_007784552.1,XP_013272835.1,KIV81094.1,XP_006693795.1,XP_007730493.1	KOG0469,KOG0468,KOG0467,KOG0465	IPR000640,IPR014721,IPR009022,IPR020568,IPR005517	GO:0003746,GO:0003924,GO:0005525,GO:0045901	K03234
TR153044_c0_g1	Autophagy-related protein 8	Q8S925,Q9LRP7,Q2RBS4,O94272,Q8H715,Q4P2U6,Q8LEM4,Q8VYK7,Q9SL04,Q6CMF8,Q9XEB5,Q9LZZ9,Q755X2,P87068,Q8S927,P60522,P60521,P60520,P60519,Q8S926	XP_010914718.1,XP_007223493.1,XP_008223482.1,XP_002280035.1,AID50965.1,XP_004297094.1,XP_008390497.1,XP_010270947.1,CBI37015.3,XP_012082976.1,XP_009359771.1,XP_012490279.1,XP_006444590.1,XP_009402496.1,NP_001275429.1,XP_007145111.1,XP_002515208.1,XP_004495875.1,XP_009353411.1,XP_008390374.1	KOG1654	IPR029071,IPR004241	GO:0000421,GO:0005874,GO:0006914,GO:0015031,GO:0033110,GO:0046482	K08341
TR153086_c0_g1	60S ribosomal protein L4	P35679,Q9P784,P49165,P49691,Q9SF40,P02385,P08429,Q28346,P36578,Q58DW0,Q5RCR3,Q9D8E6,P50878,Q4R5P9,Q9XF97,P49626,P10664,O02056,P49669,Q54Z69	XP_013239905.1,XP_001728871.1,CCU99461.1,CDI53735.1,CCF52477.1,CDW97661.1,CBQ73292.1,XP_011389554.1,GAC76125.1,EST05183.1,GAK65863.1,ETS62176.1,EMD31489.1,XP_007880668.1,KNF00461.1,XP_007300249.1,EPT01699.1,XP_003036569.1,XP_007765514.1,XP_009545611.1	KOG1475	IPR013000,IPR025755,IPR023574,IPR002136	GO:0003735,GO:0005840,GO:0006412	K02930
TR153091_c0_g1			XP_001945049.1,XP_003246078.1,BAH72686.1,XP_012346699.1			GO:0004721,GO:0005634,GO:0016311
TR15316_c0_g1
TR153178_c0_g1			XP_010650253.1,XP_009396764.1,XP_010646230.1,CAN68340.1,CAN78666.1,CAN66959.1,XP_010659816.1,XP_010648887.1,CAN66873.1,XP_010665470.1,XP_009386775.1,XP_009409713.1,XP_010914014.1,XP_009413628.1,CAN62884.1,XP_009798691.1,XP_009775238.1,XP_010654883.1,XP_009778809.1,XP_010655333.1	KOG0017		GO:0003676,GO:0006629,GO:0008270,GO:0015074,GO:0016787
TR15329_c0_g1
TR15343_c0_g1			NP_001156194.1
TR1534_c0_g1	Histidine phosphatase superfamily, clade-2				IPR000560	GO:0003993
TR153541_c0_g1	Desiccation-related protein PCC13-62	P22242	XP_008779568.1,XP_010929545.1,XP_007035868.1,XP_006419324.1,KDO72022.1,XP_006489594.1,XP_010027118.1,XP_002311374.1,KCW61324.1,XP_010027124.1,XP_006488982.1,XP_010027119.1,KCW61327.1,XP_010027142.1,XP_006419323.1,KCW61325.1,XP_006488981.1,XP_004148796.1,XP_010027121.1,XP_008458324.1
TR15354_c0_g1	CUB domain		XP_001946071.2,BAN20832.1,XP_002430039.1,KDR22186.1,XP_011559115.1,XP_012546747.1,XP_013197968.1,XP_013143829.1,XP_013172711.1,XP_003699829.1,XP_011054459.1,XP_011054458.1,EFZ16694.1,XP_011689135.1,XP_011161994.1,XP_011689134.1,EGI65403.1,XP_011881950.1,XP_012061064.1,XP_011881949.1		IPR000859
TR153558_c0_g1	Eukaryotic translation initiation factor 3 subunit A	Q9XHR2,Q40554,Q9LD55,Q4P358,A4RM69,P23116,B0W6N3,Q173M7,Q1JU68,Q14152,B4K250,Q7RWT1,A4II09,Q1DXU0,A2VD00,Q2H6G4,A1D4A7,Q4WJQ1,B0XP13,Q0CUP6	XP_008784544.1,XP_010931804.1,XP_010921978.1,AFW80221.1,XP_008809196.1,AIZ68197.1,DAA53060.1,AFW80220.1,XP_009393326.1,XP_002455031.1,XP_004968105.1,DAA53061.1,XP_002455287.1,XP_006643712.1,DAA53062.1,NP_001105726.1,XP_009402581.1,XP_012088953.1,EMT05372.1,CCG48017.1	KOG2072	IPR027512	GO:0001731,GO:0003743,GO:0005829,GO:0005852,GO:0005886,GO:0006446,GO:0016282,GO:0033290	K03254
TR153622_c0_g1	Protein SDE2 homolog	Q7T293,Q07G43,Q6NRI5,Q6IQ49,Q5RET9,Q8K1J5,Q5BJN8,O14113	XP_003245898.1,XP_012345886.1,XP_006623315.1,EFN75744.1,XP_011167640.1,XP_011152562.1,XP_012243713.1,XP_012164136.1,XP_012265989.1,XP_006570267.1,XP_012534905.1,XP_012285290.1,XP_011336578.1,XP_008550580.1,XP_011504367.1,NP_001136158.1,XP_012062384.1,XP_011264523.1,XP_011687371.1,XP_012149967.1	KOG2827	IPR024974	GO:0000166,GO:0003676
TR15364_c0_g1
TR153670_c0_g1	Cytochrome c peroxidase, mitochondrial	Q4PBY6,A4QVH4,Q7SDV9,Q4ING3,P0CP54,P0CP55,P0C0V3,Q4WPF8,Q6URB0,Q6C0Z6,Q4PD66,Q5B1Z0,Q6CAB5,Q4HWQ2,Q4WLG9,Q6BKY9,A4R606,Q5AEN1,Q6FMG7,P00431	EST05885.1,XP_007877398.1,CDR99848.1,XP_012192253.1,CBQ71079.1,GAK65028.1,ETS62560.1,GAC74668.1,CDI55374.1,XP_011388677.1,CCF48122.1,XP_013241899.1,XP_007856192.1,XP_007266783.1,KIN03988.1,GAD98231.1,KDE06153.1,XP_003029703.1,KEQ59044.1,XP_003334971.2		IPR010255,IPR002207,IPR019793,IPR002016,IPR019794	GO:0004130,GO:0005759,GO:0006979,GO:0020037,GO:0046872,GO:0055114	K00434
TR153701_c0_g1	Formin-like protein 6	Q6ZCX3	XP_010942102.1,XP_008799650.1,XP_010912151.1,XP_010912149.1,XP_009418132.1		IPR015425
TR15371_c0_g1	Putative pentatricopeptide repeat-containing protein At3g47840	Q9STS9,Q9LU94,Q9ZUW3,Q9LRV9,Q9SVA5,Q9CA56,O04659,P93005,Q9FWA6,Q9SVP7,Q9LFI1,Q9SN39,Q9XE98,Q9SS97,Q84MA3,Q0WN60,Q9LFL5,Q0WNP3,Q9ZQ74,Q9SUF9	XP_009394610.1,XP_010926141.1,XP_008797527.1,XP_002266026.1,CAN70631.1,XP_011083198.1,XP_010272292.1,XP_010272290.1,KDO70994.1,XP_010029763.1,XP_006425632.1,XP_007202871.1,XP_007046869.1,XP_006466834.1,XP_009627280.1,XP_009773756.1,NP_001056430.2,XP_004233908.1,XP_006365050.1,XP_002522430.1	KOG4197	IPR002885,IPR011990	GO:0005515
TR15376_c0_g1			XP_010933069.1,XP_008811476.1,XP_010917996.1,XP_008798510.1,XP_009387012.1,XP_009382013.1,XP_010276401.1,XP_010277395.1,XP_012083563.1,XP_009604915.1,XP_002511728.1,XP_011034456.1,XP_009789950.1,CBI38859.3,KEH19044.1,XP_011090838.1,XP_010524357.1,XP_002273654.2,KFK35284.1,KMZ64663.1
TR15380_c0_g1	VQ motif-containing protein 29	Q9SZG3	XP_008796990.1,XP_010941942.1,XP_010942059.1,XP_008812107.1,XP_009388507.1,XP_011466242.1,XP_007207909.1,XP_009408692.1,XP_007047583.1,XP_008237576.1,XP_012492002.1,XP_008237586.1,XP_003550003.1,XP_011657908.1,XP_010647074.1,XP_008440419.1,XP_011031313.1,XP_002525296.1,XP_009341783.1,XP_006295757.1		IPR008889
TR153857_c0_g1	Growth hormone-inducible transmembrane protein	Q9H3K2,Q91VC9,Q5XIA8,Q9VSH3,O74888,P0AAC4,P0AAC5	XP_011316529.1,EYB26513.1,KKP03605.1,XP_009261350.1,KIL88087.1,CEJ85467.1,XP_007811858.1,EWG36257.1,EXL82435.1,EMT61222.1,KID84666.1,CCE29032.1,CCT62982.1,EWY92589.1,EGU79342.1,KID98092.1,XP_007821380.1,KFG87181.1,KID78874.1,KJK80052.1	KOG1630,KOG1629,KOG2322	IPR006214	GO:0016020
TR153881_c0_g1	2-dehydro-3-deoxy-D-gluconate 5-dehydrogenase	F1SWA0,P37769,Q6CEE9,P87219,Q05528,O80714,O74470,P50842,P76633,P0A9P9,P0A9Q0,Q9C826,P87218,Q94KL7,P50167,Q99RF5,Q7A3L9,Q2FVD5,Q5HD73,Q2FE21	CDW97699.1,CBQ70244.1,XP_007878520.1,CCF54966.1,CDI51779.1,XP_011387380.1,XP_012187531.1,GAC72933.1,EST10208.1,GAK62725.1,ETS61282.1,XP_001728750.1,CCV00525.1,XP_013242052.1,EUC59228.1,KDN37903.1,KEP55843.1,KEP45203.1,KDN46867.1,EUC65247.1	KOG0725,KOG1201,KOG1199,KOG4169,KOG1200,KOG1206	IPR002198,IPR002347,IPR016040	GO:0016491,GO:0055114	K09841
TR15388_c0_g1	ATP synthase subunit beta, mitochondrial	Q8UC76,Q0QEP2,P83483,Q9C5A9,P83484,P22068,P17614,Q01859,Q2VZN2,P19023,P38482,Q4FP38,P46561,Q25117,Q05825,Q9PTY0,Q5ZLC5,P00829,P06576,P10719	1MAB,XP_008070753.1,XP_007627875.1,XP_008826611.1,XP_006859512.1,XP_004601674.1,NP_599191.1,XP_003506224.1,EDL84889.1,BAE31497.1,BAE31630.1,BAE35331.1,BAE39797.1,BAE30095.1,BAE38888.1,BAE40961.1,NP_058054.2,AAH37127.1,BAE35088.1,ELK15290.1	KOG1351,KOG1353,KOG1352,KOG1350	IPR000793,IPR005722,IPR000194,IPR020003,IPR027417,IPR024034,IPR003593,IPR004100	GO:0000275,GO:0001525,GO:0001649,GO:0003677,GO:0005509,GO:0005524,GO:0005634,GO:0005886,GO:0006172,GO:0006629,GO:0006898,GO:0006933,GO:0008270,GO:0009986,GO:0015986,GO:0015991,GO:0030228,GO:0042288,GO:0042645,GO:0043209,GO:0046933,GO:0046961,GO:0051453,GO:0070062	K02133
TR15391_c0_g1	Heat shock protein HSP 90-alpha	Q0J4P2,A2YWQ1,Q07078,Q69QQ6,P36182,P36181,P27323,P51819,P55737,P51818,O03986,Q08277,O44001,P24724,Q4UDU8,P82995,P07901,P30946,O02705,P07900	XP_008811147.1,AEK20869.1,XP_006659552.1,XP_009391803.1,XP_010910639.1,AKO69721.1,BAD73667.1,XP_010928158.1,XP_008776162.1,XP_009417329.1,XP_008811143.1,XP_009390627.1,A2YWQ1.1,KCW70450.1,XP_010246543.1,AAX20005.1,XP_006659551.1,XP_011046024.1,KJB81564.1,XP_010913224.1	KOG0019,KOG0020	IPR001404,IPR020568	GO:0005524,GO:0005737,GO:0006457,GO:0006950,GO:0051082	K04079
TR15401_c0_g1	Probable cyclic nucleotide-gated ion channel 20, chloroplastic	Q9LD37,Q9LDR2,Q9SL29,O65717,Q9FXH6,Q9M0A4,Q9SJA4,Q8L7Z0,Q9LNJ0,Q9S9N5,O82226,O65718,Q8RWS9,Q94AS9,Q9LD40,Q9SU64,Q9SKD7,Q9LEQ3	XP_008789205.1,XP_008789204.1,XP_008789209.1,XP_008789202.1,XP_008789206.1,XP_010932484.1,XP_009381391.1,EEC74092.1,XP_002452903.1,NP_001048268.1,XP_008646339.1,XP_006647986.1,EEE57888.1,XP_008646332.1,AFW73689.1,XP_012703570.1,XP_003570538.1,BAJ96408.1,XP_003564124.1,XP_010227870.1	KOG0498		GO:0016020,GO:0044765	K05391
TR154049_c0_g1	60S ribosomal protein L24	Q92354,O74884,P38665,Q7SDU2,Q752U6,Q6C4U6,P24000,Q6FXY9,P04449,Q6BNC2,Q9DFQ7,Q8JGR4,P83732,Q8BP67,P61122,P83731,Q66WF5,Q862I1,Q6Y263,Q90YU3	CCF54893.1,XP_007880749.1,CBQ70343.1,CDI51875.1,XP_011387358.1,EST10115.1,XP_013242801.1,ERZ98174.1,XP_003195177.1,KIK57399.1,XP_007870309.1,XP_013025413.1,XP_571980.1,EJT52877.1,KII85385.1,XP_013019058.1,XP_013019469.1,XP_001834961.1,KIY72310.1,KDQ23263.1	KOG1723,KOG1722	IPR023441,IPR000988	GO:0005840	K02896
TR15413_c0_g1			XP_001943287.1			GO:0005488
TR15416_c0_g1	Nicastrin	P57716,Q8CGU6,Q92542,Q9VC27,Q54JT7,Q23316,Q8GUM5	XP_001942851.3,XP_003248740.1,KDR14663.1,XP_012280937.1,XP_012263929.1,XP_012263928.1,XP_011332604.1,XP_006565256.1,XP_624559.3,XP_003695215.1,XP_012344146.1,XP_011499663.1,XP_006615651.1,XP_006615652.1,XP_012233434.1,XP_012529889.1,XP_012529891.1,XP_012529890.1,XP_011297726.1,XP_008557145.1	KOG2657	IPR008710	GO:0016021,GO:0016485	K06171
TR15427_c0_g1	Putative pre-mRNA-splicing factor ATP-dependent RNA helicase DHX16	O42643,Q54F05,Q38953,Q09530,A2A4P0,Q14562,P24384,O45244,Q17R09,Q92620,Q767K6,Q7YR39,Q54MH3,O60231,Q9P774,Q10752,P34498,O42945,O22899,O43143	XP_003702560.1,XP_012138757.1,XP_004921601.1,XP_006572104.1,XP_011265001.1,XP_623289.1,XP_006624329.1,XP_003697661.1,XP_006624328.1,XP_011562061.1,XP_003486410.1,XP_003401914.1,XP_011496009.1,XP_013182296.1,XP_013140588.1,XP_013197627.1,XP_002427158.1,XP_012269428.1,KDR11769.1,XP_001948871.2	KOG0922,KOG0920,KOG0923,KOG0925,KOG0924,KOG0926,KOG0921	IPR027417,IPR003029,IPR012340,IPR011545,IPR002464,IPR014001,IPR022967	GO:0003677,GO:0003723,GO:0004003,GO:0005524,GO:0005634,GO:0006139,GO:0032508	K12818
TR154280_c0_g1			XP_010905723.1,XP_008776468.1,XP_008788087.1,XP_010922385.1,XP_009388629.1,XP_009397503.1,KMZ67215.1,XP_002278904.1,XP_004984761.1,XP_006848591.1,XP_010260082.1,XP_011094821.1,XP_011094820.1,XP_010253274.1,XP_010253273.1,XP_010097393.1,KHG30758.1,XP_012435213.1,XP_009350088.1,XP_008387735.1
TR15428_c0_g1	Bromodomain-containing protein 4	Q9LNC4,Q9S7T1,Q8H1D7,Q9LK27,Q93YS6,Q93ZB7,Q7Y214,Q9FGW9,Q9LXA7,Q84XV2,Q55C84,Q08D75,O60885,Q9ESU6,P13709,D4A7T3,Q9Y7N0,Q9FT54,P25440,Q5TJG6	XP_009383483.1,XP_009383481.1,XP_008783916.1,XP_008783914.1,XP_008783912.1,XP_010915601.1,XP_010915600.1,XP_010915599.1,XP_010915597.1,XP_010915598.1,XP_008784809.1,XP_008785039.1,XP_010925690.1,XP_008776176.1,XP_010912521.1,XP_010912535.1,XP_010912551.1,XP_010912543.1,XP_010912512.1,XP_010912504.1	KOG1474,KOG1472,KOG1632,KOG0386,KOG0955,KOG0008	IPR001487,IPR027353	GO:0005515
TR154323_c0_g1	Mitochondrial sodium/hydrogen exchanger 9B2	Q86UD5,Q5BKR2,Q5R6B8,A4IHB9,Q4ZJI4,Q4R7S2,Q8C0X2,A6NJY1	XP_001948199.1,XP_003247751.1,XP_006009735.1,XP_009049301.1,XP_010897981.1,XP_012412082.1,XP_006629911.1,CDQ65078.1,XP_005082033.1,CDQ71975.1,XP_002717252.1,XP_004380254.1,XP_006033832.1,XP_010588781.1,XP_008579129.1,XP_006272786.1,XP_007951846.1,XP_004866315.1,EHB13920.1,NP_001102855.1	KOG3826	IPR006153	GO:0015299,GO:0016021,GO:1902600
TR154403_c0_g1	Ubiquitin carboxyl-terminal hydrolase 47	Q24574,Q5U252,A1A5G2,E1C1R4,Q8BY87,Q96K76,Q9UTT1,P57080,Q9UHP3,P50101,O00507,Q84WU2,Q9FPT1,Q9UMW8,Q3V0C5,Q5ZID5,Q86UV5,Q3LFD5,Q5ZM45,Q93008	XP_001952719.2,KDR10170.1,XP_968047.1,XP_002432322.1,XP_011315103.1,XP_011871088.1,XP_011632644.1,XP_012279277.1,KMQ93969.1,XP_012228272.1,XP_011696856.1,XP_012522834.1,XP_011144475.1,XP_011144472.1,XP_011057608.1,XP_012257073.1,KFM79478.1,XP_011057604.1,XP_012059091.1,EGI63559.1	KOG1863,KOG1866,KOG4598,KOG1864	IPR001394,IPR018200,IPR028889	GO:0006511,GO:0008234,GO:0016579,GO:0036459	K11838
TR154404_c0_g1	Putative transporter arsB	Q54GU0	XP_010918720.1,XP_008810123.1,XP_008810128.1,XP_008794254.1,XP_010907448.1,XP_009382158.1,XP_010907445.1,XP_009387355.1,XP_008787434.1,XP_009387353.1,BAO52027.1,XP_008779194.1,KEH26164.1,XP_010935806.1,XP_009418625.1,KEH26166.1,KEH26165.1,XP_007038758.1,XP_010671838.1,KEH26163.1	KOG2639	IPR004680	GO:0016021,GO:0055085
TR154404_c0_g2	Putative transporter arsB	Q54GU0	XP_010918720.1,XP_008810123.1,XP_008810128.1,XP_008794254.1,XP_010907448.1,XP_009382158.1,XP_010907445.1,XP_009387355.1,XP_008787434.1,XP_009387353.1,BAO52027.1,XP_008779194.1,KEH26164.1,XP_010935806.1,XP_009418625.1,KEH26166.1,KEH26165.1,XP_007038758.1,XP_010671838.1,KEH26163.1	KOG2639	IPR004680	GO:0016021,GO:0055085
TR154545_c0_g1	125 kDa kinesin-related protein	O23826,P82266	XP_010920768.1,XP_008793732.1,XP_010937758.1,XP_008789008.1,XP_009387451.1,XP_010253416.1,XP_010253418.1,XP_002532813.1,XP_011005020.1,XP_011005017.1,XP_006369500.1,XP_002299897.2,XP_011005021.1,XP_009409541.1,CDP08968.1,CAN60112.1,XP_003547492.1,XP_009358288.1,KHN33430.1,XP_009354535.1	KOG0243		GO:0003777,GO:0005524,GO:0005871,GO:0005874,GO:0007018,GO:0008017,GO:0008152	K10398
TR154595_c0_g1	Ocs element-binding factor 1	P24068,Q9FGX2,Q9FMC2,Q9FUD3,P12959,B9DGI8,Q9SJN0,Q6S4P4,P23922,P25032,Q99091	XP_010922822.1,XP_008792810.1,XP_008791143.1,XP_010924100.1,CDP07476.1,XP_010275577.1,XP_009418466.1,XP_010936666.1,XP_009395539.1,XP_011048821.1,XP_007017624.1,XP_009394509.1,XP_007135953.1,XP_007131800.1,XP_010105351.1,XP_010254730.1,XP_002306888.1,XP_009404678.1,XP_002510435.1,XP_012067226.1		IPR004827	GO:0003700,GO:0006355,GO:0043565
TR15459_c0_g1	Glucosamine-6-phosphate isomerase 1	Q16HW7,Q29NT9,Q9VMP9,A4FV08,A4IHW6,Q8TDQ7,Q9CRC9,Q17QL1,Q6PA43,Q5TNH5,O88958,Q64422,P46926,Q5R8T8,Q9XVJ2,Q9CMF4,B0BSS6,B8F877,B3GZ06,A3N353	XP_001951069.1,XP_011699957.1,XP_011063058.1,XP_008191796.1,XP_011877285.1,XP_011192219.1,XP_012063921.1,XP_011699962.1,XP_011063066.1,XP_011862995.1,XP_004531225.1,XP_011296894.1,XP_011214701.1,XP_008191798.1,XP_011192217.1,XP_393026.2,XP_003396214.1,XP_011148266.1,XP_001600716.1,XP_011192220.1	KOG3148,KOG3147	IPR004547,IPR018321,IPR006148	GO:0004342,GO:0005737,GO:0005975,GO:0006044,GO:0016787
TR154601_c0_g1	Cyclic dof factor 2	Q93ZL5,Q8LFV3,Q8W1E3	XP_010921318.1,XP_008781227.1,XP_010938141.1,XP_008793337.1,XP_010922885.1,XP_008792513.1,XP_008787992.1,XP_007029943.1,XP_007029942.1,XP_010266732.1,XP_006443525.1,XP_009399927.1,XP_009416342.1,AAC79873.1,KDO66029.1,KDO66028.1,XP_012476759.1,KHG19365.1,KHN42188.1,XP_012492438.1		IPR003851	GO:0003677,GO:0006355
TR15462_c0_g1	Stress up-regulated Nod 19		XP_008808813.1,XP_008808814.1,XP_009411808.1,CBI15775.3,XP_010255828.1,XP_010255827.1,XP_010255826.1,XP_010663820.1,AFK39203.1,XP_002284739.2,XP_003574847.1,XP_002511074.1,AFA26164.1,EMT06228.1,ERN06325.1,KDO37888.1,BAF47117.1,NP_001062371.1,XP_006659641.1,EEC83958.1		IPR011692	GO:0016023,GO:0044763,GO:0050896
TR15466_c0_g2
TR154856_c0_g1	Guanine nucleotide-binding protein subunit beta-2-like 1	Q01369,Q25189,P63245,P63246,P68040,Q4R7Y4,P63244,P63247,P63243,O42248,O42249,Q93134,O18640,P25387,O24076,Q10281,Q21215,P93340,Q39836,P49026	XP_001830441.1,CCO34704.1,KDQ27929.1,KDE05309.1,KDN41366.1,EJT97430.1,XP_006460934.1,KIJ49590.1,CCU99178.1,CCF48119.1,GAC74665.1,XP_013245157.1,EST05924.1,XP_012192218.1,CDI55376.1,CDS02005.1,ETS62557.1,CBQ71151.1,XP_011388829.1,XP_007877264.1	KOG0266,KOG4155,KOG0274,KOG0286,KOG0264,KOG0305,KOG0263,KOG0276,KOG0279,KOG0272,KOG0292,KOG0283,KOG0281,KOG0318,KOG0319,KOG0265,KOG0282,KOG0285,KOG0271,KOG0267,KOG0306,KOG0273,KOG0284,KOG0315,KOG0639,KOG0289,KOG0288,KOG0645,KOG0301,KOG0291,KOG0308,KOG0278,KOG0295,KOG0644,KOG0313,KOG0316,KOG0275,KOG0299,KOG0293,KOG0303,KOG0643,KOG0640,KOG0300,KOG0642,KOG0296,KOG0641,KOG0294,KOG0647,KOG0310,KOG0277…	IPR020472,IPR001680,IPR017986,IPR019775,IPR015943	GO:0005515	K14753
TR15488_c0_g1	RING-box protein 1	Q940X7,Q9W5E1,O13959,P62878,P62877,Q9M2B0,Q8QG64,Q54K33,Q23457,Q08273	XP_008795912.1,XP_006849719.1,XP_011078093.1,XP_009390962.1,XP_012848209.1,XP_009380353.1,NP_001235984.1,XP_010557667.1,EPS73928.1,ABK21786.1,XP_008342455.1,XP_009350603.1,AAT10276.1,XP_004306863.1,KNA17269.1,KNA20361.1,XP_009761926.1,XP_010936721.1,XP_009761927.1,XP_011093833.1	KOG2930		GO:0008270
TR15506_c0_g1	Dimethylaniline monooxygenase [N-oxide-forming] 2	Q8SPQ7,Q9EQ76,O60774,P97501,Q95LA1,P36366,Q8K2I3,Q6IRI9,Q5REK0,Q99518,Q8HZ70,Q8HZ69,Q28505,P17635,P17636,Q01740,P16549,Q95LA2,P36365,P50285	XP_012930786.1,XP_006075478.1,XP_006075474.1,XP_006075477.1,XP_004626865.1,XP_004756753.1,XP_012871233.1,XP_004853507.1,EHB08494.1,XP_004658850.1,XP_008846744.1,XP_005364032.1,ERE72485.1,ERE72483.1,XP_003505572.1,ERE72484.1,XP_005071412.1,NP_036924.1,XP_006250207.1,NP_034361.1	KOG1399	IPR020946,IPR002253,IPR000960,IPR012143	GO:0004499,GO:0005789,GO:0006082,GO:0006970,GO:0008748,GO:0009404,GO:0016021,GO:0017144,GO:0032496,GO:0043738,GO:0043826,GO:0043883,GO:0043914,GO:0050660,GO:0050661,GO:0052693,GO:0070995	K00485
TR155177_c0_g1	Heat shock 70 kDa protein 1-like	P24629,P09189,O65719,P16121,P22953,P11143,Q9LHA8,P29357,P26413,P22954,Q9S9N1,P27322,P29843,Q24789,P0CB32,A5A8V7,Q07437,P34931,Q4R888	XP_008802766.1,XP_010918390.1,XP_009419750.1,XP_011027172.1,XP_002316294.1,EAY89450.1,XP_006649850.1,NP_001049712.1,XP_009407484.1,ABK94007.1,XP_009409520.1,XP_002311161.1,XP_010042813.1,XP_012089450.1,XP_003558228.1,AEO22185.1,AKA66302.1,AHW48175.1,XP_009606077.1,EMS65159.1	KOG0101	IPR029048	GO:0005524	K03283
TR15517_c0_g2	Mothers against decapentaplegic homolog 5	O54835,Q9I8V2,O15198,Q9W7E7,Q9JIW5,Q9R1V3,Q5R6H7,Q99717,P97588,Q56I99,P97454,Q9I962,P70340,Q15797,Q1JQA2,P42003,P84023,P84025,P84024,Q8BUN5	XP_002052928.1,XP_002066398.1,ACL83853.1,XP_012522024.1,XP_002003558.1,XP_011305010.1,XP_001968527.1,KNC31310.1,XP_011688994.1,XP_011635075.1,XP_011169230.1,XP_013098583.1,XP_011052380.1,XP_012286295.1,XP_011331354.1,XP_012265824.1,XP_012057224.1,XP_013098582.1,XP_008553081.1,XP_001947103.1	KOG3701	IPR013790,IPR003619,IPR008984,IPR013019,IPR001132,IPR017855	GO:0003677,GO:0003700,GO:0005515,GO:0005634,GO:0005667,GO:0005789,GO:0006355,GO:0007179,GO:0016758
[truncated: 37,495 more rows]
