# Supplementary material for: Transcriptome-based investigation of cirrus development and identifying microsatellite markers in rattan (Daemonorops jenkinsiana)
Source: Sci Rep. 2017 Apr 6;7:46107. doi: 10.1038/srep46107 (PMC5382692; doi:10.1038/srep46107)
Supplement: Supplementary Table S7 Protein [file srep46107-s4.zip]

Archive with 1 entries (1 files):
- Supplementary Table S7.fasta
