# Supplementary material for: Transcriptome-based investigation of cirrus development and identifying microsatellite markers in rattan (Daemonorops jenkinsiana)
Source: Sci Rep. 2017 Apr 6;7:46107. doi: 10.1038/srep46107 (PMC5382692; doi:10.1038/srep46107)
Supplement: Supplementary Table S7 Nucleotide [file srep46107-s5.zip › Supplementary Table S7_nucleotide.fasta]

>TR99680|c8_g2_i3    total_count_or_FPKM_of_gene:4249705.02
AGTGGGCCATTTTTGGTAAGCTGAACTGGCGATGCGGGATGAACCGGAAGCCGGGTTACG
GTGCCCGACTGCGCGCTAACCCAGATCCCACAAAGGGTGTTGGTCGATTAAGACAGCAGG
ACGGTGGTCATGGAAGTCGAAATCCGCTAAGGAGTGTGTAACAACTCACCTGCCGAATCA
ACTAGCCCCGAAAATGGATGGCGCTTAAGCGCGCGACCCACACCCGGCCATCGGGGCGAG
GGCCAGGCCCCGATGAGTAGGAGGGCGCGGCGGCCGCCGCAAAACCCGGGGCGCGAGCCC
GGGCGGAGCGGCCGTCGGTGCGGATCTTGGTGGTAGTAGCAAATATTCAAATGAGAACTT
TGAAGGCCGAAGAGGGGAAAGGTTCCATGTGAACGGCACTTGCACATGGGTTAGCCGATC
CTAAGAGACGGGGGAGGCCCGTCGGAGAGCGCGTCGCCGCGCGAGCTTCGAAAGGGAATC
GGGTTAAAATTCCCGAGCCGGGACGTGGCGGCCGACGGCAACGTCGGGGAGTCCGGAGAC
GCCGGCGGGGGCCCCGGGAAGAGTTATCTTTTCTGCTTAACGGCCCCGCCCACCCTGGAA
ACGGCTCAGCCGGAGGTAGGGTTCAGCGGCCGGAAGAGCACCGCACGTCTCGCGGTGTCC
GGTGCGCCCCCGGCGGCCCATGAAAATCCGGAGGACCGAGTGCCGCCCACGCCCGGTCGT
ACTCATAACCGCATCAGGTCTCCAAGGTGAACAGCCTCTGGCCCATGGAACAATGTAGGC
AAGGGAAGTCGGCAAAACGGATCCGTAACTTCGGGAAAAGGATTGGCTCTGAGGGCTGGG
CACGGGGGTCCCGGCCCCGAACCCGTCGGCTGTCGGCGGACTGCTCGAGCTGCGCCCGCG
GCGAGAGCGGGTCGCCGCGTGCCGGCCGGGGGACGGACCGGGAACGGCCCCCTCGGGGGC
CTTCCCCGGGCGTCGAACAGCCGACTCAGAACTGGTACGGACAAGGGGAATCCGACTGTT
TAATTAAAACAAAGCATTGCGATGGTCCCCGCGGATGCTCACGCAATGTGATTTCTGCCC
AGTGCTCTGAATGTCAAAGTGAAGAAATTCAACCAAGCGCGGGTAAACGGCGGGAGTAAC
TATGACTCTCTTAAGGTAGCCAAATGCCTCGTCATCTAATTAGTGACGCGCATGAATGGA
TTAACGAGATTCCCACTGTCCCTGTCTACTATCCAGCGAAACCACAGCCAAGGGAACGGG
CTTGGCGGAATCAGCGGGGAAAGAAGACCCTGTTGAGCTTGACTCTAGTCCGACTTTGTG
AAATGACTTGAGAGGTGTAGGATAAGTGGGAGCCGGGCCCTCCGGCGCAAGTGAAATACC
ACTACTTTTAACGTTATTTTACTTATTCCGTGGGTCGGAAGCGGGGCCCCGCCCCTCCTT
TTGGCTCCAAGGCCCGCCCACGGCGGGCCGATCCGGGCGGAAGACATTGTCAGGTGGGGA
GTTTGGCTGGGGCGGCACATCCGTTAAAAGATAACGCAGGTGTCCTAAGATGAGCTCAAC
GAGAACAGAAATCTCGTGTGGAACAAAAGGGTAAAAGCTCGTTTGATTCTGATTTCCAGT
ACGAATACGAACCGTGAAAGCGTGGCCTATCGATCCTTTAGACCTTCGGGGTTTGAAGCT
AGAGGTGTCAGAAAAGTTACCACAGGGATAACTGGCTTGTGGCAGCCAAGCGTTCATAGC
GACGTTGCTTTTTGATCCTTCGATGTCGGCTCTTCCTATCATTGTGAAGCAGAATTCACC
AAGTGTTGGATTGTTCACCCACCAATAGGGAACGTGAGCTGGGGTTAGACCGTCGTGAGA
CAGGTTAGTTTTACCCTACTGATGGCCGTGCCGCGATAGTAATTCAACCCAGTACGAGAG
GAACCGTTGATTCACACAATTGGTCATCGCGCTTGGTTGAAAAGCCAGTGGCGCGAAGCT
ACCGTGTGCCGGATTATGACTGAACGCCTCTAAGTCAGAATCCAAGCTAGTGAAGCGGCG
CTCGAGCCCGCCGCCCGCCCCCCGACCCGCGGTAGGGGGCCATTCGGCCCCCAAGGGCTC
GTGTCGCGGGCGATGCCCCCCCGGCGTAGCGGCCGAGGGCGGCCGCCCTGGATTGCAATT
CCCAACGGGCGGCGGGCAGAATCCTTTGCAGACGACTTAAATACGCGACGGGGCATTGTA
AGTGGCAGAGTGGCCTTGCTGCCACGATCCACTGAGATCCAGCCCTGCGTCGCCCGGATT
CGTCCCTCCCCCACCCCGCCCCTTCTCTCCGACAAAACCCTCGCCCCGACGCCCCTGGCG
CGGGGCTGCCACGCGCACCGATCGGGCGGTGAGGTTGGGCCGCGGTCCGGTTCGCCCGCG
GGAATCCATGCTAAGTGTTGGCGGCGGGCGGAGTCCTTTGAGTGCAGGCCCGGCGCGTGG
CGGCGCCCCTCCGACGCCTCTTCTGGCGCGGGGCCGCCATGCGCGCCCCGGTCGGGCGGT
GAGGTTGCTGGGGCCGCGGTCCGGTTCTCGGCCCGCGGGAATCCACGCCTAAGTGTTGGC
GCTCTCGCCCGCGGGAATCCGCGCCTAAGTGTTAGCGCGGGCGAGGGGCCGGGCGTTGGC
GAGAAGGGGGCGCTCGCGCGCGCAAAGGCGTTGGCCGCGCCCGCGCGCCGAAAGCCCTTG
GCCAGCCCCCATTGGCGCGTGCATGGCCGGCAAGCGCGCATGCGCGCGTCGTCGCCCTGC
AAGCGCAGACCCTCGCGCCCGGCCAACGGCCACATGCCGGCGCGAGGCGAGCACGCGCGC
GCCCGTTGCGGCGGACGCCGATGCGGGTGCGCACGAGCGCGCAACGCTGCGCTGGCCGCA
ACGCGCGCAGGCCAAGGCGGCGGAGCCGGCGCGCGCCCGCTGGCTCGGGCAAAGGGCCTG
GCCAGGCCCCCGAGCGCGACCGCGGGCATATGCGCGAATGGCTTGGCCAGGCCGCGAGGG
CGCACAGGGGCGATGGCCAGGCCCTCGGGCCAGCGCATGCCCGGCAGGCCCCCGCCCCGG
CGCCCTACAAGCTCGGACAGCGCGCGCGGCCCATGGCCGCTCAGGTCGGCGAGGCGAGCA
CGCGCGCGCCCGGGCCGG
>TR99680|c9_g3_i1    total_count_or_FPKM_of_gene:2965999.4
AATGGTAGGGGAGTATCGGCGCTCGTGCACCTTTCTCCCCTCCTCCGCCCTCGGCGTCGC
GGCTCGTGCCGCGGGCCACCACAATGGTGGCCGACATGGGGCGTCGGGCATTGGCCTTGT
CCCACTCCCGTCGCCCCTCGAATCCTTGGGCCGTCGATGCCTTATCCCTAGCGGGGCTCG
CTCGTCCGTCGTGGCCGTCCGCCCTTGGGCCGCGGCACGATGTTCGTGGCGGCTCCGCTG
GCGGATGCGTCGCCGGTCCAAGCATGGTCCCTAGCATGCTCCGGTTGCGTCTCCGATGCG
GACCGAGCCGCAATGCCGCTCGTTTCGCAGGAGCCCCAGGGGTGGCGGGAGACACGACGC
TGCGCCAGAATGGTAGGGGAGTATCGGTGCAGTTGTCGGCCGGGGAGCACGCGGTCCTAA
GAACCCATCGCCCTTTCTTTCGTTGCGTGGGTTGCCGCGATGTTCCCCTGCCGCTGCCCC
CGGGATCCTTCCTTGGGCGGCGCTCGTCCTGCCCCTTGCTCCCCTCCTCCGCCCTCGGCG
GCGCGGCTCTTGTCGAGTTCCACTTTCCCTGGTGGCCGACCGGGTCGTCGGGCTTGGCCT
TGCGCCAATCCCGTCGCCCCTCCAATCCTTGGGCCGCCGATGCTCTACCCCCTAGCTGGT
CTCCTGCGTCCGCCGTCGATGTCCGGCCTAGGGCCTCATCGCGATGTTCGCTGCGGGCCC
AGCTAGTGGATAACTCGTCGGCCTCAGCGGTGTCCCTGGCTCTCGCTCCCGTAGCCTGTC
CGTTCCGGACCGAGCTGCAATGCGGCTCGTTTCGCAGGGCGGCTCCGTGGTGGCGGATTG
GGTCGTCGGGCTTGGCGTTGAACCGCTCCCGTCGCCCCTCGAATCCTTAGGCCGTCGACG
CCATATCCTTCTAAGCCGGTCTTCTGCGTCCGTCGTCGATGTCCGTCCCATGGTCGCATC
GCGATGTTCGCAGCTGCCCCGCTAGTGGATGCCTCGCCGGCCTTAGCGGGTCCCCACTCG
CTAACTTCTCCCCCATCCTGGGAGTCACGGCGCTCGTCGCGAGGCACCTCCCCGGTGCCC
GACCGGGGCGTCGGGCTTGGCCCTTGTTCCAGTCCCGTCGCCCCTGTCTAACCTTGGTCC
GCCGATGCCTTTGCCGGCCCTTTGTGTCCGTCGTCGTTGCTCGCCCTTGGGCAGCATCAC
GATGTTCGCATCGGCCCCGCTAGAGGATACGTCGCCGGACCCAGCGGGCACCTCGATCGT
CCCCCCCCGCCCCAACGTTTCGGTTTCCTGCGCTCGGCGGTGCGGTGCGCTTTCTGCGCC
CTTCGACGTCCCCTCCCTCGTCCGTGCTGGGGCCCCTGGCCCCTCTCGTCGTGGATGGGC
GCGGGGCGCGGCGCGTCCGCAACCGTGTCGGCGCATGAGCTGTCTCGGATTCGGATCCAT
AGGCGTTCTCCCCGCCCCCGTGCGGTCAGCCGCCTTTGGTTGCGTCCCTCCACTCGCCCT
GGGGACGGGCTCCGCCCGTGCCCTCGTTGCGTCCCCTCGGTTGCCCGTGCGGCCTACCCT
CGCGGGAAGCGTGGGTGTCGTCACGCGTCCCTCCCCTCGCCCGCGCCTCCGTTGCGTTGG
GTGTCGGCTACCGCGCGTTCCTCGGTCGGCCTTCTTGGTCCTTCGGGCCCATGCGGCCGC
TCTAGGCTCCGCGTGCTCTGTCGGATGCGGTGTATGCTTTTCGGTGCGGGGCCCCTCGGA
GGGGCCCCCGAGTTGTCCAACTCGTCGTCGGGCGGTCTCTTCCGCGACACGCGAGAACGA
CTCCCCGGCCGCCCGCGCCTTCCCCGTATCGTGGGAGCGCGGGCGGTCCGGCGTCCCGCA
AGGACTTGCTACCTGGTTGATCCTGCCAGTAGTCATATGCTTGTCTCAAAGATTAAGCCA
TGCATGTGTGAGTATGAACTAATTCGGACCGTGAAACTGCGAATGGCTCATTAAATCAGT
TATAGTTTGTTTGATGGTACGCTCTACTCGGATAACCGTAGTAATTCTAGAGCTAATACG
TGCGGCAATCCCCGACTTCTGGAAGGGATGCATTTATTAGATAAAAGGTCGACGCGGGCT
CTGCCCGTCGCTCCGATGATTCATGATAACTCGACGGATCGCACGGCCCTCGTGCCGGCG
ACGCATCATTCAAATTTCTGCCCTATCAACTTTCGATGGTAGGATAGGGGCCTACCATGG
TGGTGACGGGTGACGGAGAATTAGGGTTCGATTCCGGAGAGGGAGCCTGAGAAACGGCTA
CCACATCCAAGGAAGGCAGCAGGCGCGCAAATTACCCAATCCTGACACGGGGAGGTAGTG
ACAATAAATAACAATACCGGGCTCTTCGAGTCTGGTAATTGGAATGAGTACAATCTAAAT
CCCTTAACGAGGATCCATTGGAGGGCAAGTCTGGTGCCAGCAGCCGCGGTAATTCCAGCT
CCAATAGCGTATATTTAAGTTGTTGCAGTTAAAAAGCTCGTAGTTGGACCTTGGGCTGGG
CCGGCCGGTCCGCCCCACGGTGTGCACCGGCCGTCCCGTCCCTTCTGCCGGCGACGCGCT
CCTGTTCTTAACTGGACGGGTCGTGCCTCCGGCGCCGTTACTTTGAAGAAATTAGAGTGC
TCAAAGCAAGCCCACGCTCTGGATACATTAGCATGGGATAACATCGCAGGATTTCGGTCC
TATTGTGTTGGCCTTCGGGATCGGAGTAATGATTAAGAGGGACAGTCGGGGGCATTCGTA
TTTCATAGTCAGAGGTGAAATTCTTGGATTTATGAAAGACGAACCACTGCGAAAGCATTT
GCCAAGGATGTTTTCATTAATCAAGAACGAAAGTTGGGGGCTCGAAGACGATCAGATACC
GTCCTAGTCTCAACCATAAACGATGCCGACCAGGGATCGGCGGATGTTGCTTTCAGGACT
CCGCCGGCACCTTTTGAGAAATCAAAGTTTTTGGGTTCCGGGGGGAGTATGGTCGCAAGG
CTGAAACTTAAAGGAATTGACGGAAGGGCACCACCAGGAGTGGAGCCTGCGGCTTAATTT
GACTCAACACGGGGAAACTTACCAGGTCCAGACATAGCAAGGATTGACAGACTGAGAGCT
CTTTCTTGATTCTATGGGTGGTGGTGCATGGCCGTTCTTAGTTGGTGGAGTGATTTGTCT
G
>TR99680|c9_g9_i3    total_count_or_FPKM_of_gene:1156497
AGAGCCAACGAGTTCATTTCCTTGCCCGGAAGGGTTGGGTAATCTTGTTAAACTCTGTCG
TGCTGGGGATAGAGCATTGCAATTATTGCTCTTCAACGAGGAATGCCTAGTAAGCGTACG
TCATCAGCGTGCGTTGATTACGTCCCTGCCCTTTGTACACACCGCCCGTCGCTACTACCG
ATTGAATGGCTGAGTGAGGCCTTCGGACTGGCCCAGGGAGGTCGGCAACGACCACCCAGG
GCCGGAAAGCTGGTCAAACTCGGTCATTTAGAGGAAGTAAAAGTCGTAACAAGGTTTCCG
TAGGTGAACCTGCGGAAGGATCATTGCCGAGACCCGACGAGCCAAACCCGCGAACACGTG
AACTCATCGCGCGCCGGAGCGTGGGCGGCCCCGCCGACCCGCTCCGGCTTCATCGCCCGG
ACCCTCGCGCCGTCGAGACCGGCGGCCGCGGGGCGACGGGAGGACCGGACCCGGCGCCCC
CGGAGGGCGCCAAGGAACCTTGAGCGCGGAGGCGCGCCTTCCGCCCCGCCCCCTCGCTCG
CAGGGGGCCGGGGTCGCGGGGTACCGCCTCCGCCGATGGCAAAGCCTTCGGGCTTTCACG
GTACGACTCTCGGCAACGGATATCTCGGCTCTCGCATCGACGAAGAACGTAGCGAAATGC
GATACGTGGTGCGAATTGCAGAATCCCGCGAACCATCGAGTCTTCGAACGCAAGTTGCGC
CCGAGGCCATCCGGCCGAGGGCACGCCTGCCTGGGCGCCAACCCAAGCGGCGCTCCGCTC
CCCCGGGTTCCCTACGGTCCTCGGGGGTTGCCGGACGCGGACGATGGCACCCCGCGCCGA
GCGCGCGCGGCGTGCCGAAGAGTGGGCCGCAGGCTGGGGCCGGATGCGGCGGGTGGTGGA
CGCGCTCGCGATCCCGTCGCCGTGCCTCCGGACCCCGGCCCTTAGGGCCCGCGTCGCCCA
GGACCGCCCGCGTCGCCACGGACCCCGTCCGCGGCGTCGCCCTCGGAACGCGACCCCAGG
TCAGGCGGGGCCACCCGCCGAGCTTAAGCATATCAATAAGCGGAGGAGGAGAAACTTACG
AGGATTCCCCTAGTAACGGCGAGCGAACCGGGACCAGCCCAGCTTGAGAATCGGGCGGCT
GCGCCGCTCGAATTGTAGTCTGGGGAAGCGTCCTCAGCGGCGGACCGGGCCCGAGTCCCC
TGGAAAGGGGCGCCCGGGAGGGTGAGAGCCCCGTCCGGCCCGGACCCTGCCGCACCACGA
GGCGCTGTCGGCGAGTCGGGCTGTTTGGGAATGCAGCCCCAATCGGGCGGTAAATTCCGT
CCAAGGCTAAATACGGGCGAGAGACCGATAGCGAACAAGTACCGCGAGGGAAAGATGAAA
AGGACTTTGAAAAGAGAGTCAAAGAGTGCTTGAAATTGCCGGGAGGGAAGCGGATGGGGG
CCGGCGGTGCGCCTCGGCCGGATGCGGAACGGCGTTGAGCCGGTCCGCCGCTCGGCTCGG
GTCGCTGACCGCTGCGGGCCGCGCCGGCGTCCGAAGCCCGGGCGGGCGACCCCTCCCGCG
GAGCCTCCGTCGGCGCGGCCGGCGACGCGGCGCGCGCCTCATCGGCGTGCCCCACGGGGC
GCAGTCGCGCCGCGTGCAGCGGCCCGCGGGCTCCCCATCCGACCCGTCTTGTAACACGGA
CCAAGGAGTCCGACACGCGTGCGAGCCGACGGGCGCGCGAAACCCGGAAGGCGCAAGGAA
GCTGACGGGCGGGAGCCCCCGGCCCTCCTTCGGGGGGGGGTTGGGGGCGCACCGCCGGCC
GACCCCGATCTTCTGTGAAGGGTTCGAGTTGTAGCACGCCTGTCGGGACCCGAAAGATGG
TGAACTATGCCTGAGCGAGGCGAAGCCAGAGGAAACTCTGGTGGAGGCCCGAAGCGATAC
TGACGTGCAAATCGTTCGTCTGACTTGGGTATAGGGGCGAAAGACTAATCGAACCATCTA
GTAGCTGGTTCCTGCCGAAGTTTCCCTCAGGATAGCAGTAACGTTTTCAGTTTTATGAGG
TAAAGCGAATGATTAGAGGCCTTGGGGTTGAAACAACCTTAACCTATTCTCAAACTTTAA
ATATGTAAGAAGTCCTTGTTACTTAGTTGAACGTGGACATTTGAATGTATCGTTACTAGT
GGGCCATTTTTGGTAAGCAGAACTGGCGATGCGGGATGAACCGAACGCGAGGTTAAGGTG
CCGGAATGCACGCTCATCAGAC
>TR88370|c0_g2_i2    total_count_or_FPKM_of_gene:522226.03
AGCAAGCATATTTTTGGGTCTATAAATAGCCGTTGTTCCTTCATTCGATCGTCTAACCAA
ACAAAGGAAAGAAAACAAATTCCATCCCATTATCTTGCATCCTGTCGACACAATGAGCGG
AATTGTTAAGGTTGGGCTATGGGGTGAATCACATCCACCAACTCCTAAGGACATCGACGG
CAATCCTGAGCGCCTCACGTTAATCACAATCAGATACGACAGTCGCATCGAGTCTATTAT
GTTTCGATACGTGGCCGACGGAAGGGCCAAAGAGACTACCATATGGGGTACTAGCAATGG
ACACAAAGAAGAGATTAAAATTGAAGACGGTGATTACCTTAAAGAAATATCCGGCCACTA
TGGCAAGGACGACTACGGCAACATGGCCATATGGTCGCTTAAGTTTGCGACCAACAAGGG
CCATAAATATGGGCCATATGGTCGAGAGGAAGGAACTCATTTCTCCCTTCCTGTGAAAAA
TGGACAAGTCGTCGGCTTCTTTGGAGGCGTCCATCAGAGCCTTAGTGCGATTGGGTGTTA
CCTGAAGCCCAATAATAATTAATTCCACTCATCGCTAACAAGCTATGGGATGGGATGTAT
CCGTATCTACTTGGTGTAATAAATAATGGGGATCGATGCTATCTCCAAAATGTGTGCGCT
TTTGCTTTCTTTAACTGTACTATCAACTATGTGTGCTTGCTGTAATAAATAATGGGGATC
GATGCTATCTCCAAAATGTGTGCGCTATTGCTTTCTTTTAACTGTGCTACTAACCATGTG
TGCTTGCTTCATCCGTTTGTGGCTCTCTTCTATGTTATAATTATCCAGTTAGATGCCACT
GGCTGATTGAAAGGTGTGCACAAATGAAGCGCATATATTTCATTGCTTGCCCTTTCAAAA
>TR41332|c0_g1_i1    total_count_or_FPKM_of_gene:499310.65
CAGGTCCAGACATAGCAAGGATTGACAGACTGAGAGCTCTTTCTTGATTCTATGGGTGGT
GGTGCATGGCCGTTCTTAGTTGGTGGAGCGATTTGTCTGGTTAATTCCGTTAACGAACGA
GACCTCAGCCTGCTAACTAGCTGCGCGGAGGCATCCCTCCGCGGCCAGCTTCTTAGAGGG
ACTATGGCCGCTTAGGCCACGGAAGTTTGAGGCAATAACAGGTCTGTGATGCCCTTAGAT
GTTCTGGGCCGCACGCGCGCTACACTGATGTATTCAACGAGTC
>TR95889|c0_g1_i7    total_count_or_FPKM_of_gene:426328
GGAAGGACACGAAGTCTGAAGCAAACGTCAGGAAGCGCAGAGAAATTTAGAAAGTCGAGG
GACAACACGCCAAGAAAAAGGACGAGGTGGTATCCAGACTCCATGATACGTGGGGTTGGA
CCGGCACGGAAGGGATAATCAGTGCACTGGATGACGACACGTGGACGATGGATAACATCT
TAGCGTCACCTTATCTCCTCCTGGCCTCTATAATTTGAGGCCCGGGCAAGAAAGACAGAG
AGCTGGTCTAAAAATTTTGGGGAGTTGTCTGTTGGTCTGTGTTTCATTCTTAGAGTGAAG
GAGAAGAAGAAAAGGAAATGTCTTCCGGCTGCAAGTGCGGATCTGACTGCAAGTGCGGGT
CTGACTGCAAATGCGGTGAGTATCGTGACTTGGCTGAGGAGAGGAGCACCACCACTCAAA
CCATGATCATGGGGGTTGTTGCACCTCAGAAGGGGCACCCTGAAGGGTTCGAGATGGCTG
CCGGATCTGAGAACGGTGGCTGCAAGTGCAACCCCTGCACCTGCAACCCCTGCAACTGTA
AATGAGACAGAGAACCTCCAAAGACACAAAGGAGGGGGGGTAGGGGAGGGGAATGAATCC
TAGTGTTGTTTCTTGTGTCTTATTATGTGGTGTCTGTAGTTTGTGCCTGTGACTTAGAAA
TAGTGTGTTGGTGCTAAAAATAAGCGGCTATGGCTCTGGCTAACCCTCCTTGGGATGTAA
TCGTTGCCATGGCCGAGGAAGAGAAGACCCCCCTCTCTCTTTTGCCTGCTTGTTTAGCTG
TGGGTGTGTGTCCTGTTGTCTGTGGTGTTGTGCTTTTTCTATGTGAAAAATGAAAGACAG
GCCCATCCTCTGCTGGTGGCGTGTCTCTGTGGCTTTCTCTTTCCCTGCTTTTGTTTGATA
TCAACGGCATCTCTATCAACGGGGCCCGGCTTGTCTCAATTCTCAAAGTTTTTTATGCTG
CATAAATGACGTCCACAGACTTTAGTCCTTGTTGACAACGACAAATGAATACTCAAATGT
TGATCAAGTTCTAAGGATCTGTCCTTAATATTCATCACGATCCACAAGCTGTGTTCATTA
TCAGCACATTTTTATTAAAAAGAGCAATACTTAATTCTAACTCTAATGAAATAGGTTCTA
GAGATTCATTCGCAATGAAGTTATCTAACATGGATAGGTGTATGGCACTAAAAAAAAAAA
TCAATTAAGC
>TR94583|c2_g2_i3    total_count_or_FPKM_of_gene:393536.61
GTCAAATTAGAGGTCACAAGTTTGGTCTATAAATGAAAACATGAAATCCTCCACCGGCAC
CGTGGCTCCCAACCTTATAAAACGCAACCGATAACAGGGGACGGGGCATCGGCAGGCGTC
TTCGTAAACGCCGGCCGGCCTTTTGAAATCTCTCGCCTTCTCTCTCTCTTCTCGTCCTCT
TCCTAGCCTTCTCTTCTTCTCGGCTGTTGCTTGCTGCTCGTAGGAATCGAAGATGAGGGA
ATGCATCTCCGTTCACATCGGCCAAGCCGGGATCCAGGTCGGCAATGCCTGCTGGGAGCT
TTACTGCCTCGAGCACGGCATTCAGCCTGATGGCCAAATGCCCGGCGATAAGACCATTGG
CGGAGGTGATGACGCATTCAACACCTTTTTCAGCGAGACTGGTGCTGGAAAGCATGTCCC
CCGTGCTGTGTTTGTTGATCTGGAACCCACTGTGATCGATGAAGTGAGGACCGGAACTTA
CCGCCAGCTCTTCCACCCAGAGCAGCTCATCAGTGGCAAGGAGGACGCTGCTAACAATTT
TGCCCGTGGCCACTATACCATTGGCAAGGAAATTGTCGACCTCTGCCTTGACCGCATCAG
GAAACTCGCGGACAACTGCACTGGGCTTCAAGGCTTCCTCGTATTCAATGCCGTTGGTGG
AGGCACTGGCTCAGGCCTAGGCTCTCTTCTCCTCGAGCGTCTGTCTGTTGATTATGGCAA
GAAGTCAAAGCTTGGCTTCACCGTTTACCCCTCTCCCCAGGTCTCCACCTCCGTTGTTGA
GCCCTACAACAGCGTTCTGTCCACCCACTCTCTCCTCGAGCACACCGATGTTGCCGTCCT
TCTTGACAATGAAGCCATCTATGACATCTGCAGGCGCTCCCTTGACATTGAGCGCCCCAC
CTACACCAACCTCAACCGCCTTGTCTCTCAGGTGATCTCATCCCTGACTGCATCCCTGAG
GTTTGATGGTGCCCTGAATGTTGATGTTACTGAGTTCCAGACCAATCTGGTCCCCTACCC
GAGGATCCACTTCATGCTTTCCTCGTACGCTCCTGTTATCTCTGCAGAGAAGGCCTACCA
CGAGCAACTCTCTGTTGCGGAAATCACCAACAGTGCTTTTGAGCCTTCTTCTATGATGGC
AAAATGTGACCCTCGCCATGGCAAGTACATGGCTTGCTGCCTCATGTACCGTGGAGACGT
GGTGCCCAAGGATGTGAATGCCGCTGTTGCCACCATCAAGACCAAGCGTACCATCCAGTT
TGTTGACTGGTGCCCAACTGGCTTTAAATGTGGTATCAACTACCAGCCACCTACTGTTGT
GCCCGGTGGTGATCTGGCCAAGGTGCAGAGGGCTGTGTGCATGATCTCCAACTCCACCAG
TGTTGCTGAAGTGTTCTCCCGCATTGACCACAAATTTGATCTCATGTATGCCAAGAGAGC
CTTTGTTCACTGGTATGTTGGCGAGGGCATGGAGGAAGGGGAGTTCTCTGAAGCTCGTGA
GGATCTTGCTGCACTGGAGAAGGATTATGAGGAAGTTGGTGCGGAGTCTGCTGAGGGTGA
AGAAGGTGATGAAGGTGATGAATATTGATTGAGTGGCGGTCTTCTATCCATCCGTTCATC
GCATGTGGTCTCCCGTCATTTCCGTCTTTGTTGTCCGTCGGTTTCCCATCGTATCCGTGT
TTGTTGTCCGTTGGTTGTATGTGTGCATGTTTTCTTAAGCGTGGATGCTATCGGATGCTG
AAACCTCCTCCTCATTTTGCTTGTAGTATTATATCATGCTATCTTGTTGGGGGCTGTTTA
ATAATTTCTTGGAGATCTGCTTGGA
>TR41411|c0_g1_i1    total_count_or_FPKM_of_gene:361640.87
GCTTAGGCCACGGAAGTTTGAGGCAATAACAGGTCTGTGATGCCCTTAGATGTTCTGGGC
CGCACGCGCGCTACACTGATGTATTCAACGAGTCTATAGCCTTGGCCGACAGGCCCGGGT
AATCTTGGAAAATTTCATCGTGATGGGGATAGATCATTGCAATTGTTGGTCTTCAACGAG
GAATTCCTAGTAAGCGCGAGTCATCAGCTCGCGCTGACTACGTCCCTGCCCTTTGTACAC
ACCGCCCGTCGCTCCTACCGATTGAATGGTCCGGTGAAGTGCTCGGATCG
>TR97452|c1_g3_i4    total_count_or_FPKM_of_gene:358307.45
CCGAGGCCCAGAGCAAAGCAACAGCGAAGCAAGCGTGACTCTGGTGCCTCCCTTCTTCTC
TATCTTACTCCGAAGATGGCCAACACCGACACCTTCCTTTTCACCTCTGAATCTGTGAAT
GAGGGACACCCTGACAAGCTCTGCGACCAGGTATCAGATGCTGTTCTTGATGCCTGCCTA
GAGCAGGATCCTGACAGCAAGGTTGCTTGTGAGACCTGCACCAAGACGAACATGGTCATG
GTCTTTGGAGAGATCACCACCAAGGCCAATGTCGACTATGAAAAGATTGTCCGTGACACC
TGCCGTTCTATTGGGTTCATATCCGATGATGTTGGCCTTGATGCCGATCACTGCAAGGTG
CTCGTCAACATTGAGCAGCAGTCTCCTGACATCGCTCAGGGTGTTCATGGCCATTTCACC
AAGCGCCCTGAGGAGATTGGTGCTGGCGATCAGGGTCACATGTTTGGCTACGCAACTGAT
GAGACCCCAGAGTTGATGCCCCTCAGCCACGTCCTCGCCACCAAGCTTGGTGCTCGCCTC
ACTGATGTCCGAAAGAATGGCACCTGCTCCTGGCTGAGGCCTGATGGCAAGACCCAGGTG
ACTGTTGAATATCGCAATGACCACGGTGCCATGGTCCCTATCCGTGTCCATACCGTTCTA
ATCTCGACCCAGCATGACGAGACCGTTACCAACGATGAGATCGCCGCTGATCTCAAGGAG
CATGTCATCAAGCCCGTCATCCCTGAGCGATACCTTGATGAGAAGACCATCTTCCACCTC
AACCCATCTGGCCGTTTTGTCATAGGTGGACCTCATGGTGATGCAGGGCTCACTGGCCGC
AAGATCATCATTGATACTTATGGTGGCTGGGGAGCCCACGGTGGTGGTGCCTTCTCTGGC
AAGGATCCCACCAAGGTTGACCGGAGTGGTGCCTACATTGTAAGGCAGGCGGCCAAGAGC
ATTGTTGCCAGTGCGCTCGCTCGCCGCTGCATTGTCCAGGTATCTTATGCCATCGGTGTT
CCAGAGCCCCTCTCTGTGTTTGTGGATACCTATGGCACAGGCAAGATCCCTGATAAGGAG
ATCTTGAAGATTGTGAAGGAGAACTTTGATTTCAGGCCTGGGATGATCATCATCAACCTT
GACCTGAAGAGGGGTGGCAACGGCAGGTTTTTGAAAACGGCGGCTTATGGGCATTTTGGC
AGGGATGACTCTGACTTCACCTGGGAGGAGGCGAAGCACCTCAAGTGGGAGAAAGGCACT
GCCTAGATAAAAATATCCATCTACATGGTCTCAATAATTACATTGTTTAAGCCGCTGCCA
TCTCTCTTCTGGTCCATGATGCTTATTTTTAGTTATCATTTGTCTCATCCATTTATTATG
TTATGTAATAATTTCGTTGCTTTGGTCTCAAATCTCTCTGGGAGAAGAGAGCTGTATCTG
TATTACCTTGTGGAGATCAGGAATGCGTGAGCTGTTTGGAAAAGTATGTAATGGTAGAGC
ATCAAATTAAAGAAAAACGATATTTCCTCTTCCTAGTTCCTTTCCGAATGGATTGCTGTG
GCAGAGAAACTGTTACCCTCTCTATTTGCCTCTAATCATCTCCGCATTTAAGGTTCTCTT
GTGCCTTTCGTATCTAAGGTTCTCTTGTGCCTTTCGTATCTAAGGTTCTCTTGTGCCTTT
CGT
>TR97412|c2_g1_i5    total_count_or_FPKM_of_gene:348191.98
GTTTAGTCCACCATGCCAACCATCCCACCAACCCTCCTCCTCCCACCTACTACCATGTGC
GTCGTTCTCGCTTTCCACGCTCCCACGCCCTCGAATTTAAGGATTCAAACACTCTGAATT
AAAACAATCGGCAACAACAATTTGTTACCATTCTTCTTTGGTAGGGAATACAAAAGCATG
AGCTCTGCTGCACGCCATCACCCACCGAATCGGTCCGTGCCTATAAATAACCACCTACCC
GCTCTTTCCCCTCGTGCCGTCATTGCCTTCTTCCACTCTCTCCCTGCGTCCCCTCTCCTC
TTCTGGACCGCTTCCATCGCCGCCAAAGAAAGATGGCGTCACACATTGTTGGCTATCCTC
GCATGGGGCCAAAGAGAGAGCTCAAGTTTGCTCTGGAATCATTCTGGGATGGGAAGAGCA
GTGCCGAAGATTTGCAGAAGGTTGCAGCAGATCTTAGGTTTTCAATTTGGAAGCAACAGG
CTGACGCTGGGATCAAATACATTCCTAGCAACACTTTTTCATACTATGATCAAGTGCTAG
ATACAACGGCTATGCTTGGTGCAGTTCCTGACAGATATGGATGGACTGGTGAGGAGATTG
GTTTTGACACCTACTTCTCTATGGCCAGAGGAAATGCCTCTGTACCTGCCATGGAGATGA
CAAAGTGGTTTGACACCAACTACCATTTCATTGTACCTGAATTGGGTCCAAACACAAAGT
TCTCTTATGCTTCGCACAAGGCGGTGACTGAGTACAAGGAAGCAAAGGCGCTTGGGATTG
ACACAGTTCCAGTGCTTGTTGGACCTGTTACATACTTGTTACTGTCAAAACATGCTAAAG
GTGTAGACAAGTCATTTTCTCTCCTTTCACTTCTTGGAAATGTTCTTTCCATCTACAAGG
AAGTTATTGCTGAGTTGAAGGCAGCTGGTGCTACATGGATTCAGTTTGATGAGCCCACTC
TCGTGATGGATCTAGATTCTCACCAATTGCAAGCATTTACAGATGCCTACTCTGAACTAC
AATCATCGTTCTCTGGTTTGAATGTGCTAATTGAGACCTATTTTGCTGATGTGTCTGCAG
AGGCATACAAGACTATCACTGCCTTGAATGGTGTCTCAGGTTTTGGATTCGATCTTGTTC
GTGGAACCAAGACACTTGAGTTGATCAAAAGTTCTGGCTTCCCTGCTGGCAAATTTCTTT
TTGCTGGAGTTGTGGATGGGAGGAACATTTGGGCTAATGATCTTGCTTCCTCTCTCAAGA
CTCTTCAGGCTCTTGAAGCTGTTGTAGGCAAAGACAAACTTGTGGTCTCTACTTCCTGCT
CGCTTTTGCACACTGCTGTTGATCTTGTAAATGAGACAAAATTGGATAGCGAAATTAAGT
CGTGGTTGGCTTTTGCTGCACAAAAGGTGGTCGAAGTGAATGCCCTGGCTAAGGCATTGG
CTGGTCAGAAAGATGAGGCTTTCTTCTCAGCAAATGCTGCTGCTCAGGCTTCAAGGAAGT
CATCCCCTAGGGTGACAAATGAAGAAGTTCAGAAGGCTGCTGCTGCTTTGAAGGGCTCTG
ACCATCGCCGAGCCACAAATGTTAGTGCCAGATTAGATGCACAGCAGAAGAAGCTGAACC
TTCCAATCCTTCCTACTACCACCATTGGTTCATTCCCTCAGACCATGGATCTCCGAAGAG
TACGACGTGAATACAAGGCAAAGAAAATCTCTGAAGAGGAGTACATTAAGGCCATCAAAG
AGGAAATTAACAAAGTTGTCAAGCTTCAGGAAGGACTTGACATTGATGTCCTGGTCCATG
GAGAGCCCGAGAGGAATGACATGGTTGAATACTTCGGGGAGCAGTTGTCGGGCTTTGCAT
TTACTGTTAATGGCTGGGTGCAATCTTATGGGTCACGATGTGTTAAACCACCCATCATCT
ATGGTGATGTGAGCCGTCCCAAGCCAATGACTGTTTTCTGGTCAACAATGGCCCAGAGCT
TGACTGCTCGCCCAATGAAGGGAATGTTGACAGGTCCTGTTACAATCCTTAACTGGTCCT
TCGTCAGGAATGACCAGCCAAGGTTTGAGACCTGCTATCAGATTGCTCTTGCTATCAAGA
AAGAAGTTGAAGATTTAGAAGCTGCTGGTATTCAGGTTATCCAAATTGATGAAGCAGCTC
TCCGAGAAGGCCTGCCTCTGCGCAAGTCTGAGCAGGCTTTCTATCTAGATTGGGCTGTCC
ACTCCTTCAGGATCACTAACTGTGGTGTCAAGGACACTACCCAGATTCACACCCACATGT
GCTACTCCAACTTCAATGACATCATCCATTCAATCATCGACATGGATGCTGATGTAATCA
CCATTGAGAACTCCCGTTCAGATGAGAAACTCCTGTCTGTGTTCCGTGAGGGAGTGAAGT
ATGGTGCTGGTATTGGCCCAGGGGTGTATGACATCCACTCTCCAAGAATCCCATCCGTGG
AGGAGATTGCTGATCGCATCAATAAAATGCTTGCTGTGCTTGAGACCAACATTCTGTGGG
TTAACCCTGACTGTGGGCTCAAGACCCGCAAGTATGCTGAGGTCAACCCCGCGCTTACCA
ACGTGGTTGCTGCTGCTAAGCTCCTCCGCACCCAGCTGGCCAGTGCAAAGTAAAGGTTGC
ACCGCCTGTAGGTAATCCCAATGATTTATGGTTAAAGAAGGGAGATTCTTCACGCGAGCG
TAATAATGAGTCTCTGTTATGCTGGGCATGTGGCTAGAACATGTTAGGTATATTTGATTT
CTATAATTTTATCTGCTTCTTTTCGTCCTTCAAGATTAGTGGGACAGGTTTCTGTCGGTG
TGTATGTCAATTATTTTGAAAGCCAAATTAAAAATGCCATTACTTGGTTTCTGATTGATT
ACTCTTGTTTTTTATGCTCAAAAGCTAGGATCCCATGAGCAATCGGCAACAATTATGGGT
TTTCCAAAATGTAATGATGTTTGGTGACAGTTAAAATTGGGATTGCTAAAGAAAACTGAT
GTTTAGACGGGGGTTTCATTCAGCTGTCAATATGAGTTGCTGGTGGAATGGAATGCATGC
TTCCTCCATCCTTTCATGTCTACAGAAATTGGAGTGCCTATATTACCATTGCAATGTCGA
GCAGAATACTGCTTGAATTTCAAATTTTTAAGCAGAATACTGCTTGAAGTTCTAATTCAT
GTACCACATATTTATGTATCATATTGCCCTCTAACATTGTATGCCACTTTTCCCCCGCTG
GAAGTTTATGCAGAGTCTACAATTTAGTCATATGGACTGTGGTTGAGGTCCAGTTTATTT
GACTGGCTGCAGGACTGCATAATTGCCTGATCCATCCATCTTTTGCATTCCTTTCCTACT
ATATTTTCAAAATGTCATTACCATTGTCTATCCTTATGGTGAAACCGATATTTGGATATT
GGATTGATTATCTCTGTTTTGAGTTGATGATTTCTTGGTTTAGGACAACTTGGTCGCTGT
ACTGGAAATAATTTTGGCCTGTCTTTCTGT
>TR99161|c1_g1_i1    total_count_or_FPKM_of_gene:344414.97
ATGTCGAGCTGTGGGTGTGGATCGAGCTGCAAGTGCAGCGGTGGATGTAGTGGAGGATGC
AAGAAGAGTCCTGATCTGACCGAGAAGAGCACCACCTCTGAAACTGTGATCCTTGAGGTT
GCACCTCCCAAGGGGCACTCTGAAGGGTCTGACATGGCTGCTACTGAGTGCCGGAGTGAA
GGTTGCAACTGTTCACCGTGCCGCTGCAGCCCCTGCAGGTGCTAATTAGAAGGCTTGGCT
TAAAAGAAAGAATGGATTGATTCTAGGCTTGGAGATTTGTGTGTGTGGTGTGTGTAACTT
TGTGTCAAGACTCTAGTGTGTTAAATAAGAGAGGCCATGGCTACAACCTACATGATGAGG
CCCTCTCAGTACTAGTTGTTGCTGTGGCCATCATGTATTGGGCTTGCTAAGCTACTAGTT
ATGATTGTGCTTGATCTATTGTGTGCTCTTATGCTTCTGTTGATTTGAGCGAATGGTTGG
ATCCTTATCAGTATCACTTGTATATTGCCTGGAACTTTCCATGTGAAAAGTTGGCTCTAC
TTGTATTTATTGTTGGTGCAAAGGGTGGTGGTCTATCTTCTTGTGGTCCCAATACTTGCT
TGGCATGCATGTGCCTTCTGACAGAGAGAGAGAGAGATTTCTGATCAGAAAATACACTGT
TAAATGATACATCATCATCATCCTGGGGAGTTAAGCATAGTCCTGCTTTATGTAAAGGAT
CAATAAAATACATGGGAACATAGGATTTAACCTACCATGCTGATATAGATGTAAAAACCA
GACATGTCATCAATAGATCTCACCAGTATTTGATGCAGGATTGCATATTAGAAGACCATG
TCAAGGTTACTTACTCATTGTAAGTTCAGACATGGTAACAACAACATCTAGAATCTCTGT
TTCACCCAGCAAACAGCAAACAAAGATGAATTAAAGAGTCTGAAAGATGTCCATGAATGC
TAGAAAAATGGTTGGAAAACAATAGACCTGTCCATCATTAATATCAACCCTAAAGGAGAT
TTTTATTACTACAGGCTCTGTAATA
>TR91702|c0_g4_i1    total_count_or_FPKM_of_gene:342106.99
AGGAGGCTCACCACTTAACCAGTTCCAAGAGGCCATGGATCCCTACAAGTTTCGTCCCTC
AAGTGCTTTCGACACCACCTACACCACCACCAATGCTGGTGGGCCCGTTTGGAACGATGA
CCAGGCGCTAACTGTGGGGTCGAGAGGACCCATTCTCCTCGAGGACTACCATTTGATCGA
AAAGATCGGGCACTTTGCCCGGGAGCGCATTCCAGAGCGCGTTGTTCATGCCAGGGGTGC
CAGTGCGAAGGGCTTCTTTGAATGCACCCATGATGTCACCAACCTCACCTGCGCCGACTT
TCTCCGGGCGCCCGGCGTCCAAACTCCGGTCATCGTTCGTTTCTCCACCGTCATTCACGA
GCGTGGAAGCCCCGAAACCATTCGAGACCCTCGCGGGTTCGCCGTCAAGTTTTACACCAG
GGAGGGCAACTGGGATCTACTGGGAAACAATTTCCCGGTGTTCTTCATTCGTGACGGTAT
CAAGTTCCCCGACGTGATCCACGCCTTCAAACCGAACCCCAAGTCCCACATCCAGGAGTA
CTGGAGGGTGTTCGACTTCCTGTCGCACCACCCGGAGAGCTTGCACACATTCTTCTTCCT
CTTCGATGACGTTGGCGTTCCGACGAACTACCGGCACATGGAAGGCTTCGGTGTCAACAC
CTACACTTTCATCAACAAGGACGGGAAGGTCCATTACGTGAAGTTCCACTGGAAGCCAAC
CTGCGGCGTGAGCTGTTTGTTGGAGGAGGAGGCTATAGTTGTTGGTGGCAAGAACCACAG
CCATGCCACTCAGGATCTCTATGACTCCATTGCTGCGGGGAATTACCCCGAATGGAAGCT
CTATGTTCAGATCATGGATCCTGATCATGAGGACAAATACGACTTTGATCCACTAGATGA
TACCAAGACCTGGCCGGAGGATCTGTTGCCCCTCCAGCCGGTCGGTAGGCTGGTCTTGAA
CCGAAACATCGACAACTTCTTCGCGGAGAACGAGCAGCTCGCCTTTGGCCCGGGGCTTGT
CGTGCCTGGGATCTATTACTCTGATGATAAGATGCTTCAGTGTAGAGTTTTTGCCTATGC
CGACACTCAAAGGTACCGACTGGGGCCGAACTACTTGATGCTTCCAGTGAATGCGCCAAA
GTGTGCTTTCCACAACAATCACTACGATGGATTGATGAATTTCATGCAGAGAAACGAGGA
GGTGGACTACTACCCTTCAAGGCATGAACCTCTTCGACATGCAGCGAGGTTTCCCATTCC
TCCTCGCGTGGTTACTGGCAAGCGTGAGAAGATCATAATTCCCAAGGAAAATGATTTCAA
GCAACCAGGGGAAAGATACCGCTCCTGGGCAGCTGATAGGCAAGAGCGTTTTGTCCGTCG
ATGGGCTGAGGCATTGGCCCACCCCAAGGTCAGCCATGAACTCCGTAGCATCTGGATCAC
ATACCTGACACAGTGTGATGTATCCCTGGGTCAGAAGGTAGCAAATCGCCTCAATGTCAA
GCCAAGCATGTGACAAGGATGCAGATGCCGAGCCATAGGCTTTAATTATGTTTGTGCCAA
GTATTATGCGTCTGTACCAAACCAGAGTTCGGCTTAGGGCCATGCTGTACTTATGAGTCT
AAATGGGATCTTTCATTATCTGTAACTCTTCTTCATATTTAATAACATGGGGGAAGCTTG
CTTCCTCCTCTAATCTTCAGTCAAAAAAAAAAAAAAAGACAAAATCTAAATGGG
>TR99630|c3_g2_i3    total_count_or_FPKM_of_gene:327166.98
GCAATGCAATGGAGTTGGACCCTCATGTCGATCCGAATGAATCAGTCTTTGAACAGAGGT
AAATCTTTGCCTGCTAGGCAAGAGGATAGCAAGTTACAAATTCTGTCTCGGTAGGACATG
TATTTCTATTACTATATGTATTTCTATTACTATTAAATTAATAAATGAAAATGAAGTAGT
TAATGGTGGGGTTACCATTATCCTTTTTCTTGTATGTGTTCCTAAGAAAAGGAATTTGTC
CATTTCATTATTTTTCGAGGTCTCAAAAAAAGGGCGTGGAAACACATAGGAACTCTTGAA
TGGAAATTGAAAAGAAATGTAGCTCCAGTTCCTTCGGAAATGTAAGATCTTTGGCGCAAG
AAGAAGGGGTGATCCATATCATCTTGACTTGGTTCTGCTTACCCTCTTTTTTTAACAATA
CCGAGTCGGGTTCTTCTCCTACCAGTATCGAATAGAACATGCTGAACAAAATCTTCATGT
AAAACCTGCTCGATTTAGATCGGGAAAATCGTACGGATTTTATGAAACCATGTGCTATGG
CTCGAATCCGTAGTCAATCCTATTTCCGATAGGAGCAGTTGACAATTGAATCCAATCTTT
CCCATTATTTTACTATCCATAATAGTGCGAAAAGAAGGTCCGGCTCCAAGTTGTTCAGGA
ATAGTGGCGTTGAGTTTCTCGACCCTTTGCCTTAGGATTAGTTAGTTCTATTTCTCGATG
GGGCCGGGAAGGGATATAACTCAGCGGTAGAGTGTCACCTTGACGTGGTGGAAGTCATCA
GTTCGAGCCTGATTATCCCTAAACCCAATGTGAGTTTTTCTATTTTGACTTGCTCCCCCG
CCGTGATCGAACGAGAATGGATAAGAGGCTTGTGGGATTGACGTGATAGGGTAGGGATGG
CTATATTGCTGGGAGCGAACTCCAGGCTAATATGAAGCGCATGGATACAAGTTATGCCTT
GGAATGAAAGACAATTCCGAATCAGCTTTGTCTACGAACAAGAAAGCTAAAAGTAATGCA
ACTATGAATCTCATGGAGAGTTCGATCCTGGCTCAGGATGAACGCTGGCGGCATGCTTAA
CACATGCAAGTCGGACGGGAAGTGGTGTTTCCAGTGGCGGACGGGTGAGTAACGCGTAAG
AACCTGCCCTTGGGAGGGGAACAACAACTGGAAACGGTTGCTAATACCCCGTAGGCTGAA
GAGCAAAAGGAGGAATCCGCCCGAGGGGGGGCTCGCGTCTGATTAGCTAGTTGGTGAGGC
AATAGCTTACCAAGGCGATGATCAGTAGCTGGTCCGAGAGGATGATCAGCCACACTGGGA
CTGAGACACGGCCCAGACTCCTACGGGAGGCAGCAGTGGGGAATTTTCCGCAATGGGCGA
AAGCCTGACGGAGCAATGCCGCGTGGAGGTAGAAGGCCCACGGGTCGTGAACTTCTTTTC
TCGGAGAAGAAGCAATGACGGTATCTGAGGAATAAGCATCGGCTAACTCTGTGCCAGCAG
CCGCGGTAAGACAGAGGATGCAAGCGTTATCCGGAATGATTGGGCGTAAAGCGTCTGTAG
GTGGCTTTTCAAGTCCGCCGTCAAATCCCAGGGCTCAACCCTGGACAGGCGGTGGAAACT
ACCAAGCTGGAGTACGGTAGGGGCAGAGGGAATTTCCGGTGGAGCGGTGAAATGCGTAGA
GATCGGAAAGAACACCAACGGCGAAAGCACTCTGCTGGGCCGACACTGACACTGAGAGAC
GAAAGCTAGGGGAGCAAATGGGATTAGATACCCCAGTAGTCCTAGCCGTAAACGATGGAT
ACTAGGCGCTGTGCGTATCGACCCGTGCAGTGCTGTAGCTAACGCGTTAAGTATCCCGCC
TGGGGAGTACGTTCGCAAGAATGAAACTCAAAGGAATTGACGGGGGCCCGCACAAGCGGT
GGAGCATGTGGTTTAATTCGATGCAACGCGAAGAACCTTACCTGGTCTTGACA
>TR93974|c3_g1_i9    total_count_or_FPKM_of_gene:308982.54
TTTTCGCCCTCCCAAGGCTTCGCCTCCGCTATTCTAATTGGCTAGCATATGACCACGTTA
TCCAACTCCTTCGACGTGGAAAAATTGCCTGGTTAAGCAGCAAGGCCAAATGGGAACAAT
CTTGGCTAATATCTTATCGAGGTTGTGGCATATAATGCGCCAGGTGTTCGACCTAATCTA
AACCTCAAAATCCATCAACCAATGAAAGGAAAGATAAAGATTTCGCCGGATAAGGACTAC
TATCACTCTTCCTCCCTCCCCACCGCCTTCCTCTTTTATTAATACCTCCGGCCACCCTTC
CCTTATCTCCCAGAAAGAGCTTCTGTTGCGCCTTCTCCTCCTCCCAATAACTACGCAAGC
CTTCCTTTCTCTGTCCAACCATGGCTGCCACCATGGCCCTGTCCTCCCCCTCCCTCGCCG
GCAAGGCGGTTAAGCTCGCTCCCTCAGCCTCCGAGATCCTCGGCGAGGGCAGGATCACCA
TGCGCAAGACCGGCTCCAGGCCCAGGCCCATCTCCGGCAGCCCTTGGTACGGCCCCGACC
GCGTCAAGTACTTGGGCCCCTTCTCTGGCGATCCCCCGCCCTACCTCACCGGCGAATTCC
CCGGCGACTACGGGTGGGACACCGCTGGCCTCTCTGCCGACCCCGAAACCTTCGCCAAGA
ACCGTGAGCTGGAGGTCATCCACTGCCGGTGGGCCATGCTCGGTGCCCTCGGCTGCGTCT
TCCCCGAGCTTCTCGCTCGCAATGGCGTCAAGTTCGGCGAGGCCGTCTGGTTCAAGGCGG
GCGCCCAGATCTTCAGCGAGGGTGGTTTGGATTACCTGGGCAACCCCAGCCTGATCCACG
CCCAGAGCATTCTGGCCATCTGGGCCTGCCAAGTTGTCCTGATGGGCGCCGTGGAGGGCT
ACCGGATTGCCGGCGGGCCGCTTGGCGAGGTGACCGACCCTCTGTACCCTGGCGGTAGCT
TCGACCCTCTCGGCCTGGCCGACGACCCCGAGGCCTTTGCAGAGCTCAAGGTGAAGGAGA
TCAAGAACGGCAGGCTGGCCATGTTCTCGATGTTCGGTTTCTTCGTGCAGGCCATCGTCA
CCGGCAAGGGTCCGCTGGAGAACTTGGCCGATCACTTGGCTGATCCCGTCAACAACAACG
CTTGGGCCTATGCCACCAACTTTGTCCCGGGCAAGTGAGCTGGAGTTTACTGCATGCCCA
GTTCCTCCAAAAGGAGTACCTGCTTTTTAGTTGTGTGTGATGTACGTGCATATGCTTTGA
GTTTGTTGGTGTTGTACACTAATCTTCAGCAGTAGTAATGATGTTTTCTTTAGATTGTTG
ACGTTTAATCATCCCTTAAAAATTAAGAATGGTTTGAGACAGCCAAAAAAACTATAGGTT
GGGATGGGTTCGCCTCCGGTTGAATGACTTCGCTCAAGGTGCACCAAGAACAAGTCTACG
TGCTTAATGAACACCAACACATTAGGTGAGGCACGAGTGCAATTAAACCTGCCCTCGTGA
GTAATGCCCATGGCTTACCATGTTGGCCCCGATAACCGCGTTGGCGAGCGCGTTCTCCAT
GCTCTCCTTGAGGAGGCATGTATTTGACAATTGTCTAGATACGAAAAATTATCAATCAAT
AATTTATTGTATTAAGGTTTGAAAATTCTTAACTTATGTGTGGACAATGTTCGAGAAGTT
TAGATAACACAAAGCAATAACAAGTGATAAAAGTTTTTCAGATTATATAATTTGTTATAT
TTAAGCATTTTAAAGATAATGAATCTCATTCATTGATATGAATCAATAATATAGGACCTT
CACCACCTACATTAAATTTATCTGAATCTAAGTAAGAATCTACTAGTGTATAACCAAATC
AGTCTCTC
>TR67151|c0_g2_i1    total_count_or_FPKM_of_gene:306106.71
TATATCCCTATGTCATATAAATATTCATATTCATATTCATATTCGTATTTATAATTATAA
CATAATATGGGGGAAGTACGTTCCACAGATCCTTATGCGATGCAAAAATTAGCACATTTA
TGCAACTCTATAGGAGTAGATCGTCAAGCACTGACCAAATCAGTGGTTACGGGATCCATA
ACTAACGCGAGTGATCCACTCGGCGCTGCTATTCGTGGTTTGGTCGGCCAGACATTACAG
TCGCGAGCTGATGCCGACGCCAACAACACCTGGCATAAGGTAAAAATACAACAAAAATTA
ACCCAGACTGAAATGGAGACTTTGACAGAAACTTATCCAGAATACGTGATAGAATTCGCG
CAAAGAAATACGGAATCACATTCATATGCTCACGCAAGTAGAACAATTGAAACACTATTA
TGTATGAATCATTTATCATATTTTTCTAACGCTAATTGTAGGAAAAGAAATATACTGATT
AAAGATGTTGGAGGTAATCGTATGTTTCACGCTCTTAGAGGATACACATCAGTACATGTG
TGCGCACCCATACTATCGCATGTTGATGCGGTACGTGAATCATCCACCAATTTTAACATA
AAAGCGATACCAGATACTAGATCCATGGACGTGAGAAGGAAGATGGCAAAAACTTTGTTC
ACTACCGAGGGAAACAATTATTGTCGTACCAGGGCTGAAATGTGTGCTACATCCGCACCA
GCTCTTATGTTCATACATTCAATATATGATATGACACCAACGCAGGTGGCCGATGCTATG
ACATCGGCTAACGCAACGAAAGCGGCGGGCACGTTTATTTGGGACCCACACATCCTGATG
TACAACGAAGGAGTGCTTGATATCTTGAATGTTAGATGGACAAAGAAGAATGAGACCGTC
ATGATGAAAACTAAACGTACAATTGAGTTCTCATTTCTTAATGATTCCCAACCATCGTAC
ATTCATTCATTGGATAATTACTTATCATATCTAGATTTGTACCTGTTTAGTGATTCTAAA
AGAGAAAATCACTACGTTTTCTCGTTTCAAGAGAATAGAAAAGGGATTCAATTTTTTTTA
ATACATAGAATAGAAGCTTGTTACGTGCCCAGAACAACGCTTAAAGTAGAACATTATCTC
GCATGTAGTCGTGATTACTTAATGGTCGATTACTACGAGTGGATTGAGAAAGCAAATATG
CCTTTTTGTGGTCCAAAACTGAGGAAAATATGTATGATGGTCCCAACAAAACTTTGGGAA
CTTGTATACGACATGTTAAGTAATCAAGCGGAAGGCACGTTTACAATCGCTAAAGCCAAA
GAACTTGTAATGTGTTACAATAAAAAAACTATTATAAATGGACAGACTGTGTCACATCAT
CAAAAAATATCATCTAATAACATATCGAAATTAGCACACGCTATATATATACGACTATAT
ATAGATAAATACCTGGATTCAAAAGTGTTACAAGTATTACTCAAAGACATTGATAATGTT
AGGGAAAAAAACCGGATACTCCAAACTAAGGACATTGATTACTAGAACTTACGAAAAAAT
TGAGAGATTTTTTAAAGAATCATTAGGTATATATTCGATTCAAGAACCGATGATTGTAGC
ACCATACGTCACCTGGTCTACTACATCTGATTTATACACGTACCCAGTACAAGTACGCAA
CGCGATAACTACTAAATCAGTCGAACACAAGTTACCCGAAATATTACAATTATATCGACA
AAATAATGACTATGGTCAACAAATAGAGGAAATAGCAGAAGAAATACCTATCGATGAGGT
ACCAATAATAATATCATCGGATGACGAAACATACGATACACCACCTACAACACCGACGCA
CCAGGTTACTACCAACCTGATGCCGGGTCTCGTAGGAATATCGCCTATGAAGTGCGATTC
ACATGATTTGGTGCCGGTTTCGGTGCCAGGTGATGGTGACTGTTTCTTCCACTCATTCAA
CTATTTATATAATAGAACTTATAATATTACTATGGACATAGCTCATATGCGACTGCACGT
GTATGAACAAATTACAACAGACAATAGATATTTCCAGAACAATAACGAATCTATGAGAAA
TGATGTTGCTAATCAATTAATGGCTAATGATCCATCAGATAGAGCCATTGATATGATTAC
TGCTTGTTGTGTGGCCATAACATACAATGTTAATTTATGCATGCACATGAATCGAGGTGT
TGACAGTGATACAATGACATATATATGGTATCCGGAGGCACCGGTATTCCACATACTGTT
TACTGTCCCGGAGGGAGCACCAATAGGACATTATGAACCATTAATAGAAAGAAATGCCAA
CTACGTACCGTCTGAAAGCAAACATAACGACATTGACTACGTTAAAGAAATTGATAGAAT
ATCAAAATCAATATCATCATATGCGGACACGGTTTATAAGAATGCTAAAACCAGAACGGA
TCCGTGTGATCAAGTATCACACGGATATGTAGCTAGATCAGGATTGAAATTGTCGCAAAT
TCTACAAGACTTTAAGATAGATGTTCAGAATCACTCATGTTTAGATTTATGTGCCGCCCC
CGGATCTTTCACCCAAGTACTTCTTAATAGAGGCGCGAAAACTGTCATAGCGTGTACTTT
ACCTAGCAGGTTAGGGGGATCTATATATCGATTGAACGACCCCAGAATAACCCTGAATTG
TATGGATCTATCAGATATGGATAATATTACGGCTTTTATTAATCTCGTAGGTAGATCCGA
TATAACTAGTGGATTTGACACCGTAGTGGCGGATGGTGCACGTGAGACTATCAAAGAACA
GGACTATGAAACTAATAGATACATATTCGCCGGTGAACTTGCTATTTCAATACTATTGCT
AATTGAAGGTGGAACACTAATTATTAAACACTGGTGGATTAAGTATATGGAACAGCTTGA
AATATACACTATGATACGTGATTCGTTTAATATTATATATGCGGTTAGGCCTCATGCTGT
CAGATTATCGTCATCGGAATACTATTACGTGTGTTTAGGATATAATAAAGAGACTGAAAA
AGTCAGAAGGATGTATGAATATATGTTGACCATATTAGCGGGAAAAACTATGGACGAAAC
GTTGGTATCTAAGATACCCAATGAGTTGATTGCCATCAACGAGTCAGTACTGAAGGGCAG
ACATGCCATGCTCAACTTATGTTCATACCCAGAACTTGACCTACGCAATCGTAAACTAGC
AACGGAAATAGAGAAGAAATATGGTAATACGGGCGATATTACCGTCATGCCAGACGAAAT
TGAACCCGTTCCCGAAGTTATTCCGAGTATGACAGTTAATAGAGGAGGATGGCTAGAAGC
TCATAAGGCTATTAGATCATACGCTGTGGGTACAGTAGCCGCCTCCGTTATAGGTAATGT
CGGACCTGCCGACCGTGTCGTTAAATATCAATACTCAACATTACTTACAGAAGAACTAAA
AAAAATTTTAGATACGTTTAACATAGCGACAATATTTGATACGGAGAAACTTACACAATG
GATTGTCTCCGTTTACGCAAAGATGACTGATAAGTATTTTAATGTAATGAAACAAACTGG
AAAAGAAATTATGCTCGAACGAATTAACAATATATATCGATGCGAATGCACATGCGGCTG
TGACTCTTATATACCGGATGTCAAAGGGTTCTATGCTTGCAAATGTGATCGGCGAGATAA
TATATATGTGGTCACACTTGGTACCGCGGTAAAAATTTCGATCTGCCCATTCATGCTGAA
TGGGATGATGCGTCAAGGTAATACTATAATTGCTTCGATGACATCCGATAAAGCTGAATC
TAGATACGATGATATAACAACTACATCCATAAAAACAATTCAATGGGAGGATGATAGATT
GAAATTACTTAGATCAGAATCGGAATTCGCAGAAAAAATGATTACAAAGATGATATCACA
ACTGGCGTCGGACATGATAGTGGATACCACGCCCCCAGAATCCAACAACGACGACGACGT
AATACGCACGGATATGGGTAACAATGATAAGACGTTTAACGACTCTTTACAAGACGCGAC
AGCATTGACAATCGAAAAGAAAGATATTGAAGACGCTAATATCGGAATGTCTAATGACTC
TACGTCTGAAAGACTAAAACGGGCTTTTAATGAACAATTTAGGATATGGAATGTCACTAA
TGAAGCCAATACGGTTACACTGAAAAGACAGTTATATACAGCAAGAAATACCAAACAATA
CAGACATCTGGAACTTTATTTATCCGAACAAGAGGGTGAACCTACTGTAAAAATTTTGGG
AAAGTGGATTCCCAATATTCCAACTGGAGAATATATGTATATGTACAATGGTACCGATTA
CGTCAAATATGACCCTAATACAGCAGAATCTGTAATAGTATCGGAATATACGAGAAAAAT
GTTTGAACCGGCATTCATGAAGAAATGTGACAAATATAGACTGACCATGACAAACAAACT
CGATGTGAAATTTGATCTTGTCTCCGGTGTACCTGGTTGTGGAAAAACTACGTACATAAT
GGAAAAACACGGACCAACCGATTTGGTGTTATCAGCCACGAAAGAAGGAGCAACGGAATT
CCGTAGACGCGCTACGGAAATGAATATGCCCAATGTTAAATTACGATACAGAACGGCGTA
CTCTTATCTATATAATGAACATACAAAATTCTCAACTGTATATATTGATGAAGCTATGAT
GTTACATCCTGGAATGATCTATGCGATATGTCGGGCGACAGAATGTAAATTGATGATTAT
GGTTGGTGATGTTAATCAAATTCCCTATTATGTTAGAGTGCCTTATGACGCCACATTTTC
AAAGTTTTCATCAGTATTTGAAGTCACCACTGAATTGACGAAATCGTATAGATGTCCTAA
AGATGTCGCCATGATAATGAGAAAATTTTATAATGAATTTGAAAGTATGAGCTCGTGTAT
ATCATCTTTATCGGTTATGCAGATCTCAGGACAAGATGAGATACCAAATGGATTTGAGGT
GTACATCACATTTACTCAGTCTGATAAAGATATATTAATAAAATATCGTAAGAATGTACA
TACTGTGCATGAATACCAAGGTAAACAAGCGAAATCAGTTTGCCTTTATCGTGGTTCCCC
AAAGCCAATACATGTGTACGAATCCCGCGAACACCACATAGTAGCATTAACTAGACATAC
CGTTAAGTTTGTCTATGCTACCGTAGTGGTGGACGAATTATACAAAACCATATCATCAGT
TCAACGAGGGGGAAAATCAAAAATTACATATGTGACCACATCTATATTTAATGAAAAACG
TGAATCTTTAGCACACTGCGTATCGGCCGACCTAAAAATGTCACAAGGTATAGCCAAAGA
CTTTAAAACCAGATATTCTAAGTACTATATGATTAAATGCAAAGGTATCGGAATAGTATA
TTACCAATATGACATTAGTTGTGACAGATATATATTTAACATCGTCACCAAGGATAAATA
CTATCAAAAACCCACCGTGACTACTCTCAGAACGGGATTACAACAACTTAATAAACTTAT
CACATTATTTGAAATCAAGAGACTACATGTACCACCTATCGCTACCGGTCTTGATAAAAT
GGTATGGAAGGATGTGCTGAAATTGATCAATATGTACATCGACTGTGAAGTGATAGTGCA
TGATCCGAAAAATACCCTTGATGCGTCGAGAATGACAGATATAATTATCGATTATCACAA
CTTGATACCCGGTGAAGATTATCCTGAAGATGCGTTGATAACACTACTTGAAGATAATAC
TTATAATGTGATAAAACAACCGATATATATGCCCCGATGTTACGTCTTGGTCTACTACGA
CGAGTCATACGAATTTGATATGGAATGTGTTAATACAATACAAACCAGATACCACTATGT
ACCCATAGATAGGCTGCACAAAAGCAATCCCAGACAATTGGGTAATAAAAGATATGTTAA
TGCCTGTGTGTTGATCAACAAGAGAGATATAAAAAAAAATATTGTTAACATACCTAAATA
TCACTCGAAGAAATTAATGATTAAATCTTATACGAAACGAGATATGACTGAAGAATTGGT
GACATTGCAGAGTTTCAATGACGAAATGCTACCCAATGCATATGGAATAGACACTTCGAA
GGATGTATTATTAGTCGCGACATCCGACATTTCATTACACTTACAGAATATGACATTTGA
TAGCTCAAAAATGCACGATCCTTTGAAATCATATGATAACGTCATTCCAATACTAAAAAC
TCAAATGTCTCCCCCAAGACCTGCAAACAGTCTTAAAGAATTACTTAAAGCCGTTGAAAA
ACGTAATTGTGCAGTACCCAGAACACAGGTCACGATGGATGTCTACGAACAGGCGAAATT
ACTTTACAAAAATACTATTAAATACATATTTAATAACGTGGACATCCAAGACGACATAAT
ACCATCCCGAGATACTATTACTGATTGGCTTACAACACAAGATAATACAATCGCGAACAT
TGTAAAAAAAACCAGTATATCGGAATTAGCATTGAATAATTATTCCTTGACTATAAAGAA
AAACTCGAAACCACTGATGGATGTATCGTGTGTTAACACCTACGCGTCACTCCAAACAGT
AGTTTTTTCGAGCAAGGACTTCAATACATATTTTTGTCCTATATTTCGCCACATGAAACA
GAATATGATAAAATTTATGAATGAAAAAGTATTGCTTTTTGCTGATTTACCAACTGATCA
ATTTGCTGATAAACTTACAAAGAGATTGAACAATCATACCATTACTAATATTCATTCATT
AGAAGTAGATGTATCGAAGTACGACAAGTCGCAAGGTATGTTACATTTGTTAGTAGATTG
CTTTTTAATGAGACACTTCGGCGTCACAGATGAAGATGTTAATCGATGGTTTGTAGGACA
TGCTTTCACCGAATTATATGACCCATGTAATAGAGTATCGGTCAGGAACTTATTTCAACG
AAAATCAGGCGACCCTTCAACGTGGGTATTGAACACCATGCAAGTACTTGTGATGTTGAT
CAATGTTCTGGACGAGACACAATGGGATCAAATTATAGCTATATTAGCATCCGGTGATGA
TTCCGAAGTGCTATCGTATGAGAAACTGAGAGTTAACAATAAGAAATTCGCTGATATATT
TAATTATGAAGTTAAACTGTATGACAATATGAATTCTATATATTTTTGTTCAAAATTTTT
AATAATATATGACCAGAGAATATATTTAATACCGGATTTATTTAAACTAGTTAAAAAATT
GGGTAGACATGACCTTAAAAATCGTGAACATGTTTTAGCATATCGTAGGTCAGTATTAGA
CACGATTAAAGAATTCGTTGTACCACAGGGTGTAAAAATTGAATATGTTAACGCATTATG
TGAAAGATACAAATCTCAAAACTTTGATTATAATAGTATTGTTGATGCGTTATTTTTTTT
ATCCACCGAGGATGATGCGTTTGAACAATTGTTTATACCCAATCCTAGATATCATATTGG
TGGTTGCGGTGATATCGCCGACATATGAAAGACCAATAAATAGTGTTACTGCTACACTAT
CTATGTTAGATAAATATTATAGAAATAAATTTGATAACTATACCGCTGAATTATATACTA
CGACTGCATTCCAACCCGTATCTAATGTACATAAATATTACACACCAATAGACATAAACA
GATGCATCACGGCTTATCAATATACCGACCTATCATCAGCAGAGTGTGACTTACCATCAT
CCTGCGGATCGATGTACGTTATTCAAGGATCTTTGGGAATCTTACAAAATCAAAAAATAT
GTATAGGTACTGGAGCTTGCGCTACTAATCAGGGCGCTGGATGCAATAACGCAATGAGTG
CAGTGACAATTAATATACCGCAAAAATTTTTCAAACCATATCCATGTCATGATAACATGA
CTTGCACACTAAACTATATTTCCGACAACGGGTATGGTACTGAGTTTAGGATGTTGCATG
ATACACTCCAGGATTTTTGGTACATCACATCCCAATTTTGCATGGATAATATGTTTAAAT
ACAATACAAGAACAAATAGAATAGAATTACCAAATACGTTTATGTACGTTCAGAAAGATG
ACCAGATATGCTATTCACACGTGTATCGTGAATGTACTCCAGTCGGACCTTTTGCCAATA
TGTTCGATGCGTTTAAATCCATTCCTATTAACGTGGATATAGTGATTAATGATGATATTT
ATTTAGATAAATTAAAATTTAAACACACTCAGATTCGAGATATGATATCTGATAACTATC
AAGCAAAAATTGACAACAAAGGTATGGTATATGATGTTACTAGAAAGAAAGCAACTCAAT
ACCAAGATTGTGTTCACATAAAATATGTTAAAATGAGTATATACTCTATCGCCGAAAGGA
TAATAGGACATTTCATATCATCAATATCCGTATATTTTAACGAATTAATAAATAATATTG
TTGTAAAATTAGAAGAATACGCTAATGAAATCTATCAACGAGCTGTGGGATGTCTAGATA
AACTCGTTCAATGGGAAGTTAAATATTTATATCCATTCATTCTCAGAATGGTCGGATTAA
TAATGAAGTTTATATACAAACACATTACCCAACCTACTTGGGATTATATGTGTTCCCTCA
TTGGATTGAGTAATGACGTCACGATAGCTCAGTTATTAGTACAAGTGAAATTAATCGAAA
CAATGATAACATTCATTACATTATCTATATATGGACTTGGTTTTTATAGATCATCTATCA
TAACCGTATTAATATATGTAATTATAAAAATAATCATTTAAGCAATAAGTTAGTTCATAT
TTAAGAATAATCTAGTTAGAAACGAAAGACACGGTGTCGAAATAAATCAAAATAATAAAA
TGTCTAAGTTTATACACATATTGTTCGCCCTGTTTTCATGCGGAGCTGCTTTTTCAGTAT
GGTTAACCCTGGACACCCATAGAAACACATCTTACGTGATTGCATCTAAACATATTATTA
ATATATATAATAGAGGATGCTATTTATCAAAAGGAAAGAAATTTTATATTACATGGAAAA
ATAAAACCAACTATAATGTGACTCACATTTATCCTGACGGACAATATGGAATGTGGAATG
AAACTCTTATAGTACAATCTGACAGTATAAATAACATTATTACACAAAATCAATTCTCAC
AATATTCTATGGTGTACCCCGGCGAAGATGACTATGGTATGTATATTAATGATGGATGTG
AAAAGATTGTATATGAAAAAACCCTTGATTATGGTATAATATGTGTATTATTCGCCATCA
TATATTTATTAGTATTAATAATATATTATCTTTGTATAAGTAAGAAATCCAATTCATATG
AAGGTATAAATTAACTATTGTAATAATCCGTCTTAACAATTATCATGAATACTAACACTG
TACCAGTAAAGTCCATGACTTTTCAACAATCAAAAAGAAAACCTGTGAATCGACAAAATG
TTCCATATACTAAAAATTCCTACCCATACCAATATGACAATTTACGAAGATATGTTAATA
TTGCCGAACAATCCTTACAGACTATAAACAAGAATCGACCTAAAAACAATAATAATAATA
ACAATAAGAAACAAAAACAAAATAAAAAGACTGGATTGTTCGATGGTTTCGTTGTTAGAG
CCATGACACAGTTTCAAAGAACTATGTCTGAACCCCACATATTAGTTTTATTAGCTGGTA
TTTTATTTGCTGCCTATACCCATCACTACAATGTCGATCAATCCATTATTAATAAATTGG
TCGCCGAATTACACAAAAATGCACACTCGAAAGCGCTGGGTGATTGGGTGGATGCTAATG
TTCCTAAAGCTTTCGGAATTGCAATATTCTCGGTGTTATGTATGACTCTTAGTTACAAAC
ATAGATATATTGCCATGGTGTCATCTATAGTCGCAATCACCATGTTACCATCCGCCACAA
TTACTTTTTATGCTATTACAGGTATTTCTATCATGTTGTACAATAAAATGAGTAATAAAT
CAGATAGAATGATAACTTTAATTATTATAGGTATAATATATATATATTATTTTATTGATG
GACCCACATCACCCAATATTACTAATACAAATTCAACCTCCACCTCACAACCCGCAAGAG
CGGCTTAAATACGTACTTATGGTTGTACGTACAAATAACTTTATTTTACTTACTTTATCT
TATCACTTTTATTATTCTCTTATATATGAATATGAATAGAATATGTCACATTAAACCAAA
AA
>TR95889|c0_g2_i1    total_count_or_FPKM_of_gene:294327
CGACAAGTGCACTATCGGGGAAGAGGCGGTTGGACAGGACCGACATGTAAGGGATGTCCA
AGCCACGGGATGATGAAACGTGGACGGTGGATATCCACACTCTCTCCTCCCCTGCCTCCA
TAAATGGCCGCCCTTGGCATGAGCCTGAGGTCTGCGCTTGAGAGGAAGAAGGGAAAGTTG
GGTGGTTTAAGGTAGAGCAGAGGAGTTTTCTTCAGATCTCTGTTTCATTCTCCGAGTGAA
GAAAATGTCTTGCTGCGGAGGGAACTGTGGGTGCGGATCTGGCTGCAAGTGCGGCAGCGG
ATGCACAGGATGCAAGATGTACCCTGACGTAGCTGAGGAGAGGAGCACCACCACTCAAAC
CATGATCATGGGGGTTGCACCCCAGAAGGGTCGCCCTGAAGGCTTCGAGGTGAGTGCTGG
ATCCGAGGACGGTGGCTGCAAGTGTGGATCCAACTGCACCTGCGATCCCTGCAACTGTAA
ATGAGACTGAAAAGCCTCAAAAGAGAGGGAGGGGGGAGGAATGAGTCCTACTGTCGTTTC
TAGCGTCTGTGTGGTTTATGTAGTAGCTTGCGTGTGGGCTTGGAAATAGTAGTATGTCTT
AGCTGTGAAAATAAGCGGCCATGGCTCTCACCGACCCTCCTTTGGTGGAGGAGTTATTGC
CATGGCTGAGAAAGAGTATACCCTCTCTCTCTCTCTCTTTCTCTCTCTTGTCCGCTTGTT
TGGTTTGTGTGTGTGTATTATGCTTGTGTCCTGCTTTCCATGGTGTGTCTCGCTTTTCTA
TGCGATAAAGAAGACAGCTTTTGAGCAAAAAGCAATCCCTATCCTCTGTAGTTTACCGTG
GACTCTGTGACTTGTCTTCTTTCTCTAGCTTTTGCTTGATGCGAACGGCATCTTTTTTTT
TTTTTTTTTTTTTT
>TR93830|c2_g1_i10    total_count_or_FPKM_of_gene:276165.98
GCTTCAAAGGCCTCGTCTCGGTTTGATATTATCACGCCGCCTCCATCGTCCCCCGATCGA
TTCCCTGTTCCAATCGATCGAGCTAGGGGCGAGACGTTGAGAGAGATCGGCAATCATGTT
TGGGCGTGCTCCGAAGAAGAGTGATAACACCAAGTACTATGAGATTCTCGGTGTTTCGAA
GAATGCGAGCCCAGATGAACTGAAGAAGGCTTACAGGAAAGCTGCCATAAAGAACCATCC
GGACAAGGGTGGAGATCCGGAAAAGTTTAAGGAGCTGGCTCAAGCCTATGATGTTCTTAG
TGATCCTGAAAAGAGAGAAATTTATGACCAGTATGGGGAAGATGCGCTTAAAGAGGGCAT
GGGAGGAGGCGGCGCTTCGCACAGTCCATTTGATATATTTGAGCAGTTCTTTGGTGGTGG
TGCTTTTGGTGGTGGCAGCTCAAGAGGTCGTAGGCAGAGACAAGGTGAAGATGTTGTTCA
AACTCTAAAGGTGTCCTTGGAAGACTTGTATAATGGAACATCTAAAAAGCTTTCATTAAC
AAGAAATGTACTGTGTCCAAAGTGCAAAGGAAAGGGATCAAAGAGTGGGGCATCAGGAAG
ATGTTATGGATGTCAAGGTACAGGGGTGAGGACAGTAACTAGACAGATTGGTCTAGGCAT
GATTCAACAGATGCAGCATGCCTGTCCTGAATGCAGAGGTTCAGGTGAGGTCATCAGCGA
TAAAGATAAGTGTTTACAATGCAAAGGGAGCAAAGTTACCCAGGAGAAGAAAGTATTGGA
AGTGCATGTTGATAAAGGAATGCAAAATCATCAGAAGATTGTGTTCCAAGGAGAAGCTGA
TGAAGCTCCTGATACGGTGACAGGAGATATTGTATTTGTGCTGCAACAAAAGGAACACCC
CAAATATAAGAGGAAGCATGATGATCTTTTTGTGGAACATACGCTCACTCTGACTGAGGC
ACTCTGCGGCTTCCAGTTTGCTCTGACCCATCTTGATGGCAGACAGCTGCTCATCAAGTC
AAATCCAGGCGAAGTGGTTAAGCCTGGTCAATATAAAGCAATCAATGATGAGGGAATGCC
CCATCATGGTAGGCCCTTCATGAAGGGTCGCCTGTACATCCAATTCAATGTTGAATTTCC
AGATTCTGGGGTGCTCTCTCCCGATCAATGCCGTGTGCTGGAGACTTTATTGCCACCAAG
GCCCAACAGTCACTTGTCGGACATGGAGCTGGATGAGTGTGAGGAGACAACTCTGTATAA
TGTCGAGATTGAAGAAGAGATGAGGCAAAGGCGGCAGCAGCAGCAGCAAGAAGCCTATGA
TGAAGAT
>TR97488|c1_g1_i1    total_count_or_FPKM_of_gene:275044.99
GAAACTCTGGTGGAGGCCCGAAGCGATACTGACGTGCAAATCGTTCGTCTGACTTGGGTA
TAGGGGCGAAAGACTAATCGAACCATCTAGTAGCTGGTTCCCTCCGAAGTTTCCCTCAGG
ATAGCTGGAGCCCGCGCGCGAGTTCCATCGGGTAAAGCCAATGATTAGAGGCATCGGGGG
CGCAACGCCCTCGACCTATTCTCAAACTTTAAATAGGTGGGACGGCGCGGCTGCTCCGTT
GAGCCGCGCCACGGAATCGGGAGCTCCAAGTGGGCCATTTTTGGTAAGCAGAACTGGCGA
TGCGGGATGAACCGGAAGCCGGGTTACGGTGCCCGACTGCGCGCTAACCCAG
>TR90554|c0_g6_i1    total_count_or_FPKM_of_gene:273505
AAAGAACAAATACAAATAAAGAACAAATACAAATAAAGAACAAATACAAATAAAGAACAA
ATACAAATAAAGAAAGAACTTTGCTGATAATTATAGATTTTTGTCTGGTCGGAAGAGTCC
TCCTAATATTCTGGTCTTGTATCAGTTTCGATGTTTTTGAATATAAACAGAAAAGAGAGG
GTAGGCTCATTACATTAAAAAAAAGATATGGGAATGCCCATAACATAAAATAAATAATTG
AGCGTGAGAGCCAAATGAATCGAAAGATTCATGTTTGGTTCGGGAAGAGATTATGGAAGT
TGTGAAATTAATGGTAAGATAATCTACTTTCATTAAATGATTTATTAGATAATCGAAAAC
AGAGGATCTTGAGTACTATTCGAAATTCGGAAGAATTACGTAAAGGGGCCATTGAGCAGC
TCGAAAGAGCCAGGACTCGCTTACGGAAAGTGGAAATAGAAGCAGATGAGTATCGAATGA
ATGGATACTCTGAGATAGAACGAGAAAAAGAAAATTTGATTAATGCCACTTGTGACACTT
TGGAACGATTAGAAAATTACAAAAATGAAACCCTTCATTTTGAACAACAAAGAGCGATTA
ATCAGGTCCGACAACGAGTTTTTCAACAAGCCTTACAAGGAGCTCTAGGAACTCTGAATA
GTTGTTTGAATAGTGAATTACATTTCCGTACGATCCGTGCTAATATTGGCATTCTAGGGG
CCATGGAAGAAATAACAGATTAGCCCTTTTACTTTTACTTTAGTTTATAGTTTAGGCATT
ATTTTTTCCCTTTGCTTCCGAAAAAGAATAAAAAAAACATTAATGGTAACCCTTCGAGCC
GACGAAATTAGTAATATTATCCGTGAACGTATTGAACAATATAATAGAGAAGTAAAGATT
GTGAATACCGGTACCGTACTTCAAGTGGGCGATGGCATTGCTCGTATTCATGGTCTTGAT
GAAGTAATGGCAGGTGAATTAGTAGAATTTGAAGAGGGTACAATAGGAATTGCTCTGAAT
TTGGAATCAAATAATGTTGGCGTTGTATTAATGGGTGATGGTTTGATGATACAAGAAGGA
AGTTCTGTAAAAGCAACAGGAAGAATTGCTCAGATACCTGTGAGTGAGGCTTATTTGGGT
CGTGTTATAAATGCTCTGGCTAAACCTATTGATGGGAGAGGTGAAATTTCAGCTTCTGAA
TCTCGGTTAATTGAATCTCCTGCTCCAGGTATTATTTCGAGACGTTCTGTATATGAACCT
CTTCAAACGGGGCTTATTGCTATTGATTCGATGATCCCTATAGGACGCGGTCAGCGAGAA
TTAATTATTGGGGACAGACAGACCGGAAAAACAGCAGTAGCCACAGATACGATTCTTAAC
CAAAAAGGGCAAAATGTGATATGTGTTTATGTAGCTATTGGTCAAAAAGCATCTTCTGTG
GCTCAGGTAGTGACTACTTTTCAGGGACGAGGGGCGATGGAATACACTATTGTGGTAGCC
GAAACGGCGGATTCACCTGCTACATTACAATACCTCGCTCCTTATACGGGAGCGGCTCTG
GCTGAATATTTTATGTACCGTGAACGACATACTTTAATAATTTATGATGATCTCTCCAAG
CAGGCACAAGCTTATCGCCAAATGTCTCTTCTATTAAGAAGACCCCCTGGTCGTGAAGCT
TATCCAGGAGATGTTTTTTATTTGCATTCGCGCCTTTTGGAAAGAGCCGCTAAATTAAAT
TCTCGTTTAGGTGAAGGGAGTATGACTGCTTTACCAATAGTTGAGACTCAATCTGGAGAC
GTTTCAGCTTATATTCCTACTAATGTAATTTCCATTACGGATGGACAAATATTCTTATCT
GCCGATCTATTCAATGCTGGAATCCGACCCGCTATTAATGTGGGTATTTCTGTTTCCAGA
GTAGGATCCGCAGCTCAAATTAAAGCCATGAAACAAGTAGCTGGCAAATTAAAATTGGAA
CTAGCGCAATTCGCGGAGTTAGAAGCCTTTGCACAATTCGCTTCTGATCTCGATAAAGCT
ACTCAGAATCAATTGGCAAGAGGTCAACGATTACGTGAGTTGCTTAAACAATCCCAATCA
GACCCTCTCACGGTGGAAGAACAGATAGTTACTATTTATACCGGAGCGAATGGATATCTT
GATCCGTTAGAAATTGGACAGGTAAAGAAATTTCTCGTTCAGTTACGTACTCACTTAAAA
AAGAATAAACCTCAATTCCAAGAAATTATATCTTCTACCAAGACATTCACCGAGCAAGCG
GAAGTCCTTTTGAAGGAAGCTATTCAGGAACAGATCGAACGGTTTCTACTTCAGGAACAA
ACATCAACTTCTCCCTCTTATTCTTAGTACAAGAATACTCATTGAAAAATATTTCTGATT
TGAATTATTCAGAAAAGGTTTCTTGGTATAGTCATTTTCAAAAATAGATGGAAAAAAATT
GCGTCCAATAGGATTTGAACCTATACCAAAGGTTTAGAAGACCTCTGTCCTATCCATTAG
ACAATGGACGCTTTTCATTCCTATTTTCTTCTTTCGTATTCTTCCTTTCTCTTGTTCGGA
TAAAAAACGATTACACGGAAAATTTTTTTAGGGTTTAAAAAAACAAGGATGCATATCCAA
ATTGATGATGCATGTATAATAAAGAATATAGAGCGGATAGCGGGAATCGAACCCGCATCG
TTAGCTTGGAAGGCTAGGGGTTATAGTCGACGTTGGTTGATCATTTTTAACGTCTCTAAT
TCAAAAC
>TR98154|c3_g2_i6    total_count_or_FPKM_of_gene:261215.09
GGTCAGAAAATTGATTCCTATTTTAAGAGTGCATAACCGCATGGATAAGCTCACGCTAAC
CCGTCAATTTTGGATCCAATTCGGGATTTTCCTTGGGAGGTATCGGGAAGGAATTGGAAT
GTAATAATATCGATTCATACAGAAGAAAAGGTTCTCTATTGATTCAAACGCTGTACCTAT
GGGATAGGGATAGAGGAAGAGGAAAAAAACCGAAGATTTCACATAGTACTTTTTTTTGAT
CGAAAAATCAATCTGATTGATTTCGTACCCTTCGCTCGATGAGAAAATGGGTCAGATTCT
ACAGGATCAACAAACCTATGGGACTTAAGGAATGATGGAAAGGAATAAAAAGAAAAGAGA
GGGAAAGAAAATCGAAATGAAATAAAGAATAAAGCAAAAAAAAATAAGTAAATAGAAAAA
AATAAGTAGAAGATAGAAGAGCCCAGATTCCAAATGAACAAATTCAAACTCGAAAGGGAT
CTTTCTGATTCTCGAAGAATGAGGGGCAAAGGGATTGATCGAGAAAGATTTCTTGTTCTT
ATTATAAAATCGTGATTTGATCCGCATATGTTTGGTAAAAAGAATAATCTTCTCCTTTGA
TCATAAATGGAAAGTGTTCAATTGGAACATGAAAACGTGACTGAATTGGTCTTAGTTACT
CTTCGGGACGGAGTGGAAGAAGGGAGGAGATTCTCGAACGAAGAAAAGGATCCAATTACT
TCGAAAGAATTGAACGAGGAGCCATATGAGGTGAAAATCTCATGTACGGTTCTGTAGAGT
GACAGTAAGGGTGACTTATCTGTCAACTTTTCCACTATCACCCCCAAAAAACCAAACTCT
GCCTTACGTAAAGTTGCCAGAGTACGATTAACCTCTGGATTTGAAATCACTGCTTATATA
CCTGGTATTGGCCATAATTTACAAGAACATTCTGTAGTATTAGTAAGAGGAGGAAGGGTT
AAGGATTTACCCGGTGTGAGATATCACATTGTTCGAGGAACCCTAGATGCTGTCGGAGTA
AAGGATCGTCAACAAGGGCGTTCTAGTGCGTTGTAGATTCTTATCCAAGACTTGTATCAT
TTGATGA
>TR98603|c0_g1_i6    total_count_or_FPKM_of_gene:247002.04
GGGGAACCTGATCCGTGAACTCCGCGAATCAGCGCCGTCCATCCCGCCCGGTCTTTGCAC
CTTCCCTCCTATATATACCCCACCTCCCTCCCCTTCCCGGTCAAGTCCCCTGGCACCTAT
CATCCCCGCAACCAAACCCAAGTAATCGATCACCGATGTCGGAGGAGAAGCACCACCACC
ACCACTTCCACCACCACAAGGAGGAGGAGAAGCCAGTCGAGACGGTGGAGTACTCCGAAA
CGGCCTACTCCACCGGCACCGACTACGGCGGGGAAGGCGGGTACACCGCCAGCTACGCCG
TCTCGGAGTCCAAGGAGCAGGAGTACGAGCGGTATAAGAAGGAGGAGAAGCACCACAAGC
AGAAAGAGCATCTCGGCGAGATGGGCGCCGTCGCCGCCGGCGCCTTCGCTCTGTATGAGA
AGCACGAGGCCAAGAAGGATCCGGAGCACGCACACAGGCATAAGATAGAGGAGGAGGTCG
CTGCGGCCGCGGCGGTGGGCGGTGGAGGTTATGCCTTCCATGAGCACCACGAGAAGAAGG
AAGCCAAGAAGGAAGCTGAGGAATCTCATGGGAAGAAGCATCATCACCTCTTCTAGAGTG
GATGGAGCATCCTTTTCTTTTATCTATATATCCTCTTCTCTGTTTCAATAAGAAGTTAGC
ATGGCATGCGACGGAGACTCTGTTTAGGGTGCTTTGTTTTGGTCTGACCCATAAATAAGT
GCCGGTTTGTTTCGGTCGGCCTTGTGATGAAGGATGTTGTGTTTCCCTGATGTGAAGGCT
CTTGCTCTGTTTCTATTCTATAAGGGGGTGATTTTTATTCTGAAACTTTTTTTTTTTGGT
TTCTCTCCTACCTAGTATGTGTTCATGTAATGGACTTTGGAATTGAAACTGTGTGTGTTT
TGTTTTGCTAATGCAAGTGTAGAAAATGAGGACACGATGGCCTCACTCTTCAGCAAAGGA
TGTTGTGCTGTAGCATCCTTTGATTTTGTTGCACGCCAAATCCCTTCATGGCCTCCACTT
GGTATCCGGGTATAGTCATCTTGATAAGATATATCATGGAATGGTTGACAAAGCCCTTCT
TCTTACGGGATCAAGGACTAAATGATGTGATGGCCATGATGGCATGGCGCATTAGTTGCC
TTTAAAAATATGTAAATTTTGCATCGCAACGTTGAAATGAACATTTTAATCTCTATTGAG
AGACTTAAGGAAAAACATAATATAGTTCTTCTGATACAATACTGGCTAGCAAAATAAAAT
TAGCAAATGGAGGCTTAGGCCCTAACGTCATACCTTGCGAGGTACGCAAGAAATGGGCTT
TTCTGGGGCCCAAGAGGTGGGTGATTGATGGTTTGCACGATCCATTGAGATCCAATGATG
GGCAGCGAATGGTGTAATGGGAAAGGAATTGGGCAAACGGGGAAGTAGAATTTTCGAGTT
CATATTGAACGGGTGATGCCGAACTCGCGTAATTAATTGTCATCATCAAAACAGAGTCTG
AAAGTTCCCTTTGATTTCTGTCCCATCCACTGACTTCATAATAGCTGCTTTAGCTTCACC
ACAGGGTAAATTTACCGAGGGCCAGGGGGTGGACATGAAAGCCATAGAACGGGAGCAGGC
TTGCTTGATTTATAAAAAGTAACCAATCATCGTGCGATGCAGCAAGACTTATTTGATAGC
TTTCCGTCAAGAGTTTAAGGTGGGATCCGAACGCAGAATACTGGGGTAAAAAGTGTACGA
TTTGGGAAGC
>TR84605|c1_g1_i2    total_count_or_FPKM_of_gene:242267.02
CTCCTTCGAACATTCGCTCCTTCGTCTACTTCATCACCTAGGGTTAGGGCTTGCTTTGCT
CTTTGGAGGAACCATGCTGGTCTACCAGGATCTTCTCACAGGAGATGAGCTTTTGTCGGA
CTCGTTTCCATACAAGGAAATAGAGAATGGTATGCTGTGGGAAGTTGAAGGAAAGTGGGT
CGTTCAAGGGGCAATTGATGTGGACATTGGTGCAAACCCTTCCGCCGAAGGTGGTGGTGA
AGATGAAGGAGTCAATGACCAGGCTGTTAAGGTGGTTGATATTGTGGACACCTTTCGGCT
TCAGGAGCAACCAGCATTTGATAAGAAACAATTTGTGACCTACATGAAGCGGTATATTAA
AAATTTGACTCCTAAATTGGATGCCGAGAAGCAGGAGCTATTTAAGAAACACATTGAGGC
AGCCACCAAGTTTTTGCTTTCAAAGCTTAGTGACCTGCAATTTTTCGTGGGTGAGAGCAT
GCATGATGATGGCAGCATTGTCTTTGCATACTACAAAGATGGTGCAACCGATCCAACATT
CTTATATTTTACCTATGGCTTGAAGGAGGTCAAGTGCTAAATTTATACTCGTTCTCTAGA
TGGGGATGTGCTGTAACTGAAGCTTATTTATTATCATTTACTTGTGTTTTGAGTGCCATT
TTGAGTGGGATGAGTGGGACTTAAGAAGAAGCATGCCTTTCCTTCTTAATGTGATTGAGG
ATCTGGTTTTTTGCTTTGAAATATTTAGTTGATCTTTTGGTTTTGGTGGTGTTATCAATT
TGATTAAGAAATAAATTGCTATTTAGTTTATCGGTTAGCTTCTTTTCATTATTATTTCGT
CGAATTTTAGTATTGCACGGATAAAGCATATGATCATGTACAAGTAATTATGCGTTAAAT
GTCTGGTTGTCTACCGGACTTGCAGTGGAAGAAGTCGGTTATCAGGGAAGTTGATGCATT
GATGTATGCGTTAACTTCTTTTTTTTATATATATGTATAAGATTTGGTATTTTATGTGAA
CCTGCAATGACGGTTCT
>TR93812|c1_g1_i1    total_count_or_FPKM_of_gene:232525.01
CGGACTAGGGTTTCTGCCCCAATTGCCAAGCGAACCACGTATATAAAATAAATTAATATA
TCCGGTGGTGGAGGCGGAGCCGTGGTGCTTTTTGAATCACCGCTTTTAGATTCCCAAAGC
CCTCTTCGTTTGGATTCCTTCCCTGGCGGCTATCCTCCTCCTATCTTCTCTCTCCTAGGG
TTTCTCTCTTCGCCCCCCCTCTCCACCTCTATCCTAGGGTTCGCCTTCGGATCTCACCGG
GATCCCCCTCGGATCACGCGCCTTCTCGAGATCACACCATGGCGGCCGTTGCTCCTGCTG
CAGACCAAGCTTCAGATTTGCTTCAGAAGTTGTCGATCGATTCTCAGGTCAAGGCTCATG
ATGCTGTGGAGGCTACCAAGAAGCCTTCTGCTATCCAATTTGGGTCTGCCGACGGTGGAG
AAGCGCCGAACGTGCCAATTCCATTGGAGCGGTCGTTGACACCTCTACTTCCAGATTTCA
TAGATCCGAACATGTGCTATTTATCCAGCGGATACCCTTATTATTATGGAGGTTTCGATG
GTTCTGTCAATGAGTGGGGGGATGATTACCCTAGATATTTAAATCATGATGGAGTGGAGA
TGCCTCCTGGAGTCTATGGAGATATGTATCACCATGGATATGGGTATGCTCCTTATGCTG
CATATCCATCTCCTGGTTCCCCAGTTCCTACAATGGGACATGATGGTCAACTGTATGGTC
CACAGCATTATCAGTACCCAACTCCATTTTTCCAGCCACCAACTCCTACTGCTGCACCAC
ATACACCAAACCAGCCCCCTACTTCTCAAAGTGAGGTGTCTACTTCTGTTGCTGCTGATC
AGCCATCTGTCCCCTTGGAGACGGCCAAGGCTAACTCGAATGGAATTGCTAATGGGAATG
CAAATGGAAATAGTGGGTCAGCACCTCAGAGGCCAAGCCATCAAAATCAGTCTTTGACTT
CGAATGGATCCTATGGTAGGGGAACTTTGCCAGGTGGACTTCCTTCTGCTGGTTATCAGG
ATCCAAGATTCAGTTTCGATGGAATGCGGTCGCCAGTACCATGGTTTGATGGGCCTGTTT
TCCCTAATGGGCAACATAGACCAGCTACATCAAGCTCCATATCATCTACAATATCACATA
ATGGGACAACTCCTTCAGCAAGAAATCAGAATCACCGTCCTCTTCAAGTTATGGGTATGC
ATGCCCCAAGACCGGCATCTGGGATGGGACCAGCGGCTCCTGGTTTTATGAATAGGATGT
ATCCAAATAACCGACTGTATGGCCAGAATGCGCTCAGAACTGGTGTTGGCTTTGGATCAA
ATGGTTATGATTCTAGGATGAATGGGCGCTGGGGATTGGTTGTGGATAGCAAATACAAGC
CTCGGGGCCGAGGCAATGGATATTATGGTTATGGCAATGAGAACCAAGATGGGTTCAGTG
AGCTGAACAGAGGGCCTAGGGCAGGGCGCTTCAAAAACCAAAAGGCATTTGGGCCTACAG
TTACAATTGCTGTAAAGGGCCAGAACCTCTCTTCAATTGGGAAAGAGGATTCTAGCGTGA
TACCGGATAAGGAACAATTCAACCATCCTAATTTCCCTGACAAATACGCTGATGCAAAGT
TCTTCATCATTAAATCGTACAGTGAGGATGATATTCATAAGAGCATTAAATACAATGTCT
GGGCCAGCACACCCAATGGGAACAAGAAGTTGGATGCTGGATACCAGGAAGCTCAGGAGA
AAGCTAGTGAATGTCCTGTCTTTTTGTTTTTCTCTGTAAACACCAGTGGGCAATTTGTTG
GTGTTGCTGAAATGGTGGGTCCGGTTGATTTTAACAAGACTGTGGAATACTGGCAGCAAG
ACAAGTGGAATGGTTGCTTCCCTCTCAAGTGGCACATTGTTAAGGATGTACCAAACAGTG
TTCTCAAGCACATCACATTAGAGAATAATGACAACAAGCCGGTGACAAACAGTCGGGATA
CTCAGGAGGTAAAACTGGAGCAGGGTCTTCAAATGCTCAAGATTTTTAAGGAGCATATGA
GTAAGACATCCATTCTGGATGATTTCGTGTTCTATGAGAACCGCCAGAAAGTGATGCAAG
AGAGAAAGGCGAAGCAACAGCTTCAGAAACAGGCATGGGATGGAAAAACTTCTGATGCTG
TTGCTGGGGAGAGAGAAAAGGATGGGGCAAATGGGAAGCCCAGATTGCAGAAACCGTTGG
AATCAGTTTCAGTTTTGAACAAAGAGGTGCCTCAGG
>TR94173|c1_g2_i13    total_count_or_FPKM_of_gene:229316.03
AAAAGGAGAAGCAGGTGGGAGGAGAGAGAGAGGGGGACAGGGCGCACCCACCAAAGCTAA
AGGTGGGGTCTTTTTTCGGGTATAAAAGGGGACTCAGGGGTGGCTCTCTTTGCCCATCGT
TCCCAACTCCGTTCACTCCGTTTATTTGATTCCGTCCTTCTGTTGCGTTCTTTCGTTTCT
CTTGTTTCCTTTATCTTCTTCTCTCCCTCCTTCTTTCCCTCCCTCCCTTGGGGCGCCGTT
GGGGTCTCTCGGGAAGGCTTTTTGAGGCTTGGAGAAGGAAACAAGAGAAGCCATGGCAGG
CCCTACTTTGAGTCGCATTCACAGTGTGCGGGAGCGCCTTGGTGACACTCTTTCTGCGCA
TCCGAATGAGTTGGTGGCCCTCTTCTCAAGGTTTGTTAACCAGGGAAAGGGAATGCTGCA
GCCCCATCAGTTATTAGCTGAGTACGAAGCTGTCATACCCGAAGCGGATAGGGAGAAGCT
GAAGGATGGGGTCTTCGAAGATGTTCTGAAAGCTGCACAGGAAGCTATTGTTTTGCCTCC
ATGGGTTGCTCTTGCTATTCGCCCCAGGCCTGGAGTCTGGGAGTATGTGAGGGTGAATGT
GAGCGAGCTTGCTGTGGAAGAGTTGACCGTGCCTGAGTACTTGCAGTTCAAGGAAGAACT
TGTGGATGGAAGTAACCAAAGCAACTTTGTGCTTGAGTTGGACTTTGAGCCCTTCAATGC
TTCTTTCCCTCGCCCCTCGCTTTCGAAGTCCATTGGCAATGGAGTGCAATTCCTTAATCG
TCATCTTTCATCGAAGTTGTTCCAAGACAAAGAAAGCATGTACCCCTTGCTAAATTTCCT
CCGAGCACATAACTACAAGGGGACGTCGATGATGCTAAATGATAGAATTCACAGCCTTAG
TGCTCTCCAAGCTGCACTGAGGAAGGCAGAGGAATATTTGTTGAGCATCCCATCGGACAC
CCCATACTCAGAGTTCAACCACAGATTTCAAGAGCTTGGTTTGGACAAGGGCTGGGGTGA
CACAGCTCAGCGTTGTCATGAGACGATCCATCTCCTCCTAGATCTTCTGGAGGCACCTGA
TCCAAGCACCTTGGAAAACTTCCTTGGGACAATTCCTATGATGTTTAATGTTGTCATCCT
TTCTCCTCACGGCTACTTCGCCCAAGCTAATGTCTTGGGGTATCCTGACACTGGTGGCCA
GGTTGTCTATATCTTGGATCAAGTTCGTGCTTTGGAGAATGAGATGCTACAAAGAATAAA
GAAGCAGGGTCTCGATATCACACCACGAATCCTCATTGTGACCAGATTGCTACCTGATGC
GGTAGGCACCACTTGCGGTCAGCGCCTTGAGAAGGTCCTTGGAACAGAGCACACACACAT
CCTTCGTGTTCCATTTAGAACAGAGAATGGGATTATCCGAAAATGGATCTCACGTTTTGA
AGTATGGCCTTACCTGGAGACCTATGCTGACGATGTTGCACATGAACTAACAGGAGAATT
GCAAGCCACTCCAGACCTGATAGTTGGAAACTACAGTGATGGAAACCTAGTAGCTTCTTT
ATTGGCACATAAACTGGGAGTTACTCAGTGCACCATCGCCCATGCCCTGGAGAAGACGAA
GTATCCAAACTCAGATATATATTGGAAGAAGTTTGAGAACCAGTATCACTTCTCTTGCCA
GTTCACAGCTGATTTAATTGCAATGAACCATGCTGACTTCATCATCACCAGTACCTTCCA
AGAGATCGCTGGAAGCAAGGACACCGTGGGACAGTATGAGTCTCACACTGCCTTCACTCT
TCCTGGGCTCTACCGAGTGGTGCATGGGATCGACGTCTTTGATCCAAAATTCAATATTGT
CTCCCCAGGAGCTGACTTGTCCATCTACTTCCCATACACGGAGCAGCACAAAAGACTCAC
CTCCCTCCATCCAGAGATTGAGGAGTTGCTTTACAGTCCTGTTGAGAATTCCGACCACAA
GTTTGTTTTGAAGGACAGAAACAAGCCCGTTATATTCTCCATGGCAAGGCTTGACCGGGT
GAAGAACATAACTGGTCTGGTTGAGCTGTATGGCAGGAATCCTCGCCTGAGGGAATTGGT
CAACCTTGTAGTGGTGGCTGGAGACCATGGAAAAGAATCCAAAGATCTCGAAGAACAAGC
AGAGATGAAGAAGATGTACAGTCTCATTGAACAGTACAAGTTGGTTGGTCACATCCGATG
GATCTCTGCTCAGATGAACCGGGTTCGCAATGGCGAGCTCTATAGGTACATTTGTGATAC
CAGGGGAGTTTTCGTGCAGCCTGCCTTCTATGAAGCTTTCGGGCTCACTGTTGTTGAATC
CATGACGTGTGGACTGCCCACATTTGCGACTTGTCATGGAGGACCGGCTGAGATTATAGT
GCATGGGGTTTCTGGCTTCCACATTGATCCATACCAGGGCGACAAAGCTGCTGAACTGCT
CGTAGACTTCTTTGAGAAGTGCAAGGAAGACCCGAGCCACTGGGATAAAATCTCCGAGGG
AGGTCTGAAGCGTATCGAAGAGAAGTACACTTGGAAGCTCTACTCCGAGAGGCTGATGAC
TTTAACTGGTGTTTATGGGTTCTGGAAGTATGTCTCAAACCTCGATAGGCGCGAGACCCG
TCGTTACCTTGAGATGTTCTATGCTCTCAAGTACCGTAACTTGGCAAAGTCTGTTCCTCT
GCACGTTGATGGAGAGGTTGCGGCCAATGGCACCAAGTAGAGTCTGGATTGGAAGCAAGC
GTGAATTGTGTTTCGGTTTTTTCAATTTAAGAGATTTAGAAAGGGAAGACTTTGCATTCT
TAGTTCTTGTTTGTGCCATTGGTGTTGAGAGCTGATTTTGGAGCAAGTTGAGAAGTGTCT
GTTGTTGCTTTTTTAAATTTTCATGTTATCTGTAAGGCTTCATTGCCATTTGATAGCCAA
TAAAATAAGTATTATTTTCTTTTCCAAAAAATTGGCAAAAATCGTGCAACTCAACCTTGA
ACCGTAATGCTGCGAAGTCGTGTGCTTGGTGACGGG
>TR81842|c0_g1_i1    total_count_or_FPKM_of_gene:220581
TTCCTTCTTTCCAACCTTCGAAGGCAAATATCGCCTCCAAGCCAAGAAGCAAGGAAGCAA
CCATGTCGGCCAAGTACTCTCTCATTGCCCTCTTCTCCCTCCTCTTTCTCATTGCTCCCT
CTCTCGCCAACGATCCCGACATGCTCCAAGATATCTGCGTCGCCGATCTCAACTCCGCCG
TGAAGGTGAACGGATTTGTATGCAAAGCCAACGCCACCGCCGACGACTTCTTCTTCAAGG
GCCTGGCCACACCGGGCGCCACCAACAACACTTTCGGATCCCTGGTAACGTTGGCCAACG
TGGAGAAGATTCCGGGGCTCAACACCCTAGGCGTCTCCTTGGCGCGCATCGACTACGCCC
CCGGCGGGCAGAACCCTCCCCATACCCACCCCCGTGCCACCGAGATCATCTTCGTCCTCT
ACGGCACCCTCGACGTCGGCTTCATCACCACCGCCAACAAGCTCTTTAGCAAGACAATCA
CCAAAGGAGAGATCTTCGTTTTCCCCCGGGGGCTCGTCCACTTCCAGAAGAATAATCTTT
ATGTCCCGGCCGCCGTCCTCTCCGCCTTCAACAGCCAGCTCCAGGGCACGCAGGTCATTC
CCACCACCCTCTTCGCCGCCTCTCCGCCTGTGTCCGATGCCGTGCTTGCCCAGGCTTTCC
AGATCAGCACCAAGGAGGTGGAGAGGATCAAGGCCGGTCTTGCCCCCAAGAAGTAATAAA
AGGCAAAATAGAGACCTCTCATTTGCCAGCTGTTTGTTAACCATGAGAAATTTCTTCAAG
CTTTAGAATTGTCGTGTTGTTGACTCTGTGTTTTATGTGTTGTTCTGTAACGCCTAAAAG
TCTGTTTTGTTTCAGAGAGGATGACGGAATAATAATTGGGATCGATGTGAGGCATCTCGT
CACGTCTCGCATTCATGCCCTGCTTCGTCATTCATTCCATGTTTGCCTAAAATTTAAGCT
TTATAGATCTCGAGTTCCTACCCATCTACTTTA
>TR99217|c2_g5_i8    total_count_or_FPKM_of_gene:209826.38
GGAATCCTTCTCCTCCTCTGCTGAATATACGAGCTTCGAGGAAAATGGAGGATGCATCAT
GTAGTCAACCGATTATGGATGTCAATATTGAGAATGCATATAATGTGGTTGCCCCAGATA
CAGAAAGTGGAGATAATAAGAATCATGAAAAGCGACAACATACTTCCACATCAGAGGTAT
GGAGGTATTTTAGAAAGTATGTAAATCAAGACAATGTTACAAAGGCACAATGCAACAAAT
GTAAGATTGAGTATAATGCTTCTAGTAAGTATGGAACTGGAAATTTATGGCGTCATTTAG
ATACTTGCCAGTTAATTTCAAGTCAAAGTCAAGGGTCTATTACTGCACGGTCTTTGAAGT
TTAACGAGGAAAAATTTCGAGAGATGTTAATACGTGCAATAATTAGACATGATTTGCCCT
TTCAATTCGTTGAGTATGAATGTGTTAGACAAATCTTTAGCTACTTAAATCCAGATGTCA
AATTTATTACAAGAAACACGGCTAAGGCTGATATTCTGAAATTGCATGCAAAAGAGATGC
ATAGGTTATCTGTTATCTTGCATGATATACCTTGCAGGATTAGTTTGACTTCTGATTTGT
GGACATCTATTGCTACCGATGGGTATTTAAGTCTCACAGCACATTTCATAGACAAAGATT
GGGTATTGCAAAAAAGAATTCTGAATTTCTCTTACATGCCTCCTCCACACAGTGGCATTG
CACTGGCTGACATGATTTATGGTTTGTTGACAAAATGGGGGGTTGAGAAAAAATTATTTT
CAATTACTTTGGATAATGCTTCTGCAAATGATGTCATGGTTGATATGCTTAAGAATCAAC
TTAATTTGATTGATGCTTTGGTTGATGATGGTGGGTTTTTTTCATATTCGGTGTTGTGCT
CATATTCTAAACTTGATTGTACAAGAGGGGTTGAAAGAAATAGATTTAGCTGTGGAAAAA
GTCAGAGAGAGTGTCAAGTATGTAAAAGGTTCTCAAGCAAGAAAACAAAAATTCTCAGAG
TGTGTTGCACATACATCTTTAGATAAAAAAAGTTTGAGGCAAGATGTTCCTACTAGATGG
AACTCAACATATTTGATGCTTGCAAGTGCAGTTTACTACCGTCGTGCCTTTTGTCATTTG
CAACTTGTGGATTCTAATTTTAAGCATTGCCCATCTGAAGAGGAATGGATTAAAGTTGAA
AAGATTCAGATGTTTTTAAAAAATTTTTATGATACTACTGTTATCTTTTCTGGCTCCAAG
TACCCCACATCAAACTTGTACTTTCGGCAAGTTTTCGATATTCAATTGACTTTGAATAGA
GAAATGCAAAGTTTGGATACTTTTATGAGAAGAATGTCTTGTCAAATGTATAAAAAATTT
GAGAAGTATTGGTCTGAGTATAGCGTGATATTGGCCATTGCAATTGTGTTTGATCCTCGC
TATAAACTTGACTTTGTGGAGGAGTGCTATGAGAAGCTTTATGGTGAATGCTCTCGTGAG
TATTTTCATGTTCGAGACAAACTTTTTTCTCTATTTGATGAATATATGAGTAAATGCTGC
AAAACTGTTGTCACCTCTTCTTCTCAATCATCGACTGTTTCCCGTTGTGAGCCAATCTTG
AACATACAACCTGTGTTGGATTTGAAGGCATTTGTCATTGAGAGCAATGCATCTGGTCTT
AAAACACAAAAAAGTCAATTGCAATTGTATTTGGATGAGCCTAGGGTTGACAAAGAAACA
GAACTTCTTGTTCTTGATTATTGGAGAGCTCATCAGTATCGTTATCCGGAACTTGCTATT
ATGGCTCGTGATGTGTTAACTATTCCAATTTCTACGGTTGCTTTAGAATCAGCTTTTAGT
ATTGGTGGTCGGATTCTTGACCCATACCGCAGTGCTTTGAAGCCTCACGTTGTTGAGGCT
TTGATATGCACTAGAGATTGGTTATGTGCAGAAAAAGAAAATTCACAAGTGCAATTGGAA
GAGTTGGTAGAAGATGTTATAAATCTGACTTTGAACAGAAATGAGGAGGATGTG
>TR99630|c2_g1_i1    total_count_or_FPKM_of_gene:196559
CCGGAACCACAAGAATCCTTAGAATGGGATTCCAACTCAGCACCTTTTGAGATTTTGAGA
AGAGTTGCTCTTTTGAGAGCACAGTACGATGAAAGTTGTAAGCTGTGTTCGGGGGGGAGT
TATTGTCTATCGTTGGCCTCTATGGTAGAATCAGTCGGGGAGGCCTGAGAGGCAGTGGTT
TGGGTCGTTGCGATTACGGGTTGGATGTCTAATTGTCCAGGCGGTAATGATAGTATCTTG
TACCTGAACCGGTGGCTCACTTTTTCTAAGTAATGGGGAAGAGGACCGAAACATGCCACT
GAAAGACTCTACTGAGACAAAAAGATGGGCTGTCAAGAACGTAGAGGAGGTAGGATGGGC
AGTTGGTCAGATCTAGTATGGATCGTACATGGACGATAGTTGGAGTCGGCGGCTCTCCTA
GGGTTCCCTCATCTGGGATCCCTGGGGAAGAGGATCAAGTTGGCCCTTGCGAATAGCTTG
ATGCACTATCTCCCTTCAACCCTTTGAGCGAAATGTGGCAAAAGGAAGGAAAATCCATGG
ACCGACCCCATCGTCTCCACCCCGTAGGAACTACGAGATCACCCCAAGGACGCCTTCGGC
ATCCAGGGGTCACGGACCGACCATAGACCCTGTTCAATAAGTGGAACGCATTAGCTGTCC
GCTCTCCGGTTGGGCAGTAAGGGTCGGAGAAGGGCAATCACTCGTTCTTAAAACCAGCAT
TCTTAAGACCAAAGAGTTGGGCGGAAAAAGGGGGAGAGCTCTCCGTTCCTGGTTCTCCTG
TAGCTGGATTCTCCGGAACCACAAGAATCCTTAGAATGGGATTCCAACTCAGCACCTTTT
GAGATTTTGAGAAGAGTTGCTCTTTTGAGAGCACAGTACGATGAAAGTTGTAAGCTGTGT
TCGGGGGGGAGTTATTGTCTATCGTTGGCCTCTATGGTAGAATCAGTCGGGGAGGCCTGA
GAGGCAGTGGTTTACCCTGTGGCGGATGCCAGCGGTTCGAGTCCGCTTATCTCCAGCCCG
TGAACTTAGCTGATACTATGATAGCACCCAATTTTTCCAATTCGGCAGTTCGATATATGA
TTTATCATTCATGGACGTTGATAAGATCCTTCCATTTAGCAGCACCTTAGGATGGCATAG
CCTTAACGTTAATGGCGAGGTTCAAACGAGGAAAGGCTTACGGTGGATACCTAGGCACCC
AGAGACGAGGAAGGGCGTAGCAAGCGACGAAATGCTTCGGGGAGTTGAAAATAAGCATAG
ATCCGGAGATTCCCGAATAGGTCAACCTTTCGAACTGCTGCTGAATCCATGGGCAGGCAA
GAGACAACCTGGCGAACTGAAACATCTTAGTAGCCAGAGGAAAAGAAAGCAAAAGCGATT
CCCGTAGTAGCGGCGAGCGAAATGGGAGCAGCCTAAACCGTGAAAACGGGGTTGTGGGAG
AGCAATACAAGCGTCGTGCTGCTAGGCGAAGCGGTGGAGTGCTGCACCCTAGATGGCGAA
AGTCCAGTAGCCGAAAGCATCACTAGCTTACGCTCTGACCCGAGTAGCATGGGGCACGTG
GAATCCCGTGTGAATCAGCAAGGACCACCTTGCAAGGCTAAATACTCCTGGGTGACCGAT
AGCGAAGTAGTACCGTGAGGGAAAGGTGAAAAGAACCCCCATCGGGGAGTGAAATAGAAC
ATGAAACCGTGAGCTCCCAAGC
>TR82149|c0_g1_i4    total_count_or_FPKM_of_gene:195011.64
CGGCTTTCATTCTACCAACACCAATGGCCGCGAAGAAGGCGTCGTCGGCCATCGCAGTGG
CGATGCTAATGCTGCTGCTGGGGGTAGGCGGGGTCGCCGCCAAGTCGTCGAAGAAGAAGG
AGAAGCTCTGCACCAAGGGATGGGAATGCAAGGCCAGCGTGTACTGCTGCAACGAGACCA
TCAGCGACCTATTCCAGACGTACCAGTTCGAGAACCTCTTCAGCAAGCGCAACACCCCCG
TCGCCCATGCTGTTGGCTTCTGGGACTACCAATCCTTCATCACCGCCTCCACCGTGTACC
AGCCCCACGGCTTCGGCACCACCGGCGGCAAGCAGACGCAGATGAAGGAGATCGCCGCCT
TCCTCGGCCACGTTGGCAGCAAGACATCATGTGGGTATGGTGTTGCAACTGGTGGTCCGC
TTGCATGGGGGCTGTGCTACAACCATGAGATGAGCCCGAGCCAGTCCTACTGTGAAGAGA
GCTACGTTTACCCGTGCACCGCTGGAGCCGAATACTACGGCCGCGGTGCGCTGCCAGTGT
ACTGGAACTACAACTACGGAAAAGCTGGTGAGGGGCTGAAGGTCGATCTCTTAAACCATC
CAGAGTATCTCGAACAGAATGCAACGCTGGCCTTCCAAGCTGCCATGTGGAGGTGGATGA
CTCCGATAAAGAAGAAGCAGCCTTCAGCTCATGATGTATTCGTTGGCAATTGGAAGCCCA
CCAAAAACGATACCCTGGCCAAAAGACTACCTGGCTTTGGGGCTACCATGAACGTTCTCT
ACGGAGACTTGGTTTGTGGTCAGGGCTCTGTTGATTCCATGAACAACATCCTATCCCATT
ATCAGTATTACCTTGACTTGATGGGTGTAGGCCGGGAGTTGTCCGGTGATAATTTGGACT
GTGCCGAGCAGGAGGCCTTCAATCCAACGTCGTCCGAAAAAAGTTCCACTTCCTGAGCTG
AAAAAGGAAGAAGCTGCTTGAAGTTCTCAATGGATATGCTAGAGATAAATAATTGTGTTT
ATCAACCAGTACTATTTCAAGTTTTCTTCTATTCAAGTGTGAAGATTTAAATTCTGAGTT
GGAAGTAATTGGAAATGAGAGTGGCTGATTAAGTTTTGTTTATATGACTCTGCTTTGTAA
ATTTTATTGCTTGTAAAAAAATTTTATTGCCTGTAGCTGCCTTGCTTTTAAGAATTAATG
GTCCTAAAAGCTATGGATGTTCTTCTAGGTTTCGCAAGGATTGATATTTATCTTTTCCAG
CACTTGCATAATTACTTTCTTCCTG
>TR88482|c3_g1_i5    total_count_or_FPKM_of_gene:187367.99
ATCGCGCCTTCCGTCGCAAACACACTCCCCTCGCCTTTCCGAGAAGCCATCAAATATATA
ACCCCCCACGTGGCTTTCCCATTCCCTCTTCGTATGGGAGCTGGGAAGCCTCGGCTTCTG
AGAAATCTCCAAAGCTCTGCTTCTTTCCCTCGGTAGGATTTTTGCGAGCGCGTAGCGATG
TGTGGAGGAGCGATCATCTCCGACTTCATACCGGCGGCGAAGTCCGGGCCGGTGACCGCC
GACTACCTCTGGCCGGATCTCAAGAAGGGCGGTGGCGCGGCGAAGAAGAGGAAGGGGAAG
CACCAGCGCGTGGTTGGGGTCGACGATGACTTCGAGGCTGACTTCCAGGAGTTCAACGAC
GATTCATCGGAGTCCGAGGACGACGAGGAGCCGGAGATCATCGACGTCAAGCCTTTCGCC
TTCCCACCGAAAACCCCCCTCTCTCGAGATGGATCAACCATTCTAAAGCCTGCAGAGTAT
GATGGACCTGTGGCTAAGTCACCTAAAAGAAAGAGAAAGAATCAGTATAGGGGTATCCGT
CAGCGTCCTTGGGGTAAGTGGGCAGCTGAAATCAGAGATCCTCGTAAAGGAGTTCGTGTT
TGGCTTGGAACCTTTAACACTGCTGAAGAAGCTGCAAGGGCCTATGATGCGGAAGCCCGT
AAAATCCGTGGCAAGAAAGCCAAGGTGAACTTCCCTGATGAGGCACGCCTGAATGCTCAA
AAGCGCATCCAGAAAGCTACTGCCCCAGGAGCACCCAAACCAAACCAATCTGAGATTCTT
GAGTTTAACCAGTCCTTCAGTTACCTGGCTGAACCAAATCAAGATTGCTACTCTACCTTT
GACTTCGTTGAGGAGAAGCAGCATATTAAAGCTGAGAACCTGAGTGCCTTTCCTGCAATA
AAACCTGCTGTTCCTGCTGAGGGACCTGGGATGAATGTATTCTCTGATCAGGGAAGTAAC
TCTTTTGGTTGTTCAAATTTCGGTTGGGAACATGAGCCTAAGACTCCTGAGATCACATCA
GTTCTTGCTCCCTATCCCACTTTCACTGAAGGTGAGCAATCTACATTCCTGGAAGATGGT
GGCCCGCAGAAGAAACTGAAGAACAATGCTGGTGAGGCGGTGCCTCCTGCAGAGGAGAAT
GCTGCAGTAAATCTCTCTGAGGAGTTGTCTGATTTTGAATCATACATGAAGTTTCTGCAG
CTACCTTATCTTGAGGGGAGCTCGGATGAGTCGATCGACAGCCTGCTGAACAGCGATGTG
GCTCAGGATGTAAGTGATGTGGACCTCTGGAGCTTTGATGACCTGCCACCCATGGAAGGC
ATCGCCTACTGAGGGATCTTGGGTATTCTGTAAATAAAGATAAGTGTAAGCATCTTCATG
TCTTTGATGTGCTTGTTGAGTTTATGTTCATTTGCATTTTTCTTATTTTTCTCTTCTTGA
AAAGGAGCTCTGCCTTCCTCTTTTATTTTTGTTTCAGGAATCAATCTTGATGGAGGATAT
GATAAACCAGACATGTCAGCTGTGATGAATTTTAATGGAACTTTGGTTTATGCTATCATC
AAGGGGTACTGGATCGATGGTTTTAATTCTGTTGTCATGTGAACTGTTTGAGAACTGGAC
TGGTCTGTTATGCTGATGACATGATGGATAATGTTGAAACCTATTAAGTTTCTGCTTTGA
TTGTACGTTTGTCTATTTGTTGCTATGAAAGGTGCTTGTGGACATGTTGGCACTTATGAT
ACACCTTTATTATATGCTTGATTCCTCTTGTTGGTTATTTCCTTAGGGTGGTTTATTATT
GTGGTACTTAGATGCCGGAGAAAGAATTGCTGCAAAGCTGCAATCTAAGTGGGTTTATTG
GCATTCACCAAATCTATGTCAAATCAAAGGTGGTGGATTTGATGTGAGCATTATGTTTTC
TCTTCTTTTTGCTGGAATCCCATTATGAATTTTTTGTTTGCTTTTCTGTTAAATGGTCTC
CAGCTAATCCAAATGGAAATACTTGGTCTGAGGTTCATTGGAATCTCATGAACCGCCATT
CAAATATTATCTTTTGATTTTTTGAAAACTTAAA
>TR95165|c2_g2_i1    total_count_or_FPKM_of_gene:185676.16
CGACGTTATGCGGATTTCCAGCTTCTCACACGGGCGAGGAGAATTCGAGCGGACCTCCTC
CCGCGGACAGCCGGCTTGATCTGAAACCGTCCGATTACATCAGACGGTTTCAAACAAAGT
CCTCCAGTAAACCTTTGGAGTAGAACTTTCCAGAAACCCTAGATCTGGCCTTTTAAAGCC
CTCCTCTCGCCTCCTTTTCTCTCCCTCTCGAACCCTAGCCGCGGAGTTGTCCTTTCGCCG
CTCCCTTCTTCTCTTCCCTACTGTTGTTCCGTTGAGTGATTTCCGATCAGATTGAAACAA
TGGCCGGCAAGGGAGAAGGTCCGGCGATCGGCATCGACCTCGGCACGACCTACTCGTGCG
TCGGAGTGTGGCAGCACGATCGGGTGGAGATCATCGCCAATGACCAAGGGAATCGCACCA
CCCCATCTTATGTGGCGTTCACCGACACCGAGCGTCTTATCGGGGATGCTGCCCAGAATC
AGGTCGCCATGAACCCCATTAACACCGTCTTTGATGCCAAGCGTTTGATTGGTAGGCGAT
TCTCTGATGCTTCTGTCCAAAGTGATGTTAAGCTCTGGCCCTTCAAGGTTGTTGCTGGCC
TTAGTGACAAACCCATGATTGTTGTCCAATATAAAGGTGAGGATAAGCAGTTTGCAGCAG
AAGAAATTTCTTCCATGGTTTTGATGAAGATGAAAGAAATTGCTGAGGCCTACTTGGGTT
CCACTATTAAGAATGCTGTTGTTACTGTTCCTGCTTACTTCAACGACTCTCAGCGCCAGG
CCACCAAGGATGCTGGTGTTATTTCTGGTCTCAATGTTATGAGAATCATCAATGAGCCCA
CAGCAGCTGCCATTGCTTATGGTCTTGACAAGAAGGCTGGAAGTGTTGGTGAGAAGAATG
TTCTCATTTTTGATCTTGGTGGTGGCACTTTTGATGTCTCTTTGCTCACCATCGAAGAGG
GTATTTTTGAGGTGAAGGCTACTGCTGGTGATACTCATCTTGGAGGAGAGGATTTTGATA
ACCGCATGGTCAACCACTTCGTCCAGGAGTTCAAGAGAAAGCACAAAAAGGACATCAGTG
GAAACCCTAGGTCTCTTAGGAGGCTCAGGACATCATGTGAGAGGGCAAAGAGAACTCTCT
CCTCCACTGCTCAGACGACCATAGAGATTGATTCATTGTACGAGGGCATTGATTTCTACT
CCACCATTACACGGGCCCGGTTTGAAGAGCTTAACATGGACTTGTTTAGGAAGTGTATGG
AACCTGTGGAGAAGTGTTTGAGGGATGCAAAAATGGACAAGAGCACTGTCCATGATGTTG
TCCTTGTGGGTGGGTCTACCAGAATTCCAAGGGTCCAGCAGCTATTGCAGGACTTCTTCA
ATGGAAAAGAGTTGTGCAAAAGTATCAACCCTGATGAGGCCGTTGCTTATGGTGCTGCTG
TGCAGGCTGCCATCTTGAGTGGAGAGGGCAATGAGAAGG
>TR95165|c1_g1_i2    total_count_or_FPKM_of_gene:183532
GGAGACTGCTGGTGGAGTAATGACTGTTTTGATTCCAAGGAACACCACCATTCCCACCAA
GAAGGAGCAGGTATTCTCCACCTATTCTGACAACCAACCTGGTGTCCTGATTCAAGTTTA
TGAGGGTGAAAGGACGAGGACCAGGGATAACAATCTTCTTGGAAAATTTGAGCTCTCTGG
CATTCCACCTGCTCCTAGGGGTGTTCCACAGATCACTGTCTGCTTTGATATTGATGCCAA
CGGTATCCTGAATGTTTCTGCTGAGGACAAGACTACTGGACAAAAGAACAAGATTACAAT
TACTAATGACAAGGGTCGTCTGAGCAAGGAGGAGATTGAGAAGATGGTACAAGATGCTGA
GAAATATAAATCAGAGGATGAGGAGCATAAGAAGAAGGTTGAGGCAAAGAATGCTTTGGA
GAACTATGCATACAACATGAGGAATACCATCAAGGACGACAAGATTGCATCCAAGCTTCC
TGCTGCTGACAAGAAGAAGATTGAGGATGCAATTGAGCAGGCAATCCAGTGGCTCGATGG
CAACCAGTTGGCAGAAGCTGATGAGTTTGAGGACAAGATGAAGGAGCTGGAGGGCATCTG
CAATCCTATCATTGCCAGGATGTACCAGGGTTCTGGTGCAGACATGGCTGGTGGAATGGA
CGATGATGGCCCCTCTGCAGGTGGCAGTGGTGCTGGTCCTAAGATCGAGGAGGTTGATTA
AGCATTTTATCTCTCTCTCACGGTAGGTCTTATTTTTTGTTTCCTGGTGCTTTTCCTGGT
TGGGTTTGATAGAACAATATTCAGGACTACTTTTTGTTTAATCCTGGCCTTAAGTGTCAT
GGCCATTCACTTTTCATAGTTGATGCTTTAAATTACCGATCGTGTCTGCCTTTGGATTGT
ATTGGTAAACAATGTACTTGATGCATGGAAGCTTTTAGATAAATATTGGGCCTGATGGTT
TTGTCTATCTAAAAAA
>TR96258|c0_g2_i2    total_count_or_FPKM_of_gene:179415
AGTTTACTCTCTTGGATTCGTTCTTGTTGTCATACCGACCTTTGCCATGTTGGGTGCGCT
CGCATGGCAGGTCACCGACCCTAATAAAATTTTTTGTTTTTGGTTTGTTGGGGAGATCGC
ACGGGGTTAGTCTTATTCCCCGGGTTCTCCCCTTTTGGTGTCTCTTTATTCCCCTCTCTA
CGTATTGTTTGCCTGCAACCCGCTAGATCGCATCATCTATCACCAATCGTGGACTTATGC
TAAAGCCTCAGAAGGGATCTCTCCCGTAGCCATCGTCAACACTTGAAGAGAGGTACAACA
GCACCGATACTTATGCATCCCTTAAATTTGTTTTTTTTAAAATGAAAAAAAGATATTATA
GAATTAAATTTGGTTCATTTTTGTTTATATTATTATAATGCATCATTAGAGAAATCCGTC
TCAATACGTCAATACTGAGACACGATAAGCACATATATATACGTCAATGCGGAGACACAA
TTAGTACATATATCCGCTCCATTTATTTTTTCGAAGAAAAGGTAAAGGGGGTGCATTTGT
TTTACTTATAATTTATTTGTGCCATTTTGTTCATGCGTTATAAAGGAATCCAGCAAAATT
GGATTATCCTCTACAATTCCTCCTGCAAATAATTAATATGGAACTATGATATGATGCGAA
GTATGTCTTCAAAATATGTTACTTTCATGATCGTGAATATCGAAGTATGTCTTGAAAATA
TTCTACTGTCATGATAGCGAATATCGGTTATGCAATCATGTTATCTGTCTTGAAAATCTC
ACTCTTCCATGATCGCGAATATCGGCTCTCTGCAATTATGATGCTAATTTTCCCATCGAT
CCAATGAGAGGTCTGTGTCAACTTTGTGCCAAACTACTTTTTACTCTGATATGTTAAAAT
GATAGGTTGTGACTTTTGAAAGAAAGGATTTAAATTTTGATGTAATATGTTCTGAGATTA
TGTAGGTTTGAGTCATTGTACGCAATGGGGGTCTCATGTTGGTGGCAATTATGGGTGGGT
GGTGGTTGAGACTCGGTTTCTGTTAGTATTTTGTTGTGGTCACTGTATTTCTCTGCATCA
GTTCGAGGCAAGTCGGGCTTGAAGCGTGATGGCGATCTGCATTAGGAAACGGAGGATCGC
GGAAGCTGGCGTCAACCCTGTCAACGATTTGCAGGCTGGTGTATGTTGTGATGCCGTGGT
GGCTAGGGGCGAAGCATCAGATGGCCCGGCCTTACCTGGGTTGTAGATAGATTGAAAGAT
GTTTGGCATCCAATTTTGTGCAGATCTCTATCGTCTACCGTCGACTATAGTTCTTCAGAT
TGAGATGTACCTTATCTAAAGGTGTTTGTCTCCCATTTATTCGATTGCTCTTCAGCCTAT
GTTATGCCTTTTTTTAAGGTCATTGTTGGACAAGCGCGATAGCAAGGCATGAAGTATGGT
AATCTACTATTAATTCTAATTGCTTTTTACGGCCTTCTGTTCAGCTTTTTTGTTTATTTT
TTTTAAATTGAATAATAAGTCATTTGGGCTATCTTTTGATTATTTGTGTTTTGATTCTGT
AGTGTAGTGTAGTGTATTTTAATGATTTATCTCAAGAAAGATATTTTTCCCTCTTATTTG
CTTCTCTTCATTAACTGTTGTCCAGACATTTTAACCACCTTAGGTGGGTGGAACGATAGC
CCGCCTATTTGCATGTGGTCGTCTTGTTGGACGCGAAGGTTTTGTAGCGAGCGTTCCATA
ATCATGGAGGCGGGAGGAG
>TR91639|c1_g1_i1    total_count_or_FPKM_of_gene:179225.05
GGTAGGGGTGCAGAGACAGCCAGGAGGTTTGCCTAGAAGCAGCCACCCTTGAAAGAGTGC
GTAATAGCTCACTGATCGAGCGCCCTTGCGCTGAAGATGAACGGGGCTAAGCGATCTGCC
GAAGCTGTGGGATGTAAAAATGCATCGGTAGGGGAGCGTTCCGCCTTAGAGGGAAGCACC
CGTGCAAGCAGGTGTGGACGAAGCGGAAGCGAGAATGTCGGCTTGAGTAACGCAAACATT
GGTGAGAATCCAATGCCCCGAAAACCTAAGGGTTCCTCCGCAAGGTTCGTCCACGGAGGG
TGAGTCAGGGCCTAAGATCAGGCCGAAAGGCGTAGTCGATGGACAACAGGTGAATATTCC
TGTACTACCCCTTGTTGGTCCCGAGGGACGGAGGAGGCTAGGTTAGCCGAAAGATGGTTA
TCGGTTCAAGGACGCAAGGTGACCCTGCTTTTTCAGGGTAAGAAGGGGTAGAGGAAATGC
CTCGAGCCAATGCCCGAGTACCAGGCGCTACGGCGCTGAAGTAACCCATGCCATACTCCC
AGGAAAAGCTCGAACGACCTTCAACAAAAGGGTACCTGTACCCGAAACCGACACAGGTGG
GTAGGTAGAGAATACCTAGGGGCGCGAGACAACTCTCTCTAAGGAACTCGGCAAAATAGC
CCCGTAACTTCGGGAGAAGGGGTGCCTCCTCACAAAGGGGGTCGCAGTGACCAGGCCCGG
GCGACTGTTTACCAAAAACACAGGTCTCCGCAAAGTCGTAAGACCATGTATGGGGGCTGA
CGCCTGCCCAGTGCCGGAAGGTCAAGGAAGTTGGTGACCTGATGACAGGGGAGCCGGCGA
CCGAAGCCCCGGTGAACGGCGGCCGTAACGATAACGGTCCTAAGGTAGCGAAATTCCTTG
TCGGGTAAGTTCCGACCCGCACGAAAGGCGTAACGATCTGGG
>TR90027|c0_g2_i1    total_count_or_FPKM_of_gene:178471
CCTCACATCCCCCCACGCCTATAAAACCCAGCCCATTGCCGAATATTTCCTCCATCGATC
CCTACTCGCCAATTCCTAGAGAGGTTGGCGTTCCCACACTGCCTGAAGCCATGGCTCACT
CTGGTGTTTTCCTGGCCTTGGTGGCAGTCCTGGCCGTGATGGTCTCGATGGCGCCGCACG
CGGCGGCCGCCATCACCTGTGGTCAGGTGACGTCCAAAGTTTCGCCATGCATCTCCTACG
CCCGCAACGGGGGAGCGATCCCCGCGGCGTGCTGCTCTGGAGTGAAGGGGCTCCTCGCAC
TGGCCAAGACCACCGCCGACCGCCAGGCCGCTTGCTCTTGCCTCAAGAGCGCCTCCACTA
CTATCAGCGGCATCAAGCCCGGCCTCATCTCCGGAATCCCCGGCAAGTGCGGCGTCAGCG
TCCCCTACGCCATCAGCCCCTCCACTGACTGCTCTAAGGTGAAGTGAGCTTCGGGTGGAC
TTGCTTCTAAATAACTACTGGGTGCTACATACTTGACCAGGATGAATAAGATGGCAGCTC
CACTGTGCCTGCAGTGTGATCAGCCATCAACGTACGTTTGTTTTTGTTTTCTTGTGCTAG
CTGTTGTATCTTGTGACTGTCCATGGCTGTGGTGATCGATTGAGCTTTGTAGCCCTGTTA
TCATCTATAGTATCTCAGTTTTTGCTACCACAAATTTGGTCTCTTGTTTTGGTGGATTGT
GTGACTGCAAGTGAGCAACAGGCAGGCACTGATCCATCAGTGCTGGTTGCATGGGCCCCC
TCAATTAACGCGATTTCATTTTCCGATGGCTGCAACCTTTGCATCCAAACAAGGGCAACG
TTATGACCACGTCTCCGATGAAGGTTCCCTTGGGTCCATGGCATTAATGTTCAGATCCAT
GGCATTAATGTTCAGATCTCACAATCAAAAATCTGAGAATGAGAAAACAGCTAAAAATAA
AAAATAAAAAAA
>TR90552|c0_g1_i1    total_count_or_FPKM_of_gene:176882.01
AACCGGTCTCGCCCCGGCGTTCGAGAGCGCGAAGGGAGAGAACGTTTAAAGGCGAGGAAA
AATAGAATCCTACCGCCCCTGGGCAAAGCCCCCCTCTCGCGACGCTGTTTCCTTCTCCTT
TCCGTTTCCCATTTCTCTTGAGTCAGAGGCCAGCTATAAATACGTCGCCCTCTCCTCTCT
CCCAACTCGCCCCCATCTTTCATCCCAGCATATGTCTCAGAGAGCCAGCGTTCCACACTC
CTCCTCGATAGCCTTCGCCCTCCACTCCCATCTCCTGGTCTCCAGTGAGATGAACCCCAA
CTCCAACTGGCAGCAGTAATAGAAAAAGTTTAGAAAAAACCCTATTCAAATCCCATTTTT
AATCTCTCCTTTCTTCTATCCTCCCCCAGATCTAAAAAGCCTCTAAACCTAAACCCTCCT
CTCCTTCTTTCTCATTAATTTTTTTAGGTTTTCGATCTCGAGATGGGCGTGAAAGGATTC
GTTGAGGGCGGCATCGCCTCCATCGTGGCCGGCTGCTCCACCCACCCGTTGGACCTCATC
AAGGTCCGAATGCAGCTCCAGGGGGAGACGCTGAGCCCGGCGGTCTCCACCCTCCGCCCC
GCGCTCGCCTTCCACACCACCGCCACCGCCACCGTCACCCTCCCACCGCCGCCGCGCCCC
GGCCCGCTCGCCGTAGGCGCCCAGATCCTCCGCTCCGAGGGCGCCGCCGCCCTGTTCTCC
GGCATCTCCGCCACCGTCCTCCGCCAGAGCCTCTATTCCACCACCCGCATGGGCCTCTAC
GACATCCTCAAGAAGAAGTGGTCCCCCGCCGGCGACGGCGGCGCGCTCCCGCTCCACCGC
AAGATCGCCGCCGGCCTCATCGCCGGTGGGATCGGTGCCGCGGTCGGGAACCCCGCCGAC
GTGGCCATGGTCCGGATGCAGGCCGACGGCCGGCTCCCGGCGGCAGAGCGGCGGAACTAC
AAGAGCGTGGTGGACGCGATCGGGCGGATGGCGAGGAGCGAGGGGGTTGGGAGCCTGTGG
CGGGGCTCAGCGCTGACGGTGAACCGGGCGATGATCGTGACTGCGTCGCAGCTGGCGACG
TACGACCAGGCGAAAGAGGCCATCCTGGCGCGCGGGGTCATGGGCGACGGGCTGGGGACG
CACGTGACGGCGAGCTTCGCCGCCGGGGTGGTGGCGGCGATGGCGTCGAACCCGGTGGAC
GTGGTGAAGACGAGGGTGATGAACATGAAGGTGGAGAAGGGAGCGGCGCCGCCGTACGCC
GGAGCCCTCGACTGCGCGCTGAAGACGGTGAGGGCGGAGGGGCCGATGTCGCTCTACAAG
GGCTTCATCCCCACCGTCTCCCGCCAGGGTCCATTCACGGTGGTCCTCTTCGTCACGCTC
GAGCAGGTCCGCAAGCTCCTCAAGGATTTCTGATCGCCGTCTAATCTCGATCGGGCGGTC
GACGACACCAGTGGATGATGACGATAAAATTAGCTTCTAGAATAAATTGGGTTTTCCTGT
TATATTAAAAACGTTTTATTTAAGTTAATGTGATCCCGTGATCTCGGGGGACGACGGAAG
ATGGGGAAGGCTTTGTTGCCATTTACTCTAATGTTTCCAGAAGAATTTTTAATTAAGGAA
AAAAAAAAGAGCATCACGTGCTAATTGGCGTATCTGTTTTTTATTTTTTAATTTTTTTCT
GGAATGGTTGATGGCGCGGGTGCCCAGCACGTGTGGGATGGGATTCTGGTGTTGAAGGAG
TGGTGCGGCAGTTGGTGGCCGACCGCGTACGCGATTTGGTGGTTGGCGCTGAGACCATCG
GGTCCCGTGCCGACGGAGTGCATTGGATTGGACTTAAAATCGGACGCGTGTCAGGTACTG
ATTCACAGGATTTCAGCTGGGACGCTGGGTCCCATGACATGGAATCTATATGGTTTGAGA
CCATTATTATTTGTGGCCACCGCTCGCAAGGCACTACAAGCATTTGTGATATGGTAGGTA
GTGTTTAACACGTTTCTTTAGCAAATTTACACTCAAATTCCTTTTTGCCCATCAAACTTT
CAATTGTTATAATTTATTTTTTAATTTTTAATTATATATATATATATTTGTTATAATTGA
TGGGATAACATTT
>TR93259|c0_g2_i4    total_count_or_FPKM_of_gene:171143.99
CAAGACCAAACTCCTAGCCTATTAAAAAAGAACTTATTATTTTTAAGAAAAAGAAAAGGA
CCAGAGAAAGGAAGGTGGGTCAGAGGTTGCTGTCTCCAGCCTGTCGTCACCGTACAAACA
ACCAATTGCACATGCGTCACAACTCCCTCCCAAATCACCCGCCGTTGGATGTGCTTCGAA
GTGGAGGAGATCGAAGCCCTCCAGGGGGACACCAGCATTAAAACTACAGTGAATCTTTAG
GACTCAACAAAGAATTAACCACGTAAAAAAAAAGGGACAAAGAAAAATAACACACAAAGC
TACTCACGATGTAACAAAAGAACTCACATAAAAGTAACGAAGCTGATGTGGAACGTTTCC
AGAGCCTCACGCCACAGCCTTGTCACCTTCTGGCTTTTTTTCTTCCACAAGCGTCTCTCT
TCGAGAAAACTCTCGCCACCAAACAACGCAATAGATGCCAAAGCCCCACCGTCGCCACCG
ACTCTAGCCGAGGGTATTCTCTCTCTATTTCACCTCCTCTCATTCCACTCTCTCTCCTCG
CACCAACAACTCTCTCTCGACCAGGCCTTCCTTTTGAGAGATCTATATTCCATTCTTCCT
GTTTCTATCTCTCTCTCTCGGGCATTTCATCGAACGGATAGAAGAGGGTCGTCGGTGGGG
ATGGGGAGGGTGTCGGTGGCCGCGGTGGCTTTGCTGGTGCTGCTGGCGGTGGTGAGCGTG
GGGGAGGGGAAAAAGGAGAAGCCGAAGGTGTGTAATAAGGGGTGGGAGTGCAGTGGAAGC
ATATACTGCTGCAACGAGACGATCACCGACTTCTTCCAGGTGTACCAGTTCGAGAACCTA
TTCAGCAAGAGGAATGCGCCCGTCGCCCACGCGGTCGGGTTCTGGGACTACCAGGCCTTC
ATCACGGCGGCCTCCGTGTACGAGCCGCTCGGCTTCGGCACCACTGGCGGCAAGAAGATG
GGGATGAAGGAGGTCGCCGCCTTCCTCGGCCATGTCGGCTGCAAGACCTCCTGTGGGTAT
GGCGTCGCGACTGGTGGCCCGCTTGCATGGGGACTTTGCTATAACCATGAAATGAGCCCA
AGCCAGTCCTACTGTGCAGACGACTACAAGTACCCTTGCACCCCAGGTGCTGAGTACTAT
GGTCGTGGTGCTCTTCCTGTGTACTGGAACTACAATTATGGAGTTATTGGGGAGGGAATC
AAGTCTGATCTGTTGAGTCATCCGGAATACCTAGAGCAGAATGCTACCCTGGCTTTCCAA
GCTGCCATCTGGAGGTGGATGACCCCCATGAAGAAGAAGCAGCCTTCAGCCCATGATGTG
TTTGTGGGCAACTGGAAGCCCTCGAAGAACGATACCGCGGAGAAAAGGCTGCCCGGCTTC
GGCATGACCATGAACATTCTGTATGGGGATATTGTCTGCGGTCAGGGCTATGTTGATTCC
ATGAACAACATCATATCACACTACCAATATTACCTGGACCTGATGGGGGTGGGGCGAGAG
TTCTCTGGAGAAAATCTGGACTGTGCCGAACAGAAGGCTCTCAACCCATCTGGCACATCT
GCATCTTCTTAGGCTGTGAAAGAGGAAGTTGTTCTTTTCTATTGGATCCTCATAGAGGAT
GCCACAAATAAATGGTCGTGTCGTTCTACTGCTTCATTATAAGATGTATTAGTGTGAAAC
TGTACGGTGTGGTTGGATAAAATTGGAAGAATGGAACTGTTCTTTGTAGAGGTAAACTAC
TGTTTATAATACTCTCTTTTGTAGATGGTGCCCATGTGGCAGTTGTTGTTAATGTTATAC
TCTGTTTGTGTTTGTGTCTGAAAACAAACTTTTGGTGAATATTCTATGTTTTTTCGTTTG
CAAAGACTATTGTTCTTTCAAATTATGTTCTGTTTAGCGGATGGCAATGCCAAATTGCTT
TTCAAGGGAGAAGCAATGGGAAATCATGAAGTGGTTGTTCCTCAATCCTCCTGTTTCCAA
GGCTACAAGCAGTTTTGTTCTT
>TR88501|c0_g1_i8    total_count_or_FPKM_of_gene:168859.97
CCCTTTGAATCAAAGGGAACGAGAGGAAAAAACTTGCTGCTCTCTCTCTCTCTCTCTCTC
TCTTCTATTCCTCCTCTCGGAAAGGAAGAAACAATGGCGGAGAGTTCCGCTTCGATCCCG
AGCACGCCATTACTGAAAGATGAGCTCGACATCGTGATCCCGACGATCCGGAACCTGGAT
TTCTTGGAGATGTGGAGGCCCTTCTTTCAACCCTACCACTTGATCATCGTCCAGGATGGG
GATCCATCGAAGACGATTAAGGTGCCGGAGGGATTCGATTACGAGCTCTACAACCGGAAC
GACATCAACCGGATCTTGGGTCCCAAGGCTTCGTGCATCTCCTTCAAGGACTCGGCTTGC
CGCTGCTTCGGCTACATGATCTCCAAGAAGAAATACATCTACACCATCGACGATGACTGC
TTCGTTGCTAAAGATCCATCTGGCAAACAGATCAATGCACTCGAACAGCACATACAGAAT
CTCCTCACTGCCTCTACCCCTTTCTTCTTTAACACTCTGTATGATCCCTACAGAGAAGGT
GCAGACTTTGTTCGTGGATATCCTTTCAGCCTTCGGGAAGGTGTTCCAACTGCTGTATCT
CATGGCCTTTGGCTCAATATACCTGACTATGATGCTCCCACTCAGCTTGTCAAGCCTCGT
GAGAGGAACACCAGGTATGTGGATGCAGTTCTTACAATCCCCAAGGGAACTTTGTTTCCA
ATGTGTGGAATGAATCTGGCTTTTGACCGTGAGCTTATTGGCCCTGCAATGTACTTTGGA
CTTATGGGTGATGGCCAGCCTATTGGGCGTTATGATGATATGTGGGCTGGATGGTGCACC
AAGGTGATCTGTGACCACTTGGGTTTAGGTGTGAAGACTGGATTACCCTACATCTGGCAC
AGCAAGGCCAGTAATCCGTTTGTGAACTTGAAAAAGGAGTACAATGGAATCTTCTGGCAG
GAAGAGCTGATTCCGTTCTTCCAATCTGCTGTCCTTCCTAAGGATTGCACCA
>TR86527|c5_g6_i7    total_count_or_FPKM_of_gene:163359.26
CTCGGGAGCCAGCGATCCACGGCCAAATGGCGCGCCTCCTCGCCTTCGTCCTCGCCGTCG
CCTTCCTCTCGTCGGCCATCCTCGCACGTGCGAACCAGGCCTTCGACGAGGCCAGCCTCA
TCCGGTCGGTCACCGACCGGATCGACTCGCTCGAGGCCTCCCTGTTCGGCGTCCTCGGCC
AGACCCGCCACGCCCTCCGCTTCGCCCGCTTCGCCGAGAGGTACGGGAAGAGGTACCAGA
GCCTGGAGGAGATCAAGCTGAGATTTGCGATCTTTATGGAGAACTTGGATCTGATTCGTT
CTACCAATCGGAAGGGTCTACCGTATAAGCTGGGGATCAACCAGTACGCGGATTTGAGCT
GGGAGGAGTTCCGGGCGAGCCGGCTCGGCGCGGCGCAGAACTGCTCGGCCACGCTGAAGG
GGAATCACAAGATGACGGATGAGGCGCTCCCGGAAACGAAAGACTGGAGGGAGGCGGGGA
TAGTGAGCCCGGTGAAGGATCAAGGGAGCTGCGGATCTTGTTGGACCTTCAGCACAACAG
GGGCACTGGAGGCAGCCTACAAACAGGCAACGGGGAAAGACATCTCTCTTTCAGAGCAGC
AGCTCGTGGACTGTGCTTACGCATTCAATAACTTTGGATGCAATGGGGGGCTGCCATCTC
AAGCTTTTGAGTACATAAAATACAATGGTGGCCTCGATACCGAAGAATCATATCCTTATG
CTGCAGTTAATGGGATCTGTCACTTCTCACCTAAGAATGTTGGTGTTAAGGTTGCTGACT
CGGTTAATATCACCCTGGGTGCGGAGGATGAGCTGAAGCATGCAGTTGGACTTGTACGTC
CTGTTAGTGTTGCATTTCAGGTGGTGCAGGGTTTCAGATTCTACAAGGGAGGAGTATACA
CCAGCGATACCTGTGGGAGGACTCAGATGGATGTGAACCATGCTGTTCTAGCTGTTGGTT
ATGGGGTGGAGAATGACGTTCCTTATTGGCTCATCAAGAACTCATGGGGAGAAGAATGGG
GTGTTGATGGCTACTTCAAGATGGAGCTGGGGAAGAACATGTGTGG
>TR98455|c2_g1_i1    total_count_or_FPKM_of_gene:161879.99
CACCATTCCAATCCTCTCAGCTATCTTCGTCGTTTCCCCTCCCGCTAACCAAAGCTCTAG
TCTCTGCTCCCACTTCCCCAAGTAATAAAGGAGATAGTTATAACAAAGACGTTCACCCTG
GATTTATACATGAACGTCCCTCCCACTCCCTTCCTTCCATCCTTGGAAGACGACTCTTCC
TACTATTATTCCTTATTACAGGACGCTATTCCCATCCTCCCTTCCCCTTGTCCTCCCTTG
GAGATAGAGATGCCCGATAGAAAGCGGAAACGGGCCGGGGAACCGGCGGAAGCGGACCCG
ATACCGCTCAATAGCAGGAAAAGATCCGGCTCCTCCCGGGAGAGCGGCGACTCCGACTCC
GACACCCTCACTTCCCACGCCGCCACTTCCTCCTCCTCCGCTGGCGGCGGCGGGGGCGGG
GGCGATGGAGGCCCATCGCCGCACCACCACCGGCGGCTCTGGGTGAAGGACCGGTCTCGG
GACTGGTGGGACCGGTGCAACCACCCCGACTTCCCAGAGGCCGAGTTCCGCCGGGCCTTC
CGGATGGGCCGCGCCACCTTCGAGTTCCTCTGCAGCGAGCTCGGCGCCGCCGTGGCCAAG
GAGGACACGACGCTCCGGGCGGCTATTCCCGTTCGGCAGCGCGTCGCCGTCTGCATCTCC
CGGCTGGCCACCGGTGACCCCCTCCGCGACGTCTCCAAGCGCTTTGGCCTCGGCATCTCC
ACCTGCCACAAGCTCGTCCTCGAGGTCTGCTCCGCCATCAAGAGCGTCCTCATGCCCAAA
TTCCTCCAGTGGCCGGACCCCGCTACGGCGGCCGCTGCTGCTTGCCGATTCGAGGCCCTT
GCCGGAATCCCCAACGTGGTCGGGTCCATGTACACCACCCACATCTCCATCATCGCCCCC
AAGACCAACGTCGCCGCCTACTTCAACCGCCGCCACACCGAGCGCAACCAGAAGACCTCC
TACTCCATCACCGTCCAGGGGGTGGTGGACCCGAACGGCGTCTTCACCGACGTTTGCATT
GGGTGGCCGGGGTCGATGGCCGACGACCAGGTGCTCGAGAAGTCGGCGCTCTACCAGCGA
GGAATCGGCGGCCAGTTGCATAACCAGTGGATCGTCGGCGGTGCCGGATACCCTCTGATG
GACTGGGTGCTGGTGCCCTACACGCAAAAGAACCTGACTTGGACCCAGCACGCCTTTAAT
GAGAAGATTGGGGGGGTCCAGGGGGTGGCGAAGGATGCTTTCGCGAGGCTGAAGGGGCGG
TGGGGCTGCTTGCAGAAGAGGAGTGAGGTGAAGCTCCAAGATTTGCCCGTGGTCCTCGGG
GCTTGCTGTGTTCTTCATAACATATGTGAGCTGAGGAACGAGGAATGGGAACCGAAACTG
AGTTATGAGCTGGTAGACGACGAGATGCTATCCGAGAACGGCCTCCGATCGGTGAGTGCG
ATGCAGGCTAGGGATAACATTGCTCATAATTTATTGCATCATGGCCTTGCTGGCACGGCA
TTCTTGTAGTATTTGCTATGATATGGAAAATGGGATTCTTTTGATTGATTGTTGTCAAAC
TTGGGAGAGCAATAAGGGGCTTTGTGCAGAAAGAATCGATGGCCCTGGTGATGGTTAAGG
TTTTAATTTTCAAAAATAGAGGGGAGGGGGGGTCAGTTGGGCAAAAGAATGTAACTTGGC
ATGGTGTTTTTGGTTGTTCTCAAGGTTGGAGACTTTGGGATCATTCAAAAGCGCTATATT
GTAAAATGATGGCAATATTTTGTACTAGTTTGCTTGCTTGTAGATGTTGAAAGCAATTGA
AAGAGAAGGAAATTAAGCATAGTGGAATTATTTTGCAGCATACCTTGGATTTATCACATA
AATCATTGTTGTTCTGTCATAGCTTTTTCCCCATTCTTGATCTGGCATTTCCATTAGATT
TTGGTGGTTATAATAACTGATATGACCTTTCAAGCATACTCGACTACCTTGGTTTGCTTA
ATGACACCTGTGTGAGTTAATTACGAAACAATATATATTTCTAATGATGACAACTTCATT
TATTTCATCCAGCTGCATGAGATATATACCATGCAAAGAAATGCAATCAAGTTAATTCTT
ATGCTGTTGTTGATCATTGGAAGTTTGTCTTATATCAGGACAAACAAAAAGACCATTTGA
GGGGTATATTAGAGGCAGGAAGGAATAGATTTCCAGTGTGCCGAAAATGCAGCTGATTTC
CCCCTTTATGTGGCAGTGATTCTTGAGCAGACTATGAATGCATGTTTGTCTACATTATTT
GTTTTATTATGTTGTTCTTGTCTTTCTATCAAGATGAGTTACCTTGCCATAGTTTTCACA
ATGATACTGTTGCTCTAATCAGGAATCAGAATAAGTAAATTAAGAATTTGGGATGGGAAC
ATATACAAAGTTAC
>TR91972|c0_g1_i1    total_count_or_FPKM_of_gene:161112.99
AAGACTTTTCCCTTACCGACACTCCCACTGGTTCACCCTTGTCGCCTCTTCTCGACCGCT
GGACGCGTGGCCGACGTTCCGACATCCATATCCACAGCTGCCACCGCCCTTGTTTATTGC
GTCGTGGGTCGGCTACGTTGCCGACAGCACCTCTCACACGTGTCTTCTCGATCCGCATGC
AGCCACCCTCCGCCCTCATCGCGGGCATACACGCGTCCGAGACAAGGTTATCCTCCTCCG
TGCCCATCCAACGACCTCCTCCTTTTTAAATCACCGCTCGCTCTCTCCCTTCTCCTTCAC
CGCAGATCGTTTTCGTTGCCTTCCCCAGAAAGAAGGAAATTGTTGTTACGTTGTTAGTTT
TTGCAGAGAGGGAGAAATGACGGAGAGGAGGGACGCGTACGGCAACCCGATCCCGGAGCA
CCAAGGCCACGGTGGTGCGGGCATGGCAGGGGTGTACGGTGCCGGCACCGGCGGGACTCA
CGGCACCACCGCTACGCATGAGGGGATGCATGGAGGAGGTCACGGGCAGCAGCAGCAGGT
GCACCCTGGGAAGGAGGAGCACCACGGTGGTCTGCTCCACCGCTCCGGCAGCTCCTCCAG
TAGCTCGTCGGAGGATGACGGGCAGGGCGGGCGAAGGAAGAAGAAGGGACTGAAGGAGAA
GGTAAAGGAGAAGCTCCCAGGCGGTGGGCATAAGGGCGAGGAGCACGGGCAGACTGCCGA
GGGCGAGCACGAGAAGAAGGGGATAATGGAAAAGATCAAGGAGAAGCTTCCGGGCCACCA
TTGAGAGGGGTCCGTCGTACGTGTCAAGTTGCCTTCTGCTCTCGTGCAAGAATAAGTAAA
GCCTCGTACGTGCCAGTGCACGAGGTTTTCCGCGTTTGTTTCCATTGTGTATGACGGCGT
CCGTGTGACTTTAGTTGGGGTCGTGTGTCTGTCGACAGTTTGTGCTTGATATAATTAATA
CAATATTTGCTTACGCATCGCTATTAACCTAATTAATGACGAGGTCTTTGGACTTCTTTT
ATGCTCGGTAGAAGGTTCGTACCCGATGCGAAGGCCTTGGGCTATCTCGGGGGGTTACGA
ACCAGATTAAAAGGATCGGTGGACGCACGGCAGCGCCGATTAAAGGTCGGGACTGTGGAT
CGTTGCGAGTAAACAGACCCCTAATGAGGCGGAAAGTGCACGATTAATACTGTTAATATA
TCTCTTTAAAAATTATACGAAACTTATCTTGATCTTTCAAGAAAAACGCCAACTGTGAAG
GACGGCAGCGGTGGGCCGGATTCAAGTCCATTGGGTCGGTG
>TR95949|c1_g2_i2    total_count_or_FPKM_of_gene:160701.65
TCGCCATCGCCGTCTCCAAGCTCCGGGGGAAGCGCTTCCGCCTCCCCCCGGGGCCGCTCC
CCGTCCCCGTCTTCGGCAACTGGCTGCAGGTCGGCGATGACCTCAACCACCGCAACCTCT
CCGCCCTCGCCCGCCGCTTCGGCGACATCCTCCTCCTCCGCATGGGCCAGCGCAACCTCG
TCGTCGTCTCCTCCCCGAACCTCGCCCGCGACGTCCTCCACACGCAGGGCGTCGAGTTCG
GCTCCCGCACCCGCAACGTCGTCTTCGACATCTTCACCGGCAAGGGCCAGGACATGGTCT
TCACCGTCTACGGCGAGCACTGGCGCAAGATGCGCCGCATCATGACCGTCCCTTTCTTCA
CCAACAAGGTGGTCCAGCAGTACCGCACTGGCTGGGAGGACGAGGCGGCCAGGGTCGTAG
CCGACGTGAAGGCCGACCCGAAGGCGGCGACGGAGGGGATCGTCCTCCGAAGGAGGCTGC
AGCTGATGATGTACAACAACATGTACCGGATTATGTTCGATCGGAGGTTCGAGAGCGAGG
AGGATCCCCTGTTCTTGCGGCTGAGGGCGCTGAATGGCGAGAGGAGCAGATTGGCGCAGA
GTTTCGAGTATAATTATGGGGATTTTATCCCCCTCTTGAGGCCTTTCCTGAGGGGTTACC
TCAAGATCTGCAAGGAGGTCAAAGAGAGGAGGCTGCAGCTCTTCAAGGACTACTTCCTTG
AGGAGAGGAAGAAGCTGTCAAGCACCAAACCAACAGATAATGCAGGGCTCAAGTGTGCAA
TTGATCACATCCTTGATGCAGAGAAGAAGGGAGAGATCAATGAGGACAATGTGCTTTACA
TCGTTGAGAACATTAATGTGGCAGCGATTGAGACAACTTTGTGGTCAATTGAGTGGGCCA
TTGCAGAACTCGTGAACCATCCAGAGATCCAGCAGAAGCTCCGCAAAGAGCTTGACACTG
TGCTAGGTCCTGGTGTCCCAATTACCGAGCCCGACACCCAGAAGCTCCCCTACCTTCAAG
CCGTCATCAAGGAGACACTCCGCCTTCGAATGGCCATTCCTCTTCTGGTGCCCCACATGA
ATCTCCATGATGCCAAGCTTGGTGGCTATGATATCCCTGCTGAGAGCAAGATCCTTGTGA
ATGCATGGTGGCTTGCAAACAACCCTGACAACTGGAAGAAGCCTGAGGAGTTCCGGCCTG
AGAGGTTCTTGGAGGAGGACGCCAACGTGGACGCCAATGGCAATGACTACCGCTACTTGC
CATTCGGGGTTGGCCGAAGGAGCTGTCCAGGGATTATCCTTGCATTGCCAATTCTGGGGA
TCACCATTGGCCACTTGGTCCAGAACTTTGAGCTGCTGCCACCTGCAGGACAGAAGAAAC
TTGATACCACTGAGAAAGGTGGGCAGTTTAGCCTGCACATTTTGAAGCACTCTACCATAG
TCGCCAAGCCTAGGGTGTTCTGAATCTTCTGATTGTCTAGGCTTGTTAAGTGTTCATTGG
CATGCTATCTTCCTCATTGTCCTCTTTTTTTAATTTCAAGAGAGGGATCTTGAATATTGT
TTCTGTGGGAGAATTGGGAGAAATTAGGAGTGTAAATTTATGGGTTATGGAATAGCAAAA
GCTACCATTTGCTGGTTTGTACTCCTAGTATGTTTGTCCAAATAAGAAATTAATGTTCGA
TTTTGTTGTATGGACAATGGCATGCCAGTCTTTTACCTAATTTTTACTTCCCTTTTTTTA
TTGGAGGATGTTGGGAGGTAAAATCGACATTGCGTTACTAATCGTAC
>TR94371|c0_g1_i2    total_count_or_FPKM_of_gene:159242.98
CCCAGCTCGTCTCGAGAAAAAAATCTCAAGCTTTCAAACTAGCTAACGTTTGATTCCTCC
ACGTTCATTCGTTCTCCCTACTCCTAATTTGTTATTGTGTACTCTTTGTTGTGCGCTTAG
GGGCTCAAAGATGGCCACTTCAGCCACGCTTCACTCCTACATGGCAGGTCTCACGCCAAG
TGTCGGCTCGAGGGGCCGCTCCACGGGCCTCCGTTCCACTTATTTGCTGCCAAGTCAGCG
TGCCATGCGCGTTCGCTGCCAAGCTGAGGATCAGCCTCAGGAGCAGTCGGTACCCGTCAC
ACCTGCGGCGGCTCAGACCCCTTCTCCAAAGCCCAAGGCCAAGGAGAGCACAAAATTTTC
AGACGTGCTAGCATTCAGCGGGCCAGCACCGGAGAGGATCAATGGAAGATTGGCGATGGT
TGGCTTTGTCTCAGCATTGGCAGTTGAGTTGGCGAGGGGCGACGACCTTGCAGCTCAGCT
GATGAATGGTGGGCTGCCATGGTTGGTGGGTACTGCAGCCTTGTTTTCGGTGGCCTCCCT
GGTGCCGTTGTTCAAGGGGGTGAGCGCGCAATCAAAGTCTGGTGGCCTGATGACAGCCGA
CGCAGAGCTGTGGAATGGCCGGTTCGCCATGCTGGGCTTGGTGGCACTAGCTTTCACCGA
GTACTTGAAGGGAGGCCCTCTTGTCTAATAAAGGACTACTCCTTTGATCGTCTTTAGCTC
TTCCATATATTTATAAATTATGTAAGTCTTGGATGCGATAATATATATTACTTGATCGCT
TCAATTGATTAATGGTCCAGCCACAAGAAATATAATTCCCCGGAGGCCAAGCATCAAAAA
CTGATGGGTCTCCAAACGCTTGTCTACACTTTCCGAGCAAATTAATTAATTAATCTTAGT
TTTGATGTTATTGGACACTTGCTAATACATGCATGTATCTCATAACCGAGTGCGCATACT
GTACAAAATAAATTTCTCAGTTATAAGAACTCTCATAAATCATGCGAAAATAATTATCTA
AACCTTGCCATGCCACGCCCAAATAGATGGAAAGTATATGATGGTTAAACGTTATGGCTT
AACCATCAACATTGAACATCAGTACGTTAAGGCCTCTCTAATCAGCTCTAACTGGTTCCA
AAATATGCACTTGAACATCAGAATTACCAACTCCACGGAGCAAAACATTGAACTGAATTT
TCTTTATTCCTGTCCTCAACTTTTTATATCCCACTGCATTCCCATTTTGCGCCCTACTAA
GGCAATAATTTTAGCCCTCATCTTTAACCTTACGAAAAATAGGATTCTGTTATTTTTTTT
AATTTTAAATTCATCTTCAAAAGCACATCTTAAAAATATTTTAAAAAACTTTTAAATATT
TAAAAATATAGGACCAGAATAAATTCGAGGCAGGAAGTTTTTCAAATTTTTTTTTTTGAA
ATCCAATTCAAATCTAGCTTGCACATACAATGAAAGGTGTACGAATCAGAGCAAAAGCAC
CATCCCTAGCTTTCACGTGTAATGAACAAAAGTAAGCTATAGCTGAGTAACCTCTTGAGT
TGTTAAATTGTGAGCTCATACTTAACATAACTCATCTAATTTTTTTTTTTTTTC
>TR89796|c1_g1_i2    total_count_or_FPKM_of_gene:158642.5
GCGCAATGTTTACTCTACGGTGACCGGACACCGCGCCTATAAAATCGGGGCGATCCGGAC
GCCGCCCATTGCGCCGCTCTCGAAGCCTGTCCTCATTCCGCTAGTTCCGGCGGAGCAACG
TAATACCCTTTCCCCTCAATCATCCGACGGTAAAGATGGCCGGAGAGAAGAGCAAGATTC
TGATCATCGGAGGGACGGGGTACTTGGGCAAGTTTGTGGTTGGAGCGAGCGCACGGTCCG
GTCACCCCACCTTCGCCCTGGTGAGAGATACCGCCCCCTCTGTCCCAGCTAAGAAGGCCA
AGATCCTGGAGAGTTTCAAGAACACCGGCGTCACCATCCTCAAAGGGGATTTAAATGACC
ATGGGAGCCTAGTGGAGGCCATTAAACAAGTGGACGTGGTAATCTCAACGGTTGGTCCAC
CGCAGGTGATGGACCAGTTTAAGATCATTGCTGCTATTAAAGAAGTCGGAACCGTCAAGA
GGTTCTTGCCCTCCGAGTTCGGTTTGGACGTTGAACGCATCCACACGGTGGAGCCAGCTT
CGTCGTTGTTTGCACTCAAGGTTCAGATTCGGCAGGCCCTCAAGGCAGAGGGGATCCCTC
ACACCATTGTGTGCTGCAACTGCTTCGCCGGATACTTTCTTCCAACTCTAGCTCAGCCGG
AACCTCCAAAAGACAAAATTACAATATTAGGCGACGGAAATCCCAAAGCTGTTTTCATGA
ATGAAGAAGATATCGCGACATACACCATCAAAACAGTAGATGACCCAAGAACTTTGAACA
AGATTTTGTACATGAACCCTCCTGCCAACAGCTACTCCTTCAACGAGCTTGTCTCCATCT
GGGAAAGAAAGACCGGCAAGACATTGGAGAAGATTTACCTTCCTGAAGAAGCGGTCTTGA
AGATGATCCAAGAGTCTACATTCCCATTCAACATCCTATTGGCAGTCAACTATATGGTGT
TTGTGAAGGGAGACACCACTAACTTTGAGATAGAAAAATTTGGTGTGGAGGCTTCTGAAC
TCTATCCTGATGTTAAATACACCACTGTTTCAGAGTATCTTGACCGTGTTATCCAGTGAA
CCAACAATGCATGCAAGTTGTCTTTGTTGTTGAGGAGTTGGTGTGTTTGCATCTTTCGAT
TTAAATAATGTAATATCTTTAATGCATATTATTGGCATTTCTGTGTTTCTAAATTCAATA
AAAGGTTTGTTGGGCATCAAATTTGCAAATTTTCAA
>TR95127|c3_g1_i8    total_count_or_FPKM_of_gene:156230
GGAAATTCCCCTCTCCCATCTCCCAAGCCTGGGCGACTAGTCGTTTATGTGACCTCCTCC
TCGTGCATACATCATCAGTATGAAAAAATCTTTTCCAAGAGCCTTTTGAGGCTTGCCCAC
AGAAAAATAACTGGACGGCGTTTGAGCTGTGGAAACCAACTTCCATCGCTCGTCCGAAAC
GTATCCCACCATCCCATTGACTACCAGACCTACCGCATGCTTATAAAATGCTGTTGCAGC
TCTGTCCATATGCAGTGCCTGAGGTCCTTCACCAAAAGCAAAACTTTTTAATTAGGGGAA
AAAAGGCATTTTCTTTCTTGGCCTGTTAGAAATGAAACCTCTAGATGCGATCTTCTCTTG
TTCCATCCTCCTTGTTCTCCTTCTGTCTTGGAATCCCATAGTACTTGTTGTATCTCAAGA
AGTTGAGGATGAGAGCGAGTTCAGCTACGTGGAAGGTAGCCCCAATGGACCGGAACACTG
GGGAGAGATCCACGAGGAGTGGGCTATGTGCGGCAATGGAGACATGCAATCACCAATCGA
TCTGATCCATGAGAGGGTGAAGATTTTGCCTGAACTGGGGTTACTAAAGAGGAGCTACAA
GGCCTCAAATGCAACGCTTAAGAACCGTGGCCATGATATAATGTTGGAATGGCCGGAAGG
AGGAGGGTCGATTCGCATCAAAGAAACAGAGTACGAGCTTAAACAAAGCCACTGGCACTC
TCCCTCAGAACATACCATCGATGGCAAGAGGTTTGCGCTTGAGGTTCACATGGTCCACCA
GACCTCTGACAACAAAACAGCTGTGGTCGGTATCATGTATACGATCGGCAGGCCGGACTC
ATTTCTTTCAGAATTGATGGAAAAAATCCAAGAAATTGCAAACACTGAAGAAAAGGAGAC
AAATGTAGGGATAGTCGATCCAAGGCATATAAAGATAGGGAGTAGAAAGTACTATAGATA
CATGGGATCTCTGACAACCCCTCCTTGCACTCAAGGTGTTGTATGGACTATTTCTAAGAA
GATCAGAACTGCTTCAAATGAACAAGTGAAGTTGCTGAGGGACGCTGTGCATGATAATGC
ACAGAATAATGCAAGGCCAAACCAACCAATCAATGGTCGCGAGATCCTATTTTATACTCC
GAGGATTCATGAAAGGGGTCATTAGTTTCATCATTGATCATATGATATCATCATTGATCA
TATGATATGCTACCTATTGATCATATGATATGCTACCTTATTTTTATTCTCTAATATATT
GTATTTCTTGTTGTTAGTTGCAAATAAATGAGCTGTTTTATGCGAGAGGAATAAGATTAG
TTTGTTATTTGCTATTTTACATGTTGGGAAGAGCTAATTTGTTTGAAGATTGAATGCTCT
TAGACACTTCCTATGAACTACCAAATGAACAATATGATGCCTTCTATGTCAAAAA
>TR90900|c1_g4_i6    total_count_or_FPKM_of_gene:149602.97
GCTTCTCTCTCCTGAGGCGACAAATCTCAGGTCTCGAGTCGCATTTCCCCAAAAAGGACA
GAGAGAAGTTTCCTCGTTCTCAGAATGGCCCTCGCTACCGGATCCTCCTCATCCATCTCC
ACCAAATCCCTCGTCCCGCCTGCCGGCGTCGGCGGTGGGCGCCAACTCCACCTGCCCTCC
CTCGTCCGCGCCGCCAGGCCGCGGCCCTCCCGCCGGCCCATCTCCGCCGTCCACGCGGCG
GAGCCGGCCAAAAACCCCGTCGTTGCCGATAAACCAAAGGCAGCGGTGCCGGAGCGGTCG
GGGAAGTGGGCGGTGGACAGCTGGCGGACGAAGAAGGCGCTGCAGCTGCCGGAGTACCCG
AACAAGGAGGAGCTGGAGTCAGTTCTCCGGACGATCGAGAGTTTCCCGCCGATCGTGTTT
GCCGGCGAGGCCCGGCACCTGGAGGAGCGCCTTGCCGAGGCTGCCGTCGGCAAGGCCTTC
CTCCTCCAGGGCGGCGACTGCGCCGAGAGCTTCAAGGAGTTCAACGCCAACAACATCCGA
GACACCTTCCGCATCCTCCTCCAGATGGGCGCCGTCCTCATGTTCGGCGGTCAGATGCCC
GTCGTCAAGGTGGGGAGAATGGCGGGGCAGTTTGCGAAGCCGAGGTCGGATCCGTTCGAG
GAGAAGAACGGGGTGAAGCTGCCGAGCTACAGGGGGGACAACATCAATGGTGACGCGTTC
GACGAGAAGTCGAGGATTCCGGACCCGGAGAGGATGATCAGGGCCTACTGCCAGGCAGCG
GCGACGCTCAACCTCCTCCGGGCCTTCGCCACCGGTGGATACGCCGCCATGCAGCGCGTC
ACCCACTGGAACCTCGACTTCACCGAGCACAGCGAGCAGGGCGACAGGTACAGGGAGTTG
GCCCACCGGGTGGACGAGGCTCTGGGATTCATGGCTGCTGCCGGGCTCACCGTGGACCAC
CCCATCATGACCACCACTGACTTCTGGACCTCCCATGAGTGCCTTCTGCTTCCCTACGAG
CAATCTCTCACTCGCCAGGACTCCACTTCTGGCCTCTACTATGATTGCTCCGCTCACTTC
CTTTGGGTGGGAGAGCGCACGCGCCAGCTTGATGGTGCTCATGTCGAGTTTCTCCGAGGC
GTCGCCAATCCCCTCGGCATCAAGGTGAGTGACAAGATGGATCCGAACGAGCTTGTGAAG
CTGGTCGAGATTTTGAACCCCCAGAACAAGCCAGGGAGGATCACCGTGATCGCAAGGATG
GGGGCCGAGAACATGAGGGTGAAGCTACCCCATTTGATCCGGGCTGTCCGCAGAGCTGGG
CAGATTGTCACCTGGGTCAGCGATCCAATGCACGGGAACACCATCAAGGCTCCCTGCGGC
CTCAAGACTCGTCCCTTCGATTCCATTCTGGCTGAGGTGCGGGCATTCTTCGACGTTCAC
GAGCAAGAAGGGAGCCACCCAGGAGGCGTGCACCTGGAGATGACCGGGCAAAACGTGACG
GAATGCATTGGGGGATCGAGAGCCGTGACCTTTGACGACCTGAGCTCGCGCTACCACACC
CACTGTGACCCAAGGCT
>TR91298|c1_g1_i5    total_count_or_FPKM_of_gene:146011.98
CCACCGCTGCACTCTTCTCTAAGACACCACCCCGGCCACCACCACCACCACCAACAACAA
GAGCATGGGGTCCATCGACAAGCAGGCAGTGCCGTTTCCGCCGTCGCTGGAGGAGCAGCA
GGCGGACGAGGCGGCGTGCATGTACGCTCTGCAGCTGGGCAGCGCCTCCGTCCTACCCAT
GACTCTCAAGGCCGCCGTCGAGCTCGGCGTGCTCGAGATCATCACAAAAGCCGGGTGGGA
GGCGAAGCTCAGCCCGGCCGAGGTGGCGGCCCAGTTGCCGACCGAGAATCCGAAGGCCGC
GGTCATGCTGGACCGCATTCTCCGCCTCCTCGCCTCCTATAACATCCTCACCTGCTCGGT
GGAGGACGACGCCGACGGGAAGCCCCTGCGGCGATACGGCCCGGCGCCGGTGTGCAAGTG
GCTGACCAAGAACGCAGATGGGGTGTCCATGGCCGCCATCTCCCTCATGAACCAGGACAG
GATCCTCATGGAGAGCTGGTACTACTTGAAGGATGCGGTGTTGGACGGAGGAATTCCCTT
CAACAAGGCTTATGGCATGACGGCATTCGAGTACCACGGTACCGATCCCAGGTTCAACAA
AGTGTTCAACGAGGGCATGAAGAACCACTCCGTCATCACCACCAAGAAGCTCTTAGAGTG
TTACAAGGGCTTCGAAGACGTTAAGGTGCTTGTCGACGTCGGCGGTGGCATCGGTGCCAC
CCTCGCTATGATCACTTTCAAGTACCCCCACATCAAGGGCATCAACTTTGATCTTCCCCA
TGTCATCTCTGAAGCACCACCATTCCCTGGTGTTGAGCATATTGGGGGAGACATGTTTGC
TAGTGTTCCAAGCGGGGATGCTATTTTCATGAAGTGGATCATGCATGACTGGAGCGACGA
GCACTGTGCGAAGATCTTGAAGAATTGCTACAAAGCTCTGCCAAACAATGGAAAGGTGAT
CCTCTGCGAATGTATCCTTCCAGTGGCTCCGGAGCCAACTACCTCAGCTCAGGGTGTCTT
CCATGTGGACATGATCATGTTGGCTCACAACCCCGGTGGGAAAGAGAGGACCGAGAAGGA
GTACGAGGCCTTGGCCAAGGAAGCCGGCTTCAAAGGGTTCAAAGCCACCTATTGTTTCGC
CACAGCCTGGGTCCTTGAATTCACCAAGTAGATCGGAACGTATATATATATATATATACT
TCGACTGATCTTTGCTTGTATCCTCAATATTTGGTTGTTGGTTTTTGTTGAAAGTTCTTC
AGTCAAATCGTTTGCATTAATGTGACCATATAATAAATATTGCTAAAGAGTTAAAAAGAT
TGTCTAGCTTCCTATTTTGTTGTAATAATCTATTGAGCTCGTTTTTCTCTAAACATTCGT
ACTTCAGTTCATGTTGGTTCTGTTCCTTGGGCGGTGGCTTAAATAAAGTACATAACATGA
TTGGCTCC
>TR96039|c0_g1_i2    total_count_or_FPKM_of_gene:143633.99
AGAGACTTGACGCGGTTTCCTCCACTCGTCTTGCCTCCAAGCTTGGAGCGGCCAGCACCA
CACGCGCTGTCATCTTTCCCACTGCTCAAACCTTCTATATAGCCGCCAGCCTCCGCGGTA
TCGAGCCAAGGGAATCTTAGAGGGCGCAAGCTGGTAGCAGCGAAGCGTAGTTTGGTGCTA
ACGCCGCCTTGTGGAGCTAAAAATGGGTGTTTTGGACTACCTTTCCGAGCTCTGCTCGCT
CCCCGAACACCGCCGAAAGTTCAAGCAAAAGAAGCAGTTTCAGACGGTGGAGATGAGGGT
GAGAATAGACTGCGAAGGGTGCGAGAGGAAGGTGAGGAAAGCCCTGACAGGAATGAAAGG
GATAAATAGCGTTGAGATAGAGCCGAAGCAGGACAAGGTGACGGTGACGGGATACGTGGA
TCCGAAGAAGGTGATACGGAGGGTGAGGATAAGAACGGGGAAGATGGCCGAGCCGTGGCC
GTACGTGCCCTACGACGTGGTGCCTCACCCCTACGTCCCCGGGGCCTACGACAAGAAGGC
GCCTCCTGGGTACGTGCGGAACGTGCTGGACGACCCCAAGCTCGCCCCCCTCGCACGTGC
GAGCTCCACGGAGGAGCGCTACACCACCGCCTTCAGCGACGAAAACCCCAACAACTGTAC
CATTATGTGATCGCCAAGTAGCTAGATGAAGACTTTTTCTTTTGTTTTCTTTTCCCTTTC
TTTTTTTAAGGTTGCTGCCTCTTTTATCTTGTGCAAAAGGATGAGAGATATATGGCAGCT
GTGGGTGGGAGAAGGTTGGTGTTAAGGAGTGATCAGGGGTTGGGTTTGGTGGTGCTTAGA
TCTGTGTTTTATTTTGTGCTGTTTGTCATGAGCTGTATTTATTCCATGTATTGATAGCAA
TGAAGAGGTTGAAAAATTGGCTCTCTCATTTAATTTTGTTGATCTTATAGATTTGTTTTC
ATTTGTTCAAGGGATTGGCTTCCCTTTAGAGCTAAGTATTTCTCTTGCTGTTTTCCTTTC
TTCTAGTGTACGGCACCAGCGTGATGTGAGCTCGTTGGCCTTCGTCAATAATCAAGAATA
CTTTTGTAATGGCTATGTATGCATCGTACTGAGTTTACATACATACATGTTTAGATAATA
TAGAATTTAGGCATTTCACCTTCTTCTACTTTATAGTTGGATAATGCAGAATTTAAAAGT
C
>TR87122|c0_g4_i1    total_count_or_FPKM_of_gene:142151
GGAGCTCATCAGGTCATTATTAGCCAAACTCTCTCTCTCTCTCTCTCTCTCTCTCTCTCT
CTGATGGAGAAATACGCTTGCACAATATTTACTCAAAAGAAAAAAAAAATTTCTTAAAAA
AATTTAAAAGAAAATAGTGGCCGGTTTGAGAAGTCAACCAAAGTTTTCTAACCAGTTTGA
TCCTTTTCTTTTTTATTAAAAAAATAAAGAAAGAAAACAAGATTTCTAACCAAGAAGTTA
GGTAAGAGGTGGGCAACTTTTCTGAACCATTAGGTTCTATAAAGAATAAAGGATGGTTAA
TATTCCGAAGAAGAAAGCGGGATAAGGAAACATTCTTACCTACTAATTAATGGTCCTCAA
ACATACCTGACTTTGAAACCATCAAATTTGCGTCGAGAAGTAGGTGAGTAAACGGGTCGG
ATTGTTTTAATCAATCAAACTGCATCCATTAATTTTATACTCAGATGGTTTTGCTCGTGT
GGGGTCCTGTACGTCAGATAGATTCCATGTTTAACGGATCCGTCCTCGACCTGATTGAAG
GATATGGCCGAGATTATCGCCCAGAGTTCCACCGACGTGTTTCTTTTTTTAAGTCAGGCT
CAAGTCAAAATCAGGCAGGCCTTAATAGCTGGTGTCGGCTGGCAAAATTTAACATTTTCT
TCTGCGCTCATTATAATTTCTTAGGTTGGGTAGGTGGCTTCCTAATATATGGCTGCCTGT
TGCGATCTAGCATCCAAGTCGATGACGGTACAACAGAGTAGATGGCAGTTGCTTGCATTA
AGGGTCCTACCCATTTATGATGCTGCATGTGAGTTCAATAACTCAAGAGGCAAGCTTCTT
GGGCCGGCACGATGCTTTGTTTTGTTTTCTTTTGTTTTATGAGATATATATAATAAATAT
ATAACATGGTCGTAGTTTAATGTGGTGAGGGAGTTGGAACTGCCGCAAGGAAAAAAGGAA
AGGCTGTGAACTTCTCTTGCTTTTCGTCGGCGGGAGACGCGGATCCATCCGCAGGCGAAA
AGAAAGGTCCAGTCGGGAGCGGTGGTTAGAATATCTTAACATTGTTCTCTGCATACATAC
ACGGTCCAATTAATCCACGAACCGACCCCTCACCTAACGTGAGATCGAAGTCTCGGGCAA
ACATTTCCTTACAAGTTAGCTTACGACCACGGTGCAATGCACTCATAAGCCACTTTCCGA
TTAAATATCTCCAATAAATTATATATGTTTTTTAAACTTTTCTTTTGTTGATTAAGTTAA
GATCAAGTTGCAAATATGCTAGATCAAGCACAAATCAAGCATCGAAATCTAACGTTCGCA
TGCATATGCGCATGCATGTGTATTAATTAATTGATGACAGCCCAACTAACATTCATGAAT
GATGCCTGTTTACATTCATATATTCATAAAAAAGGGATTCTTTATATGTATTTTGTGAAA
TCGAGGGGTAGACTTGCACTATTTCCTTATTAAACAAAAAAATTTAAGGGGGAAAAATGT
TGCATGTGATTTACAGCTGTTCCAAAGAATAGAACGTACGTAGACAGGTCGAATTAATTT
TTAATAACAATACTTGCTTGCTTATGTTAAGAATCACCTATGCCACCTTTAGCAACTGAA
TTTTATTAACTATGATATGATGACGACTTACTAATTTGAGTCTCGTTGAAACAGATTCCT
CAATGCCGGAATATTCGGCTCCGGCCTGGAATCCGGCCACACATTGCCCTCCTCTGCGAC
AAGGGCGGCGATGCTGGTCCGGATCAACACCCTCCTCCAGGGCTACTCCGGCATCCGGTT
CGAGATCTTGGAAGCCATAACCAGCCTCCTCAACTCCAACATCACCCCCTGCGTCCCCCT
CCGGGGCAGCATCTCCGCCTCCGGCGACCTCATGCCCCTGTCCTACATCGCCGGCGTCCT
CAGCGGCCGCCCCAATGCCGTGGCCATCAGCCCCAGCGGGCAGCGGATCGATGCCACGGA
GGCCTTCCGCCTCGCCGGCATTCCCCACAGCTTCTTCGAGCTGCAGCCCAAGGAAGGCCT
CGCGATGGTCAACGGCACCGCTGTCGGCTCCGGCCTGGCTTCCATAGTCCTTTTCGAAGC
AAACGTCCTCGCGGTCCTCTCCGAGGTCCTGTCGGCCATCTTCTGCGAGGTGATGAACGG
GAAGCCGGAATTCACCGACCACCTCACCCACAAACTGAAGCATCACCCGGGCCAGATCGA
GGCGGCGGCCATCATGGAACATATTCTCGACGGCAGCTTCTACATGAAGATGGCCAAGAA
GCTCCACGAGCTCGATCCCCTCCAGAAGCCGAAGCAGGACCGCTATGCCCTCCGGACCTC
GCCCCAGTGGCTCGGCCCCCAGATCGAAGTAATCCGGTCGTCCACCAAGTCCATCGAAAG
AGAGATCAATTCCGTGAACGACAACCCCCTCATCGACGTCTCCAGGAACAAGGCCCTCCA
CGGAGGCAACTTCCAGGGCACTCCCATCGGTGTCTCCATGGACAACACCCGTTTGGCCAT
CGCTGCCATCGGGAAGCTCATGTTCGCCCAGTTCTCCGAGCTCGTCAATGACTACTACAA
CAATGGCCTGCCATCCAATCTGTCCGGCGGTCGGAACCCGAGCTTGGACTACGGCTTCAA
AGGCGCAGAGATAGCGATGGCAGCCTACTGCTCGGAGCTCCAATTCCTTGGAAACCCGGT
CACCAACCATGTCCAGAGTGCGGAGCAACACAACCAGGACGTCAACTCCTTGGGCTTGAT
CTCAGCAAGGAAGACGCAAGAGGCGGTGGAGATCCTGAAGCTCATGTCCTCCACCTACCT
GGTAGCACTCTGCCAAGCCATCGATTTGAGGCATTTGGAGGAGAACTTGACGGCCACAGT
GAAGAACGCAGTGATCCAAGTGGCAAAGAGGGTGCTTACGATGGGCGTCAATGGCGAACT
CCACCCCTCGAGGTTCTGCGAGAAGGACCTCATCAAAGTTATCGACCGAGAGTACGTCTT
CAGCTACGCCGACGACCCCTGCAGCTCGACGTACAGTCTGTTGCCGAAGCTAAGGCAGGT
GCTTGTGGAGCACGCATTGAACAATGGTGAGAGGGAGAGGGATGCAAGCACTTCAATCTT
CCAAAAGATTACTGCCTTTGAGGAGGAGCTCAAGGCCACATTACCAAAGGAGGTGGAGGC
GGCGAGGGTGGCGTTTGAGAATGGAAGCCTGCCGATCGAGAACAGGATCAAGGAGTGCAG
GTCGTATCCCCTGTATAGGTTTGTGAGAGAGGAGCTCGGTGCCGGCTACCTGACAGGTGA
GAAGGCACGGTCTCCCGGGGAGGAGTTCAACAAGGTGTTTGTGGCTATCAGCAGGGGCTT
GGTGATCGACCCTCTTTTCGAGTGTCTCAAGGAGTGGAATGGCGCTCCCCTCCCCTTGTG
CTGAGAGAAGCCGTTGGGCGATCGAAGAGACAAGTTCCCACTGCTCCCTCCCTCAGCTTT
CTTTCAGATCTTACGGCTCTTCGTTGTTGTTCTATCGCTGCTAATATAAAGTTGTTCTGT
TTTTTTCTTTTGTTCTTTTACTTTAAAATTGCATTGTTCTGTTTTTTTTGTTCTCCTGGC
TGTGTAGTCATCTCGTTATGCAAGGACAAGTATAGATACATAAATGCAGTTCGTTGAATT
TGTTTACAAGTTCAAAAAGAACTATGATTTGTTGTCTACATGCTTCCTTTCTTATAGAAA
ATTGATGTTACAAAATCTAAAGCATCAGTTATTTGCATTTTGGTAGCAAAAAAGTCTGAA
GGTATTTATTTCATCATGACAATTCTTCCAGAGTGTTAAAGAGGGCAGGACCTAC
>TR88297|c0_g2_i1    total_count_or_FPKM_of_gene:137761
ATATATATATATATATATATATTATTGATTAATTTGATTGCGGTTCACTGCATTTATATA
GTTCCAATATAAGTCCTTCTGTTTCGTCTGTGATTGTGGATTGAATGAAATGAAAAAAGA
GATGAACTCAAGGATAGTATCTAGAAGAAAAAAGAAAGAAGAATTGAATGAAAGAATGGT
TCGAAACAAAGAAATGCAATAACTAGAACCGTATACATATGTAAAAAACTCCATTATGGG
TAGAAGCTAAAAATGAGATATCGAAATAGTTCTGACGATTCAGTAATATTATCATTTCAA
TTCGGAGTTTTTAGTTATTTCGACCCGTCTTAATGATAAAATCTTAATGAAAAAAAAAAT
GATAAAAAAAATTAAGTAATAATTCATTGGTTGATTGTATCATTAACCATTTCTTTTTTT
TGGTGCGAGGAACTGAACTTACCATGAATCCACTGATTTCTGCCGCTTCCGTTATTGCTG
CTGGATTGGCAGTAGGGCTTGCTTCTATTGGACCTGGAGTTGGTCAAGGTACTGCTGCAG
GCCAAGCTGTAGAAGGTATTGCGAGACAACCAGAAGCAGAGGGTAAAATACGAGGTACTT
TATTGCTTAGTCTAGCTTTTATGGAAGCTTTAACAATTTATGGACTGGTCGTGGCGTTAG
CGCTTTTGTTTGCGAATCCCTTTGTTTAATCCTAGAAATGTAAAAAAGTACCTTACATAC
TATCTTTTTTTCTAATTTTATTAACTCATAATTGTTGTTTGCTTCTTCTAATTATATCAA
CGCTTTACTCCTACAATTATTTATTTGTTGAGACAATACCCCAGGAAAGGAAGGACTGAT
TTGAGGATGAGTAATTACCGGATCCGCTCGCTTTCTTCCTTCGCGTCCTTAGCTTAGTAC
AATGGAAACCTTTTTTTTTACTTTTTTTAGGAATCGTTTCAACAAATGAGATATTTCACA
ATTGACATGAGACCCAAGACTTAACCTAATAAAATAAGTATTTTATTGGATTGGAAGCTT
CAAGTAAGAAATTTCAAAATTATCAAATTAAATTACTAGATTTAATCTATTCCCATTAAA
AAAAATGGAAATAAAATTTATATAATAATAAGAAATCGATCAAAAAAGGGGCGACGAAGT
GATACAAAAAGAACTCTGTTCTTTGTTAGTCCTATCTATAAGAGGAGAGCATATGAAAAA
TGTAACCGATTCTTTCCTTTCCTTGGGTCACTGGCCATCCGCCGGGAGTTTCGGGTTTAA
TACCGATATTTTAGCAACAAATCTAATAAATCTAAGTGTAGTGCTTGGTGTATTGATTTT
TTTTGGAAAGGGGGTGTGTGCGAGTTTTGTATTTCAAGAATAGGTTGGATCCATCCGACT
GCACTTTATTTATGGTATTTTATTCATTTTATAGGATAAATAGGAAAAAAAGTGCACGAT
CTCGACGAATTATTTCTGAATAAATTAAGAAATCATATGTAAGAACCATAGCATTTCGTG
ACTTATTGGTAAATCTACTTTGATTCTCTATCAATCAATAATGTAAGACCATTAACATGG
TTAAAGCTAAACTGTTTGAAGTCCAGGCAAAACATGGTACTCTTTCTACCGCTACGTTAG
TACCGAAATGGTTTAAAAATGAATAGTTGGTAATTTATCTGATATAGAACACTCATATCG
ATAAAATGATTTGAACCATTTATTAAAAAAATGGGCATCTTGCTCTTTTTTTTCCAATGC
CGAATCGACGACCTACGTAAAAAAAAAAAAAATAGGAATTTTTGGATTTGAAGAAAAAAA
GAAATAAAAAAAAATATAGAAATAAATTTACAATTTTAATTTTAAATTAAATAAAGAAAA
TTAAATAAAGAACAAATACAAATAAAGAACAAATACAAATAAAGAACAAATACAAATAAA
GAACAAATACAAATAA
>TR98679|c3_g8_i2    total_count_or_FPKM_of_gene:135315.01
CCTTTTGGCTTCCAGAAGCGCGTTTGTGTCATCACTTCCCTTGACGTTTTCACGCGCTTT
CCTTCCCCTCACCTTCCGAGAAATTTCCTCTCCCTCCTCCCCCCTTCCCAAATTTATAAT
CCCCCATCCGTTGCTCTTCCAGACTCCCACCCCAATCCAGACCCCATAGCACCCCTTATT
CCTCGATTAATCTCGACTCTATAGCGGATATTTGCTGAATTAGAGTGAACTAGCCGAAGA
AGATGGAGACCAACAACAGGGAGTTCTGGAACTTCAGCGATCAGATCCGTCTCCAGACCA
ACAACTTATCCAACCTCTCGATCGGGGATAGCATCTGGAGCGACTTGTATCTGAAGAGAA
TCGACGAGCGCCGCAACTTCGAGAATCCCGTAGGGCCGTCCGATCTCGGCCGCAACTTCG
AGAAGCCCGTAGGGCCGTCCGATCTCGGCTGGAAGATGGGATTCGGCAATCAGAAGCTGG
CGTTCGGGAATAGCACCAACGAAAGGTACAACAACAGCAATACCGGCAAGAATAGCGGGT
GGAATAACGGTGGAATGAAAAATGGGAATTTTGTGAATAATGGTTACAATAACAGCAATA
GTAATTATAATAACAACGGGGAGTTTAAGAATTATTTTAGCAAGGCGATCGGGAAGTCGG
TGAATCAGGGGCATGGTGGGAAGAAGAATAACGGTAACGACGGAGGGAGTGGGAAGAAGA
AGAATAACAATAGTGGGAAGAATAACAACAACAATGGAGGAGCGGTGGATAAGAGATTCA
AAACCCTTCCTCCAACGGAGGCTCTGCCGAGGAATGAAGCGGTCGGGGGTTATATTTTCG
TCTGCAACAACGATACCATGGAGGAGAATCTCAGAAGGCAACTTTTTGGCCTGCCGCCAA
GGTACAGAGACTCAGTTCGAGCGATAACACCAGGGCTGCCTCTTTTCCTCTACAACTACT
CCACACATCAGCTCCATGGAATTTTTGAGGCGGCTAGCTTTGGAGGAACTAACATCGATC
CATTGGCTTGGGAGGACAAAAAATGCCCTGGCGAGTCCCGTTTCCCTGCCCAGGTGAGGG
TGGTGACGAGGAAGGTCTGTGAACCACCACTGGAGGAGGACGCCTTCCGCCCAATCCTTC
ATCACTACGATGGACCCAAGTTTCGGCTGGAGCTCAATGTTCCTGAGGCTCTGGCCCTCC
TGGATATATTCGCGGAAAACAATGCTTGAGATGGAGCCGAGCCTCTTCTTGCTTGACGAC
GACGACAACGACGACTAGTAATTCAGAGGAAGAATCGACGGGGATAGTGATACGGGCTAT
ATATATATATATATATGTTCTTCATATTATGTCTGAATAAATTTGTGTTTGTTGGGGGGA
CGCCGGTGTTGTAAAAAGTTTTGAGACAGAATATTATGTAAATAAGTCATATAAAAGAAG
AGGATCCGTTTCTTTTTCACTTATATTAATGCGTTTGTTGGTGTCGTGGTGGTGGAAGAT
CGACTTGGATGAATAAAGCGGCTAAAATAGATGATCTACCAATTTTATTTTGATACCATT
GGCTGTTTAGACTTAAAATTAGTGCGTTGGTTTGTGTTGACTGGATGAATATAGCGGCTA
AAATAGAACGTCTACCAAATTTATTTTGATGCCATGGGGCTATTTAGACTCTAAAGAAAT
CAAAATCCTCAGATATTGAGCGGGTCACCAGCCAGCCAGGGGCGTTGAGCCGTGAGTGGA
TGTAAAGCCCAAGGGCTGAGCCTATAAAGGCAAGGCCGGGCAGATGGGCTGGGTAGACAG
GAAAGAGTGAAGTGAATAGGGGTTTGTGGTGAGGTTGTCTTTGGGGAGAGACACCTTGTA
ACCCTT
>TR90102|c1_g1_i8    total_count_or_FPKM_of_gene:132289.01
GGTTGCTTTGCTCTTTGTAAAAGAAACGGCACGAACTAATGCGAAAAGAATCCCTCTTGC
TCTATTCCCCTTCCAAGGCAAATGCTCTATTCCCCATGCCCCCTCCCGCCGTGTTCGCAT
CTTATTCCAGCGGCTACTTTTTCTGAAACTAACGGCTGGTCGCAGGAAACGGCTCTGCCT
CTCCCTCTCTAGAAAGGAAAGAAGAGGACGAGAAACGGCAGCGGGAGTAGGGAGTGAGTG
AGGAGGACAAGAGGAGATGGACTTCAATTCGTTTCTGACGTCCCTCGGGACGTCCTTCGT
CATCTTCGTGCTGTTGATGATGCTGTTCGCGTGGCTCTCCAGGCGGCCGGGCAACGAGGT
GGTGTACTACCCCAGCCGAATCCTCAGAGGGCTGGAGCCATGGGAGGGGAGGAGGACGAG
AAACCCTTTCGCTTGGCTAAAAGAGGCCCTCAGCGCTACCGAGGCCGATGTCGTCGCGGC
GGCCGGCGTTGATGCCACCGTCTATTTGATCTTCCTTAGTTCCATTCTTGGTATATTGGT
GCTCTCTGGCATTGTGCTGCTTCCAGTTCTTCTTCCAGTTTCTGCCACTGATCATAATGT
GAACACGCATGATGAGAGCAGCAATAATAACTTCAGCAACCTTGACAAGCTAGCAATGGG
AAATGTCCAAAAGCGAAGTTCAAGGTTGTGGGCGTTTTTGCTAGCAACATATTGGGTTTC
TTTTGTCACCTTTTATGTGCTGTGGAAAGCCTACAAGCATGTCTCTGTTCTGAGAGCTGC
AGCAAAATCAAATCATGAAGTGAAACCTGAAGAGTATACTGTAATCGTGAGAGACATTCC
TAGAGCTCCACCAGATCAGACCATAAAAGATCAGGTTGACTCGTATTTCAAAGCACTCCA
TCCAGAAACCTTCTACAGGTCAATGGTGGTGACAAATAACAAAGAGGTCAACAAAATTTG
GGAAGAGATAGAAGGCTACAAAAAAAAACTTGCTCGGGCTGAAGTTGTGTATGCAGAATC
TAAATCTACAGCCAAACCAGATGGCACAAGACCCACCCATAGAACTGGCTTTCTTGGTCT
TATAGGTGCAAAAGTTGATACTATGGATTATTGCAATGATAAAATTAAGGAACTGCTGCC
TAAATTAGAAGCTGAACAGAAACTCACTCTCAGAGAGAAACAGCAACCAGCAGCCCTGGT
TTTCTTCAATAAAAGGCCAGCTGCAGTTTTAGCCTCCCAGACCATCCATGCCCAGTTGCT
TGATACATGGACTGTGATGGAAGCTCCAGAACCACGGCAGTTGCTGTGGACAAATTTGCC
AAAGAAGTTATATGAGAGGGACGTACGGCAGTTTATTGTCTATGGTGTTGTCTTTCTGAC
TGTGGTCTTTTTCATGATACCAATTGCATTCATCTCTGCGATTACAACCCTGGAGAACTT
GAGGAAGGTGCTTCCCTTTTTGAAGGTTATAGTGAACCAAAAAGTAATTAAGACAGTTTT
AGAAGCTTATCTGCCTCAGCTTGCACTTATTATCTTCTTGGCTTTGCTGCCAACATTCCT
CATGTTTCTGTCAAAGGTAGAGGGAATCCCTTCTGAGAGCCATGCAGTACGAGCTGCCTC
TGGGAAGTACTTTTATTTCATCGTATTCAATGTCTTCATCGGAGTTACACTTACCGGAAC
ACTGTTCAATTCTCTGAAGGTCATTCTAGATAAGCCCAAACAAATTGTTCAAATGCTTGG
GGCAAGCCTGCCAAGAAATGCAACCTTCTTTCTGACATTTGTTGCTTTGAAATTTTTTGT
TGGATATGGGCTTGAGCTTTCCCGATTGGTTCCTCTGATCATATTCCATCTGAAAAGGAA
ATTTCTTTGCAAGACTGAAGCAGAGGTGAAAGAGGCATGGGCTCCTGGAGACTTTGGTTA
TGCTACTAGGGTTCCCAATGACATGCTTATCATAACAATTGTCTTATGTTATTCAGTAAT
CGCTCCTCTTATCATTCCCTTTGGTGTTCTGTATTTTGGCCTTGGTTGGCTTGTGGCGCG
AAATCAAGCACTGAAAATATATGTCCCAAA
>TR99208|c1_g1_i2    total_count_or_FPKM_of_gene:131309.3
CGCATCTCCGGCTCCCTCCACATGACCATCCAGACCGCCGTCCTCATCGAGACCCTCACC
GCCCTCGGCGCCGAGGTCCGCTGGTGCTCCTGCAACATCTTCTCCACCCAGGACCACGCC
GCCGCTGCCATCGCCCGCGACTCCGCCGCCGTCTTCGCCTGGAAGGGCGAGACCCTCCAG
GAGTACTGGTGGTGCACCGAGCGCTGCCTCGATTGGGGCCCCGCCGGCGGCCCCGACCTC
ATCGTCGACGATGGCGGCGACGCCACCCTCCTCATCCACGAGGGCGTCAAGGCCGAGGAG
GAGTACGAGAAGACGGGGAAGATACCCGATCCTGCCTCCACCGACAACGCCGAGTTCCAG
ATCGTGCTGGGGCTCATCCGGGACGGCCTCAAGGTCGATCCCAAGAAGTACCGCAAGATG
AAGGAGAGGCTCGTTGGTGTCTCCGAGGAGACCACCACCGGCGTCAAGAGGCTGTACCAG
ATGCAGGCCAGCGGAACCCTCCTCTTCTCGGCCATCAACGTCAACGACTCCGTCACCAAG
AGCAAGTTCGACAATCTTTACGGATGCCGTCACTCCCTCCCCGATGGCTTGATGAGGGCC
ACTGATGTGATGATTGCTGGAAAGGTCGCCGTGGTCTGTGGTTATGGTGATGTGGGCAAG
GGCTGTGCTGCTGCCTTGAAGCAAGCTGGAGCCCGAGTGATCGTCACAGAGATCGACCCC
ATCTGTGCCCTTCAGGCCCTGATGGAGGGCATCCCTGTTCGGACCTTGGAGGATGTGGTC
TCGGAGGCTGATATCTTTGTGACTACAACTGGTAACAAGGATATCATCATGATTGACCAC
ATGAGGAAGATGAAGAACAATGCAATTGTCTGCAACATCGGCCACTTTGACAATGAAATC
GACATGCACGGTCTAGAGAACTTCCCTGGTGTCAAGCGCATCACCATCAAGCCCCAGACT
GATCGCTGGGTATTCTCTGACACCAAATCCGGCATCATTGTGCTTGCCGAGGGGCGTCTG
ATGAACCTTGGTTGTGCCACCGGCCACCCCAGCTTTGTCATGTCCTGCTCCTTCACCAAC
CAGGTGATTGCTCAGCTGGAGCTGTGGAAGGAGAAGGCAAGCGGCAAGTACGAGAAGAAG
GTGTATGTGTTGCCCAAGCATCTGGACGAGAAGGTGGCAGCACTCCACCTGGGCAAGCTG
GGTGCCAAGCTAACCAAGCTTACACCATCCCAGGCCGACTACATCAGTGTTCCAATCGAC
GGTCCCTACAAGCCTGCTCACTACAGGTACTAGAAAGTATGGGATAAGAGAAATGACAAC
CGGCAGCAGCAGCAGCAGCTGCTGCTGCAAATAACAAGTCGTCAAGATGATTTGAGTGGT
GGCTATGCCTATTTACTTTACTTCTTCTCCCTTTGTTATTTGCTATCTCCCATTTCCTTT
CTGGGTTTTTATTAGTTAAGGATATATTAATTTGGTTGCGTTTGAATTCAAGAATGAGGA
AAGAGGAGGAAGCTGTGTTTCGGTGGGAATAATGAGGGATGTGAGATGTCTTTTATCTTT
GGCCGTATTTGCAAGGAAAGCAACACGTCTTCGTCTTCCTTCAATTTTGTTTCACCTTGC
TGAGGCTGTTTCTTCTTTCAATAGATTACAACAATGTTTTTCTCAAAGTTGCTAGTCAAG
AAGGTTGATATGATTTTCTAAGTTTACCTAATTTCGGCGGGCCTGTTTGGTGGAAACGAA
CGACTTTGCACATTTATTAATTCCAGGCTCGAAGAAAGGTTGAAATTGAAGACAGTATAT
TTTAAATTTTTGAAAGCTAATTCTTAATGTGGAGTCCTTAGAAAGTGTACAACATAATTA
AGAAAGGGCTAAACGATCATTTTTGAGCTAAGGATAGGAAGCTGCTTGGAGTCAAGCCAG
GTCCTTCACAAATTTCTTTTTACAACGAACTGTTGCTGTATGTCGGGATGCAATGCAAGT
CAAATATTAGCGCCGAGGGACAATGCAGCCCACCCATAAAAGACTAGGCCTTGTTGAGGA
GGTTCAAGTCCCTCAACAATGCAGGCATGCATTTGCCTAGACTAATGAGTTTTCCTGTCT
GTTTGCCTCGTTCCCAGTGTTGGACTAGCGATTCATTTCAGATGTCTTCTCAGCAACATG
CAAGCTAATGATCTTGTTCATCAAACATTGGAATGAATTCTAGATTTTAGAAGTACATTA
CACTGGTTATAATGGTGGGAGTATCTGTCCAACATATAAATTCATGTGGTACTCCCTTAA
TACTTTGTTCCTCGAAGGAGACCATAAGAGAGGCAACGGAATTAGACCAACCACGCAAAA
CCTGTGCGTTCGTGTGACGACAGAACTATACGACTTAAATGACCATGAGAATTCAAAGGA
AAAGTCTCAAGATTAATCTATCAAATCTTTAACCCTTTGTACATATACATGTATTTTTCC
AAGCTTAGTGCTTCAGTGCCTCAAGGTGATAAGTGTTTGTTGGTGCTCAACGTTAGGTAG
CACACGTGCACCGGTTTCCATCCTTGGCATGAGATATTTGGCATCCATCCTTTGAACGAA
GCTTAACCCAACATGTCACCAATAAGAGAGAATCTCCCTTTGGTCAAAGACTAAACCCTT
CCTGCTCATCACTAAAAAAACAAAAAGAAAAAAACAAGAAGAAAAAAAAAAGAGAGAAGT
GAGTTTTTTTTGGAAGAAGGCTAAAATTTATTCATTCGATTTTGTCACACAAATATTTAG
CATACATGATTAACAGCAACAAACCTTTAACTGACTTCCTAATTTTCAGCAAAAGAATTC
AGATCCTATTGATCCGAATTTTATTCAATCTCTGATTTTCAGCTAAAGAATCCAGATCCT
AGTGACCCAGAATTTATTGAGAAAAAAAA
>TR96185|c0_g1_i5    total_count_or_FPKM_of_gene:129753.98
AGAGAGAGAGAGCAAATGGATCGGCGATTCCTCTCCCTCCTCTTCTTCGTCGCCGTCGTT
GCGATCTCCGCCTCCGTGGCGTCCTCCTCGTCGTCCGATGCCGAAGATGATCCGCTGATC
CTCCAGGTGGTCCCGGAGGCCGGGGAAGACGAAGTGATGTTGAACGCGGAGGCGCACTTC
TCGAGCTTCGTCCGGCGGTTCGGGAAGACTTATGCGGACGAGGAGGAACACGCTTACCGG
TTATCGGTGTTCAAGGCGAACCTGCGGCGGGCGAGGCGGCACCAGTTGCTGGACCCCTCT
GCCGAGCACGGCATCACCAAGTTCTCCGACCTCACCCCCGCCGAGTTCCAGCGGAAGTTC
CTCGGCCTCCGCGACGGGCGGCGCCTCCGCCGGAAGCTGGCGTCGGCCCACGAGGCGCCG
ATCCTCCCAACTAGCGATCTCCCCACTGACTTCGACTGGAGGGACCACGGCGCCGTCGCC
GGCGTCAAGGATCAGGGTTCTTGTGGATCGTGCTGGTCTTTTAGCGCTGCAGGGGCTCTG
GAAGGTGCGAACTTTCTGGCCACCGGAAAGCTGGAAAGCCTCAGCGAGCAGCAACTAGTC
GATTGCGACCATGAGGTTTGGCATCTACTCCCCACAACCTCCTCCCGCGCTCCTTTCTTT
CCTTTCTATTCTCTTAATTAGGACTAAGTGGTTGGATTTCTTTTTTTTTTCAAAGTTATT
GTTTTGATGTTCGGCTAGAGTGGATTGATTCCTTGCTTTGTTTACGATTCCTCTCCATTT
TTAACAAATGGTTTCGATTTCTTCTTCCACTCTGGCTATAATATTGTGAAAATTTGTTTA
AATAATTATCTCAGATTATGATTTGTCTACTTCTGGCGAAAAAAAAATTTTTTTTTAAAA
GATTTTTGAACATTCATAAAAAGACTCGGCAGTTCATTTTTGAAGCTAGGGTCTCTTTTG
TGGATCGAAAGGTTCAAGGATGGAAAAAAAGAAGTGCATATTTTTATGAGTCATGGTAGC
TTTTGAGTAAGATAACAAGGTTAGGAGAATATCAGGCTTTTTGGTAGCCCAATAACTATT
ATTTGAGCCAGATTTGCTCTCTCTAAATTTTGGTTCCTTTTTAAGAACAGAAACCAGTGC
TGTTTAGATGTGCAGTCATTTTTGTTGGGCTTGTTACTCACCCAAGCTCAGGCAGCTAGA
CCCTAAACAGAGCAAAGTCAGGTCCTGTATCACGATTTCATAATACTTTTGTGCTAAACT
AGTGATATTTGATACCTGCTGATCCATTTACTTTATAATTAGTTGCTTCTAGTTGGCAAA
TCGTTGTTATTGGGGTCGAGTGCCCATTTCAATTTAATTCGTTAGTCTTAGATGTTGATG
CAGATCCTTTTGATATCACATAGCCATTACTGACATATATTCTTTCAAATAATTGATTCA
CAAGTCAGTCTTCCTAGGATGCTGGTCTCCAGCTCCAAGAGTATGTGTTGACGTGCGTCA
CCAATTTAGACATGCATAAGATATACAGATACTTCTCAAATTCTTTAATTGCAGACTTTA
ATGGGTGCTAGATTGTTGGACTCTTTCAGCAATGAGTCCAACATTGCACTAAGGAATTTT
CCACCATAATGACATTAGAATCAGGAGCTTGCTCGAGGATGGGTGTTTGAAAAATTCTTT
GAATAATGCCATATATATTTTATATTTTGGTTAAGCTTGTAATTTGGATGATGAACTTAC
CACTAAGCTATATGATGCTAGCCTTTTATCCTTTTGAACCATTTTGGAAGGTATAATGCT
GCCTGTCTTGCTAGTATCTTTTTTCCTCCCATCATTCTTGATGCTATTATCTTTATTAGA
ATTAAATATGGCAAATTAATTATCTTTTATTTCATAATTTGTGTTCTTGGCTGCTGGCTA
AGATTATCGAATGCATCAGCAATTGGTGAATGCCACAACCTGTAATAAATTTGAAATCAG
GAGTGGTATTGTAAATAGATCGATTGATAACAAATTCTAACGCTAACAAATTGTATTACA
CGTTTAAAGTACTTTGTCAATTTCATATAGATGTTGAAACAACTTTACAAATTTGTCTTA
TGATATGTTCAACAATATAAATAATCAATAATTAAATCTACTACCTCAGTGTCCTTTTGT
TAATTTCCTTGTACTAGATTCTGCTTAAATGTACAACTTCATCTGATTTTCATGTGCATA
ATTTACATGCATTGGAGTGCCTTATGGAGTTTATGGGGACAGTCTTGTAAACTTCAAGAA
TCTTGTTCACATGGGAACAACTAGCATATGTTGGCTATGAAGCATTGCTCTAATGTTGTG
TGAGGTGATATGGTCTGTTTCATGTATCTAATATAGTAGTTAACTACTTGAAAGCTGAAC
ATGTGGACATATTTATTCGAATGTCTAACTTCTATGATGACAGAAAATTTTGCCAGGGTT
GGAACATATGAGACCTTGGTGTGATACTGAAGTAAAATATGCTTGGATGATTATGGAGAT
CAAGTGACTTCTTACATTTTCTCCTCTTCAATGTCCAAAATGATCTTAGTATTCGTCTGG
AGCTGCAGGAGGTTATTTGGTTAAATAAATTATATACAGTTTTCTAACATCCATGATATC
AAGAGATAAATATTTTAATAAAATATCATGGAAATGATTACAAAGACATTAATGGTACAC
TCATCTTTCTTAAATGGTAGATGCATTATAGCATACATTTACTACCTACAGTTACTGTTG
TTGCTAAATTGTCAATAAGCTTGGCATCTGATATGTGGGGTGATCATGTCAGCAATTAAA
TGTGGTAGTGGGTATCAGAATCATGACTCAAGAGGGGCATAAGTGTGAGACTGAACCATA
GAAATCAGAAGCACAATTCCTACGAAAGGGTATGTTTATGACCAAAGTTTGTTACAGCTG
AAGTTAAGACACTATTACACGTAGTGGAAAAGGTCAAGCAATATCTAGATGTCTTGTTCT
TCTCAGAAAATTGGTTAGAAAATAACAGACGTGTCTTTTATTGTGACTAACAAATGGATG
TACTTCTAAAAGGAAATTTTTGGTTCAGAATTTATTTTTTTGTTAACCCAACAAAAAGCA
GCACTATTACTTCTTTTAGTTTCAACCAACTGTAAGAACAATTAAAGTGCTCTGCAAATA
AACCAAGGAGAGTGACATGATTTGGTTTCTTCATTTGCTCCTACCAGTAAATTTACATCA
GAAAATTTGTCATTGATGGATAACACAGTGATGCCTTTTCAAATTCAAATACATCTTCAG
CCTAATCATTTGTTTGTCCTTCTAAACTAGGTCTTTTAAAAGATTCACTTGTGTGCAAAA
TTATATTTTCTTCATATAGCAGGTGGTTCGAGAATTTCATCTTTCTTTTAGTTTACATTT
TAATTTCTTTTATTTGTTTATTCTCTTGACCATTATTCTAGTATCAGTCCTGAAATCATT
GACTAATGTGTGACTGAATCTCATTTTGTATTAAACTTTTCAAATTGTTGAGTTTTGTCA
TCTCAACTTTTAATTCATGATAAAAATATTATTGAATTAAACTTTTTTTTGGGTGAAATA
AGCCTTTGGCATTTTAGTGTGTCAAATGTCTGCAAATTTCATTCATATGGTTGCAATTTG
TATGATATTAGACAGGCTGCAATAGTACTTTTTTATTAGTATATTGACCTGAGGATAAGA
TGCCCTTGATTTTCATCCCATTTTGTAAACTCAGGTTTCATGATGTCGTAGATATTGGTG
TTTTTCCACTACATATTCTCTGTGAATCATGAAATGGTGACACTGCAAATGACGCCATGT
TTTGTCTAGTACCAGAGGTTCTTTCGACAAATTATAAAAATTGAGTAGGGTGTATTTTAA
GCCATATAATTAATCTGATGGACTTCCTATCTAGAAGTTTAATTGTTAGTGTTTGGGACA
AACGTGTGACGTCAACCTTTTTCCTCTTCTCTACTTATCAAGTTAATGCCAGTCAAATTT
AGATTTCTTTTTTTGCCTTGACAGTTCTATTCATTCAAAGGTAGTTTGTGTAATGATTCT
GTAAAAAGACATGAACTTCAGGGTTGATTAACTTTAAAATTTTTAAAATAAACCATGTTT
GAAAGTCAAACTGATGTTGCTAACAAGTTTTACTGTTGAGCCCATTTACCAGATGTGTTC
TATAATTTGCAAAAATTAAAAAAGAAAAGAACAATTATATGGGTATAGATTACTGGAAAC
ATTGTGAAAAACTTAATGTCTAATGATTTTCAATAGATTTATTCTTCCAGAGATTTAAAA
AATGTATTTTGATAAGCTATATATAGCAGTTTCAAGAAAACTTATTATTTTGATATGACT
TTATAATTTATCTTCAACAAATATTCTCTAGTTTCATCATCTGAATCATTTCTCGGGATC
ATGATACATTGGAGTGGCAATGATCAATCACAGAAACCTCTGCTTCCCAATCTATCTAAT
AAGTGATGAAATTCTTTGCACTTAATCAACTGCTAAATAATGTCAATCTGCTGAGTTCTA
TTAAACATATATAGAAATCTAGGCTAGAATTTTTATGAAGAGCTTAAATGATTTTGATTA
GATTTAATCTTCTAGAAAATTACCAAGTTACAGTTTAGTTAGTTATTTTTAGCAATTTCA
GCAAAAAATTGTTTTGATAATGTTTTCTAATTTATCTCCAATTAAGGTTTCTAAAGATTC
TAAGATATTATATAAGAACCTAGAGCTCTATCAACTCCTAAATTATGTGAATCACACGCA
AACAGAAACTTTAAGTGCTGAGCTTGTCTTCTGAAACTGCTGGCCTAGGAATATGCTTGA
GATGATTTTGCAATTTTCTGATCTTTTTCTTTGTTCCTTTTTTGTATTTCATGTAATTTC
ACTATAACAAAAAAAGACTAAAGAAAAACTAAACGAATTTGCTGAGAACATTTTGGATAA
TATACTTAGATGCTTGACAAATGTAATTTGGCTAAGGTGTGGTCCATTTTAAGAACATCT
TTTAACGCATTTGCAATGCTATAAATGAAATCTGTAGCCAATTTCGATGATGGATTACAC
TCTCATACAAGACATGCTTAATTATTTTGCAGTGTGATTCATCTGAACCTGATTCATGCG
ACTCGGGATGCAATGGTGGGTTGATGACAACTGCCTTTGAGTATTTACTCAAATCTGGTG
GGCTTGAGCGCGAGGAAGATTATCCTTATACTGGGACTGACCGTAATGGCTGCAATTTCG
ATAAATCTAAGATTGTTGCTTCAGTTAAAAACTACAGTGTTGTCTCCATTGATGAAGATC
AAATTGCTGCTAATCTTGTGAAGCATGGTCCTCTTGCAGTTGGTATCAATGCAGTCTTTA
TGCAGACCTATATTGGTGGTGTCTCATGCCCTTACATATGTGGAAGACATTTGGATCATG
GAGTGCTCCTGGTGGGTTATGGCTCTGCTGGTTATGCTCCTATTCGTTTCAAGGAGAAGC
CATTCTGGATCATAAAGAACTCCTGGGGCGAAAACTGGGGAGAGAATGGGTACTACAAGA
TCTGCAAGGGTCGCAACGTTTGTGGGGTTGACTCCATGGTCTCCACTGTTTCTGCGATCC
GCACCACATAAAAAACTTAGGCTTTGCTATGACAGTGTGATGCTGCTTATATTGCTTGCC
CAGCAACACATGTGTGTTCTGTTGCAAGATCAACATTCTCTCTAGTTGTATGATATCTGG
GAACTGGATATGATTATTGTTACCTTAGTTTTCTAGGTCTATGTTCTGCTTGTAAGTCAT
GTGATTGTGAACCGCATATGTTTATTGGAAGGTTCTCACTGCCTTTGATATATACAATGC
CTGCAAGCTACTTGTGCAAAACTTGTTGCTCTGATTTTTATAGCTTTCCTTTTGCTTGGC
CTTGCTACTTTGGAGTTGGATAAATACTTGATGATTAGAAACTGCATGTCGTTATTGTCG
CTCATCCCTTGCTCCGAATTTG
>TR87829|c0_g1_i7    total_count_or_FPKM_of_gene:129315.98
CTTCCCCCCTCTCCTCTCCTTCTGGCTTTCCCTTGCCATCTCTATCCCCCTCCTCTCCCT
CTTATCTTTTCTGCTGCTGCCTTCTTGTCCTCTTCGTTCGGGCAAGAGGTTTTCGCCTCT
TCTTTCCTTCGAGGAACTCCATCCTGAAAATGAAGGGAGGAAAAGGAAAAGGGACAACAA
AGAAGGAAACAAAGGAAGCACTGAAGCCAGCTGATGACAGAAAGGTTGGGAAACGCAAGG
CTGCTATTAAGGCGGAAAAGAGTAGCAAAAGACGGGCCAAGAAGGAACAAAAGGCCAAAA
AGGATCCTAACAAACCGAAGAGGCCTGCTAGTGCTTTCTTTGTTTTCCTTGAAGAGTTCA
GGAAGCAATACAAGCAAGAACATCCTAATGTGAAGGCTGTCTCAGTTGTTGGTAAAGCTG
GAGGAGAGAAGTGGAAATCACTGTCTGATGCTGAGAAAGCTCCATATGAAGCCAAAGCTG
CAAAAAGGAAGAGTGAATATGAAAAGCAAATGTCTGCCTACAACAAGAAAGAAGAAAGTG
TGGCTGATGACGGTGATGAGGAGTCTGATAGGTCAAAGTCTGAAGTCAATGATGAGGATG
AAGAGGAAAGTGGAGAGGAGGAGGAAGATGAGGATGAGGATTGAAAACGGGGACATCTTT
GACAATGGAATTACGGAGAAGCCTGGATTGTGTATGACCGTGCCTTAGGTAAAAGTTGCT
GGCCCTTGAAATGGTAAAACGATGTCGTGTTCTTGTGCCTTTCTATTTCCGTGTTAGGCT
ATGTATATTTGTTCACCTATCTTGCTTTTATTCCTCGGTGGATACACTTTCACCTATGCT
TGTCCTTGCTTTAGTCCTGTTGGGTACTATTTTTTTAATCTCATACTTAAGCCTATGATA
AATCCTTATTATAGGGGCAGGATGCACTGCTGACAATGGTCGTATTATCTACAAGAATTT
GATGTGCTTTCTTGTTTGTGCTGATGGTATGATGTGCTTTTAGATGATATATTTAGTGCA
CAAATTGTTGTTTGTATTTTTTTAATTATTAAGGTCCGCCCGTCGACCTTCGTTTATCTT
CTACGCCCAAGGGATGGTCATGCAATGTACTTTACCATTGAATTTTCTTTTTAAGAAGAA
TGCGATAACTAAAATTATCTAAA
>TR93504|c0_g2_i9    total_count_or_FPKM_of_gene:127687.22
AGAGAGAGAGAGAGAGGAAAAATAGAAGGTCGATTTAAGGGTGGTGACGGAAAGACTTTT
TTTTTTCCCTACAGAGGTGAAACGAGAAGCAAGGCTGCTGGTTTGAAAAGGTCTGGGGAA
GATCGATCCTAATCGCTTGTTGGACGGAAGAAAGATTCTCCGATCCTTACTTGTTTTAGT
TTTTTTAGCCTAAATCTTTGGTCTTTTAAGCTGGATCTTGCCAAATCTTTACAGCATCTC
ACGGAGACCCATTTCTCCTTTGGAAAAACCTAAAAAAAACTGTCTTTTTGGTTATCTCGT
TGTGAAATAGAACCCTTCAGCCATGGCCACTGTCCCAGGATCGGCCTTTAAGCTCCAATA
TGATTCGGTTGCTCTTCCCTCTGTCGTAAGCCATAAAAGGTGTGTCCGCCGTAGGGCTGC
GCAATACCCTGCTTCGAGGCGGCTGCATGCTGTTTCTTTAGAGAACAAGTTTCTTGGCAT
GAAGCTCCGACTGTCCGAACGGGTCCAGATATGGCGGACCAGTGGTCCGGGATGTTCCCC
GAAGCTGAGAGTCGTGTCACCATCCATGTCACTCTCTCAGGTGCCTGAGAAGCCCCTGGG
TCTCTATGATCCGTCCGTTGACAAGGATTCTTGTGGTGTTGGATTTGTTGCAGAGCTTTC
AGGAGAGTATAGCAGGAAAACTGTTGCTGATGCTCTTGAGATGCTGGTGAGGATGTCCCA
TCGAGGTGCATGTGGCTGTGAGACCAACACCGGAGATGGAGCTGGCATCCTTGTAGCTCT
ACCGCACGATTTCTACAAGGAGGTAACAAAGGATGCTGGCTTTGTTCTGCCACCACCTGG
TCAGTATGCTGTTGGTATGTTCTTCTTGCCAACTGATGACAGTCGCAGAGAAGAAAGCAA
AGTTGTATTTACGAAGGTTGCAGAGTCGTTGGGGCATACTGTACTCGGGTGGCGCCTTGT
ACCAACTGATAATATGGATTTGGGCGAGTCTGCTAGACAAACAGAGCCGATCATTGAACA
AGTATTTCTAACATCAAGTCCAAAATCAAGTGCTGATTTTGAGCAACAGATGTACATTTT
ACGGAGGGTTGCGATGGTGGCTATTCGAGCTGCTCTGAATCTACAGCATGGTGGAGTGAG
GGACTTCTATATATGTTCCCTTTCTTCAAGGACTGTGGTTTACAAAGGTCAGCTGAAGCC
AGTTCAGTTGAAGAACTACTATTATGCAGATCTTGGTGATGAAAGGTTCACAAGTTATAT
GGCCCTGATCCATTCTCGTTTCTCTACAAACACCTTCCCTAGTTGGGATCGTGCTCAACC
GATGCGTGTTTTGGGTCACAATGGAGAAATTAATACACTACGAGGAAATGTGAACTGGAT
GAAGGCACGGGAAGGTCTTTTGAAGTGCAAGGAACTGGGTTTATCAAAGAATGAAATGAA
GAAGCTCCTTCCCATTGTAGATGCTAGTTCATCAGATTCAGGGGCATTTGATGGTGTTCT
TGAGCTCTTGGTTCGAGCTGGTAGAAGCCTGCCAGAAGCCGTCATCATGATGATACCTGA
GGCATGGCAGAATGACCAGAACATGGATCCTGAGAGAAAGGAGCTATATGAGTATTTCTC
GGCCCTCATGGAACCCTGGGATGGACCGGCTCTTATATCATTTACTGATGGCCGCTATCT
TGGAGCCACACTGGATCGTAATGGGTTGAGGCCTGGTCGCTTTTATATTACACACAGTGG
ACGTGTTATTATGGCTAGTGAAGTTGGTGTTGTAGATATTCCTCCTGAAGATGTGTCCAG
GAAAGGAAGACTCAACCCTGGAATGATGTTACTAGTAGATTTTGACAATCATACTGTTGT
TGATGATGAGGCCTTGAAAAAGCAGTACTCACAAGCAAGACCATATGGGGAGTGGCTCAA
GAGACAGAAGATAAGTCTCAAGGACGTTGTGGATTCTGTGCCTGAAACTGACAGGGCTCC
TCCAAGCATATTTGGAACTGTTCCAGCCCATAATCAAGACGAGAACATGGAGAATATGGG
AATTCATGGTATCTTGGCTCCATTGAAAGCCTTTGGGTACACAGTAGAAGCATTGGATAT
GTTGTTGTTGCCCATGGCAAAAGATGCAACTGAGGCTCTTGGGTCGATGGGAAATGATAC
TCCATTAGCTGTGATGTCAAACAGAGAGAAACTTACATTTGAATATTTTAAACAAATGTT
TGCTCAAGTTACAAACCCGCCAATCGATCCAATTCGAGAGAAAATTGTTACATCTATGGA
ATGCATGATCGGCCCAGAAGGTGATTTGACTGAGACAACTGAACAGCAGTGCCATCGCCT
CACGCTGAAAGGCCCTCTTCTATCCATTGATGAAATGGAGGCTATAAAAAAAATGAATTA
CAGAGGTTGGCGCAGCAAAGTGCTTGACATCTCTTATCCAAAGAAGCGTGGCAGGAAGGG
CCTGGAGGAGACCTTGGATAGGATCTGTTCTGAAGCTCGTGATGCTATTCGTGAGGGCTA
TACAACCATTGTACTGTCTGACAGAGGTTTTTCATCAGAGCGTGTTGCTGTTAGTTCCCT
TTTGGCAGTTGGTGCTGTTCATCAACATCTAGTCTCAACACTTGAGCGCACTCGCATTGG
TCTGCTGGTTGAATCTGCTGAGCCACGTGAAGTGCATCATTTTTGCAGTCTGGTTGGTTT
TGGTGCAGATGCTATATGCCCATATCTGGCCATAGAGGCAATCTCGCGATTACAGATTGA
TGGGAAAATCCCTCCTAAAGGAGATGGCCAGTTTCATTCACGGGAGGATCTTGTCAAAAA
GTACTTTAAAGCAAGTAATTATGGAATGATGAAGGTTCTTGCTAAAATGGGAATATCCAC
TCTTGCTTCTTACAAAGGTGCACAGATCTTCGAAGCTTTGGGTCTTTCTTCAGAGGTTAT
TCAGAAGTGTTTCAAAGGCACCCCAAGCAGAGTTGAGGGAGCAACATTTGAAATGCTTGC
TCGCGATGCGCTTTGTCTTCATGAATTGGCATTTCCAACCAGAGGTTTACCATCTGGAAG
TGCAGAGGCAGTTGCACTACCTAATCCTGGGGATTACCACTGGAGAAAAGGAGGTGAAGT
GCATCTCAATGATCCCCTTGCAATTTCAAAGTTGCAAGAAGCTGCCAGAGCTAACAGTGT
GGCAGCGTACAAAGAATACTCCAGGAGGATACAGGAGCTCAATAGGACCTGCAACTTGCG
TGGTATGTTGAAGTTCAAAGATGTTGCCGAGAAGATTCCCTTGGATGAAGTGGAACCTGC
TAGTGAGATTGTTAAGCGTTTTTGCACCGGAGCTATGAGTTATGGCTCAATATCATTGGA
AGCACATACAACTCTAGCTATCGCAATGAACAAACTTGGAGGCAAATCTAATACTGGTGA
AGGAGGCGAGCAACCTTCACGTATGGAACGTCTACCAGATGGTTCAATGAATCCAAAGAG
GAGTGCAATTAAACAAGTGGCAAGTGGAAGGTTTGGAGTTTCGAGCTACTATCTCACCAA
TGCCGATGAACTCCAGATAAAGATGGCTCAGATGTTGCTGAGTCTACAAAGCACCTTTGT
GTGTCTTTGTACCTATAACTGATGCATACCTTTGACATTTGGTGAGGTTATGTATTGCTG
AAGTTTATTTTGCTTTGTCATCTGCATTCTGTTTAAGGACAGTCTTGTTTCTATTCTTCA
GGGGGCCAAGCCGGGTGAAGGAGGTGAACTGCCAGGCCACAAAGTTATTGGTGACATTGC
AGTCACTAGAAATTCTACTGCTGGTGTAGGGCTCATCAGTCCTCCCCCCCACCATGATAT
ATATTCGATTGAAGATCTTGCCCAACTAATTCATGACCTTAAGAATTCAAACCCAGGGGC
TCGAATCAGTGTTAAGTTAGTCTCAGAGGCTGGTGTGGGTGTAATTGCTAGTGGAGTTGT
AAAAGGGCATGCTGACCATGTTTTGATCTCTGGCCATGATGGAGGAACTGGAGCATCCCG
TTGGACTGGCATAAAAAATGCGGGCCTTCCCTGGGAGCTTGGATTGGCAGAAACACATCA
AACTTTAGTGGCAAATGACCTTCGTGGTCGAACCATTCTTCAAACTGATGGTCAGTTAAA
GACTGGAAGGGATGTTGCTATTGCTGCTTTACTGGGTGCAGAAGAATTTGGTTTCAGTAC
TGCCCCTTTGATAACCCTCGGCTGCATCATGATGCGGAAGTGCCATAAGAATACTTGCCC
TGTTGGCATTGCCACTCAAGACCCTGAACTTCGTGAAAAGTTTGCTGGGGAACCTGAGCA
TGTTATAAACTTTTTCTTTATGCTGGCAGAGGAAGTCCGTGAGATAATGGCTCAGCTGGG
TTTTCGAACCATTAATGAAATGGTTGGTCGTGCAGATATGCTTGAGATGGACAGAGAAGT
AGTCAAGAACAATGAAAAATTGCATAACATTGATCTCTCATTGCTGCTTAAACCTGCAGC
TGAGATTCGCCCGGAAGCTGCTCAGTATTGCATCCAGAAGCAGGATCATGGTCTTGACAT
GGCATTAGATCAAGAACTTGTTACTAAATCAAAAGCTGCTCTGGAGAAGGGTCTTTCTGT
TTACATTGAGACACCAATTCGAAATGTAAACCGTGCCGTAGGTACCATGCTTAGTCATGA
AGTTACTAAACATTATCACATGAATGGGCTACCTTCGGATACAATCCACATTAAGCTAAG
CGGAAGTGCTGGTCAGAGCTTGGGGGCTTTTCTGTGCCCCGGAATTACCCTTGAGCTTGA
AGGAGACAGCAATGACTATGTTGGGAAAGGATTGTCTGGTGGCAAGATTGTAGTGTATCC
TCCAAGAGGAAGCAAATTTGATCCAAAGGAGAACATTGTCATTGGCAATGTTGCTCTGTA
TGGAGCCACAAATGGGGAGGCATATTTCAATGGAATGGCCGCAGAGAGGTTTTGTGTCCG
TAATTCTGGTGCTAGAGCCGTTGTTGAAGGGGTTGGTGATCATGGGTGTGAGTACATGAC
TGGTGGTGCTGTTGTTATACTTGGAAAAACTGGGAGGAACTTTGCTGCCGGTATGAGTGG
TGGCATTGCTTATGTATTAGATGTGGATGGAAGATTCCATACCCAGTGCAATACTGAATT
GGTTGATCTTGAAAAAGTAGAAGAGGAAGATGATATTATGACATTGAAAATGATGATACA
ACAACATCAGCGTCACACCAGCAGTGAATTGGCGAGAGAGGTCCTTGCCGATTTTGACAA
TCTTCTCCCAAAGTTTGTGAAAGTAATTCCACGGGATTATAAGAGGGTTCTTGAGAACTT
AAAGGCAGAGCAAGCTGCCAGAGAAGCTGAGGCACAAGAAGAAAAGGAGCTGATGGAAAA
AGATGCCTTTGAAGAGCTTAAGAAGTTGGCTGCTGCATCTTTGAATGATAAGAAAGTGGA
AGATTCAAAGCTGATTAAAAGGCCAACTCAGGTGCCTGATGCGGTCAAACATCGTGGCTT
TCTTGCTTATGAGCGAGAGAGCATTTCATATAGGGATCCTAATGCTCGAATTAGTGACTG
GGAAGAAGTTGCTGTGGAGTCAAAGCCTGGACCATTGTTAAAAACGCAATCAGCTCGTTG
CATGGACTGTGGAACTCCCTTCTGTCATCAGGAAAACTCTGGCTGTCCGCTTGGAAATAA
GATACCAGAATTTAATGAATTAGTCCATCAGAATAGGTGGCATGAAGCTCTGGATCGGCT
TCTGGAGACAAATAACTTCCCAGAATTTACTGGTCGAGTCTGCCCTGCTCCCTGTGAAGG
AGCTTGTGTTCTCGGGATAATCGAGAACCCTGTGTCCATCAAAAGCATAGAATGTGCCAT
CATAGACAAAGCCTTTGAAGAAGGATGGATGGTGCCTCGACCTCCACTTCAGAGAACTGG
GTATAATTTCTTTCCTTTTTTTCTACTTCTAAAAACATTGTATTGTTGATTTGAGTTTAG
AAACTCCTTCAGATTGGTCATTAAATAGCTGTATATTTCCCCCTGCTACGGATATTGCTA
CATTATTCTAATTTCTGAGGAGATATTAAGATTAAACCAAGCTTTTCATGCATTTTTTTT
AAAAGAACATGTACAATATAAATACTAGGAAATACTAGGAAATAGCACTACATTATGGTT
GCCTAGTTTTGGAGAGCTCACTAATGGATCAAAATTCAACTAGAGATAGAAATGGCGGAT
GATTTTGGTTATATTTTAACTAATTTAATATTGGGTCATCTGCTTTGTGTTTTCTTCATT
AGTCAAAACTATGGCTTGTTATTTCTGAATCCTTGAATTGGTGTTTTTAATAAAGATGTT
TATCTGGCAATCTGAAAGTTAGTACTGTTTATCAACTGCAATGTGCTAGGGATGATGGAT
GCAGAACATACATCATCCAATGCAGAGAGGTCTGTAAAGGATAAGGAAACAAATTTTCTT
ATCAGCTTGTCAACTTTTATTTTTGATCTTAGTCATAACTTCATTGCTGATTTTTCAGAT
ACTTAAAATGAGGATAATTGGTGAGTACATAGATTCAATATAATTAGATGACTCTGATTC
TAATAATAGACTCAAAATAGAGCAGAATGGTAAAAAAGATTCATATAGCTGATCTCAACT
AGTTTGGGATTAAAGCTTTGTAGTAGTTGTTATTGTTGTATAGATTCTTATGATAAATCT
TCATTCCTTTTTTTGAACTATTTATTTTTGCTATCATAGCTATGTGCTTTTTAACTCTTT
CACCAGTTAAAATTGAATTCATTTCAATACTGAATCTGGGAGTGTTGTTCTTATGCCATC
AAGTCACTCATGATACTTATGATGTATTAGGTCTTCTCTGGACCTGTATTCAACAATTTT
TGTAAATAAATGTGTAGATAGTCATGAACTAATTCTGTTAATGTTGAATGGCTCGATGGT
AGAACTTATTATTTCACCTCTTCATCTCATCTTGAACTGCTTGGGTCATTGATGCAGGAA
GAGAGTTGCCATTGTTGGTAGTGGGCCAGCTGGTTTGGCTGCTGCTGATCAGCTAAATAA
AATGGGTCACTTGGTTACCGTTTTTGAGCGTGCTGATCGCATCGGAGGCTTGATGATGTA
TGGAGTTCCTAACATGAAGACAGACAAGGTTGACATTGTTCAGCGCCGTGTTGACCTAAT
GTCCATGGAAGGTGTCACTTTTGTGGTGAATGCCAATGTTGGGAAAGATCCCTCATATCC
CCTTGATCGGCTTCATGCTGAGAGTGATGCAATTATTTTGGCTTGTGGAGCTACAAAACC
AAGGGATCTGCCTGTGCCTGGGCGGGAGCTCACTGGAATTCATTTTGCTATGGAATTTCT
CCATGCCAACACCAAAAGCTTGCTTGATAGCCATCTACAGGATGGTAAATATATTTCTGC
CAAGGGAAAGAAGGTGGTTGTTATAGGTGGAGGAGACACAGGGACAGATTGTATTGGGAC
ATCCATCCGTCATGGTTGCTCAAGTATCATAAATCTAGAGCTCCTTTCTGAGCCACCAAG
GAAAAGAGCACCGGGCAACCCCTGGCCACAGTGGCCTCGGATTTTCCGAGTAGATTATGG
TCACCAGGAAGCAGCAGCCAAATTTGGAAAAGACCCAAGATCATATGAGGTGTTGACCAA
GCGTTTTGTGGGAGATGAGAATGGTGTTTTAAAAGGTCTCGTGGTAGTACGTGTAAGATG
GGCAAAGGATAGCAGTGGGAAATTCCAGTTTGAAGAAATCAAGGGTTCTGAAGAGACAAT
TGAGGCTGATCTGGTCCTCTTAGCTATGGGGTTCCTTGGTCCTGAGTCGACAATCGCTGA
CCAGCTGGGTCTGGAGCGAGACAACCGGTCCAACTTCAAAGCGGAGTATGGGCGTTTCTC
AACCAATGTGGATGGTGTCTTTGCTGCTGGGGACTGCAGGCGTGGTCAGTCGCTCGTTGT
ATGGGCCATCAACGAGGGCCGGCAAGCAGCGGCGCAGGTGGACAAATACTTGATGAGAGA
TGAGGGCGATGCCACCAAGGACACCCCCAGCAACGA
>TR97768|c3_g8_i1    total_count_or_FPKM_of_gene:125927.95
GTGACCGATAGCGAAGTAGTACCGTGAGGGAAAGGTGAAAAGAACCCCCATCGGGGAGTG
AAATAGAACATGAAACCGTGAGCTCCCAAGCAGTGGGAGGAGAATGTGATCTCTGACCGC
GTGCCTGTTGAAGAATGAGCCGGCGACTCATAGGCAGTGGCTTGGTTAAGGGAACCCACC
GGAGCCGTAGCGAAAGCGAGTCTTCATAGGGCGATTGTCACTGCTTATGGACCCGAACCT
GGGTGATCTATCCATGACCAGGATGAAGCTTGGGTGAAACTAAGTGGAGGTCCGAACCGA
CTGATGTTGAAGAATCAGCGGATGAGTTGTGGTTAGGGGTGAAATGCCACTCGAACCCAG
AGCTAGCTGGTTCTCCCCGAAATGCGTTGAGGCGCAGCAGTTGACTGGACATCTAGGGGT
AAAGCACTGTTTCGGTGCGGGCCGCGAGAGCGGTACCAAATCGAGGCAAACTCTGAATAC
TAGATATGACCCCAAAATAACAGGGGTCAAGGTCGGCCAGTGAGACGATGGGGGATAAGC
TTCATCGTCGAGAGGGAAACAGCCCGGATCACCAGCTAAGGCCCCTAAATGACCGCTCAG
TGATAAAGGAGGTAGGGGTGCAGAGACAGCCAGGAGGTTTGCCTAGAAGCAGCCACCCTT
GAAAGAGTGCGTAATAGCTCACTGATCGAGCGCTCTTGCGCCGAAGATGAACGGGGCTAA
GCGATCTGCCGA
>TR93924|c2_g2_i6    total_count_or_FPKM_of_gene:124681.02
GCGAGCGCCCCATTCCTCTGGCTCTAAGATCTCTCACGGAAAAAACGGGGAGAAAATTTC
ACAAACACCCCAGCAGCAAGCCCGCGGGATTCAGCCCGGGGTGACGATGCTGGATTCTGG
CGGCCGCGCACCGCCGGAATTGGGCGGCAAGGAGTTGCCGCGGACGGAGGCGAAGGTCCT
CGTCGGGAGGTTCAAGCTGGTCCGCCTCCTTGGCTTCGGTGCCTCTGCCCGCGTCTACCT
TGCCCGCGATCTCCTCACCGGCCACAGCGTGGCCCTCAAGGCCATTCCCAAGGGCCGCCT
CGCCAAGGGCGACCTCGCCCAAAAGGTCTTCCGCGAGATCGCTATCATGCGCCGCCTCCG
CCATCCACACGTCGTCCGCCTCCTCGAGGTCGTATCCTCCCGCTCCAAGATCTACTTCGT
CCTCGAGCTCGCCGGTGGCGGCGAGCTCTTCGACCTTGTCTCCCGCGGACGCCTCCCCGA
GGACCTCTTCCGCCGCTACTTCCGCCAGTTAATTTCTGCCGTTGGCTACTGCCATTCCCG
CGGCGTCTTCCACCGCGACCTTAAGCTGGAGAACCTCCTCCTCGACGACGCCGGCAACCT
CAAGGTCTCCGACTTCGGCCTCTCCGCGGTCCCCGACCAGATCCGTGGCGACGGGCTCCT
CCACACCCTCTGCGGCACGCCAGCGTACGTCGCGCCGGAGATCCTCGACAGGAAGGGCTA
CGGCGGCGCCAAGATCGACGTCTGGTCCTGCGGCGTGATCCTTTACGTCCTCAACGCTGG
ATATCTGCCGTTCAACGACACCAATCTGATGGCGATGTACCGCAAGATCTACCTCGGACA
GTACCGGTGCCCCAAGTGGACTTCGCCGGAGCTCCGGCGGCTGATCGACCGGATCCTGGA
CCCGAATCCGGAGACGAGGATCACCATCGAAGGAATCCTCCGCGACCCCTGGTTCAAGAA
GGGGCTCAGCCAGGAGGAGTGGGCGGCGTTGGCGAGGTTCCACGCGTCGGTCACGGCGGA
GGCAGAGGAGGAAAAGTTCTGGAAGTCGGTGGAGCCGGGCCGGGCGATCAACGCCTTCGA
TCTGATATCCTTTTCCTCCGGACTCGATCTGTCCAGTCTGTTCGGACCGACATCGGACCG
GGAACGGTTCGTCTCGGCCGAGCCGGCCGAGGTGATTCTCGCCAGAGCTGAGGAAATTGG
AGCGAAAGAAGGGCTCGTGGTTAGGAGAAAGGGGGATCAGGGCCTTGGAGGGGTGGTGGT
GGAGGGGCAGTTTGGTACTTTAGTGGCGAGGGTGGTGATTGGCCGGTTGGCTAAGGGGTT
GGTTGTCGTGGACGTCGAGCACCCCGGCGGCGCCGAGAATGGTTTCCTTCAAGAGAAACT
TTGGCCGGCGTTGAAGGGGCCGGCTCCGGTTCAGTAACTGACCAGCCGGACCCGGCTTTA
TGAGAGTGAGGTTGTTGTTTTAAATTTATTTGACTTGGCTGCCGGGGATATTATATTCCG
GCAGGTCCGTCGGCGGTCGGTCTCCGTTGCTTTTCATGTGGACTTATGGTGTAAAAAGTT
AAATAAGGCCATGAGATGTTCCGAATGATTTTATTTTATTTTTTAATTTTTGGCTTCCGC
TCATTACTTGGATTTGTGGAAGACAAGCTTTGGAGAAGCGTTTCGCCTCTTCAAAAAGGA
TTTATATGAAAAAAAAAGGTGAATTTTATCAATAAAAGCCCAACTTTATCTTTTCTCTTT
TATAATGCGTCAATGAAACTTCTTGATGAAAATTTTTCAGGAAAAGACTCACTTATTTTT
ATATTAATCAAAAAATAGATTTTTTTCATAAAATTTCTGGGAAAGACAACTCATTGAATT
TTGCTAAACTATCGTACCAATATCTTCAAGTAAATGTAAACATCTAATCTGACCAACACA
ATCAAATTGGCCAGATGCATCTATAATGTAAATTGATGCATGGATTAGAACAACCTTGTA
ACTAGTCACAAGGATGTGATATAAACATCTAACATGATTCAAAATGAATTACTTTTATCC
TAAAAGGTAAGGCGA
>TR95542|c2_g1_i1    total_count_or_FPKM_of_gene:124296.01
CCCCTCCTGCGCCACCGTCTTTCGCAGGAGAAACAGCGCCCATCCCTCCCCCTCCCATCC
ATCCCTCCTTCCCTCTCGCTCTCTCCCTCTCTCTTTCCCTCTTGCAGCCGCTATGCCTTC
TGTCCTCCTCTCCGACTCCATGGATGTCAACGAGATCAAGAAGTTGAAGAAGAAGACCAA
GAAGGCCGAATACATGGCCGCCGAACTTGAGGAGAACGGGTCCATAGAAGAGGAGAAGAA
GAGCAAGAAGAAGAAGCACAAGAAGCTTGAATCCGAGAACGGGGAGATCGGCAACAGCGA
CGGGGAAGGTTCGGAGAAGAAGAAGAGCAAGAAGAAGAGGAAGGCTCCTGATGAAGAGAG
GAGCGACACCAGCTCTGACGTTAGCGATCCTGTTCTTGATCGCAAGGTGGAAGCGGTGAA
TGGCTCCGCTTTGAAGAAGCCGAAACTGACGGCCAAGGATGAGGATGGGGAGGTGGCTGC
GAGCCGAAAGGAGGCGGGCGCCGCCAACCCGAACGCCGTGTCCAAATTCAGGATATCGAA
AGTGCTTAGGGATAAGTTGAAGTCGAAGGGGATCGAGTCGTTGTTCCCTATTCAGGCGAT
GACCTTCGATCTTATACTTGATGGATCTGATTTGGTCGGCCGGGCACGGACTGGTCAGGG
TAAAACTTTGGCATTTGTGCTGCCTATTTTGGAGTCTCTGACAAATGGACAACACAAGGC
ATCTAGGAAAACTGGTCATGGAAGGCCTCCAAGTGTTTTGGTACTTCTACCAACTAGAGA
GCTTGCAAATCAGGTACATGCAGACTTTGAGGTTTATGGTGGGGAAGTGGGGTTATCTTC
ATGCTGTTTATATGGAGGATCTCCTTATCGTGGTCAAGAGCTTGCTTTGAAACGAGGAGT
TGATATTGTTGTTGGAACACCTGGGCGGATAAAGGATCATATAGAGAGGAGAAATCTTGA
TCTAAAATTTTTGAAATTTCGTGTTCTTGATGAAGCTGATGAAATGTTGAATATGGGCTT
TGTTGACGATGTTGAACTAATTTTAGGTAATGTTCAGGATGCCAATAAAGTCCAAACACT
TCTTTTTAGTGCTACCCTGCCTGACTGGGTGAAGAAGATCTCTGCAAGGTTTCTAAAACC
TGATAAGAAAATTGCTGATCTTGTTGGCAATGAGAAGCTGAAGGCTAGTGCTAGTGTTAG
ACATCTTGTTCTTCCCTGTACACGTCAAGCAAGAGCACAGCTTATTCCTGATATTATTCG
CTGTTATAGCCGTGGAGGCCGTACCATTATCTTCACTGAGACAAAGGAATCTGCATCAGA
ACTTGCTGGATTGTTACCTGGATCAAGGGCTTTGCATGGAGACATAATACAATCTCAACG
GGAAGTCATACTTGCTGGATTTAGGTCAGGCAGGTTTTTGGTTTTGGTGGCTACAAATGT
GGCAGCTCGTGGTTTGGACATCCATGATGTGCAGTTGATTCTTCAGTGTGAACCCCCACG
TGATGTTGAAGCCTACATCCATCGATCAGGGCGTACTGGAAGGGCTGGCAATACTGGAGT
TGCTATATTATTATATGAGCCCAGATATTCATATAGCATTTCTAGATTGGAAAGAGAATC
AGGTGTCAAATTTGAGCACATCTCTGCTCCTCAACCTGCTGATGTTGCTGAATCAGCTGG
TTCTGAAGCAGCTGAATCTATCTCAAATGTTGCTGACAGTGTGATTCCAATTTTCCGGTC
GCAAGCAGAGCAACTTTTGAGCTCCTCTGGTTTATCAGTTGTGGATTTACTTGCAAAAGC
ATTGGCCAAGGCTGCAGGATACACTGACATAAAGAAGAGATCACTCCTCTCTTCCATGGA
GAACTATGTCACTCTACTTCTTGAGGCTGGAAAGACTCTCTATTCTCCAGGGTTTGCTTA
TGGTATGTTGAGAAGATTCTTGCCTGATGAAAAGGTTGAAGGGGTGAAGGGCCTTGCTCT
TACAGCTGATGGGATGGGGGCTGTGTTTGATGTGCCTGCTGTTGACGTGGATGCATTCAT
TGAAGGTCAAGAAAATGCTGACATGGTAACCATTGAAGTCTTGAAAAGCCTACCACCTTT
GCAAGATAAAGATCAGTCAAGAGGTGGTAACACAGGACGAGGCAGGTCTGGTGGTGGCAG
ATTTGGCGGTAGAGGTGGTTATGGCGGCTCGGGCAGAAGAGGAGGGGGTCATGGGAAGGG
AAATGGTGGTGGCAGAAATGGATTTAACAGGAGGAGGTAAAGCTGTTTGTGTTGACTAGT
CAATCTATCAAAAATCACTCTTTTAAGAGTTTTTTCACAGAGCTTTTCACTTAAGAATTC
TACTGTCATTACATTGTGATTTATTTTGCAGAACTGGTTTAAATTCAGCTGCAACTAACT
TTTTTCTTTTTATTTATTTGCTTATGTAACGACTGCTTATAGACTTTATTTAAATGAATT
GAAAATGATTAATGCTTGAAATAGTGCTATTAAAGGCATTTGCGCTTGATAAAATTTCAA
GGAGAATGGTTGGAATGTAGAGAGAATGTGCGATTGCATGGGCAATCGGCAATAGGATTT
TGTTTATCAGTG
>TR97055|c3_g3_i7    total_count_or_FPKM_of_gene:123848.99
AAACCCTAAGCCTCGCCTATTAGGGTTTTGCAGCCTTCTCACCTCTCTCTCTCTCCTCCC
TTTTCTCGTCCCTCTTCTCTCAAGGGCGGTTCGTCCATAATCAAGTATCACTAAAATGGG
CAAGTCAAGCAAGAAATCTAATGTTGAGGTTGCTGCAGCTCCTGTCTCGGTTCCTCCTAC
AAAATCTGCTAAAAAAGGCAAGAGGGATGCTGAGGAAGCAATAAAGAAACCAGTGAGTGC
AAAGAAGCAGAAGAGAGAAGTTGAGGAGCTGGTTCCAAAGGAGGAAAATAAAAAGTCAAA
GAAAGCCTCACAGGAGCTCCCACCAAAGAAGAAAGCTGAATGCAGCAGTTCTAAGGATCT
AACTTCCTCAGAATCTGAGGAAGAGGTTAAAGCCCCCCCAAAGAAGGTCACTAAACCTGT
GAAAGCTCCTGCAAAGGAATCTAGCAGCAGCAGCAGTGAAGAATCATCTGATGACGAGCC
TACCAAGGCAACTGCCCTATCAAAGAAGGTGCCAGCAACTGGAGCTAAGAATGGAACACT
TGCAGTATCTAAGAAGAAGCAGGAATCAAGCAGTTCAGAGTCAGACGGTAGTTCAGATGA
GGATGCTAAGCCTGCTGCCTCAACAAAGAAATGCCCTGTAGCTGTGTCCAAGAAGAAACC
TGAATCAAGTGATAGCTCTTCTGAGAGTGATACCAGTGAGGAAGATGAGGGAGTCATAGC
CAAAACTGGCAAACCTGCAAATAAACCACCTGAATCATCAAAAAATGGAACTCTTGGTGC
CTCAGAGATTGAAGAATCATCAAGTGACACATCAGATGATGATGAGGCAAAGGTTGCTGT
ACCTTCCAAGGGCACTCCAGCAGCATCAGTAAAGAAAGAAGAATTAAGTGATAGCTTGGA
AAGTGACTCTGATGAGGATGATAAGTCACAGAATAAGGCTAAGGAAGATGAAAGTTCTGA
AGAGAGTTCTGATGAGAGCGATGAGGAACCACAAAAAAAGAAGCTAAAAGTTCCGGATGC
TGTTCCTGCTAAGGTTGGCAAGTCAGCTGCGAAACCTGTTGAGAAAGAAAGTAGCAGCTC
TGCAGAGGATGACAGTTCTGAAGATGAGGATGACGGTTCTGACAAAAGTTCAGATGAGGA
ACCTTCAAAACCTCAACAAAAAAAAGAGCAAACCAAAGCATCTGCTGAGAGCGACAGCTC
TGAGGATGAGGATTCGTCTGATGAGGAGAGTGAAGATGAACAGCCAACGAAGACTCCACA
GAAGAAGGATTCTGATGTGAAGATGAAAGATGCACCATCGGCGAAATCAACAGCCAAACA
GACTGCTACAAAATCTGGAAAGGAGCCTAAAACTCCGGTTAGCAGTCAAACATCTGGAAG
TACAACAATATTTGTTGGAAACCTGTCCTTCAACGCTGGACAAGATGATGTGGCTGAATT
CTTTAAAGAGGCAGGGGAGGCAGCTGAAGTTAGGTTGGCTGTTGCTGATGATGGACGCTT
TAGAGGATTTGGACATGTTGAATTTACCACTGAAGAAGCAGCTCAGAAGGCACTTGAAAT
GAATGGCCAGGAACTGTTGGGACGTGCAGTGAGGCTCGATCTGGCCCGGGAAAGGGGTGC
ATATACCCCTTACAGTGGGAGGGAAAGTAATTCTTACCAAAAGGGTGGGAAAGGTCCAAG
CCATACCATATTTGTAAAAGGTTTCAATATATCTCTTGAAGAGGATCAGATACGGAGCTC
CTTAAAAGAGCATTTTGGGTCTTGTGGAGAGATCACTCGGGTTTCCATACCTAAGGATGT
TGAAAGTGGTGCTGCCCGGGGGATGGCATACATGGATTTCACAGAGCAAGATGCATTTTC
CAAGGCATTGGAACTCGATGGTTCTGAACTTGAGGGCTATAGCATAACAGTGGATGAAGC
CAAGCCAAGAGGTGATGGTGGCCGGAGTGGTGGCAGGGATAGTGCAGGCAGAGGCAGAGG
CAGTGGCAGGTTTGGAGGCCAGCGTGGGGGACGAGGTGGCGGCAGGGGACGAGGTGGCGG
TGGTAGGGGACGAGGTGGAGCCCCTAACAAGCAAAGCATTGGTACGTTCGGTACAGGGAG
GAAGACGACCTTCAGCGATGACTAGTGGGAGTGAGCAGCTCCTCTCGAGTTTTGTGGCTA
GTGCAGCTTCGAGTGTTATTTGCCTGCCTAGTTTAGTAGTAGCAGCTAATTGTCTCCTTT
CTCAATCTTTTAAGTTTTTATCTATTTAATTGGTTTGAAACTCCCAGCTACCTTTGACAT
CAACGGTGTGACCTTAAAATTTTTGAATTCATGTATTATCTTTGGGATTCAATTTTATGG
TGTTTCTGCAAGTGGATCCTGAGGGATGGTTATGTTGCATGCAGGTTCTAGAGGTGGTGC
CAAAATAGGGCACGACCCGTGTGTCCAACCTGTAATAAAAAAGTATGGATTTGGGCTAAA
CATAATCTGGTCATAGACAAGTCGGTCAGGTTTGGATTTCAGGGTCTTAACCTGTTTTAA
CTTGTTTAAAAGTTGGGTCAGATTGAATTAAATCGTTTTGCTATATCTATTGTACTGGCT
CTTCAGTCTCGG
>TR84148|c0_g1_i1    total_count_or_FPKM_of_gene:123256.01
GCAACGACCAATATCCAAGTCCCCTAACATCCATAGTTGCAGAAGAGTAAGCATAGAAAG
ATGGCCTCTTCTCTCCTGGCCACAGTACTTTTTAGCTTGTCATATCTCTTTACCTTGAGC
TTCTGCTTCCAAACCAAACGCTTTGCTTTGCCGGCGGCCGGACGAGAATGGTTGCCGGGC
GGAGCAACTTGGTATGGAAGTCCCTATGGAGCCGGAAGTGATGGGGGAGCTTGTGGATAT
GGGAATGCTGTGGAACAAGCCCCCTTTTCTGCCTTAATTGCCGCTGGAAGTCCTTCTCTC
TTCAAGTCAGGCAAGGGCTGTGGCGCTTGCTATCAGGTGAGGTGCACCACTCACAAGGCA
TGTTCACAGAAGCCGGTGACGGTGGTGATCACCGACTCATGCCCCGACGGCGTCTGTTTA
AGGGAATCCGCTCACTTCGATCTCAGCGGCACCGCTTTCGGAGCGATGGCCCAGCCAGGC
ATGGCCCAACAGCTGCGGAACGCTGGAATCCTCCCGATCGAATACTCGCGAGTTGCATGC
GAGTATCCGGGCAAGACGATCACCTTCCGCGTTCAGGCTGGCTCGAACCCCTACTATCTG
GCCGTGGTCGTGGAGTTTGAGGACGGCGACGGCGATCTGGCCGCCGTGGAGGTCATGGAG
GCACAGGGCTCTGCTGGGTGGCGTGCCATGACTCACTCATGGGGTGCGGTTTGGAGGCTC
GACTCCGGATCGGCGATCCATGGGCCGTTCTCGATTCGACTGACGTCGCAGTACTCCGGC
AGGAAGCTGGTGGCCAGCAAGGTGATTCCGGCGGGATGGACGCCAGGAGCCACCTACCGT
TCCTTTGTTAACTATACCTAGTTAATTATGAGAATATGTATGCCTCCACGTACGTACCAT
ACTCTATATTGGGTGCATGTACGTAGTTGTTAAGCATGCCCATGCATGTATGGTCTTTGT
TGTGTCATCGATCGTATTTTCCTATCCTGATGATCGATCAGTTGCAAGTATGCCATGCTA
TATATCTATTGAAGCGCTCTTTATCCAAAAAAAAAAAAAAAAA
>TR92288|c1_g5_i1    total_count_or_FPKM_of_gene:121728
CGGGGGCCCGCACAAGCGGTGGAGCATGTGGTTTAATTCGATGCAAAGCGAAGAACCTTA
CCGGGGCTTGACATGCCGCGAATCCTCTTGAAAGAGAGGGGTGCCTTCGGGAACGCGGAC
ACAGGTGGTGCATGGCTGTCGTCAGCTCGTGCCGTAAGGTGTTGGGTTAAGTCCCGCAAC
GAGCGCAACCCTCGTGTTTAGTTGCCACCGTTGAGTTTGGAACCCTGAACAGACTGCCGG
TGATAAGCCGGAGGAAGGTGAGGATGACGTCAAGTCATCATGCCCCTTATGCCCTGGGCG
ACACACGTGCTACAATGGCCGGGACAAAGGGTCGCGATCCCGCGAGGGTGAGCTAACTCC
AAAAACCCGTCCTCAGTTCGGATTGCAGGCTGCAACTCGCCTGCATGAAGCCGGAATCGC
TAGTAATCGCCGGTCAGCCATACGGCGGTGAATTCGTTCCCGGGCCTTGTACACACCGCC
CGTCACACTATGGGAGCTGGCCATGCCCGAAGTCGTTACCTTAACCGC
>TR85374|c1_g1_i4    total_count_or_FPKM_of_gene:121188
GGCTCCTCTCTCTCTCTCTTTCTCTCTCTCTCTTTCTTTCTTTCTTTCTTTCTCTGTTAC
TGATCACTCTTTCATACTACTACTACTACTCTCAATGGCCCTCCAGGCTTCCTTCTTTCC
TTCAGCTTTCTCCACCCACAAAGAGGGAAAGGGAAAGGGAAAGATCAGTGGTGGTGTTAA
GGATTCGGCTTTCTTTGGGGTTCCACTTTCGGACTATGCTAGATCTGACTTCAATTGTTC
AGTTCTGAGGTCCAGTAAGAGAGTGAATGTATCGGTAGGAGTAAGAGCACAGACATTGGC
CACAGCCTCCCCGGAGGTCACCGTAGCCACCCCAGAACGGAAGAAGACGCTGAGAAAGGG
CAATGTAGTGATCACGGGGGCCTCCTCTGGTCTGGGTCTCGCGACTGCCAAGGCATTGGC
TGAGACTGGGAAATGGAATGTGGTGATGGCCTGCCGTGACTTCCTCAAGGCGGAGAGAGC
AGCCAAGGCAGCCGGCATGGAGAAAGACAGCTACAAGGTGATGCACGTCGACCTCGCATC
CCTGGATAGCGTCCGTCAGTTTGTGAAGAACTTCCGACTCACCGGGATGCCGCTGGATGT
GCTGGTGTGCAATGCCGCCGTCTACCTTCCAACCGCGAGCCAGCCCACTTACACGGCTGA
TGGATTCGAGATGAGCGTCGGGGTCAACCACCTCGGCCACTTCCTCCTCGCCCGCGAGTT
CCTCGAGGACATGAAGTTGTCCGATTACCCCAGCAAGCGTCTCATCATCGTCGGTTCGAT
CACAGGGAACACAAACACTCTGGCAGGGAATGTCCCACCGAAGGCAAACCTGGGAGACCT
GCGGGGGCTCGCAGCGGGCTTAAATGGAGTGAAGGGCTCCTCCATGATCGACGGCCGAGG
GTTCGATGGAGCGAAAGCATACAAGGATAGCAAGGTCTGCAACATGCTGATGATGCAAGA
ATTCCACAGGCGATACCACGAGGAGACAGGCATCACATTCGCTTCCCTCTACCCTGG
>TR95779|c1_g3_i1    total_count_or_FPKM_of_gene:120782
TGTCAATAGATATTCCCTTTTAAGAGTCGGACGGCATCGACCAAGCCCCAACCATCCCCC
AATCATTCCACTGCCGAAAATGTCATCCTCCGAACACCGGAAAAATCCCCACGTTGTCTT
CCTCCCGGGCGCCGGCATGGGCCATCTTTTGCCCTTCTGCCACCTCGCATCCGCTCTCTC
CGAGCGCGGCTGCGACGTATCCTTCATCACCGTCCACCCCATGGTGTCCTCTGCCGAATC
CTGCCACATCGCCGACTTCTTTGCTGCTTTCCCTCGCATCCGTCGTCTCGACTTCCACCT
TGTCGAATTCGACCCCACCGGCTATGGCACCACCGACCCTTTCTTTCTCCAGGTGGAGGG
AATTCGCCGCTCGGCGCACCTCCTCCCCCCTCTCCTCACCGCCTCATCTCCGCCGGTTTC
CGCCCTTGTCATCGACATCTTCTTGGCTTACACTTTTATTCCCATCGCCTCTAGCATCGG
CCTTCCGAGCTACATTCAGTTCATCTCCTCCACCTTGATGCTTTCTCTCGCAGCCTGCTT
TCCAACGTCCAGCGCAGCTGGCGTCGGCGACGTGGAGATCCCTGGGCTTTGGAGATTGCC
CAAGGCCTCGTTGCCTCCGGCACTTCACGACCCCAGTCATCCCTTCACCACCCAGTTCGT
CGAAAATGGTCGAATTCTGGTAAAAGCTAGTGCCATCTTGATCAACACATTTGAAGCATT
GGAGCCAGAGGCGTTAGCCGCAGTCAACCGGGGGAAGGTGGTGCCGGGGCTCCCCCCGGT
GATCGCCATCGGGCCGCTGCAAGGTGCGAGAGTTAATAAAGGCTCTCTGCTGTCCAGCTG
GCTCGACGGCCAACCGGCACGATCGGTGGTCTATGTTAGCTTCGGGAACCGGACCGCCAC
GTCCACGGATCAGATCAAGGAGTTGGGAATTGGCCTGGAGAGGAGTGGGTGTAGGTTCTT
GTGGGTGGTGAAGACTAAGATAGTTGATAGAGAAGAAGAGGTGGAGTTGGAGGAGTTGTT
GGGTGAAGGGTATTTAGAAAGAGTGAAGGAGAGAGGATTGGTGATGAAGGATTGGGTGGA
TCAAGAGGAGATCCTGAGGCACAGAGCCATTGGTGGCTTTCTCAGCCATGCTGGTTGGAA
CTCGTTGGTCGAGGCGGCGTTACATGGTGTTCGAGTCCTGGCGTGGCCGGGAGGAGGGGA
CCAGATGGTGAACGCAGAGGTCGTGGCTAGGAGGGGGCTTGGGATTTGGGTGAATGAGTG
GGGCTGGCTGCAGGGCAAAGAGGAAGTGGTGATGGGGGAGGAGATCGGTGAGCGAGTGAG
GCAGCTGATGGAGGATGAGGGCCTGAAGGCTTCAGCAGCAAGACTTGGGGAAGAGGCTGC
GAAGGCTGTGGCCGTGGATGGGAGCTCTGGCAAGGCTCTGGCAGAGTTCATTGGTAAGCT
AAAGATGTGACGAAGCTGAGTTTGTTTCTTTTAGCTGCTCCTTTGAGCTGAATAAATTTA
CTTGGCTGTTCTAATTAGAGCATCTGGCACGTAATGCTTCGCATGTCTTTGGAATCATTT
ATCGATGTGTTTTAACGTTTTGAAAGAACCGGTGACTTTGTCCACCTTGTTTCGAGTTGC
TTCCATGCATTAAGGCTTTGTTTGGATCTTTGAAAGGGAAAAGGAAGGATAGAGTAAAAA
AAGGAAGAAAGGAACGGAAGGGAAAGAAATGATTGTTTTCTTTTATTTGAAAATAAGAAA
AAGAAAAAAATATATAATATCAATTATTTTATTTGGATAGAAGAGAAGAAAAAAAAAAAA
GAAGAGTTAGGTGACAATTATATCCCTTCAGAAATTCATGGTAAGAAATGAGCTCATCTT
AATTTAAAAGCATTCAATGCTATAAGAAACTTTCAATACTCTCAATGAATTTTAATAAAA
AATTATATTATCACAGTGGGTTTCAATGGATTTCAATGAGGATTGGAAGGGAAGACAAAA
CAATTTTATCTTCGCCACAAAAATTTTAGATTTTAGCAATACCAATTAGCAACGCCAAAA
ATAAGTGTCGCTAAATAGTGACAAAGCAACGACGCATAGCTCCATCGAAAAAATTAATAA
TTAAGTAGCGATGAATTAGTGACGAATAAAATTAGCGATGCCTCGCTAAAGAGCGACGTG
CACGCATCGCTAAAGTAGCAAGGCGCACAACGATGCCTCACTAAAGTAGGTGATCGCTCA
TGGATGTATAAAAAGGTCAAAGATAATTTTCTTAATCCTAAATTTCTCAATGGATTAAAG
GGATTAATTGCATTTACATGTAGTCAAGCAGAGTAGATGGATGGGCTCAGAATTAGATGC
ATGTGTAATATGAGGAAGCGTCAGAATAAAGCGTATAGGAATGTTGAAACTGTTAAAATC
CATCTTCGTAAAAAGGGTTTTTTGCTCAGTTACTACAAATGGTACTACCATAGGAAAATT
GAAGTTATGGGAGAATCAAGCAATCAGAGGGCATGTACAGTTTATGAAACATCGAAGAAT
TATAATGTGGCAGAAGAAAATTATGATATGGCAGCGAAGAATTATAATCCGTATGAGAAC
TTAAATCAATATGAAGAAATGGTGATGGATGTAGTGCGCTTAGGCTTAAATTCAACCACT
TTTATGAATAGCCAAATCCGGAAAGCCAACATTTCTATGATATGCTTGGTGCTGCAAATG
AATAATT
>TR99423|c5_g1_i2    total_count_or_FPKM_of_gene:120732.41
ACGAATTCTAAATGGAGTCGTGAGTCAACTCGGCGAGTCAAAACGGAGGTGGCTTTCCTT
GAGGCGTTGGGTTTCTACGGCGATCGGCACGACGGACAGCGAAGCTTTGATCCTCCCTTT
ATAAACCAACGCAAACGCGTCTACGCCTCCCTTACTCTCTCTCTCTCTCTCTCTCCACTG
TGCCGCGGAACAGAGGCGACGCTGGCGCCTTACCCTCCGTCACCTCCGTTGTGCGAACCC
ACATCACATTCCCCCTCCCTCTCCCCGGGGATTTTTCCACCCCAAATACCGAATTCGGAA
CCCGCGGGCTCCGTCGATCTCTCGCTATCCCTCCTCGATATCTTCGCCACTTTTAGATCC
CCGAGATCGGCCTCTCCGACCGGCATTGGAGCCTCCGGTTCCCTCCGCCGATATCGCCTA
GGGTTTCCATCGAGCCGTTTCTTGATCTTTCTCTCTAGATTTTCTTTCCTGTTTTCGATC
CGAATGGCGGAAGAAAAATGTGGGTTTTGCGATGAGATTGGTCCCCGAAGGAGCGGCACG
AGAATGGATTAGGGTTTAAGCCGTCGCTGATGACGGACGCCCGGCGTCACTGGGATCCGA
GCATGAGACCGCCCCTGGTCCCCCTCGCCACCCTCATCGGCCGCGAACTCCGCGGCGACA
AGTCCGAGAAGCCCACCGTGAAGTGCGGCCACCACGCCTTCGCCAAGCGGGGTGAGGACT
ATTTCCTCATCAAGCCCGACTGCCTCCGGATCCCAGGCAACCCCTCCTCTTCCTTCTCCG
TCTTCGCGATCTTCGATGGGCACAATGGGGTGTCTGCGGCCGTGTTCACAAAAGAGAATC
TTTTGGACAATGTTATGAGTGCGATTCCTCCGGGGCTTGGCAGGGAGGAGTGGCTCCAGG
CCCTTCCGCAGGCTCTGGTCGCCGGTTTCGTGAGGACGGATATAGATTTCCAGCGCAAAG
GAGAGACTTCGGGGACGACAGTGACCCTTGTTGTGGTCGATGGATGGACGGTGACGGTCG
CATCGGTGGACGACTCGCGGTGCATTCTAGATACACAGGGTGGTGTGGTTTCTTTGCTGA
CTGTCGATCAATGCTGAGGAGAGGGAACGTGTTATTGCTAGTGGGGGAGAGGTGGGAAGG
CTTAATATTTCTGGCGGGCACGAGGTCGGTCCACTCCGCTGCTGGCCTGGAGGTTTATGC
CTTTCAAGGTCAATAGGTGATACGGATGTGGGTGAATTCATCGTGCCAATACCGCATGTT
AAACAAGTCAAGCTTTCGAGCACTGGAGGACGCTTAATAATTGCATCAGATGGCATATGG
GATGCTCTGTCATCTGAGATGGCTGCGAAGGCTTGCCGAGGGATACCTGCAGAACTTGCT
GCAAAGCTTGTTGTTAAGGTGGGGGAGAGGGGGGGTCGGCAATGGCGTCGGAGGGGCTAT
TTTCGATATCGGTGGCTTCTGTGGTGGAGGATGTTCTCAAGCAGCATGGGACGAGGCCGA
GCGATATGGATTTGGCTTCAAGAAAGGCGAAGGAAGCTGGTGTGGAAGTGAAGGATTTTC
TACTCAGTCTCCATCACAATCGAGATCTCGACGGGATCTTTATACTCTGAGGAGTTTGTT
GTTCTAGATAGTTTTAGTTTTTCTTTCTTTCTTTCTTTTGTATCTTGTTGATTTAATATG
TATACATTCTAGTACCTTTTTTACCTCCTCTTTGTTCTTTTGAGATAGCCAGATGATCTA
CGATTTTATCGAAAGCACAATGGGAGCTATGGAGGAAGCGATCTGCGAACTAAGCCCAAT
ACATTTGTGGAGAATTAGAAACGGCAAGAAGATACGAGGCAGCTGGATGGCTGAGAAAGG
CGGTTGGCGTAGTCCTTGCGAAGGATTTGCCAGACCAGCCTTCAGAGGAAGAATTCAGAC
TTGGATTGAGAAATGGGTTGATTCTTTGCAATGCACTCAACAAGGTTCACCCTGGCGCAG
TGCCAAAGGTGGTTGTAAATCCTGGAGATTCAGTTCTTCACCAAGATGGTGCAGCCCTAT
CAGCTTACCAGTATTTTGAGAATGTAAGGAACTTTCTTGTGGCTGTGCAAGAGATTGGTA
TTCCTATGTTTGAGGCTTCTGACCTGGAGCAGGGACGGAAAAGTGCCAGGGTTGTGGACT
GTGTCCTAGCTCTCAAATCCTATGGTGAATGGAAACAAATGGGCGGACATGGTTCTTGGA
AATATGGTGGGAATTCAAAAAAAGAAGGCTATATTCAAAAGAATGCAAAAGAAGGTGAGG
CATCAAAAGACAAGATTTTAAAGCAATATAAGATATTGGAGCAGCAACAAAGAGATATTC
AGGAATTGAAATATGCTCTTCAAACTACAAGAGCTGGTATGGAGTTCATGCAAATGACGT
ACTCTGAGGACTTCTGTAAGCTTGGCAAGCATCTTCTCAGCCTTGCTCATGGAGCTTCAG
GTTATCACAGAGTTCTTGAAGAAAACAGAAAGCTATACAATCAAGTGCAAGATCTGAAAG
GAAGTATCAGGGTCTATTGTCGAGTTAGACCCTTCCTACCCGGACAACTAAGTAGTAGTA
CTATTGGTTGCATCGATGATGGAAATATCACAATCATCACTCCTTCAAAGTATGGAAAAG
AAGGGCGTAGATCTTTCAGTTTTAATAAAGTATTTGGTCCATCAGCAACCCAAGAGGAAG
TATTCTCATATACACAGCCTCTGATTCGATCTGTTCTTGATGGTTATAATGTTTGCATAT
TTGCTTATGGCCAAACTGGATCAGGGAAAACATATACCATGAGTGGACCTAAGTGTCTGA
ATGAGCAAACACAGGGTGTGAATTATAGGGCACTAGGTGACCTATTTAAACTGTCAGAAC
AGAGAAGGGGCACATTTTATTATGAAATCTCTGTTCAAATGATTGAAATTTATAATGAGC
AAGTGAGAGACCTCCTTGTTAGTGATGGTCTTAACAAAAGATTAAAAATTCGTAATAATT
CTCAGAAAGGACTTAATGTGCCTGATGCAAACTTAGTCCCCGTTGCGTCAACATCAGATG
TCATTGAACTGATGAGCATTGGGCAAAAGAACCGTGCCATGGGTGCTACAGCATTGAATG
ATTGTAGCAGCCGCTCTCATAGTTGTTTGATGGTTCATGTTCAAGGAAGAGATATGACAT
CTGGAACCATACTTCGTGGATGCATGCACTTAGTTAATCTTGCGGGCAGTGAAAGAGTTG
ATAAATCTCAAGTCACTGGAGAGAGGCTAAAAGAGGCGCAACATATAAACAGATCGCTCT
CAGCTCTAGGGGATGTAATATCTGCTCTTGCCCAGAAGAACTCACATGTTCCTTACAGAA
ATAGTAAACTCACACAATTACTTCAAGACTCTCTAGGTGGGCAAGCGAAAACATTGATGT
TTGTCCATATAAGTCCTGAGATGGATGCTACTGGAGAAACAATTAGCACACTCAAATTTG
CTGAGCGGGTTTCTACTGTTGAACTTGGTGCTGCTCGACTAAATAAAGAAAGTGGAGAAG
TCAAAGAGCTCAGGGAGCAGATAGCTTGCCTTAAAGCAGCATTAGCAAGAAAAGAGGGAG
GATCAGAAGAAGATACTGCAACAAGTGATTAAGATATTGCAACAAGTGATGATTCAGATG
ATTTAGATATTGCAACAAGTGATTCATCAGAAGCAGATACTTTTTAATTTTTTATCAGAA
GAAATTTCCACGTTTTAATTTTTTATCACATAGTATTGTTGGTGTTAGTCTTGCATCCTA
AAATAAAACTCCTCTCTTATGAGTTCTGGTTGAAATGCCAAAACCAATATGGCTAAAATT
GCTACATTAACATGTCAATTTAGTCTTCAATAACATATTTTAATTCTGTGTGATGATTTT
ATTTTATTTTTGCTTCCAAGTATCATAAAGATTACTTTTTATTTGCCTTTTTGTTGTAGG
TTGAGAACATATGAACTAAATTATACATATCCACTATGTTT
>TR98345|c2_g4_i1    total_count_or_FPKM_of_gene:120278.49
ATCTGATATCTCTAGTTTGTGAAATTAGAGTTGGAGATATTGAGGGGTGGGTTTCTGTGT
TCCATGATGTAGAATAAAGGAAAGACAGGGAGTTCCCAGGCATGGAAGTTAGGGGAGGGG
AAATTGGTATCATGACGGTAATTACTTTCGGATCCCATGTTGTCGCATCGACCTTTGCTA
TGTTGGGTGCGCTCGCATGGCAGGTCACCAGATCCTAATAAAATATTTATTTTTTTGTGT
TGGGGAGATCGCACGGGGTTCTTTTTGTTCCCCCGGGGTCTCCCTCTCTGGTGTCTTCTT
TTTCTTCTCCTTTTTTGGTTAAAAAATGGTTCTACCAATCCATCGGTATATCTATGAAAT
CATCGAAGGGCGAGCAACCGTTGCCATCATCGACCTTCAAACTTTGAGATGAGCGGGCAT
CTCGTGAGAAATGATTATTCGCAAGTGTTAATTCTGTGAGTAAAACGAATGGTAGGCTTT
GTTTCACTCGGTAATTTATTTTCTCCAATTTATTAAGATAATTAGTTGAAGTCAATTTAC
AGTTTTTCCGGGTAATTTATTTCATTCGGTTCATCCAATTCATATAATTTAGCCTAATGT
CAATTGTGCGATAAGTTCATATGTTACTATCCTTAATAGGATCTTCTATTTTGTTATGAT
GCTATGCTTATCTTCCATAATCGCAAATGGGGTGCCCCCCAGGTGTCGCTTCCTTGTATG
ATTATTATGACTATCGAGCATGCGGTTAAATTTCTAGCGTTGCCAAATGAGAACTACTGA
AGAGTTTTGCATTATTTTTATTGCGAATTATGCGAATTAGCGCCAATGAGCACTACTGAA
AAATTTTGCATTATTTTTCACTTAACTTTTATTATGAATTTCTATTTGTGTTGTTATTTG
TTAGTCTTGAATAAATGGTGGATTTGTCATTTGTCTTTTATGATGTCAAGTTGTGTTGTT
TGAAACTGACTTTGTAGAAGGGTGATTAATGTAATGTTAGCCTCTTGTTGGTTGGGGACT
TGTGGGTGTACCTTGGTGAGCGTTTCTTTAGGGTTTTGTTGCATTGTTGGTGTTGGAGGT
TGCTTCGTCGTAAGGATGCAAGACGCGATTCTTTTTCTCTGGGAGCATGATTTCCTGGAT
GTCGCTGCGTTGGATTTAAGATGATTCTCTGCTCTGGATTTGTATGCGAAGATTTTCTGG
TTGTCGCTTCATTGGATTTAATAGATTCCCAGCTGTGGAGCTGTATGGTTATATTTTGAA
TAGAAGTTGGCAACGATAGCTGTAACTTTGTCCGGAGATGGTTGAGTAACTTTTTACTCC
GTCTGGGGAGTTGAAGTTAATAATGTTTCTTTTTTGTACCAAAAAGAATCTATTAAAAGG
ATTGATTGAAGCTGCGGATGGAACGCTGGACGTGAGGGGACGAAGTTGCTGCCAATCCTG
ATTGGAGTCCGCTGGCCTTGCGGTTCTGTTCAACATCAGATGTATTGTCGTAGCAAATTT
ATTTGGACTTGGTACGTATGTCGAGGCTTCTATTCAACCTCAAATGTGTTGTCCTAGCAA
ATTTTATTGGACTTCGTATTTCGAGGCCTCAGTCTGGTTGGTTGGTAGATGATGTGTGCA
ATTAAATTATTTACGACACACTGATGGCAGTAGCATGGCAGTTATAAGTATGGTGGTAAT
CATTTCTTCTACCAAGATTGAAGTGTTCCTCATTTTTTTTTAAACTGATATTTTGGTTGG
TTGAAGATTTTTTTGTTTCTAGTTAGTTCTTTTATATTTGCTCTTGACCTTTATCCCTTA
TTTCCAAGGAAATGGTTTTCCTAGTTGACAATGTTATGCATGTGAATGTCGGTAACTTAC
ACTTCAATCCGAGTTGATAGGAAAAAAAACATTATTATAGGGTTTTCCAAGTGGACAATG
TTATGCATGTGAATGTCGGTAACTTACACTTCAATCCGAGTTGATAGGAAA
>TR95803|c2_g2_i18    total_count_or_FPKM_of_gene:120085.96
CAACGAGGTCCGAGAGAGAAAGAGAGGGAAGGGGGTGAGGCGGGAATTCTCTTTCGGAAG
AGCTGGGGTTCGCAGATACCCTGGTCTCTCCGGTACCCACCTTCTCTCCCGCCCCTCTCT
CTTTCTCTACTCCATTTGGCTCGCCGAGGGCTTCTCCTTCTTTTCCAACCACAGAAGCCA
TCTTCCCCGATTGCTGACCCCGCCGGATCCTCGAAGAGAACTGCTTGTCCGAGAGACAAT
TTCTGTTGACCTATTTTCTTCTGACCAAGTCCTCCGGTCCTCTCCAGCCGACTGGAGAAT
ACCTGCGTTGCGATGTTCAAAGCGGAGAGCTTCCGTTGGCGACCATTGTATTGGCCCACA
CGTTTTGGGCAAAAAGGAAAATTCCAGAGCTGGGCGGATTTGACTCTGTTGCCTTGCAGT
AGTTTTTACTTTTTTCCTCTTTGTATATTTTCTTCTCGTGCAACAGGCGAGAAATTTTTT
TAAAAAAAAATTATTTTACTCTTTATCTTTAATTCAGATGTTATATGTTTCACGTAGAGG
TCGGCAACTGTAGCAACTGAAATAGTTATTTATGTTTTTTATTTGTCTAAGTGTAGTGAT
TATCATAGAATAGTTATTTATGTTTTTTATTTTTTTTCCCTGAAGATGATCCGGATATCA
TTACTGTATAATTTTTTTCCTTTTTTTAATGAAATAAATAAATTCAACCAAAAATGAAGA
GTGGATAAATTCCTGCAGCATCTTTATTGTATTGCAGGTAAATTGACGATGGTTCTGTGG
GTTTTTGCCTATGGTTCGCTGGTCTGGAACCCCGGTTTTGATTTTGATGAGAAAATAGTT
GGTTTCATCAAGGACTACAGGCGTGTGTTCGATCTTGCATGCATAGACCACAGAGGAACA
CCAGAGAATCCAGCTAGAACCTGCACACTGGAGGCCAGAAAAGGAGCGGTCTGCTGGGGT
GCCGCATATTGCGTTCAAGGAGGCATAGAAAAGGAAAAGGCGGCAATGCAGTTTTTGGAG
AGAAGAGAGTGCGAGTATGACAAAAAGGCGTCTGTTGACTTCTATAGGGAGGGAGATTCA
CTTAAGCCAGCTGTGACAGGAGTCTTAGCTTTCATTTCCACTCCTGATAAAGAAGCTAAC
AAGTACTATCTAGGCCCAGCTCCTTTGGAAGAAATGGCTAGGCAAATTGCTACAGCAACC
GGTCCTTGCGGGAATAACAGGGATTATCTCTTTTTGCTAGAGAAGGCAATGTTCGACATA
GGTCATGAAGATAATTATGTCATTGAGCTGGCAAATGAGGTAAGGAAGGTGCTTGCGAAG
CGGAAAGAGAAGAAGATGGTCGGGACTCACATCGCATTCAAATCCCACCCCCCTCTCGTG
CACCTATCCTCCCTTCCAGAAGCCACCGTCGTTGAGTCGGGGTGAAAATGAATGATTTTA
AGTTAGATCGGGAAAGGAGCAGAAAATTAAGTCTACTTCCAGCAGTATTATTATATATCC
CTCTTAAGTTTGGTTTCTTAAAGCGAAAAATTTGGTTTTCTGGAATGCTAACAATGTCTT
TTCTTAAACATGGAAGAATGCACGCTTCATTTCATGTAATGCTACTTTTATTATTATGTA
TGACTTGGAAGTGGAGTTTTTTTTTATTATTTTTGTTTCCTTCTGTCAACGAAATTTATT
ATTTGCAAGGGACGAGTTTTATCAGGCTTTCTAGCCATCGAGTGCCGTGCAGCAAGGCGA
TGCGTGTCACCGTCGTTCCCCATCGGTCCCTCTCGGATGGGCTATCATGCAGAAGAGGAG
ACTTCACGCACGGCACCAGCGAGAAGCGAGTTAAGCAGCGATGGGTGTGTGTATAAGCTA
ATAACAGTGCGATTCCTTTCATCCTTTTTGGTATCGTGCCCCTTAACGTTTTGTGCTGGA
AATCTCTCTGGATGCCCAAGCTGGAGGACCAGGGAAAGATATTCTGAGTGGCCAGGGACT
GATCGGGATATTTTCGTCTGTTACACCATAGAAATTACCTGCTGATGCATTTGTTTGGGG
CAACAAGGATGACCCTAACTTGTATAGTGACTGGGACTCTCCATTAGCGTACTCCAATAG
TTGAAGAAGGTATCTCAGTCTTGCAGATGAAAGTAAACAAACAAACAACGCAGAGTATGG
ACAGACTTGATCAACGTGCCTTGTCTTGACGTCCCTTCGAGTAATCTCATGACAAACATT
TATATACTGCTCTAATTTCATGCATGTCGGTC
>TR90965|c1_g1_i10    total_count_or_FPKM_of_gene:119436.99
CCAACCCATAGGTCGGCTGGGTCTCTCCTCTCTTCCTTTTTCCGGAGGAAGGAAGAATAC
TGTTCTAGTATATTAGATCGAAATAAGAGGCGAACCCTAAGTGTAAAAACCCTAGCTCCG
CCCCTTCCGAACCCTCGTCCTTTCGCCGCATCTCCAAATCCCCGTTCCGTCGGATACCGC
CGATTCGATTCGTCGCATCCTTTTCCTTCAGAGAATGGTGTCCGACGCGAGCAAGAAAAA
GGCGGCGGCGAAGAAGGCCGCGGCGGCGGCGAAGAGGGGAGGGAAAGCTCCGGCGAGTTC
TTCGTCCAAGGCCGCCGCACAGGCGCAGAACGGAGTGAATAAGGTCGCCGATGGGGTTGG
ATCCATCCGGATATCTGATCGGACCTGCACTGGAGTCCTTGCCTCTCATCCCCTCTCTAG
AGATATCCATATAGAATCTCTTTCACTAACATTCCACGGACATGACCTCATAGTAGACTC
TGAACTGGAGCTTAACTATGGAAGACGTTATGGTTTGGTTGGATTGAATGGCTGTGGGAA
GTCTACCCTCCTTGCATCAATAGGATGTAGGGAACTTCCAATTCCTGAACACATGGATAT
CTACCATCTCACTCGGGAGATTGGAGCTTCAGACATGTCTGCGCTTCAGGCTGTCATTAA
CTGTGATGAAGAAAGGATAAGGCTGGAGAAAGAAGCTGAAATCTTGGCAGCCGAGGATGG
TGGTGGTGGAGAAACTTTGGAACGCATCTATGAGCGCTTAGAAGCAATTGATGCCTCAAC
TGCTGAGAAGCGTGCAGCTGAAATTTTGTATGGACTTGGTTTCAATAAACAAATGCAAGC
AAAGAAAACTCGAGATTTCTCTGGTGGGTGGCGAATGAGGATTGCTTTAGCACGGGCACT
GTTTATGAACCCAACAATCCTTTTACTTGATGAACCCACAAATCATCTTGATCTTGAAGC
ATGTGTCTGGCTTGAAGAGACACTAAAACAGATCGACCGTATCCTTGTTGTGGTCTCGCA
CTCTCAGGATTTTCTTAATGGTGTCTGCACCAACATCATCCACATGCAGAACAGGAAACT
TAAGATCTATACTGGTAACTATGATCAATATGTCCAGACCCGAGCAGAGCTGGAAGAAAA
CCAGATGAAGCAATACAGGTGGGAGCAGGAGCAGATTTCTTCCATGAAAGAGTATATTGC
TCGTTTTGGTCACGGTTCTGCTAAGCTGGCCCGCCAAGCCCAGAGCAAGGAGAAAACCCT
TGCTAAGATGGAGCGGGGTGGGCTGACTGAAAAGGTTGTGAAGGACAGGGTACTAGTCTT
CCGCTTCACAGATGTGGGCAAACTTCCTCCACCGGTGCTGCAGTTTGTGGAAGTCAAATT
TGGATACACCCCTGAAAACCTCATCTACAAGAATCTTGATTTTGGGGTGGACCTTGATTC
GAGGATAGCATTAGTGGGCCCTAATGGAGCAGGAAAGAGCACATTGCTCAAGCTAATGAC
TGGTGAACTTGTTCCATTGGATGGTATGGTAAGGCGGCACAATCATCTCAGGATTGCCCA
GTTCCATCAGCATTTGGCGGAGAAGCTTGATTTGGAGATGTCAGCTCTCCAGTTCATGAT
AAAGGAATACCCAGGGAATGAGGAGGAGAGGATGAGGGCTGCAATAGGTAAGTTTGGATT
GTCTGGAAAAGCCCAGGTGATGCCTATGAAGAATTTGTCAGATGGACAGAGGAGCCGGGT
GATCTTTGCTTGGTTGGCCTGGAGGCAGCCACACCTGCTGCTGCTAGATGAGCCGACAAA
CCATTTGGATATTGAAACCATCGATTCCTTGGCAGAAGCACTGAATGAGTGGGATGGCGG
GTTAGTGTTGGTGAGTCATGACTTCAGGCTGATCAATCAAGTGGCCCAGGAGATCTGGGT
GTGCGAGAGTCAAGCAGTGACTCGATGGGAGGGTGACATCATGGCCTTTAAAGAGCATCT
GAGGAGCAGGGCCGGGTTGTCTGAGTGAGTTTGAGAGGAGGTAGAAACAGCCCTATTTAA
TCACTGAGCTTATATTTTCGACCTCTATGGATGTGATATTGACAGTATTCATTACATTTG
ACTGCCTTCTGTTTCTCATTCAATGATCCTAGGCAGCCCATGTAAGGCCTAAAGCAGCCT
CTGCTTGTAGCGGTCTATCATTTAAGACATTTTACGGCTTTGGACCTAATAATATTTTTA
TGAGCATCTTATTCGGTAAATTTGTCAAAATACAATTAAATAAGAGCATTGCAAACTCGA
TCGGTTGGCATATTTTTTTTGAGTTCCATCAGTACAGGTTTTGGTCAAAATCTTGAGATT
GTGGTAGAGAATTTTCTTGCACGTAGGGGTGAACTGAGAACTTGCATGCGGCTGAGGGTT
GGATTGGTGTTATTATCGGTGAGCATATCAGAACGTGTAGTCCTTGCCTAGCTAGAGAAC
TGAGGTTATGTGCTTATTTATGTTAGGTTTGAGAAGAAAGGAAGTGTTATTTTTTAGTTT
ACGGGTACTGTTTTGTCCCAAGAAGGGGACGTTGTTTGCAACACCTCGGCAAAATACCCT
AAATAGGTATTCAGGGAATTTTTTTTTCCTATAAAAAAAAGGTTGTTA
>TR96984|c3_g4_i1    total_count_or_FPKM_of_gene:117937
CGGCGACCGAAGCCCCGGTGAACGGCGGCCGTAACTATAACGGTCCTAAGGTAGCGAAAT
TCCTTGTCGGGTAAGTTCCGACCCGCACGAAAGGCGTAACGATCTGGGCACTGTCTCGGA
GAGAGGCTCGGTGAAATAGACATGTCTGTGAAGATGCGGACTACCTGCACCTGGACAGAA
AGACCCTATGAAGCTTTACTGTTCCCTGGGATTGGCTTTGGGCCTTTCCTGCGCAGCTTA
GGTGGAAGGCAAAGAAGGCCTCCTTCCGGGGAGGCCCGAGCCATCAGTGAGATACCACTC
TGGAAGAGCTAGAATTCTAACCTTGTGTCAGGACCTACGGGCCAAGGGACAGTCTCAGGT
AGACAGTTTCTATGGGGCGTAGGCCTCCCAAAAGGTAACGGAGGCGTGCAAAGGTTTCCT
CGGGTCGGACGGAGATTGGCCCTCGAGTGCAAAGGCAGAAGGGAGCTTGACTGCAAGACC
CACCCGTCGAGCAGGGACGAAAGTCGGCCTTAGTGATCCGACGGTGCCGAGTGGAAGGGC
CGTCGCTCAACGGATAAAAGTTACTCTAGGGATAACAGGCTGATCTTCCCCAAGAGTTCA
CATCGACGGGAAGGTTTGGCACCTCGATGTCGGCTCTTCGCCACCTGGGGCTGTAGTATG
TTCCAAGGGTTGGGCTGTTCGCCCA
>TR79405|c0_g2_i1    total_count_or_FPKM_of_gene:116309
TGAAGAAGTTCGAGACCCTCTCTTACCTGCCGCCGCTCTCTGATGACGCTCTGATTAAGC
AAATCGATTACCTACTCCGCAGTGGGTGGGTTACTTGCTTGGAGTTCTGCAAAGTCGGCT
TTGTGTACCGTGAGAACCACCGATCCCCTGGATACTACGACGGGCGCTACTGGACTATGT
GGAAATTGCCCATGTTCGGCTGCAACGATGCCATCCAGGTCATGAAGGAGCTCCAGGAAT
GCAAGAAGGAATACCCGGATGCGTTCATTCGGATCATTGGATTCGATAACGTTCGCCAAG
TGCAGTGCATCAGTTTCATTGCCTACAAGCCGCCCTGCCCAGGATCGTATGAAACCTAGA
GCGTCTGCCCGTCGACTCGGCTTTGTCTCTTTAAATTGCTTTGGCTTATTGTTCATTTTC
TTCTTCATCCCCTATCTCCAACAGATGAGAATGGATTAAGTCACTGTTATTTTGGTTTGT
GAGGAACATCACAGCTCCGGCTGCATATATCGTTGTTGTCTACTAATTATAAGCATATGT
ACGTATGTGTGGGCTGTTAATCTTTTCTTTCTTCGGCATGAAGAAACCTATGTTGAATGT
CATTGCGTTTTCTCGAATATTATTCTGTGACTCTGAACATCAGAGCTAGCTGTTGGTTGC
CATAACGACAGGAACTCTAGTCGCAGTTTAATTACTCCGAGTTACAGAAGAGCAGCCAGG
ATCCATGTGCCCAGGTGCCCCCAGCCTATTGTGCAGCTTTCGTCGAATCC
>TR86154|c3_g2_i5    total_count_or_FPKM_of_gene:113580.99
ATTCCCTCAGTGATCGAGCCGTCTCTTTCCGTTCTTCTCTCTGTAACGCGATGGGGAAGT
TCTACCCGCAGGTGAGCGAGGAGTACCAGAAGGCCGTCGAGAAGGCCAAGAAGAAGCTCC
GCGGCCTCATCGCCGAGAAGAACTGCGCCCCCATAATAGTCCGCCTCGCATGGCACTCGG
CTGGAACTTACGACGTGAAGACGAAGACCGGGGGGCCGTTTGGGACGATAAGGCACGCGG
CGGAGTTGGCTCACGGAGCAAATAACGGGTTGGACATCGCCATCAGGCTACTTGAGCCGA
TCAAGGAACACTTTCCCATCCTCAGCTACGCTGACTTCTACCAGCTTGGTGGTGTCGTAG
CCGTGGAGATCACCGGCGGTCCAGAGATCCCTTTCCATCCGGGAAGAGAGGACAAGCCTG
AACCTCCAGAGGAAGGCCGCCTGCCTGACGCCACCAAGGGTTCTGATCACCTGAGGGATG
TGTTTGGTCATATGGGTCTGAGTGATCAAGATATAGTTGCACTGTCTGGTGGTCACACAC
TGGGAAGATGCCACAAGGAGAGATCTGGTTTTGAGGGAGCCTGGACATCAAATCCTCTTA
TTTTTGATAACTCATACTTCACGGAGCTCCTGAGTGGAGAGAAAGAAGGCCTTCTCCAGC
TGCCATCTGACAAGGCCCTTCTATCTGATCCCGTTTTCCGCCCTCTCGTGGAAAAATATG
CTGCTGATGAGGATGCTTTCTTTGTTGACTATGCGGAAGCTCACCTGAAGCTCTCAGAGC
TGGGATTTGCTGAGGCTTGAAGGATGGACCGGTGGGTGTAGCAGGTTTTGTTCTGGTTTT
GCTGGCTTGCAAGTAGAAGCAAATTATGGCAAGAAACGTTTTTACGATAAGTAGTGCTCA
TAGTCTGTCTCAAGTTAATGTTGTTATTTGGTGATATGGCAATCCTTTTCCTGCTTTATT
TGCTGGGACATGGCTTCTATATTAGCAGAGTGCGTCGCAATCTTCTCTGCCAATAACAAG
TGTGTTGTGTTGATGATGATTCAGCCAATAACGAAGTGTGTTGTGTTGATGATGATTCAG
CCAATAACGAAGTGTGTTGTGTTGATGATGAT
>TR54629|c0_g1_i1    total_count_or_FPKM_of_gene:110848.76
AGCCCAGCTAGTTCTGGAAACGGGAGACTGATGGATAGGAGAGGAAGGGAGGAGACCTCC
ATGGCCTCTCTTGTTTCCACTCTCATGGTGGTCCTAGTTTCTCTGAGCTTACCTCTTCAG
ACGCGAAGTTATCCCCACTACTCTTCTCCACCACCACCGATAGCACCACCCAAGGAACAC
CACCATCATCATCATTTCCCACACAAGCCACCACCGGCACCACCTCCCTACCACTACAAA
TCGCCACCACCACCACCTCCTCATGTTTACAAGTATAAATCACCTCCTCCTCCTCCTCCT
CATGTCTACAAGTATAAATCTCCGCCACCACCTCCTTACCACTACAAATCCCCACCTCCC
CCTCCTCATGTCTACATGTATAAATCTCCGCCACCACCTCCTTACCACTACAAATCCCCA
CCTCCCCCTCCTCATGTCTACATGTATAAATCTCCGCCACCACCTC
>TR85049|c0_g1_i2    total_count_or_FPKM_of_gene:110155.99
CTTTGCTCTCCAAGTGGCCGTGGACGGAGACTGGCCTTAAAATAATCCTAGCTAGTAATG
CCTCCAAACTCTTGATATATATGTCCAAGAGCTCAACACACATAACACTATATAAGGAGC
TCAAGGGGCTCTGACTGATTGGCTTTTAACAGCTAGAAGACAGAGCCATACGAGCTCCTC
TAGCTCTTCTCTCTCTCCTTCCGGTCTCCTCGAACTCTTCTCAGTTTTCTTTCAATTAAT
CTTTTCGTGGACATGGGTCGGTCCATCTTCTTCCTAGTGTCTGCGCTTGCCATCATTGGA
TCTGTGGGACATGCTGCCGTCGTGGAGTACACCTTTGAGGTGGCTGACTTGACCATAACT
CGTCTGTGCCAAAGCAAAGCCGTCCCTGCGGTGAATGGAACGGTGCCCGGTCCAACCGTC
AAAGTTAAGGAGGGTGATACGCTGAAGGTTCACGTCATCAACAAATCGCCATACAATATG
ACGATACACTGGCATGGAGTGTTTCAGTTGCTAAGTTGTTGGGCCGACGGGCCCAACATG
ATAACCCAATGCCCGATACGACCCGGCAAGACATATACCTACCGATTCAACATCACTGGC
CAAGAGGGGACGCTGTGGTGGCACGCCCACGTGTCGGTCCACCGAGCTACAGTTTATGGC
GCTCTCGTCATCCGACCCAGAGCAGGACCCAAGGCCTACCCCTTCCCCAAACCCTACAAG
GAAATCCCTATTCTACTAGGTGAGTGGTGGACTGCCGACGTGGTGGCCGTCGATAACCAG
GCATTTTTGAGTGGCAACGCTCCGAATGTCTCCGATGCCTACACCATAAACGGACTGCCC
GGTGACCTCTACAATTGTTCTCATAAAGACATCTTTAAGTTGGAGGTGGAGCAGGGCAAG
ACCTACATGCTCCGGATAATCAACGCTGCACTCGGTAACCAGCTCTTCTTCAAGGTGGCT
GGGCACTCGCTAACGGTCGTCGCGGTGGACGCCAGCTACACCAAGCCCTACAAAACCGAT
GTGGTGGTCATCGCACCTGGCCAGACGGTGGACGCACTCCTGGTCGCCGATGCCCCGCCA
GCCCGCTACTACATGGCCGCCCAGCCGTACATCAGCACGGCGCTTCCCCCGCCACCCTTT
GACAACACCACCACCACTGGCATAGTGCAATACAAGTTCACCACGCCATCTTCGCAGTAT
GTGTTGCCAACCATGCCCTCCTTCTTCGACACCGTCCTTGCCGAAAACTTCTACACCAAC
TTAACCAGCCTGATAAGGCCTGGGGATCCCACCGTCCCTCTTCAAGTCGATGAGCGAATT
ACCATAGTTTATGGATTTGGCATCGCTCCCTGTCAACCGGCACAGCTCTTATGCAATCAG
ACGGCGGGAGCGCTCGCCGCTTGCATGAACAACGTGTCCTTCCAGTCCCCCAGGGCGATG
TCTCTTCTGGAGGCGCATTTCAATGGTGTTGGCGGGATTTATACGTCCGACTTTCCCAGC
AGGTCGCCGGTGACATTCGACTACACAAACGCCACGGCCGGGTTGACGGCTTCACTTATG
CCGCAACTGATGTTCACAGCGAAGGGGACAAAAGTGACAAAGTTGAAGTACAATTCCACA
GTCGAGATAGTGCTGCAGAACACGGCCGTCCTCGGAATCGAGAACCACCCGATGCACCTC
CACGGCTTCAACTTCTTCGTACTGGCGCAGGGGTTCGGGAACTACGACGCCACGACGGCG
GTGAAGAGCTACAACCTGGTGGACCCGCAGGTCAGGAACACCCTTGGCGTTCCCACTGGC
GGCTGGGCCGTCATCCGATTCATCGCCAACAATCCAGGCGTATGGATCTTGCACTGCCAC
CTTGATGCCCACTTGTCGGTCGGTTTGGCGACGGCTTTCGAGGTGGAGAACGGACCCACG
CCGGAAACTACCCTTCCACCGCCCCCCTGGGACTTACCCCGGTGTTAGAAGAAACCGGCC
GGAATGGCAGACGGCTGGGATAGAAGAAAAAAAGCGCATGGTTTTTTTAAGTTCTCTTTT
GTTATATTCCTTCCACTTTGGGTTGGATTGATGGGTTGGAGTTTGAAAAAGATAAAAGGT
TTAAAAAATGTCCATTTCATGAGATATGCATGTGGACTGCCAATAAAAAACCAAGTTTTC
TTATTGGAGTCATTTTGGAATATTTGCAATGGTGTGGCTAATTAATGAAATAATATATAT
GGAAGAAGCTTGGACTACAAGCGGTTGTAGTTTTCTCATCCTTCCTTTCCTATGTACTCC
TTTCATTATCGATCCGAAGGAAAGAG
>TR98345|c2_g5_i1    total_count_or_FPKM_of_gene:107857.99
GCTGTCTTATGTTTGGCTTGGTTTTTTTTTTATAGGTTGATCGATCTGCGGCTGTGTGGA
TCTTTCTGGGAATAAGTTTTTAACGCTCGTTGTTTGAGATCTCTGCTTTGGTTTGTGAGA
TCTTTTTTTTTTGTTTGTTTTACCGATCTGCGATTTTAGTCTTTTTATTTTCGTTTTTGT
CATATTTTTCGAGTTTTTGTGATCTTTGATCGCGGTTGATGGAGATCGGTTCTTGTTCTG
TCTTGATTTTTCTCTCGATGGCAAATATCGATGTCGTCTAATGATTTTTGCGAAGGGGAA
GCAATTTTTTGTGATATATTTCGTTTGTTCTACTGAACTTCTACACTTTTCGGCACCTTT
CGTTTAATACATCTTTGATCTTTTGTAATCTGCGGGATTTGTTTGTGTTTTGTGGTTTTA
TTCCTTTCAGGTTAGTTCTTTTATCTTTTTTGGTAGCAGATCTGTAGATGGGGAAGGAAA
TGGGCCCGAAAAGTATCGTTCTTCTCTCTTGTATCAGATCTGTGGGGATCGGATGAGATG
GTTTCTTTCGTTCCGATCTGGGCTGATCAGGCGCGTGCGATTGTGGCGATCACCGGCGAC
TTCATCTTTCTGGATTCGGTTGTAAAAGAAGAGTCTATCGATGGATCTCAGCTGATGTCT
CTGGTAGATGTTGAGGGGTATGTTTATATCTGATGTAGAGCAAATAAAGTCCGGGGAGCT
CCTTGGAGGGGCGAGGTAAGGGGCTTAGGGAAAGTAGTTTACTCTCTTGGATTCGTTCTT
GTTGTCATACCGACCTTTGCCATGTTGGGTGCGCTCGCATGGCAGGTCACCGACCCTAAT
AAAATTTTTTGTTTTTGGTTTGTTGGGGAGATCGCAC
>TR98577|c1_g2_i5    total_count_or_FPKM_of_gene:106659
GCGTTACTTTTTCTTTTCGCCCCACGTGGTTCTCGGCGAGATCCCTCCACCAAAGAAAGA
ACAGACAAGTAGAAAGACCGACAAGTGGTATAAAAACAGAGAGAGAGAGAGAGAAAAACG
AAAACAATAATGAAGAGAGGCTTCTAGAAGAGGTGAGCATTGACCGATTAGCCATCTCCA
CCGACTCCACTGCTCTTTAAATCCCCATTCCATGCTTATCCTCCGGCGCTCAGATTCACT
CCAGAACACACAGTGGGAGAGACTAGAGAGAGAGAGAGGAAAAGGAGATGGGGGTGAAGG
TCTATGGGGCAGTCATGTCCACGGCCACAGCACGTGTTCTACTGTGCTTGGAGGAGATGC
GGGCGGGGTACGAGCTGGTGCCCGTCAACATGGCCGTCGGTGAACATAAGCAGCCCCCTC
ACCTCGCCCGGAACCCCTTTGGTCAGATCCCTGCGCTTGAGGACGGTGCTCTGATGCTCT
ACGAGTCTCGAGCAATCTCAAGATACATTCTGCGCAAATACAAGCCATCTGGTTGTGACC
TGCTGAAGGAGGGCAGCCTGGAGGAGTCGGCCATGGTGGACTTGTGGTTGGAGGTGGAAT
CCCAGCAATTCAGCCCAGCTATCAGTCCCATCTTCTTCCAAATCTTCATCGTCCCCATGC
TCGGAGGTGTCGCCGATCAGTCGGTCATCAACGCCAACTTGGAGAAGCTCTGCACGGTGC
TGGACGTGTACGAGGCCCGGCTGTCCAAGGCCAAGTACTTGGCCGGAGACTTCTTCAGCT
TTGCTGATCTGAGTCACGTACCTTTGATGCATTACTTCATGGCCACCCCTCACGCATCTG
TCGTCAATTCGCGCCCCCATGTGAAGGCATGGTGGGAGGCTGTGTCGTCGAGGCCTGCGT
GCAAGAAGGTGACCTCTGCTATGCCGGGATCCGCATGAAGGGAGTTGGTGGCCATGGAGG
AGATGAGGGGAAATGAATAAAAAGTCTGCTTTGCTTTTTGGTCTTAGTTTGTGTTTCTGT
TGAGGGTCGTGGTTGCGAGGGTTGTCCAAGTCTCTGAGTCCGAGTCTCTCTGAAACACTT
CGTTGTGTTTGGGTTTGCATGTTGGATAATAAAATATATAATGGGTCTATCTTTTCCTGT
TGACTATCGAATCGGTTTTACGCAAGCTTTGATCATCTTGCTGGCTAGTTTAGTGGGGCT
AAGATTTTTTACTTTTTAGTGAAAGGGAGGCAACCGATGTCTACATTAAAAAGTCACAAT
TGATGGGATCCTTTGTGTCTCAAACTTTTTCGCCATACTTTTTTTTATTTTTTATGGGAG
TTGTTGCAGCGGTGTGGTTGGCAAGTGCATTCCTTGCAAGCAAGTGGAATGGTTGCGGAC
TTTGGCCAACAGACTCATGCAAATCTCTCTCTCTCTCTCTCTCTCTCTCTCTCTC
>TR92887|c6_g3_i7    total_count_or_FPKM_of_gene:105599.07
TCTCTGGAAGTTCGAGACCACAAAGTACTACTGCACTGTCATTGATGCCCCTGGGCATCG
TGACTTCATCAAGAACATGATCACAGGCACCTCCCAGGCTGACTGTGCGGTCCTTATTAT
AGATTCCACTACTGGTGGTTTTGAAGCTGGTATCTCAAAGGATGGACAGACACGAGAACA
TGCATTGCTTGCCTTTACTCTTGGTGTCAAGCAGATGATCTGCTGCTGCAACAAGATGGA
TGCCACTACTCCAAAGTACTCGAAGGCTAGGTATGATGAAATTGTTAAGGAAGTCTCTTC
TTACCTGAAGAAGGTTGGTTACAATCCCGAGAAGATTCCCTTCGTTCCCATCTCTGGGTT
TGAAGGTGATAACATGATTGAGAGGTCCACCAACCTTGATTGGTACAAGGGCCCAACCCT
CCTTGATGCTCTTGACCTGATTCTGGAGCCCAAGAGGCCCTCAGACAAGCCCCTCCGTCT
GCCACTTCAGGACGTGTACAAGATTGGTGGAATTGGTACTGTCCCAGTCGGACGTGTTGA
AACTGGTATTCTCAAGCCTGGCATGGTGGTTACTTTCGGTCCAAGCGGTCTGACAACTGA
AGTTAAGTCTGTGGAGATGCACCATGAGGCCCTGCAGGAGGCTCTTCCTGGTGATAACGT
GGGATTCAATGTTAAGAATGTTGCTGTCAAGGATCTCAAGCGAGGGTTTGTGGCCTCTAA
CTCAAAGGATGATCCTGCGAAGGAGGCTGCCAGCTTCACTTCTCAGGTTATCATAATGAA
TCACCCTGGTCAGATTGGCAATGGTTATGCCCCTGTGCTTGATTGCCACACCTCTCACAT
TGCTGTTAAATTTGCTGAGATCCTCACTAAGATTGACAGGCGATCTGGCAAGGAGCTTGA
GAAGGAGCCTAAGTTCCTTAAAAATGGTGATGCTGGATTTGTGAAGATGATTCCCACTAA
GCCTATGGTGGTTGAGACTTTCTCTGCATATCCTCCTCTTGGCCGTTTTGCTGTGAGAGA
CATGAGACAAACAGTGGCCGTGGGAGTTATTAAAAGCGTTGAGAAGAAGGACCCAACTGG
TGCCAAGGTCACCAAGTCTGCTGTCAAGAAGAAGTAAAGTTCCAACGCTGAATGTGGTGG
GAGTTTAGTTTTTGTGTTAGTGTTCTTTTTGTTGTATTTGAATCAAGGAAGTTTAGGTTA
AACAGCGTATAATTTGGTTGAAATTTTGTTCCCAGTCTATGATTTTTCTTGGATTGGAAG
TATATCATTTGCAGATAAACATTATGTACTTTTGATTTTATTTGAGACATGAGATTGTTT
GCAAGAATTTCAGGTGGCTTGATTCAGTCAATATGTCCAATTTTTTGCTGGTTATCTACT
AAATACCATAAAGTTGCACCCGTTGCCTTCTGCAGATTTTCAGGTTTTAATATTT
>TR91459|c3_g4_i5    total_count_or_FPKM_of_gene:101491.07
GAGTGCTCTCTCTCTCTCTCTCTGCGTCGAGGAGAAGAAATGGGGTATGAAGTAGATCCA
GCCTTCGTCCAAGCTCCCGAGCACCGCCCCAAACCCAACATCATCGCAGCCGGTAGCATC
CCACTGATCGACCTCTCCCCCATCTTCCACTCCCCCATCCCCGCCGGCTGCGACGCCGTC
TCGCCGGCCATCTCCGGTCTGCTGGCGGAGGTGGAGGCGGCGTGCCGGGATTGGGGATTC
TTCCAGGTGATCAACCATGGGGTTCCTGCAGAGCTCCTCGACAACATCATAGCAGCGTCC
AAGGGATTCTTCGCGCTGCCGGCGGAGGAAAAGCGGCGGGTGAAGAGGGATGAAGTGAAT
CCGCTGGGCTACTATGATACAGAGCTCACCAAGAACGTAAGGGACTGGAAGGAGGTGTTC
GACCTAATTGTTGAGGAGCCAAAGGTGGCCGATCCCGGAGATGAGGGGGCCCTTTCGGTT
AGGAACCAGTGGCCAGACAGCCCTCCAGCATTTAGGGAGGCTTGTGAGAACTATGCCAAA
GCAATCAATGAGCTAGCTTTCAAGTTGTTGGAGCTGATTGCACTGACCTTGGGCTTGCCA
GCCAAGCGATTGAATGAATTCTTTAAAAAACAATCCAGCTTCATCCGCCTCAACCACTAT
CCACCATGTCCCTTCCCTCACCTCGCCCTAGGTGCTGGCCGGCACAAAGATGGCGGAGCC
CTCACCATCCTTTCTCAAGATGATGTTAGTGGGCTTGATGTTAAGAGAAAATCTGATGGC
GAGTGGATCCGTGTCAAGCCAATTCCCAACTCTTATATCATCAATGTTGGTGACATTATT
CAGGTCTGGAGCAATGATAAGTATGAGAGTGTAGAGCACAGGGTGTCCGTAAACTCCGAG
AGGGAGAGGTTCTCCATTCCTTTCTTCTTCAATCCAGCATTTTATGTGATGGTGCAGCCA
TTGGAGGAGCTTATAGATGAAAAGAAGAGCCCGGCTAAGTACAATGCGTATAATTGGGGG
GAGTTCTTTATGGCAAGGAAAGATAGCAACTTTAAGAAGCTGGACGTGGAAAATGTTCAA
ATTTATCATTTCAAGAAGGTGGCTTGATTTGCCCAAGAGTCTTGCTACATAAAAGACTGT
TAAATAATCCATATGGTGTGTAATCTTAAAATAAACCTACCATCTATTCCATATTATGTC
TCGTTCCCACCGTATGAGCTGGAAAGCGTGTAAAATATTGTAATACATTAAGATATATAT
GGATGGGTTTGCCTTCGCCGCATCTGCTTAGAGGCCAAATTTAATGCATCATTTAGTAAT
TTAGTTTCTTGCATGTTTGATTTCTTGTAAGTGGGCACCCATCCAAATAGGTTGGGTTTT
ATTTGGATAAGGTCGCATTTCCTTGCTTTGAGAATCTTTTGAGAATGTTAACAGCCTGAA
TGCGAGAAGAGTTGGGAATGAAAAGAACACAAAAATTTG
>TR90765|c2_g1_i15    total_count_or_FPKM_of_gene:101303.02
GTCCAGAGGTCCTTTCCTTTCCAACCCTCCCTTCCCCTTCATAGATTTTATATCTCTCTT
TCTCTGACCTCCCTCGTCTTTGGTGCAGTAGAGTGGAAGCAGTTCAGAAGGTAATTTTCT
GATTTGGCCTCTGAAATCAGCCTTGTGATCTGATCCGGTGTTTGAATAATTCGATCTTTC
GAAGTTATCGTTGCTCTGGATTGTAAGGTTTTGTTTTGCTACCTCCTAATCTAGAGGCCT
TCCAAAATGTATTCTTTGTTTTGTGTCTTTTGCCTTTGATGATCATGATCGATGTTTTGA
TGGACTTGTCGGTGCTTCTTTCATCCAGTAGATCTGTCTCTATTTTTTCCTCTTTTTTTT
GAATCTGAATCGTAGTTAAAGGAATGAACACATAAATGCATAGATCTGTTGGTTTCAAGC
TATTTGTTGTGGATCTGATTTTCATGCGTGATTGTTATTTTGGATATATGTTGCAGAATT
TCCCCTTTTTCTGTATAAGGTTATGGATGAGAGCACAAGTTCAATGCCGTAAGTCTGAGA
TGCATGCATATATTGTTTCCTAATTCTGGAGTTGATACTGGAAATTGACAAGTTTGATTT
GGAAAATTTCAGAAATCTTTTCTTTTTTTTTTTCAACTTTTACTTTGTTGATTGCGTTTT
CAGCTTTAAATATCTGTAAATTTCTTTGGTACCCTTATGAGGCCGCAGATCTATCTATTA
TTTTGTTGCTCTTAGCAAGTTGAGGATATGAGATGTATGTTTTCCCCCTCCTTTTTTTCC
CTTTAAGAATTTTAGGATTTAATATGATATGTATTTCCCAATTATGCTGCTTTTCTTCCC
AGGCTTTTATGCTTTTGTTGATGAATTCTTTTTTGTTTTGATTTTCTTTGTTTTTTTAAT
TATATCAAGTAATTGGGATGATGGATACTTAGAAATGGTCAATTGAGTTCTGAAATAACT
AATATTATAATTGTTATGTTACGAAGAATTGAGGTTTTTTAACTAAGAAAAATGTCCTGT
GCATGTCAATTCTGTTCCAATGACTCTTTGGTGTTGAAACAAATGGTCAATCTTGAAATT
ATATTTTTTTTGAAGTTCATGATATGCTGACTTTATGGATTATCCTGACCCTGTTAATAG
ATGAGGAGATCTCAGATCAATGATACTTGTTGGTATTTCTTCAGTGCACTGTAGATTGAT
GCTTTTCTCCTACCGTTACTTGAACATTCTATATACTCACAGGTCATATAATTAGCAGAA
AAAATGGTGAAGATCTGCTGCATTGGAGCTGGCTATGTTGGTGGCCCAACCATGGCCGTC
ATTGCTCTCAAGTGCCCATCCATTGAGGTAGTTGTGGTCGATATCTCTGTCACCCGCATC
AATGCATGGAACAGTGATCAACTTCCAATATACGAGCCAGGCCTCGATGATGTGGTCAAG
CAGTGCCGCGGAAGGAACCTTTTCTTCAGCACAGATGTTGAGAAACATGTCTTTGAGGCT
GACATCATCTTCGTCTCAGTGAACACTCCTACCAAAACCCGCGGCCTTGGGGCAGGCAAG
GCTGCCGACCTTACCTACTGGGAAAGTGCTGCTCGCATGATCGCAGATGTCTCCAAGTCT
GACAAGATTGTGGTCGAGAAATCCACGGTCCCAGTCAAGACTGCTGAGGCCATCGAGAAG
ATCTTAACTCACAACAGCAAAGGAATCAACTACCAGATCCTCTCCAACCCAGAGTTCCTT
GCAGAGGGTACAGCAATCCAGGACTTGTTCAACCCTGATCGGGTACTTATTGGTGGCCGG
GAGACTCCAGAGGGTCGGAAGGCTGTTCAGGAGCTAAAAGATGTTTATGCCCAGTGGGTG
CCTGAGGATCGGATCATAACCACCAACCTATGGTCTGCAGAGCTGTCCAAACTTGCAGCA
AATGCCTTCTTGGCCCAGAGGATCTCCTCTGTCAATGCCATTTCTGCACTCTGTGAGGCC
ACTGGGGCCAATGTGTCTGAGGTGGCCTATGCTGTGGGGAAGGACTTGAGGATCGGTCCT
AAATTCTTAAATGCCAGTGTGGGGTTTGGAGGGTCCTGCTTCCAGAAAGACATCCTTAAC
CTGGTCTACATCTGCGAGTGCAATGGTCTGCCTGAGGTGTCTAACTACTGGAAGCAGGTC
ATCAAGATCAACGACTACCAGAAGAGCCGGTTTGTGAACCGGGTTGTGTCCTCCATGTTT
AATACCGTCTCTGGCAAGAAGATTGCTGTGCTTGGGTTTGCGTTCAAGAAAGACACTGGT
GACACGAGGGAGACTCCTGCTATTGATGTCTGCAAGGGTCTCTTGGGGGACAAGGCCACT
ATTAGCATCTACGATCCTCAGGTGACCGAGGACCAGATCCAACGTGACCTTGCAATGAAC
AAATTCGACTGGGATCACCCGCTCCACCTGCAGCCGATGAGTCCGACTGCTGTGAAGCAA
GTCTCTGTGACATGGGATGCTTATGAGGCCACCAAGGGAGCACATGGTGTCTGCATCCTG
ACTGAGTGGGATGAGTTTAAGACCCTGGACTATCAGCGTATCTATGAGAACATGCAGAAG
CCAGCTTTCGTATTTGATGGGCGCAATGTGGTAGATTCAGAGAAGCTTAGGGAGATTGGA
TTCATTGTGTACTCCATTGGGAAGCCGCTGGACCCATGGCTCAAGGATATGCCTGCTGTT
GCCTAATGGAGGACCGCTGTAGAAAGGGAGAGCAAGTGACAGACGAGATCTG
>TR96904|c4_g2_i1    total_count_or_FPKM_of_gene:101131.31
GGAAGAAAAAAAAAAAAAAAAAGGAACAGAGAAAGAGAGAGCCGACCTTCTCTCCCATTT
CCCTTATCTCTTTCCCTCCCCGCTTTATTTTATTCTCTCTCCCAGCTACAAAAAGCCCCA
CCCGGCGACCAGATCTGCCCGCGGCCTACTAGCCCTTTCTCTCCCATCCCTTCCTCGTCA
AACCCTAGTCCCCGATCTCTCTCCTTCTCTGCCCCCGAAGTCTTAAGAAAGGATATGTGC
AGCGGTCCCCGGAAGCCGTCTCCGCCACCGTCTCCCCAGACCAGCCCCGTCGCCATGGAC
ACCAGCGGCGACAACAAGAATCACCCCGCGGCCGCCGTCCTCCTCGAGCACTCCGCCTCC
GACGACCTTCCGGCCTTCAAGCGCGCCGTGGAGGACGATGGCCTCCCCCTCGACTCCTCC
GCTCCCTGGTACTGCCGCTCCCCAGGCCGACGGACGATGGGCTTCCAACAGCGGACCCCA
CTCATGATCGCCGCCCTCTACGGCAGCCCCACCGTGCTCGCTTACATCATTGCCGCCCGC
CCTGCTGAGGCCTCCCGCCGCTCCTCCTCAGACGGCGCCACCCCGCTCCACTGCGCTGCC
TCCGGCGGCTCTCCCTCCTCTCTCGAAACCGTCAAGTTGCTCATCGATGCCTCCGCTGAC
GTCGACGCTGTCGACGCCGCCGGGAACCGCCCCGGCGATGTCATAGCCCGCCACTTCTCC
AGCTCCATCACCAGATCCCTCGAAGTCATCCTCAAAGCCTCTTGCCCGAGGGTTTCCTCC
CCAGGAGGAGCAAAAGAAGGGGAGACGAAGTCTAGCGAGAAGAAAGAGTACCCTCACGAT
CTCACCCTCCCCGATATCAAGAACGGGATCTACGGCACGGACGAGTTCCGGATGTATACC
TTCAAGGTCAAGCCTTGCTCCAGGGCCTACTCCCACGACTGGACGGAGTGCCCGTTTGTC
CACCCTGGGGAGAACGCTCGGCGTCGCGACCCCCGTAAGTACCTCTATAGCTGCGTCCCC
TGCCCTGAGTTCCGGAAGGGCTCGTGCCGGAACGGGGATGCCTGCGAGTACGCCCACGGG
GTGTTCGAGAGCTGGCTCCACCCGGCTCAGTACCGGACCCGCCTCTGCAAGGACGAGACC
GGCTGCAATCGCCGCGTCTGCTTCTTTGCCCACAAGCCTGAGGAGCTCCGGTCCGTAAAC
CCCTCGGCTGCCTCCGTCACCGGGATGGTGCTTCCCTCGCCGAGGTCGTCGTCATCGGGT
CTCTCGTCGTTGGACATGGCTACGGCTTTGATGCTGATGCAGCAGCCGGGGTCGCCCATG
TCGCCGTCGGCTTCGTCGGGATTGGGTGGGGCGACGGCCTGGATGGGCCAGGCGAGCAAC
TTGATGACGCCGCCCTCCTTGCAGCTGCCGAGCAGCAGGCTGAAGGCGTCGCTGAGCGCC
AGGGATTTAGCTTTCGATCTGGACTTGCTTGGGCTCGAGGGGTACCAGCAGAAGCTGATC
GATGAGATCTCTAGCACCGCCTCGCCCAGGGCCAACTGGACCCCGAACTCCCTAGCTGCC
GCCTCTCGAGCATTGGATTATAACGATCTATTTGGCTCTCTTGACCCATCGGTGCTTTCT
AAGTTGCAGGGGCTTTCTCTGAAACAGACGGCAGCCGCCTCGGCCTCGGCCGGAGCCCAA
TTCCAGTCGCCCGCTGGAGCCCAGATGCATCAATCTCCATTGCTTTCTGGCTATGGAGGC
AACTTGCCTTCTTCCCAAACCGTGACCGCAACTTCATCGCTTGGTCTCGATCATTCGATG
GCGAAGGCCATCATGAACTCGAGGTCTTCAGCGTTTGCAAAGCGAAGCCAGAGCTTCATT
GACCGGGGAGCGGCAGCAGGTCGCCAGTCGACCCTCTCTGCCATGACTACTGCTGCAGCA
GCGGCGGCTCCATCGGTTCTTTCTGACTGGGGCTCGCCGGATGGGAAGTTGGACTGGGGA
ATTCAAGGGGATGAGCTGAACAAGCTGAGAAAGTCGGCATCTTTTAACTTCCGGAGCAAT
CAGACCGGAAGCGCCTTGGGAGGGGCAGCCCCGGCGACTGCAGTGTCGGGGGGCTTGGGT
GAGCCCGACCTTTCTTGGGTGCAGTCTCTGGTGAAGGATGGACCGGCAGCACCAATAGGT
CGGCGTGGCCTGGAACAGCAGCAGAACGGGTACCAACTCAACGGTGGTGGAGGCGATTTC
CATGGATCGGAGCTCTTCTCTTCTTGGGAGGAGAAAATTATGGCGTAAACGCCATCGACC
AAAATACTTACTATTGACCTGACAAGTTCTTTTCTTCCTTGGTTCCTTATATTCTTAATC
AATTATAGTCCTAGCAGTGGCTGTCTCGTCCGGAAGACAACAAGCCCGAAGGGTTTCAGA
ACTGATTAGAGGCTGCCAACATCGTTCTTTCATTTATATATATATATATATATATATAGC
TTATGAGGATGGATATATAATTAGAAGATGGGCT
>TR87578|c0_g2_i1    total_count_or_FPKM_of_gene:99482.99
AATTTAATGCAGGCTTCTTCCCTTCGCCCCTCACCCCCAATATTTCCGTCTCTCCCCGTT
CCAGGGTTTCGACTGTTGCCCTAGCTCCGGCCACAAGGTTTTGTGGATATACATTCCATA
TATCTGTTTTTCATTAGGAGATATGGCTGGAGCTTTGGTTCAGTCAGCTATTCTTCCTGC
TCAAATTGTGAACAGAAACTGTGGACAGCTGAAAGGGTCTGGGAAGGCTAGAAAGGCTGC
TAAAATGATGTGCAAGATGCGATCACACCCTCTCAGATTGCAAGGCTTTGCAGGCTTGCG
GGGGTCAAATAACTTGGATTTGCTGTCCAGGTCTAGATGGGATTTTCATTCTGTGGTATC
AGCTTATATTTCTGCTCCACAGGGCAAGGCTTGTCGAGGAGTCCCTGTAGCCATGTTTGA
GCGCTTCACAGAGAAGGCAATCAAAGTTATCATGCTTGCACAAGAAGAAGCAAGGCGGCT
AGGCCATAATTTTGTTGGGACTGAACAAATATTGTTGGGTCTTATTGGTGAAGGGACTGG
TATTGCTGCTAAAGTTTTAAAATCAATGGGTATAAATCTTAAAGATGCCCGTGTGGAAGT
GGAAAAGATTATTGGAAGGGGCAGTGGTTTTGTCGCTGTTGAAATACCATTTACACCACG
TGCAAAGCGTGTTTTAGAACTCTCATTGGAGGAAGCCCGCCAACTTGGTCATAACTATAT
AGGATCTGAGCACTTGCTTCTTGGTCTGTTGCGCGAGGGTGAGGGTGTAGCTGCTCGTGT
GCTTGAGAGTCTTGGAGCTGATCCAAGCAACATCCGTACACAGGTCATTCGAATGGTTGG
TGAAAGCACGGAAGCAGTTGGTGCTGGGGTTGGTGGAGGAAGCAGTGGAAATAAAATGCC
CACACTTGAGGAGTATGGAACTAATTTGACAAAATTAGCAGAGGAGGGTAAACTAGATCC
AGTCGTTGGCAGGCAAGAGCAAATAGAGCGTGTTACGCAAATTCTGGGAAGGCGGACCAA
GAACAATCCCTGCCTGATTGGAGAGCCTGGCGTTGGGAAGACAGCCATTGCAGAAGGACT
TGCTCAACGCATATCAAATGGGGATGTTCCAGAAACAATTGAAGGAAAGAAGGTCATTAC
CCTTGATATGGGTCTCCTCGTTGCTGGTACAAAATATCGTGGAGAATTTGAAGAGAGATT
AAAAAAGCTGATGGAGGAAATAAAGCAAAGTGATGAGATAATACTCTTTATTGATGAGGT
ACACACATTAATTGGAGCAGGAGCAGCAGAGGGTGCAATAGATGCTGCCAATATCTTAAA
ACCAGCTCTTGCAAGAGGTGAACTTCAGTGTATAGGAGCCACAACGCTCGATGAGTACAG
GAAGCACATTGAGAAGGATCCGGCTCTGGAAAGACGATTTCAACCAGTAAGAGTACCCGA
GCCAACAGTTGATGAAACGATACAGATTCTGAAAGGGCTTCGCGAGCGCTATGAGATTCA
CCACAAACTTCGTTATACAGATGAAGCTTTGGTTGCTGCTGCACAGTTGTCATATCAGTA
CATTAGTGACCGCTTCCTTCCTGATAAAGCAATTGACTTGATTGATGAAGCTGGTTCTCG
TGTTAGGCTGCGCCATGCCCAGCTTCCTGAGGAGGCCAGAGAACTTGACAAAGAGCTCAG
GCAGATCACCAAGGAGAAAAATGAGGCTGTTCGCAGCCAAGATTTTGAGAAGGCTGGGGA
GCTGCGTGATAGGGAGATGGAACTGAAGGCACAGATATCGGCCCTAATTGACAAGGGTAA
AGAGAGAAGCAAAGCAGAGAGTGAGGCGGGTGATTCAAGTCCCATTGTCACTGAAGCAGA
CATACAACACATTGTGTCTTCTTGGACTGGAATCCCAGTGGAGAAAGTCTCGAGCGATGA
GTCAGATCGCCTCCTTAAGATGGAAGAGACCCTTCACAAGCGTGTTATTGGCCAGGATGA
GGCTGTCAAAGCCATAAGCCGTGCCATCCGCCGAGCCCGTGTTGGGCTCAAGAATCCCAA
CCGGCCAATTGCCAGCTTTATATTTTCTGGCCCAACTGGGGTGGGAAAATCAGAGCTGGC
AAAGGCACTGGCTGCTTACTACTTTGGCTCTGAGGAAGCTATGATCAGATTAGACATGAG
TGAGTTCATGGAGAGACATACAGTCTCCAAACTCATTGGCTCACCTCCTGGTTATGTAGG
TTACACTGAGGGTGGTCAGCTAACTGAAGCAGTTCGCCGTCGCCCCTACACTGTTGTCCT
TTTTGATGAGATAGAGAAGGCTCACCCTGATGTCTTTAACATGATGCTTCAAATTTTAGA
GGACGGGAGGTTGACAGACAGTAAGGGACGGACTGTGGATTTCAAGAACACCCTGCTGAT
CATGACATCCAATGTTGGCAGTAGTGTGATTGAAAAGGGAGGGCGTAGGATTGGATTTGA
TCTCGACTATGATGAGAAGGACAGCAGCTATAACCGAATCAAGAGCTTGGTTACAGAGGA
GTTGAAGCAGTATTTCAGGCCTGAGTTCTTGAATAGGCTGGATGAAATGATCGTGTTCCG
GCAGCTGACAAAACTTGAGGTGAAGGAAATTGCTGACATAATGTTGAAAGAGGTCTTCGA
GCGGTTGAAGGCTAAGGACATAGAACTTCAAGTTACAGAGAGGTTTCGAGACAGGGTGGT
GGAGGAAGGTTATAGCCCAAGCTATGGTGCAAGGCCCTTAAGGAGGGCAATAATGAGGCT
CTTGGAGGACAGCTTGGCAGAGAAGATGCTTGCTGGAGAGATCAAAGAGGGAGACTCGGC
CATTGTAGACGTGGACTCTGATGGGAATGTTACTGTTCTTAATGGTGCAAGTGGTGTCCC
AGAGCCCCCAACTATCCCTGTATAAAGCGTATTAAACAATATACCATTTTAAAGTTGAGC
AGTTTTATGTCATTGTAGTCGGTCTTTATAGGGATAAGAGCGGGAACCCAATCATCTTAT
TTGCTGGCTATTAAGTCTGTAAAACTTACAACGTTCAGCCCCATGAATATCGTCTAAGTA
ATAACTGTACGGTTAGTGTGTGTGCCAAGAAGAGCAAATTAGTTCGACTCGTGCGTGTCA
GAATGACAGAATCGAAGTGAGGTATTTCTGTTCTTTCTAAAGATTGCGTACAAACTGAAT
ATTTTTCTCCTGCTCTTTGTATGAACTCGCTGGGTTTTATGCAAACTGGCTTGCTTTATG
CGTTCAGAGCCAGATGTGAATCAAATGCCATACGAGTCGCTTCATTGATCACTTAATCGT
CCAGGAGGGGATGCCCAATCTTATGCTGTTATAGGGTTTGGGACGCATTACATTGTTTTG
GAACTGCATTCGAAATCATTCTTCCATTATTATAGGGTTCAGATCTTGGATTTGCTATCA
GGAAGCAAGAAGCTGACGCTACTGCTTGGCTGCTGTTTCTATTTAGTGGAATCTATCAGA
AAACCGACCAGAGCATGCACAATATTTATTGAGGGGGGCAGGATGATACAGAAACTCTTG
TTTCCCTCCTGAATCGTAGGGGGGGAACTTTGTCTTTAGGTTTTGGCCCTATATTTATTT
AGACTGACAGATTCATACGCTCTCTCCGTCCATATTAAGTGTAATAGTTTGGTGCCAGTA
TACTGTAAAAATGCAGTAGATGCTGTCTGCTACAAGAGATTTGTCAGTGCTAGCCCATTA
CACTATTGCTGAAC
>TR90587|c1_g5_i4    total_count_or_FPKM_of_gene:97782.03
ACCGGCCCAATATCTCCATTACTCCTTATAAAGGGGAGCCTCCTCTGATCATCTCTCTCG
CTCGCTCGCTCTCGGGGCTCGTCTGTAGGAAAAGAGAGGGGCAGAGGAATTTGCTTCGCC
GGAGGCCGACGTTAGGAGGATCTCGGGGGGCGCCCCGGGGTGCTGAAACCCTAGGAAAGG
ATCGGCGGCGGTGCTTGCCGCAGTGGATTACAGGTGGTGAGGATGTCGACTCCTGCAAGG
AAGAGGTTGATGAGGGATTTTAAGAGATTGCAACAGGACCCTCCTGCAGGAATTAGCGGT
GCACCCCAGGACAACAACATCATGCTTTGGAATGCTGTTATATTTGGCCCTGATGACACT
CCTTGGGATGGAGGTACGTTCAAACTGACACTTCAGTTTACAGAGGATTATCCAAATAAA
CCACCAACTGTGCGCTTTGTTTCTCGAATGTTTCATCCAAACATTTATGCGGATGGAAGC
ATATGTCTGGATATCCTACAGAATCAATGGAGTCCAATATATGATGTCGCTGCAATACTT
ACATCAATCCAGTCGCTGCTCTGTGATCCGAACCCCAATTCGCCTGCAAATTCGGAAGCT
GCACGCATGTTCAGTGAAAACAAGCGTGAGTACAATAGGAGAGTGCGCGAGATTGTGGAA
CAGAGCTGGACAGCAGACTGATGATGGATCCCGACTGGTGCTTGCTTTATCCTTTAAGTT
GTGGGATGCCACCTGTAGTTAATAATTGCACTATAGATATTGTATTCCAACTAGGTGCTT
GCTGTCGCCATGTTGCTGCGTGGCTTCCAGATGTGGACATTTTTAGCTCATTCGCTTGAA
GATTCTGCTATGCTTTGTGTTGTGAGGCAAATATATCTGGACCTTTGGTTTCGCTTCTTT
GTCAATAACTGTT
>TR32951|c0_g1_i1    total_count_or_FPKM_of_gene:96621.4
GAAGCCTGCACCCACCCCACACCATCCTGTGTACAAGTATAAATCACCACCACCTCCTTA
CCACTACAAGTCACCACCACCTCCTCCCTATCACTATTAAGCAGCAGCAGAACAGTGTCA
GAAAGAAGGGACACTGAAGACATGTCTTTCTTGATGGTTGGCGTATATGAACCAGCATCC
ACTGTAGGCTTTAATAGGGTCACGAAGAGTAGAATGAATCAACTGAGGTTCCTTCTACAA
AAGAAGAGGCAAATGTTCTTATGGCCCGAATAAAGTTGGCTTTCTATTATATATGTAATG
CGTAAAAGCATCTGTTTATTAGCTGGAAAAAAGTGGCAAGAGGAGATAAGGATCTGTACT
TGCTATTGGCTTGTGTGAATTCTACTATTGTTGGCATTTCGGCAAATCTGTGTGTTTTCT
TTAAGCCCTATACGTACCATGCCAATTTGCAACCCAGTAGTTACTACAAGCATGACTGCT
TGTAATAGAAGCATTCACAGATTTTAATTACATGCATTACAAAGTTAATCCAGGTATCTG
AAGTAATTAACAAGTAGCCATGAAGAGAGAAACGCAATATGATTTGCATA
>TR90505|c1_g1_i1    total_count_or_FPKM_of_gene:95435
TCATGATTGGTATGGGTCAGAAAGATTCATACGTCGGTGATGAGGCACAGTCGAAGAGAG
GTATCCTGACTCTCAGATACCCAATCGAGCACGGTGTTGTCACCAACTGGGATGACATGG
AGAAGATCTGGCATCACACTTTCTACAATGAGCTCCGTGTTGCCCCTGAGGAGCACCCCG
TGCTACTCACTGAAGCCCCTCTGAACCCCAAAGCAAACAGAGAGAAGATGACCCAAATAA
TGTTTGAAACATTCAATGTACCTGCCATGTATGTTGCAATCCAAGCTGTTCTTTCACTAT
ACGCCAGTGGTCGTACAACTGGTATCGTGCTTGACTCTGGTGATGGTGTGACCCACACTG
TCCCAATTTATGAGGGATATGCGCTTCCCCATGCCATCCTTCGATTGGATCTTGCTGGCC
GTGATCTCACTGATGCTCTTATGAAGATACTTACCGAGAGAGGCTATTCATTCACCACCA
CTGCTGAAAGGGAAATTGTTCGGGACATAAAGGAGAAACTTGCTTATGTTGCCCTTGATT
ATGAGCAGGAGCTGGAGACTGCCAAGAGCAGCTCCTCTTTAGAAAAGAGTTACGAGCTGC
CTGATGGTCAGGTCATCACCATCGGTGCTGAGAGATTCAGGTGCCCAGAGGTTCTTTTCC
AGCCATCTCTAATTGGAATGGAAGCTGCTGGAATCCATGAGACTACCTACAATTCCATCA
TGAAATGTGATGTGGATATTAGAAAGGACTTGTATGGGAACGTTGTGCTCAGTGGAGGAT
CAACCATGTTCCCTGGTATTGCTGACCGGATGAGCAAGGAAATCTCTGCCCTTGCTCCTA
GCAGCATGAAGATTAAAGTTGTTGCTCCACCTGAACGGAAGTATTCTGTTTGGATTGGTG
GCTCCATCCTTGCATCTCTCAGCACCTTCCAGCAGATGTGGATTTCGAAGGAAGAGTACG
ATGAAAGTGGTCCTTCAATCGTGCACCGGAAGTGCTTTTGAGTTGTTCCAGGGTCAGTCA
TTTCGTGGCAGTTTTTGAGTCCCAGTATGTAGGGTTGCCGGGTTGAGATGTGGCTTTACT
ATTATAGTATTTTCTCGAGTCGTATATGTACTTTTGCCAACCTAGTTATTATTACTGGTG
GATGGAGTGGAAAAAAAAGGAAAAAAAAAAAATTTGTCAGCCGTATGGTAGGTTTTAAAG
TCTGGTAGTTTTTGTTGGATCTTCGCTTTGGTTCGTGGACTATGGTTATAGAAGTTGGAA
TGTTGTTGGCTTTATTTGATTTGTTGGTTCTATATTGTATGAAAAAATTTGATTTGTCTC
AGCTCGAGATGGATAAAACTTGTATTTCTGCCCTTGTGCTTGCTAGTCACTTTCTTATTG
CCTTGTAAA
>TR97702|c0_g2_i9    total_count_or_FPKM_of_gene:94972
GACGCCTGATGCGGTTGGATTTCTCGCAGCTCCTTGCTTTTTCCACCGTTGCTTGCTCTT
GGGGTACCTACCGTTCTTATCGCGCTCTCTTTATCTTTGTTCCCTTCTCCATTCACCTAA
GTCCTCACTCCCATATCTGCGAAGCTTGGTTAGAGGTGCTTTGATAAAATGGCACGTAGA
ACTGTTCTGTTGTGTATCTGTTTGTGGACTTTGTCATGCTCCTTGCTTCTCCATGCTTCA
TCTGATGGATTACTAAGAATTGGCCTCAAGAAAAAACGCTTGGATATTGACACCCTCAAT
GCTGCAAAAGTTGCAAGGCAAGAGATGATCCATATGCAAAAGAATTGTCTTCACCAAAAT
CTGGCTGACTCCGATGTAGATATAGTATCTTTAAAGAACTATATGGATGCTCAGTACTTT
GGAGAGATTGGTATTGGCACTCCTCCACAGAATTTCACTGTCATATTTGATACTGGAAGT
TCCAATTTGTGGGTTCCATCATCAAAGTGTTACTTCTCTATCGCCTGTTACCTCCATCAT
AGATATAAAGCAAGCTCATCAAGCACTTACACAAAGAATGGTATGCCACTGTTCTGAATT
TATGAGAAGCTAACCATTGCTCAAAACTACATGAGATCTGATAAGTAGTTTGCCTTTAGT
TCTTTTTTCATAAGCATAGTTATGATTGGATTTTTAAAGTACTCCATATGGTCCCTGTCT
GCATCGCTCATTGGTCATATGCTATGTAACACTGCAAATTTATCTAATAAATTCCATTTT
CCATTGCTGCTTTCGTTAAAGGTAATTTCTTGTTTGATGCCAGTACAGATCTTATTTTAA
GTGTATTTTATTGCTTCCCAGAGTTTGGCTTGCGAGCAAAGTCTTTCTTACTCCAGAATT
TTGTATGTTTAATTTCAGTTGTAAATCATTTTTGGCCACACTTTGGATAAAATACACATG
ATTAATTAATAGTCATGGTTCTGATTTGTTAGAAATTGTCTGTTTGGGTGTTCACTTGAT
ACTTCTCTCCTCCCTTCTCCCCATCCTCTAGATAATACATTCCTTTTGACTGATTTTTTT
GTTTTTTGTTTTAGAATGAAAAGTGTCAACATTTAATCCCTTTTTTTTTTGCCTAACAGG
AGAATCATGTAAAATTACTTATGGTTCTGGAACAATTTCTGGTTTCTTTAGCCAAGATCA
TATACAACTTGGAGACCTCTCTGTCAAAGATCAAGTGATTTTTTTTAAAAAAAATTAACT
TCAACTCTGCAATCTCAGTCATTGATGCTTTGTAGATTTGATCTTTGTCTGTTTTCTTGC
AATAAGAGATCTTTATCATATTTCAGGTTTTCATTGAGACAACACGGGAGTCAAGCCTCA
CATTTATAGTAGGAAAGTTTGATGGCATACTTGGTCTTGGCTTTCCTGAAATTTCTGTTG
GGAGTTGTCCACCACTTTGGTATAGCATGGTTGAGCAGGATTTAATCTCCAACAAAGTAT
TCTCTTTCTGGCTAAATAGAGATGCAGATGATACAAATGGAGGTGAGATTGTTTTTGGAG
GTGTTGATCCAAGACATTTCAAGGGCAAACATACTTATGTTCCAGTAACTCGTGAAGGAT
ACTGGCAGTTTGAAATGGGAGATTTCCTGATTGATGGGCAATCAACTGGCTATTGTGCTG
AAGGCTGTGCTGCTATTGTAGATTCTGGAACTTCCTTGCTTGCAGGGCCAACTACTGTGG
TTACCCAAATAAATCACGCCATTGGTGCAGAAGGTGTTGTGAGCATGGAATGCAAAGAGG
TTGTTAAACAATATGGAGAGTTGATACTTGAGATGTTGATTGGGGAGACTCGACCAAGTA
AAGTGTGCAGCCAGATTGGTTTATGCATATTTGATGGAGCTCGATATGTCGGTACTGGCA
TTGATTCTGTGGTTGACAAGCAAGAGGAGGAAGGTTCATCTCTCAATCAAGATCTTTTAT
GTACTGCTTGTGAGATGGCTGTTGTTTGGATTGAGAATCAGCTCAGAGAAAATAAAACTA
AGGAACGAATTCTGGCCTATGTTAATGAGCTGTGTGAACGTCTGCCAAGCCCCAGTGGAG
AGTCATCTGTTAGCTGTGATCAGATTGCAAGCATGCCAGATATTTCATTTACAATTGCGG
AAAAAACTTTTAGCCTAACTCCAGAAGAGTACGTTCTAAAAGTTGAGCAAGGATACACAA
GTGTCTGCGTAAGCGGGTTTATGGCATTTGATGTGCCGGCTCCTCGGGGTCCCCTCTGGA
TTCTTGGAGATGTGTTCATGGGTGCTTACCACACGGTGTTTGACTTTGGTAATAAAAAAA
TAGGATTTGCTAAGGCAGCTTAAGAAGACCTTTCATGCCTTTGCTTGGAATACATGGCTG
TGCATTAGCAGATTTGCACTGCAAGTGTGCGAGCAGTGGAATCAAAAGCTTATATCATAC
AGATGTATGTAGGTTTCAGGAACATATGCCACCTGTTAGTTTGTAAGATCATGGCCCATG
TTACCTTTGTGTACTTCTACTTGTACTAATACTTGTGTTTCAGGATTGCTCTAAGGTCGG
TGCTGTATGAATTGGAATTTTAAGCAGTATGAAGGTTATATTTAAAGATCAAAA
>TR83213|c0_g3_i3    total_count_or_FPKM_of_gene:94856.21
CGGAGACGGAAAGCAATCCCAGGAAAGCAGATAGCGTTGATGTCTGCGATCACAATTGTC
GCCGAACATTGAATACGCGGAGGCATTCAAACAAGCCGGTCCCGATCGGAGAGTGACCGT
TGAACTCACCACGCGGTCTCCGAGCCTTTGATCTGGGGGCGGCGGCGATCTCGGCCGTCC
GGGTCCCCCTAACAACGACTTTCCCCGGTAGGGCGGCCTTCCCAAGTCCTTCCCGGAGCC
TTCCCGGAAAATAAAAAGAGAAGCTCTTGCTCTCTCGGAAGCTAAAAAAAAAAGAAGCAA
AATCGTGGGAGATGGACGGAGCTCCGGCGAACGAATTCCCGGTGGTGCTGACGCACGGAG
GCCGATATCTTCAGTACAATATATTCAACAATATGTTCGAGATCACTGCAAAGTATCAGC
CTCCCATCATGCCCATTGGTAGGGGCGCGTATGGGATCGTTTGTTCGGTGATGAACTCGG
AGACAGGAGAGATGGTTGCGATAAAGAAGATTGCCAACGCATTTGAGAACCACATGGATG
CGAAGCGGACTCTTCGGGAAATCAAGCTCTTGAGACATTTGGACCATGAGAACGTACGTG
ATCGCTGCGCCCACTTTTCCATATCTTTAACGTCATCTCTGGATTTCCCTTCCTTAATTG
CCGATTCTATCAGTTGTTAGGAATTTTGTCCTGTGGATTGTGTCCCCAAGAATACTGCAG
AGCACCTAAAGCACAAACTTTTGTTTTCTTTTCATTATTTTGTTGCAATTTTGTTGATTC
ATGTCTGATAGACTAAATTTCTCATGAGCCTCATTCTTCTCTGTGTGTTCTCAGTACAGT
TCCGGTGCTTGAGGATATGTCCATCTCTATCCCTGTATTTACCTAGAAAATTAGTCTAGT
GGTCTTTCTTTCGTTCGTTCTTTCTTTCTTTCTTTTTTTTTTTGGCTCAATCGCTTGTTC
TTGGTATTGAATTTATTATATGATAGCCTTTTTGATTTTTGTCTGTATAAGTGTTTACAG
TAGGGTGACTGATGGAATGACACCACAAACTTCTTTTCAATTTAAAAAAGAGAATTTGAC
ATCATGAACAACACACATATTCTTCAATAATTTACTAGATATATTATAACCTAATGAGAA
AAAAAAGGATAAAACCTAAAGTGTGAACGTATCTTGTTTGTCATGTATGTTTTCCAGTGC
AAGATCTCCTGAATCACTCAAATTATATATTTCTGGTCTTCATTGCAAGAATAATATTAT
CTATGCAAGCTTTCATAGTTGTTTGGCTATCATCAAGTCCTGCTACTGGTGTATTTTGAC
CATGGCAGTAGTTGGTTAGATCTCGAAGTTCTTTAATCAGAGTATTCTATGATAAAATTT
TTGGCATTTCAAATGCCAATCAGAATATGTCAATTAAACTCAGAAAAGAAGGTAAGCATG
TTGGAGTTTCTTAGACTTATCTCCTGCTTAAGTCGCATTAATGACACCAGCTACTTGAGT
ATTTTGCCAAGGGCAAAATTTGTGGGCTTACGCATGGGAAAACGGTGAAATTAACTACTT
GTTGTCTCTTGAAAACAGTATTTCATAACTAAATTTCATGGCTATTTGATCTGGATTTAA
GTTTTGTTTTGCCCAAGATGCCATTTGACTGTCATTGCATAAATCAACTAGCATGCTGGG
AGACAGGGGCATTTGTTTCGCAATTTGTTCTGTTTTCATTGCCTAACATGAAAATGAATG
ACTAGCTTCTGTGTGACCGTCTCTCTTAAGATTCAGTAAAAACTCTCCGATTAGTTAATC
TAAGATGTGTGTGCTAATTAACCTTCCATCATATCATGCTAGTAATTAACAGTCATATCA
AGATGCTGGCAACATTTGTACGAATTAGCTAAAATTAGCAACTATGTGCTCTCATTAGTT
TAGCAGACAATTCTAACTTGATGTTTGGATTAAAAATTTTCAGATCAATTTTATACTTGT
TGTTTTTTTTTTCTTCTTCTCTAGTCACATGCAATTTGAGAAGTTAGTTAAAAGCCTCGG
TGTTATGGTGCAAATGCAGCTAGAAAAATACTTCAATCATGACTTGTATAGAATCTTGTG
TCCTGCTGAAATCAGCAAAATTGAAACTAATAGATTAAATAATCCTTGTTTTGAGCTTGC
ATCACTTAACTAAGCTTTTCTTTTTTTTGCTTACTTTTTATTTTAAGGATGAAATATTCG
TGCCACTTTTACTGGATTCTCATCTTGGTTGAATCCTGCTACATGTGATCAGGTCATAGG
AATACGAGATGTAATCCCACCACCTATCCCACAGGTATTTAATGATGTGTATGTTGCAAC
TGAGCTTATGGACACTGACCTACATCATATAATTCGCTCCAATCAAGGCTTATCAGAGGA
GCATTGTCAGTACTTTCTGTATCAGATACTTCGTGGCTTGAGATATATCCATTCAGCAAA
TGTTATTCATCGAGATCTGAAGCCAAGCAATCTTCTGCTCAATGCAAACTGTGATCTGAA
AATATGTGATTTTGGTCTTGCCCGTCCTACAGCAGAAAATGAAAATATGACCGAGTATGT
GGTTACTAGGTGGTACAGAGCACCAGAATTGCTGCTGAATTCCACAGACTATACCGCTGC
AATTGATTTATGGTCTGTAGGGTGCATTTTTATGGAGCTAATGAATAGGCAACCACTGTT
TCCTGGACGGGACCACATGCATCAGATGCGTTTGATAACAGAGTGCATTGGCACGCCTAC
TGAAGCTGAGCTTGGATTTCTACGAAGCGAAGATGCAAAAAGGTATATGAGGCATCTGCC
CCAGTTTCCTCGTCAGCCATTAGCAAGCCTATTTCCCCATGTTCAACCAGCTGCTATTGA
TCTTGTGGAAAAAATGTTGACATTTGATCCCTTCAAAAGAATTACAGTTGAGGAAGCACT
TGCTCATCCGTACCTCGAAAGATTACATGACATTGCTGATGAACCTGTTTGTATGGAACC
TTTCTCCTTCGACTTTGAGCAACCTGCCCTAAGCGAAGAGCAAATGAAAGAGTTGATATA
CAAGGAATCTCTAGCATTTAATCCAGAGTTTGGACACTGAAAAAAAATAATTAAATTTAC
CAATCCAGATTTTCTGATTCAAATGCCTTTGTAGATATATGCGAGCTTGAAGACTTTGGC
AACTGAAATCTTTATATTTCTATTTTGTGTTTGGGTGTGCATGAGGAAGTTATTTATCTG
TGCATATATGACATTGAGTTACCTACCAACGTGTTTGTGAGACATCATTATGTATAAGTG
AGTGTGTTTGTATTACCTGTTTGGACATTAAAAATATGTTCAATATTGAAATGTTCAAAA
TTCTTTGACCCAATCAAAATGAGTTCACCTTTTCTCATTTTCTGAATCTCATAGTATGAG
ATTGTAGTTCATTGAGAATTGAGAAATCTTACAATTTCATTCCGCACATTTCCATATTAC
CTGATTTATATGTCTTACGGTGCCAAAAAAATGCATTACTGATTTAATTGAAG
>TR84601|c0_g2_i2    total_count_or_FPKM_of_gene:94026.96
ATTGATTCCACCACTGGTGGTTTTGAGGCAGGAATTTCAAAGGATGGCCAGACTCGTGAG
CATGCTCTTCTTGCCTTCACTCTTGGAGTTAGGCAGATGATCTGTTGCTGTAACAAGATG
GATGCCACCACACCCAAATACTCAAAAGCAAGGTATGATGAGATTGTGAAGGAGGTCTCA
TCCTACCTGAAGAAGGTTGGCTACAATCCTGATAAGATTCCTTTTGTGCCAATCTCTGGT
TTTGAAGGAGATAACATGATCGAGAGATCCACCAACCTTGACTGGTACAAGGGTCCCACC
CTCTTGGAAGCTCTTGACTTGATCCAGGAGCCCAAGCGTCCATCAGACAAGCCCCTCCGT
CTTCCTCTGCAGGATGTCTACAAGATTGGGGGCATTGGTACCGTTCCTGTCGGTCGTGTA
GAGACTGGAATCCTCAAGCCTGGTATGGTTGTTACTTTCGGACCATCTGGACTGACAACT
GAAGTCAAGTCTGTGGAGATGCACCATGAGGCTCTCCAGGAGGCTCTGCCCGGAGACAAT
GTTGGCTTCAACGTCAAGAACGTTGCTGTCAAGGATCTGAAGCGTGGTTTTGTTGCCTCT
AACTCCAAGGATGATCCAGCAAAGGAGGCTGCCAACTTCACTTCTCAGGTCATCATCATG
AACCACCCAGGCCAGATTAGCAACGGCTATGCTCCGGTTCTAGACTGCCACACCTCTCAC
ATTGCTGTTAAGTTTGCTGAGATCTTGACCAAGATTGATCGTCGGTCTGGTAAGGAGCTG
GAGAAGGAGCCCAAATTCTTGAAGAACGGAGATGCCGGGCTTATTAAGATGATTCCCACC
AAGCCAATGGTGGTGGAGACCTTCTCTGAGTACCCCCCTCTGGGTAGGTTTGCTGTTAGG
GACATGAGGCAAACCGTTGCTGTGGGTGTCATCAAGAGCGTGGAGAAGAAGGATCCCACT
GGAGCCAAGGTGACCAAAGCGGCACAAAAGAAGAAATGAACCGAGGAGATCTCTTTGTCG
TTGTGGCTTGGAGTCAGTAGTTGTCGTAGTGTGGTACGTTATTGTCGTCGTTACGTGTCT
TCTTCCGATACGGTATCTGGAGTCTGGATGCAGAACTGGGTGCTTGATCGGCGGTGGCAG
TGTTAAAAGGTATCGTTACATGTCTTCTTCTACCATGTTCTTCTACAAAACCCAGAACAG
TTGAGGGTGTCTGCTTTTCTTTTTAAATGCAACTTTGAGTTTGTGCGTCGTGTAGGGCTG
GGATGTTTGCTGCCCCGCCCTTCGTTAATTTAGATGCTTTTTATTATTAAATAAAAGTAG
TATTTGGACTAAAA
>TR89853|c1_g1_i1    total_count_or_FPKM_of_gene:90516
ACAAACCACCAACTCCTATGCCTAAACCTCCGGTGCCTAAATTGCCGCCACCCGAAAACA
AACCACCAACTCCTATGCCTAAACCTCCGATGCCTAAACCTCCAACGCCCGAACACAAAC
CGCCAACTCCTATCCCTAAACCTCCGATCCACAAATTGCCGCCACCCGGACACAAACCAC
CGACTCCTGCCGACGAGAAGCAGCAGCCTGTGTACCAGCACAAGCGTCCTGGCCCCAAGC
GTCCCCCTGGCCACCACCTGCCGCCCGTCTCCGATACCAAGGATGTCGAAAGTGGCCACG
GCCACATCCCCCAGCCTAAGCCGAAGCCATACGTGAAGCCACCGCCGATTGTGAAGCCAC
CGGGACCTCACAAACCACCTCACAAACCACCATCTCCTGACCACCTTAACTAGATCGAGA
GGGCTGCAGTTGGATCCATGGGGTTCAGACGTACAAGTACAAATAAGAGCCTTCCTTAAT
TATATGCAGCATCTGTGATGTTTTTGACGTACTACTGGTGTCTGTATGCATATCCTGCAA
CTAGCTAGTGGGGGGTTGTTTCTTACTACGTCCTCGTGTATATCTACTGGCTTTGCTTGC
AGTACAATAAGAACTTCTGATGAGCCATTATCTTAATTATTAAAAACAATGGGAGTGATG
CATGACAGATTATGTTCTTGCCAATGATTCTTTGAAAAAATAAAAAGCAACAACAGCGAC
AACTCTAGAAGAGAAATTATGGTACAATAGGGTATATAGGAAGTGATCAATTTCCTTCAC
CAGTCCACAAGGATGCAAGTTTTGTTGATCACATATGCC
>TR89328|c0_g1_i1    total_count_or_FPKM_of_gene:87897.01
CGCCTCTCTCTCTCTCTCTCTCGCTTTCTCTTCTCCTCCTTAAGTTCCGGTTCTCCTTGC
TCGGTGTTAGGCCCAGACTCAAGAAGAAATCAAGAAGAAGATGGTTCGCCTCAGCAACAA
CCTCGTCGGGATCCTCAACTTCCTGACGTTCCTCCTCTCGATCCCGATCCTCGGCGGCGG
GATATGGCTGGCGACGAGGGGGAGCACCGACTGCGAGAAGTTCCTCCAGGGGCCGGTGAT
CGCCCTCGGCGTCTTCATCATGGTCGTCTCCATAGCGGGGCTCATCGGCGCCTGCTGTCG
CGTCTCCTGGCTCCTCTGGGTCTACCTCTTGGTCATGTTCCTCCTCATCGTCCTCCTCTT
CTGCTTCACCGTCTTCGCCTTCGTCGTCACCAACAAGGGCGCCGGCGAGGTCGTCTCCGG
GCGGGGTTACAAGGAGTACCGCCTCGGCGACTACTCCAACTGGCTCCAGAAGAGGGTCAA
CAACAACAAGAACTGGGCCAAGATCCGGAGCTGCCTCCAGGACAGCAAGGTCTGCCAGAG
TTTGCAGGAGAAGAACCAGACCTTCGATCAATTCATCAACGACAATCTCTCTCCGATTCA
GGTACACATTAATTTGATTCTTTTAAAAAAAATTTTGTTCGCCCCCCTGATCTTATCTTC
CCTTTCTTTGTTTCTATAGATTAATGAGCTTTTTCTGGTGGTTTTGGGTTTCTTGGTTGG
ATCGTGATGAAATTTTAAGTCTTGCTCGGTGTAAGATCTTCTTCAGTGGTTTTCTCGGAG
TCAATGGTTACCATTCCTTGCATCTCTTTGCCCCATTATTAGGGTTTCGCTAGATTGGGG
CTTCTTTTGATAACATTCAAGCCTAACATTTGAACGCTGGTTCCAGTTTTTTTTTAATCC
TTTCTTGGGATCCTTGTCCTTTTTATTGTTTTTCATTAGCTTTCTGTCTTGGAAACAATC
AAGCTCTCCGTCTCCGATTTCGGTTATTATATTTTAGTTCTGTCCGTTGTGACCTGGGGC
TCTCCATGTTTGGCTTTCATTAATTTAATCCGTCTTTTAGACGATCGATAACCGCAGCGT
GTCTTCTTCTCTTGGCATCTTTTCAGGCCATTGGAAAGAGGCACTTTCTTTTCTCTCTTC
TGGGCGCTGCAATTAGTCACTTTTCTTTTTAGGATCTTTTTGCTGGCAATTAAAATGTCG
GAAAAAGATTGGAAAAAAAGAAAAGAGAGAGGACAACGATTTCTGTCACACAAAAAAAGA
GAGAAGATTTTTTAGATATTCAGGACAAAAGGTTTCAAATTGGTCATCTTTCTTCAAATA
ACTGGCAGTTCTTTATTACATCCAGTTGCATCTCAATTCCGTTTCAAGAATGCGACAGAA
CAAAAACCTTCTATCATCTACGGTTACTAAACTACAGCAACAATAACACCCAAAAAAAAA
AAAGTCATAGTCCAAACTAGTTGGTGGTTCCGGGCTATCGTCAATCGCCAACCGTCGATC
AAGGCATAGATGGTGGGGTATTGAATACAAGAAAAACAAGAAGCAATGCATTACAGCTGT
TACGCTGTTTTAATTTGTCTATCTCTAATTCTCTATATCCAAGTGGGAGTCCTTTGTCCT
TTTTTTTTATTGAATAGTGAGCTTGTTGGTCGTTTAATTAGTAATTTAGCACTCCAGAAC
GTTAGCTCTTCATGTGCCTGGCCCCTTTTATAGTATTTTTCTTGCTTTACATAATGGATA
GCTTGTTACTTTATATTATATTATATTTTATTTTTGTGGATGATTCTTGATTCTCTGTCT
AATAAAACCTTACGACCTCTATATGTTCTTGTTTTTGTGCAGTCTGGATGCTGCAAGCCG
CCCACAGAATGTAACTTCGCCTATCAGAATGAAACTTTCTGGATCAAACCCAGCAACTCG
GTCTCAAACAACACAGACTGCAGTGCGTGGGACAATGATCCCTCTAACCTTTGCTACGGC
TGCCAATCTTGCAAGGCCGGTGTCCTGGCCAACATCAAACATGACTGGAAGAAGGTTGCG
GCCGTCAACATCACATTCCTCATCTTACTCATCATCGTCTACTCCATGGGATGCTGTGCC
TTCAGGAACAACAGGTGGGACAATGCTTATGGCGGATGGAAGGGGGGATACGCATAGAGA
GAGGGCCAGCTGGTCTTTGATGAGGCCTGCTCTCCTCTAGCTTGCTGCTAATTTTCGGTT
CTTAATTTTTACCCTTTTGTATATTCTGGGTGTTGTTGCTTTATTGTCTCTTGTCACGTT
GGGATCATTATATTGGTTGTAGTTATCTTGTCTTTGAGTTCGATCATAAAAGCAGCAGTT
AGAAGGGCCCTTTATGATACATGTATACATTACATCACCGTTCGCTACCTCTTGGTTATG
CGTTTACTTTTGTTGCACGTAACTCCATTATTCTTTATAACCTTCTTTTTTTATTCATAT
TCTTTTTAATAATAATTAAGTTATTTCAAGAAAGGTGAATGGTATCTATGAAGTCTGACC
GGGAAGTATGGCTATGGTAATTAAAAGACAAGCTAGAATGGGTGAACTAGTTTTCGGCAT
TTATCCCATTGACACCTTCTCATGTCTTTGTTGTTGCATTGAATTGAAATGGCGCATTCG
CACCTTTAGACAGGCAATCGCGGGTTATAAGAAAATAAGTTTACTGAGATTTTAATTACA
AATTTTTATCCTTTACACAGGCAATTATCTAATTATCGATGGGATTATTATGCAAATCTC
AGCCAACTTCCGTGAAAAAAAAAAAAAC
>TR95026|c3_g4_i4    total_count_or_FPKM_of_gene:86484.57
AAGGCCAAGATCCAGGACAAGGAGGGAATCCCCCCTGACCAGCAGCGCTTGATCTTTGCC
GGAAAGCAGCTCGAGGACGGCCGCACCCTCGCGGACTACAATATCCAGAAGGAATCCACC
CTCCACCTTGTCCTCCGCCTTCGTGGTGGCATGCAGATCTTCGTCAAGACCCTTACTGGC
AAGACCATCACCTTGGAGGTGGAATCATCCGACACCATCGACAACGTGAAGGCCAAGATC
CAGGACAAGGAGGGCATCCCTCCGGACCAGCAGCGTCTGATTTTCGCCGGCAAGCAGCTT
GAGGACGGCCGCACCCTCGCTGACTACAATATCCAGAAGGAATCCACCCTCCACCTTGTC
CTCCGCCTTCGTGGTGGCATGCAGATCTTCGTCAAGACCCTCACTGGCAAGACCATCACC
TTAGAGGTGGAATCATCCGACACCATCGACAACGTGAAGGCCAAGATCCAGGACAAGGAG
GGCATACCCCCGGACCAGCAGCGGCT
>TR91134|c1_g1_i2    total_count_or_FPKM_of_gene:85668.97
GGATTCACCCGGCCGGTGAACATGTCGGCCGCCTTGATTCCATCCACCGGTCGAGCGCGA
GACCACACGGCGTCGACGCCGTTTTCGTAAATTTTTTTATTGCAAGCGGGGTCTTCTCGC
TCACCACGTCTCCCTCCCCTCCTTCAGTCCTTCCAGATATGGGGATATTTCCACCCCGCG
GCGCCTCCCGACCCCACTTGGGTGTTGGGTCGCTCTGGAAACTTCGGCTCTCTGCTATTT
AGTCCTCTCCCTTCCCTTGGCCTTCCTTTCCCAATTTGATCCATAGCACTGTTTCCCCTG
GCGAACGGATTCTACCTGTCTCGTCAAAGAACTTGGGAAAAAATCTCATCTTTTACCTTG
TATCTCCTTTTATTCCGCTTCTCTCGCTCGAAAACTCGTAGTTCTTGGCACCCAGGAAGT
GTTTCTCTTCTCTTTTTCTTCCTTGCCGCCCTCTTTGTTTGATCAGTGGGGAATCCGGTT
CTCTGATCCTATCCCTTTTGTTCTCACCAGTGGCCCATTTGTTTGAACTCCTGTTCCAGT
TTTAAAATCCTATTTTTTTTAGTTCTTTGCATCAGTGTTCGCTGTCTTTATTTTGCATTC
AACGCGTTTATTGCATTTCCTGCGTCAAAATCCAATCTTGCTGTGATCTCTTTGGTCTTT
GCGTTGGATATGGATCCACTGCCCGATATAGTGAAAGAGGAGCGCCTGGAGGTAGAGTCG
AGCTCGTCTCTCTTTGAGGACCATCTGATGGAGGCTCCCCGGCCAATGGACGGGCTGCAG
GAGGTCGGGCCGCCGCCATTCCTTAACAAGACCTTTGACCTGGTCGATGACCCGAACACC
GATCGAATGATCTCGTGGAGCTCGACGAACAATAGCTTTGTGGTGTGGGATCCGGCCGCA
TTCGCCATGACTCTGCTTCCAAGATACTTCAAGCACAGCAATTTCTCCAGCTTTGTAAGG
CAGCTTAACACATACGTAAGTGTTTGAAGTAATGCCCATAAGAGTTTTAATGTATCGTTT
TCTTTTGCTTGGAAGTAGGAAGGTTAAAACATTTAAGTATTGGGATGGTTCTGGTTTAAG
TCCTTGTTTGCTTATATTGTTGGATTTGATCTTTGTTTTTTCTCTACTATGTGAGATGGG
ATCTTTCTCTTTTCATGGGAAAATCTGTTGAGCAGGGTTTACTTACTGGAGTAAAAGAAC
TGACAATAGCTAAGAACAGGAGTCTATTTTGCAAATAAGTGTCTTTGTTTCAAACTGAAA
TACTAAGCCGAGAAAATGACAAAGAAAATTGAAAAAGAAAAAAGGAGGAAGGAATACGTT
CGAGCAAAAGAGAAAATAATAAGTGTATTCATGTGAGATTCTTAGGTGGCTCATTAATAT
GCTAGCTAATGCTGATTGTCTGAAAACAACGAGTAATTCTAGCATGAGAAAAGGTGGTAC
ACAGTAAGGAATCCCTTTCTTGGGACAAATTCGTCAGCTCTACTCAGAAGAATCACTTGT
AAAATTAACCAATGTGGATGGCTCAAGATATATTCTTCAGCTCTACGGTACTTGAGAGAA
GTACTGTAGGGAAGGACTTGAGAGGAACATTTGAGATCTGCAAGTTAAATGGATGGCTGT
CTTTCGGGTATGGAGTGGAACTATGAAGTTAAAAAGAAAGAAGCAAAAATGTAAATGTTT
ACTTAGTAGAATGATTAAGGAATTTTAAGTTAGAGATATGGAAAAATGTTTATGAATGCA
GAGGTTATTTTCCTATTTTACTTGTCTTCTTCTTGATGTCATCCAAAATTCCATCAAAAT
GTTTTTGTCATTTCTTTTTCTTTCGAGTTCATTAGGTGATGAGTTGGAACGCTAATGCTA
CCACTGATAGAAAATCATGGAAAGCAAGTAGAGTCCATTCATGTAAAATTGATGTTTATT
ACTTGTTCTAATGTGTCTTTCTCTGAATTCTTTTCTGTAGCTACCCAGAACAGCACACTA
GAACAAGCAAAAGAAGCAGAATGTTCTGTCCTAGCAGGTCCCAGTGAATACCATTCAAGA
AAATTCTGTAGTGCAGTTATTTCTTTGCTTGTTGGTTATTGCAATGAATTTAATTTCCTC
TATTCAGTAATTTTTGACTTATCAAAATATGCAAATGAATGTAATTGAGCAATCTATTTC
TTTACACCAAATATAGAAAATGATGGAGAAGAAAGAAGAAAGAAGAAGAAAAGAGAAGAT
AACGCATTATCACCATGAAGGGTTTCAGAAAAATGGATCCAGATAGATGGGAATTTGCAA
ATGAAGGATTTCTGAGAGGACAGAGGCATCTCCTCAAGACAATCAAGAGAAGGAAACCTC
CCTTCTATCCTCCCTCCAGGCAGCAAAGGCTTGACCCATGCCTTGAGGTGGGACACTTTG
GATTCAATGGAGAGATCCACAGGTTAAAGCGGGACAAGAACATCTTAATGGCAGAGGTGG
TGAAGTTAAGGCAAGAGCAGCAGATGACAAGAGTTCAACTCCAAACCATGGAAGAGAGGC
TACATGGTGCAGAGCAAAAGCAGCAACAAATGATGGGCTTCTTAGCAAGAGCAATGCGGA
GCCCTGATTTCTTACATCAATTGGTTCAGCAGCAGGAGAAAAGAAAAGAGCTTGAAGAAG
CCATTTCTAAGAAAAGGCGGCGACCTATAGATAGAGTACCTTATCATGGAGAAGGAGAAA
CAAGTGGGAGCCAGGATTTTGAGGCACCATTTGAAATTGAAACTGGAGAAATGAGTAGCT
TTTATGGGCCTGGAGTCTCTGAGTTGGAAAGTTTAGCATTGGAAATTCAGGGACTAGCGA
AAAGTACAGAGGATGGTGACAGACCTGAAGAGAAACAAGGAGGAGGAGGAGTTGAAGAGC
TGAATGATGATTTTTGGGAGGAGTTGTTGAGTGAAGGGATTGGAGAGGACAAGGACATAG
CAGAGGGAAGAGATGATCCAGAAGATGTTGATGTCTTGGCTGAGAAATTGGGCTACCTGA
GTTCAAGTAGCCCAAAATAGATGCCAAACATTTTATCCTAGAATGCTGAGATAACTATAA
GCTTTAGGGGGAAGAGGAGATGTGGAATATATCATCAACTATCCCTGTCACATCTAACCA
CTTATTATTCAAATGCATTTGATTTTTTTTCTCATTTTTCAGTTGCTTAAGCTTTTTAAT
GTTCTCTGAGCAGATTAGCAGACCACAAGCATGTGCATTCAGGTGGTAGGGGTAAGCGTC
GCATTATCAGGGATTTCAAGGTTCTTGGGATTTAGAGGACTCAAGTGAAGGATTGATATT
TGGTGTTGACATAGGATACAGATTGTTAACATTTGCAGGGTTTTGTGGAAGATCTCCTGG
CTTCTTCTGGCTTATTTACATGTTGATGTGGCTTTGCAGCTTATTGATCTTAGTTTTTAA
GTCTGGCGCATTCAGGATGGTGTTTGTTGTATCTGGAAGGTGTAGCAGACGACCATCAGA
ATTGGCCAGCTAATGCAGGGTGGTTTTGTTTATTTTGACCTATGTTGGTGGCTGGGGCCA
ATTGTTCTACTGCGCTGTAATGCTGAATTGTTCAGATTGTTTTCTTTCTTGGTTCTGTTC
CCCTTTTCGGTCTTCTTCCATCATTGTTTTTGATTCCTTTAAATATTGAATTTAGAGGAT
GTAAGCTGGCTATCAAAAGTTTACAGATAAAGTAGCACTGGGCATATGGACCTTTTCAGT
GAATTAGTTCATTTTGCTTACAGAATCTCTATGTTCTTGTAGCATTGTCAAGATTGGAAT
CTTTCTTGGTTCACAACTTCAGATTTCTTGCACTTCTGTGTGCATTTGGCCTGGTGGTGT
TGATTGTGGAGGACTTGATTATGGTAAATGTAATCCTCTGTAAGCTCCATGCTGTCTCCC
TCTATTTGCGGGAGTCTCTTTGAATGTTGTGAGATGCTTGGAAGTATTTTGGCCAGGTTA
TTTGGTGAATAAATTTTCAGAAATGAATGGTGCCTGTGTTGTTTATGGTAGACCACTCAC
CAAGCTAAGCAATGAGTGTTTTATTTCGGGCTCATGTAGATTTTTTGCTGTTGGTCGTTT
GGTTTCCGAGCCTATATTTGGTGTCCAGCGTGCTCTTTGCGTGTCATTATTTGAAACTAG
GACATGCAAGCCAGGTTAGAAGTGAGTTGAGGATGGGGTTGAACCCAGCTTGCTGGTATG
GTAGTTTGGTGCTCCAGCATTCTTGCTGGAAGATTGAATAATGTTATCAAACAATGTTCA
GATGATGGTGAATAGAATCGGAGGTGTCTTAATTACAATTCCAAGTTGGTACTCAAGAAG
TCTACAGTGAAAGAGAGGTTCAACAAACAAGGACTTTTTCTTTTCAAGAAAAATTGGATG
TTAAGACTCGATTCAAATCTGACTGGTTTAATCATTTGCATAGATTAACTGCGCATGTAG
GACCTGTTCCCATGAAAAATTTAAGGTT
>TR91130|c2_g2_i12    total_count_or_FPKM_of_gene:85630
CTTGATGCCGCCGTACAACTTGTTGAACTCCTTAGAGCAGCCGAGGATTATGCAACTGGA
ATGAGGTTACCAAGAAATTGGATGCATTTACATTTCTTGCGCGCAATTGGCATTGCAATG
TCCATGAGAGCTGGTATTGCCGCAGATGCTGCAGCTGCTTTACTTTTCCGCATTCTCTCA
CAGCCTGCATTGCTTTTTCCTCCACTAAGGCATGCAGAAGGAGTTGTAGCCCAGCATGAA
CCTCTAGGTGGCTACATATCATCCTATAAAAAACAGCTAGAAGTTCCTGCTTCTGAAGCC
ACTATTGAGGCAACGGCACAAGGAATTGCTTCCATGCTGTGTGCCCATGGTCCTGATGTT
GAATGGAGAATATGTACCATATGGGAAGCTGCATATGGCCTACTTCCTCTGAGTTCCTCA
GCTGTTGATTTGCCAGAAATAGTAGTTGCAACCCCATTGCAACCTCCTACGTTGTCTTGG
AATTTGTACTTGCCACTTCTGAAAGTCTTGGAGTATCTCCCACGTGGAAGCCCATCTGAA
GCATGCCTCATGAGGATCTTTGTGGCTACTGTTGAAGCTATACTGCGCAGAACCTTTCCA
TCGAAAACCTCTGGTGGTCAACAAAGAAAATCAAGAGCTCATGGCTCTGTGTGGTCTACA
ACTAAAAACCTTGCTGTTGCTGAGCTTCATACAATGATCCATTCACTATTTCTGGAATCT
TGTGCATCCATGGACCTTGCCTCCCGTCTACTGTTTGTTGTGCTAACAGTTTGTGTCAGC
CATGAAGCTTTGCCTAATGGGAGTAAAAGACCAACAGGTAGTGATAGACTTTTGCCTGAT
GAGAACTTTGAGAAACCACAGATAATTAATGGGAAAACATCCATGAAAAACAGAAACAGG
AAAAAACAAGGGCCTGTTGCTACATTTGATTCTTATGTTCTGGCTGCTGTATGTGCTTTG
GCTTGCGAACTTCAGCTGTTCCCTTTGGTATCAAAACATGGTATACATTCAGATCCTAAA
AATCCAGCAAAGATGGCCAAAACAACAAAAACTAATGGTGTGACTAATGAGTTACAGCAA
AGTCTTTTTTCTGCAGTTCATCACACTCGGAGAATCCTCGGCATTTTGGAAGCCCTTTTC
TCATTGAAGCCATCATCTATTGGTACATCATGGAGTTACAGTTCCAATGAGATAGTGGCT
GCAGCTATGGTTGCTGCTCATGTTTCTGAGTTATTTGGACGATCCAAAACCTGCATGAAT
GCTCTGTCTGTTCTGATGCGATGCAAGTGGGACACTCAGATTTCTGCAAGGGCCTCTTCA
CTTTATCACCTAATTGACATACATGGAAAAATCGTTGCCTCTATAGTTGACAAGGCTGAA
CCCCTTGAGGCATACTTGGTGCGTGCACCAGTACGTAAGGATGATCCAGTGCATTTCAGT
GGTAGAGGACGACCCAGTACTTCATGTAGTAGCGTCTCTGAATTAGCGGATCCTACATCA
TCAGAGTCTAAGGATGGTGTTTCAGGAACATTCCTAACACGTGAAAAAGCCATTATATTA
AATGATGTTATTGTAAACACATCAGGGAAAAATATAGCAAGTCTACCGGTGGATGCATCA
GATTTGGCAAACTTTCTTACAATGGATCGGAATGGAGGATACAACCACAGTGCACAAACT
CTACTAAGGTCTGTTCTTGCAGAGAAACAGGAATTATGCTTCTCTGTTGTTTCATTGTTA
TGGCAAAAATTGATTGCAGCACCAGAAACACAAATGAGTGCAGAAAGTACGTCAGCCCAT
CAAGGTTGGAGACAGGTAGTAGATGCCCTTTGCGATGTTGTTTCAGCATCACCAACAAAA
GCATCGACTGCTATTGTTCTACAGGCCGAAAAGGATTTGCAGCCCTGGATTGCTAGGGAT
GATGAACAAGGTCAGAGAATGTGGAGAATCAACCAGAGAATTGTAAAGTTGATGGCCGAA
CTTCTGAGAAATCATGATAGCCCGGAAGCACTGATAATTCTGGCAAGTGCTTCAGATCTC
CTTCTCCGTGCTACAGATGGAATGCTTGTTGATGGTGAAGCATGTACTTTGCCACAGTTA
GAGCTTTTGGAAGTAACCGCCAGAGCAGTTCAACTTGTTGTCAACTGGGGAGAATCAGGC
TTGGCAGTCGTAGATGGCCTCTCAAATCTGCTGAAGTGTCGTCTATCAGTCACGGTCCGT
TGCCTTTCTCATTCAAGTGCGCACGTGCGTGCTCTCAGCACATCAGTACTTCGAGATATA
ATGCACGGCAACCCAATCAACTCCAGTAGCTTTACACCTGGGGATAGGCCAGGGCCCTGT
GATTCCTCTTACCGAAACTTGAGTATGGGCATCATCAACTGGCATGCAGACATCGAGAAG
TGCATAAAATGGGAAGCTCACAGCAGGCGTGCAACTGGTCTGACACTTGCCTTCCTCGAT
GCTGCTGCAAAGGAATTAGGCTGCCCTCTTTCCTGTTGAGCTCTATTTGTGGATCTGTGA
CACTCACTATTACGTGGGATTGCAGGTCTGAACACGATAAGGCTGCTAATTGCTGTGGCA
TTTGACAGCCTAATTCGCATTCTACTGTTATATTTCATGTTAGAACTTATAAATTGTTAG
TCGTTTTCAGCTTTTTTAACCTAATGTTGGTAGGAAGAAATTGTCATAGTTTTTATCTAT
TCTCATTGGTAGATGCGAAGCAACACATTTTCTTCATTGTCATATACACGAAAATTTGCT
GAAAAATGGAGAATGAACATGAGTTTTTATTTTTTGTCTGACTACTTGACGGTCATATTG
CACTGCTTTTAAGACTAGGTGGAGATTAACGCTGGTCAGTACTGGATGATCAAAATTTTG
CTTTTATAATTGACGGGGAACTAATTCTATTGGCATCACATCCAATGCCCGGTGAAGGCA
GAACATGATGCCACTATCTGTGTCAGAAAGCTGTTTCTAATACGGTATTGCAGATTGATC
AGCTGGCATTCACCAAACTTTGCAGCATCACACCGAGTGATATACTTCGGATGACCTGCG
TGCAGACTGGTCAGAGAAGTAAAACCATTTTATACATGATTGGGATTGGAAGTTCTTAAT
TTCAGAATCGGTCTATTCTGATCCGAAGTGCTTGTCTGATAAATGAACTGAAGCAAATTT
CTGAAGGTGACACTTGTATTTTGAAGGTGGCGGTGCAGCATGTGACCAGCTGAATTAGTT
AGGCTGGAAAATTGAGGATAGCACTCATTCTATTCAAAGATTTCTGACATCCAATCCAGG
TTTCAGTGTGGCTGGGGATTTTAAATCCAGCCATTTACTTTGAAGGGTCTAGATTCCAAG
CTCCTCAACATTGGAGATGCAAATGTGTGAAATAAGTTGGCTAGCGATATGGTTCGATTA
CATAAGCC
>TR86590|c4_g2_i1    total_count_or_FPKM_of_gene:85493
CCACAAAAAAAATTTGGCTCTCAAATTACTCTTGTTCTTATTCGTTAATCCCATCTACTT
AGCCTTTTGATGGTCATGGATTATACTGGACCACAAAATAAAGCGCATTTATTTTCTCCA
TCGCTGCCTTATAAAAGCTTCCAACCAGCCCTTGGATTCCCTTCAAGTCACAGGCTTTTC
TTCCCTTCTTAGCTTTCCTTTCTTTCAGCACTGGAATAGTTTGAGAAGCGAGAGCGAGAA
GCGGGGGAGAGATGGAGTCGAAGGAGGAGGATGTTAAGCTTGGAGCTAACAAGTTCTCAG
AAAGGCAGCCCATAGGGACAGCAGCCCAGAGCCAGGACAAGGACTACAAGGAGCCACCTC
CTGCTCCTCTGTTTGAGCCAGGGGAGCTCTGGTCATGGTCCTTCTACAGGGCTGGAATAG
CCGAGTTCATGGCCACCTTCCTTTTCCTCTACATCACCATCCTCACCGTCATGGGTGTGG
TGAGGTCCCCTAGCAAGTGCTCCACTGTGGGCATCCAGGGGATTGCTTGGGCCTTTGGAG
GCATGATCTTTGTCTTAGTCTACTGTACTGCTGGCATCTCCGGTGGCCACATCAACCCTG
CAGTGACCTTTGGTCTGCTGCTGGCAAGGAAGCTATCCCTCACCAGGGCCTTGTTCTACA
TGATCATGCAGTGCCTGGGTGCCATCTGTGGTGCTGGTGTGGTCAAGGGCTTCCAGAAGG
GTCCCTATGAGAGCAATGGTGGTGGAGCCAATGTTGTTGCCCATGGCTACACCAAGGGAT
CAGGCTTGGGGGCTGAGATCATTGGCACCTTTATCCTTGTATACACTGTCTTCTCTGCCA
CTGATGCCAAGAGGAATGCCAGAGATTCTCATGTGCCTATCCTTGCTCCCTTGCCTATTG
GGTTTGCTGTTTTCCTTGTCCACTTGGCCACCATCCCCATCACTGGCACTGGCATCAACC
CTGCCAGAAGTCTTGGAGCTGCCTTAATCTACGACAGGCACCATGCTTGGGATGATCAGT
GGATCTTCTGGGTGGGTCCCTTCTGTGGAGCTGCCCTTGCTGCCATCTACCACCAGATAG
TTAT
>TR92058|c3_g1_i1    total_count_or_FPKM_of_gene:83100
CCAGAACTGGTCACTGGTCACCGGTCACCAGTCTCCTCCAGCCCACTGGTGCCCCGCCCC
ACCGCTCTCTCTTAACGCTTCCTCGTTGACGCACGACTCTTCCTTGCCTCCACGGCTCCA
CCTTCAACCACCAGCGCTCTGTCCACTGCTGTATCTTGCCTCGCAACGCTTATCCTGGTC
CGGGCCCCACACCGAGCCACCCTACTCTGACGCAATTTCTCACCTCCCACTCCCCCTGCC
TTCTCTATATAAGACACTCCCCCTCCTACCCCCCACTCCTCACTCCAAACTCTCCAACCC
AGAAGGCTCTAAGAAGTCCTTCCTCTCTTCTCTCCTCAAATCTTTCCAGATCTCTAGAAT
CTCGAATTTGATCGGATGGCCGTGGATGCTTTCGAGACTACGGCGGTGCCGACCCCAACT
CCGGCCGCTACTGAGATGAGCGACGAGGAGGTTCCTCACATTGAAGGATGGGCGAAAAGG
AAGAGGTCCAAGCGCCACCACCGTTTCTTTGATCACCCGCCGACGGAGGAGGAGTATCTC
GCTTTATGCCTCCTCATGCTCGCCCGCGGCGGATCCGGCCACCGCCTTCCACCTTTGAAC
TCTGGAGCCATGGCTGCTGCTCCGCTGGAGGAGAAGCTTGCATATAAATGTTCGGTTTGC
GGCAAGTCGTTTGGTTCCTACCAGGCGCTCGGCGGGCACAAGGCTAGCCACCGGAAGCTC
ATCGGGGGCGAGGATTCCACCGCCTCTCCGGCGGCATCGGCGTCCGGGTCGTCGACGGTG
GCTGCCTCCAGCAGCGGGAGGGTCCACCAGTGCTCGGTGTGCCTGAAGACGTTCCCGTCC
GGGCAGGCGCTCGGGGGACACAAGCGGCGCCACTATGAGGGAATCCTTGGCGGCGGCTCA
GCCGCCTCCGTCGCCGGGGCGGAGTCGATGTCGGAGGGGGCAGGGTCGAGCAACAAAGGG
TTCGATCTGAACCTGCCGGCGGTGCCGGAATTCGTCTTCGATGCGGGGAGGCGGTGCGTT
GCGGCGGAGGAGGAGGAGGTGCTGAGCCCTCTGGCCTTCAAGAAGCCTCGCCTCCTTATA
CCGGCTTAGAAGCCACCACCTCAATTATTCATCACCGCTTATTAGAATTTATTCTACTTT
TTATTTGTTTTTGTACAGAGAATTATTCATTCTTTGTAACTCGCGAGGTCTACTTTTCAT
TATTTTCATTGCTTTTTTGTTGGTCAAAAATTAGAAATGGATTTGTTTGGAAACTGCTGG
TTTACGATCGCTCGTGAAGAATTGGATGATGAATTTATTGGTGTTTTTTTTTTTTAAAAA
AAAAA
>TR89408|c1_g3_i13    total_count_or_FPKM_of_gene:82312.97
CAATAACCGGGTCTCAGAGTTGAAGCGGCTTGTGAGGAATCCTTCGGGGAAGCGTAGCAC
CGGGCTCTGTTCCCGTTTCCATTATAAAATGGAGGCGTCGGAGGCCACCGCTCTCCCTCT
TTTCCCCCGTTCGGTGTGTCGATGATGTTGTCGGGAGGCTTCCTCTCGCACTCCCCGCCA
CGTCTCCAGTTCCCGTGAATCCCAACGGACGGACCGATTCCCTTCGCGGAATTCCTGATA
TTATGCCATGGCTGATACACAGTCTGTTGCTACTCTTATTGATTCTACAACATCTAAAAT
TCAGCAACTGCAGCAGGCTTTTGCTGAACTTGAAAGCCATCGTGCCATATCTTTGAACTT
GAAATGGAAAGAACTTGAAGAACACTTTCATGGGCTCAAGCACTCACTAAAGAAAAGATT
TCATGAGTTGGAAGATCAGGAAAAGGAATATGTATCCAAGGTCACAGAGACCCAAGAGAT
GTTGGAGAAGCGGAAAGCAGTGGTTGTTGCCAAGGAACTTGCTTCCTTGGAACGGCTGCA
AGAGAAAAGAGATGCTGCCTTATCTGCTATATTTGAGAAGCACAATTCTTCACCTACAGA
GCCCAGAACTAATGGCATGAGTAATGGTGTGCTTGATAATGTTGTTGAAGAAAATTTAGA
TATTAAGTCTGCCAAATCTTGCTCTGAAGATGTGAAGCCTGCTGAAAATGGCAATGCAGA
TGACAAGCCACACTCTGAGTTAATGAAATTATGTCAAGAAATGGATGCAGAAGGACTTCA
AAAGTTCATTTCCGACAATCGTAAGAACCTGAGTTCTATACGTGAGGAAATCCCTATCGC
ATTAAGAAGCGCAAGCAACCCTTTCAGTTTGGTTTTGGATCCCCTGAAAGACTTTTACTC
TGGAGAGATTTTAGGATTAGATGGGAAAAAAGATGGGAAACTCTTGGGCCTACGAAGGAC
TTGTCTCATGCTAATGGAGTCTCTAGGACAACTACAGGCAGATGATGTATTGGGTTCCCT
CTCTGATAATCAAATGCTAACATCAGAAATTATTGAGCGAGCAAAGATGATTGCTACAGA
GTGGAAGCCAAAATTGGATGATCTTGACATTGATGCTAGTAGTGGGAACTCATTGGAAGC
TCATGCATTTCTCCAGCTTTTGGCTACTTTTGGAATTGCTTCTGAATTTGATCAAGATGA
AATATGCAAACTGATCCCTGCTGTCACTCGGCGTCGTCAAGCAGTCGATCTATGTCGTTC
ACTTGGGTTGTCACATAAAATGCCAGGTGTGATCGAAGTGCTTTTGAATAGTGGAAGGCA
AATTGAGGTTGTTAATCTTGCATATGCATTTGAGTTAACGGATCAGTATGCACCTGTGCC
ATTACTGAAAGCATATTTGAAAGAAGCAAGGAAAGTGTCACAAGTCAAAGCTGGGAACAT
GTCTCCCAGTGCACAGAATGAAACAAATGAACGTGAGCTGTCTGCCCTTAAAGCTATAAT
CAAGTGTATTGAGGAGCACAAGCTTGAGCACCAATATCCCATCGATCCACTTCAGAAAAG
AATCCTCCAGCTAGAGAAGGCCAAGGCTGACAAGAGGAGAGCTGCTGAAGCTGCAAAGCC
ACAGTCCAAGAGGCCCCGTGCCAATGGCACTACTTATGCTCCTCGTGTGACCAGCATTCC
TGACAAAAGCTTTTACCGAGCGCCCCCTGAGAGATACCCGTATCCATATGACAGGCAGTA
CGTGTATCCAGCCGAAACCCATCATCCTACGCTGTTGGGTTCAGCTCCCTATACCATATC
TCCTACTCATACCACATACTATGGAAGTGGCTACCAGGTCCAGTATCAAGCTGCATATTT
ACACTAATGGAGAAGGTGCAGGTGTTCATGGTTGTTCCTAACTAGTAGCTTTTAACCTAT
CAGGTGCTGCAATGCCTGTCAGGTGCTGCAATGTATGGATTAACTGAAGTCTAAGTAGCT
CAAAAGTAGTCTGTTCCTTGTGTAATAAGTGTTTGTCCTTTTTGAGTTGTGAAAAGCCTA
TATTCTTATCCTTTTGACTGATTACATTTTCCTTTGATGTTTAGATGTGACTTTATGTTC
TTCTGCCTGATGGTTCCAAGCTCATGCATTTTGTTTCTTACTGAATTGCCTGCTTCATGC
ATGCTATTGAAAAGGCCAATTTGATTGTTGGACAATTTCCAGCATCTTGATTGTGTGTGA
CATTTAATTAATCTATCCTTGAGAGTCTACGACTTATCGTTGAC
>TR93339|c1_g1_i1    total_count_or_FPKM_of_gene:82107.42
AGTGTGCGTCCTTCTTTTGTCCACTATTTCTTCTTTGGCCGCCCATCCGCATGGATCGTT
CTCTGCTTCTTCTCGTCTTCCTCTTGTTAGCAGCAGCAGCAGTGGGCCATGCAGCGTTAT
CTCCCCAGCTCTACTGGCACTCGGTTCTCCCTAACACTCCCATGCCAAAAGCCATCAGCG
ACCGCCTAAAACCTGATGTATTTGATGCCGAGAAGGCGGGAACCTCCGTCAGCGAAGGGA
AGAGAGCTGTCGACGTGAACACAGGGAAGGGAAAGACCAACGGGACAACGGTTGGCGTCG
GCGTCGGCGTCGGCCATGGCGGCGTCGGCGTCGGCGTCGGCGTCAACGTCGGAAAGGGAA
GGCCGGTGACTGTCAACGTTCAGCCTGGATCCTACGGGCCCTTTTTATACCGCTATGCCG
CCACGGACACCCAACTCCATGACGACCCCAACGTCGCCCTTTTCTTCTTGGAGAAGGACC
TCCGCGCCGGCACCAAGATGAACCTCCACTTCACTGAAACCACCTCCAGCGCCACCTTCC
TCCCCCGCAAGGAGGCCGATTCCATCCCGTTCTCTTCATCCAAGCTCCCAGCGATCCTCG
CTCAATTTTCGATTGAACCGAACTCCATTGAAGCCGGGGCAGTGAAGAAGACACTTAAAG
AATGCGAGGAGCCGGCGGTGGGCGACGAGAGGAAGCTCTGTGCGACCTCGCTGGAGTCCA
TGGTGGACTTCAGCACGTCGAGCCTTGGAACACATGACGTTAAGGCCATTTCGACTAGGG
TGGGGAAGGAGGGGACGCCGGCGCAGAAGTACACGATAACAGCGTCCGCTCTGCGGAGGT
TGTCGGGGAATAAGCTGGTGGCGTGCCACCCGGAGGCTTATCCGTACGCCGTGTTCTACT
GCCATGCGACGACGACGACGAGGGCATACACGATGGAGATGGTTGGGGAGGACGGGACGA
AAGTGGACGCAGTGGCGGTGTGCCACACCGACACAAAGGCGTGGAACCCTGACCACCTGG
CGTTCAAGGTGCTTAAGGTGAAGCCCGGGACGGTGCCCGTCTGCCACTTCTTGCCACAGG
ACCATGTGGTGTGGAGTCCCAGAAGTTAAGAGAAGCGACAGCTTCAGTCTCCAGTGCAGC
TCTCAATGGCTTCATGTGCTTCTTTATTGTTAATGGGAGGGCGCCGTGGCATCTTTAATT
TTAGTCTACATGTTGGCTTTTATTTTTA
>TR74606|c0_g1_i1    total_count_or_FPKM_of_gene:81753
ATAATTTATTTTTTGTAATAAAATTTTTTATAAAAATATTTTAATTTTTTTATGTTTTAG
TATTAAGTAAAAAAAAATTTATAGATTAATAGTTTATTAGTATTGTGAAAGAAATTAATA
AAATTTTAAAAAGATTATATATTAGTACCTTTTGTATCAGGGTTAATTAAAATTATTAAA
TTATTATTAATTTCTCAAAATTTATAGAGTTAATTTTATTATTAATTTATTGTTTTATAA
ATATTTATAAAATAATTTTAGATTTTAAATTTAATTTCGTTATAATATATTTAGTTATTT
AAGATTTAAATTTAATTTATAATTTTAATAGTTATATTAATTTTTTTAATATTAATATTT
TAAATTTAAATTATTTTAGGGATAAGCTTAAAATTTTTATATAATAATTTTATTAAATTT
AATATTTTATAGGAATAGAAATTTTTATTTAAAGTTTGTAAAAATTTATTATTTAATTTA
TTTTAAATTTATTATAATTTTATTTATTTTTTATATTAAATTTTATAATAAAATATTTTT
TTTATAGTAATAATGATTAAATTAGTATAATATTTATTTATTAATTATGAATTCGGCAAA
ATTTATTTTCATCTGTTTATCAAAAACATTGTATTAATTTTTATTTAATATAGAATCTGC
TCAATGAATATTTATTTAAATAGCTGCAGTATTTTGACTGTGCAAAGGTAGCATAATAAT
TAGTCTTTTAATTGAGGACTAGAATGAAAGATTTGATGAAAAATAAACTTTATTATTAAT
ATATTTTTAATTTTATTTTTAAGTAAAAAAGCTTAAATTATTAAAAGGGACGATAAGACC
CTATAAAACTTTATAATAATTTTATATTTATTTTTTTTTGATTTATATTAAAATAATAAA
TTTAAATTATTATTTTATTGGGGTGATAAAAAAATTTTATGAACTTTTTTTAAAAATTAA
CATTATTTAATGATTATTTGAATTAAAATTTTTAATTATAGGAAAAAGTTACTTTAGGGA
TAACAGCGTAATTAGTTTTTTAAGTTCACATTTTAAAATTAGTTTGCGACCTCGATGTTG
AATTAAGATTATTCTTAGGTGCAAAATTTTAAGTATTAGGTCTGTTCGACCTTTAAATTC
TTACATGATTTGAGTTCAAACCGGTGTAAGCCAGGTTGGTTTCTATCTTTTTAAATTTAG
TTTATTTTAGTACGAAAGGATTTGATAAACAAATTAAATTTTATTAAAATTTTTGAATTA
AATTAAAA
>TR96621|c5_g1_i1    total_count_or_FPKM_of_gene:81523
AGAAATTATAGAGGAGGGAAGACAGAGAGGGAGAAAGAAAGCGATCAGAGATGGCCACCA
CCGATCCCCAGAATGGCAAGGAGAGCAGGCATCAGGAAGTCGGTCACAAGAGTCTTCTCC
AGAGCGACGCCCTCTATCAATACATACTGGAGACGAGCGTCTACCCTCGGGAGCCGGAAT
GCATGAAAGAGCTCCGCGATATCACGGCCAAGCACCCCTGGAACATCATGACCACCTCGG
CCGACGAAGGGCAGTTCCTCAACATGCTGCTGAAGCTGATCAATGCCAAGAAGACCATGG
AAATCGGCGTCTACACGGGCTACTCCCTCCTCGCCACCGCCCTCGCCCTCCCTGAGGATG
GCCAGATCTTGGCGATGGACATCAACCGGGAGAACTACGAGCTGGGGCTGCCGGTGATCC
AGAAGGCGGGCGTGGCCCACAAGATCGACTTCCGCGAGGGTCCGGCCCTGCCGGTGCTGG
ACCAGATGGTGGAGGACGAGAAGAACCACGGCTCCTTCGACTTCGTCTTCGTGGACGCCG
ACAAGGACAACTACCTCAACTACCACAAGCGCCTGCTGGAACTCGTCAAGGTCGGCGGCA
TCATCGGCTACGACAACACCCTCTGGAACGGATCCGTGGTGGCGCCGCCCGACGCCCCTC
TCCGCAAGTACGTCCGCTACTACCGGGACTTCGTGCTCGAGCTCAACAAGGCCCTCGCCG
CCGACCCCCGCATCGAGATCTGCCAGCTCCCCGTCGGCGACGGCATCACCCTCTGCCGCC
GGATCAAATAATAACATCTTTAATTTATCGCTTTTCTTCAAGGGACCCCCTTAAAATGAA
GGAAAAAAAAAAAAAACTGCATCCATCATCCATCACCATTATTAAACCAATTATAATTCC
TTTCTCCTCTCCTCTTCCTCCCTTACAATAAAATATTCATCTCTTGTCACCTTCCTCGCC
TCTCCTCGCTCTCTGTTTTTTTTTTTTTTTTTTTTTTTTTTTTTTTAAA
>TR88467|c3_g1_i8    total_count_or_FPKM_of_gene:80371.04
TTCTGAACCCCTAATCGTGGTCTCTCTTGCCTTTATCCGTCCCTTTGGAGTTCAAGGGCG
GCGAGGAAGAGCGAAGGATCGGAGGAGGAGGAGGAGGAGGAGGAGATGGGTGACTACAAC
GATGCCTTCATGCGGAACAACGCCGCCGTCCAGGCCCGCACCAAGGCCCAGAACCGCGCC
AACGTCCTCCAGCTCAAACTCATTGGTCAGAGTCATCCAACTGGGCTTACTGCCAACCTT
CTGAAGCTTTTCGAGCCCCGACCACCTTTGGAATACAAACCACCTCAGGAGAAGAGGAAA
TGCCCTCCGTATACGGGGATGGCGCAATTCGTAAGTCAGTTTGCTAACGAGGGGGATCCT
GAATATGCTCCGCCTGTCCAGAAGGCCGAAACATCAGCAGAAAAAAGAGCAAGGATCTGC
AAGCTGCGGCTTGAAAATGGTGCTATGAAGGCTACTGAAGAGCTGCAGAATTATGATCCA
TCTAAAGACCCAAATGTGACTGGGGATCCATACAAGACACTGTTTGTCGCAAGGCTTAAT
TACGAGACAACTGAACATAGGATCAAAAGGGAGTTTGAAACTTATGGCCCAATCAAGCGG
GTAAGTATATTGGTTTATTCTTGTTGGGAGCTTAACTTTCTGCTCTCAACCTGGGTAAGG
AGTTCAGTCATTTGAACTAATAAAACAGGATAAGAAAGGTTTCATCATCTACATAAACAG
TTTGCCCTCAAGAAGTTCCCAACTCTCTCTTACTTTCTTGCCATTTTGTTCCAATTCAAA
GATTTTGTAATCTTTGATAAACTAGGAGTAATACTTGATTTGCATCATCGTAACTGGCAC
CATTAGTGGAAAAGACTAACTGATTCTAATGTTTTCTGGTTTATTCTTCTGCTGCTTATT
CTTCTTCTCCTTGTTTGCCATCTTTTTCAGAGTTCAAAATTTAGTTATCTTTGTTGAACT
GGGAGTACTACTTGATTTGCATTATCATAACTGGCACCATTAATGAAAAAGAATCACTGA
TTACTTTCTTTCTGGTTTCCTCCTCCTCTTCCTCTTCTACATCATCATTTTCTTCCTCTT
CTTGCCATCTTGTTAAAGTTCAAGAATTTATTTCGATTACTTTTTTCTTTTTTGGTTTCC
TCCATATAACTTTTGCATAAATGAACAACAGGGAAAAAATGTCAGCCTTGTTATTAATTT
TCCTTCCTTTTAGCAGTTGGCTCATATATATATGTATATGTATATATATATATATATATA
TGTATGTATGTATGCATTTATTTTAGTATTCTGGTTAGGTAATGAGTAAGCTGCTTTATC
CACTGGTCTTGGTGGTCATGAAAATCTCTATTTGTGCACATTTGAGTGCAGATTTGGTGG
TGCATTGATGGCATGCGTAACCTCCACTTTCTAGTAAATTATAACTCTGGAAAAAGTGGC
TATTGAACATCTTCCCTGATTTAACTTACTTCTGCTGGGTTATATTAGCACACCAGGTAT
ATATGTTGAAGATGGTGATGTGGGTTTCTTTCATTTGTCAACTATAAAAGCCTTCTTTCT
GTGTAATCAATTACCTGTTGAAAATTGCCTAAAAATTCAGCAGACTTGCTCAATAAAGGA
ATAGGGAGCAATGGCAGGTATATTTTCCATAGGGGAAAGCTTGGGTTTGTTGCATCTAAT
GCTTACTTTTTTAAGTTTCTCGATTATGCAAATGGTAAATACCAGTTATTTGAGTATTGA
GAAAAGTTTGGGTGAGCAAATTTGGAATCGGGACAGGTAAATTCTCCATTTGCACATAGG
TATCCCTTGATAATTCCCTTGTTATTTTTGATGATCAATAGAAATCATGTAGGAATTTAG
ATGGTGCTTTAGTTTTCAATAACTGGTATGCAGCTTGGTATGATAAGCAGAACTTCTGGT
AAGAAGATGGCTAATCTGTTTCACCACTGACCTAGTGTGATGCCACTCTCCCAATGTAAT
CGTGATGTTAGTGCTGCAACCCGTATGGCGCAATAAAGTCGAGCAGGGTAGTATTGCATG
ATACTTTTTATCTCCACCTTCAAGTTGTAAAGGGAGGGCAGCTCCCTTGCTATCTTGGAT
TTCTTGTTTCTGTTTAACCACATTTCAAGGGTAGTAGCAAGATCATTTTCGGTTATGTGA
GTTCAAGAATGTTGCATTTCAACTGCTATTATAAACTTATAGTTGTTTCTGATTTTAAAG
GTTAAATGGAAATCTTTCTGCAATTCAGAAGATATCCTGGTATTTTCCCTATTTTATTTA
GTGCTAGTTTGCTATATATGGAATTCCCTGGTAAGGGGATGGTAAAACTATTGATACCTC
TGGTTTACCGAGCACATACATCGGTTTTTCTGCACAAGTCAATTGATATGGTGGTGATTC
ATCTCGCGTGGCGAAGCTTTACACCTTTGAAGGTGCGGTTGATTACTGACAAGGAGACAA
ATAAACCTAGAGGATATGCTTTCATAGAGTACATGCATACACGGGACTTGAAAACTGCAT
ACAAGCAAGCTGATGGGAGGAAACTGGATAATAGAAGAGTACTTGTGGATGTCGAACGTG
GTAGAACTGTTCCAAATTGGCGACCTCGAAGATTGGGTGGTGGGCTTGGATCAACCAGGG
TTGGAGGTGAAGAAGTTAATCAGAAGCATTCTGGCAGGGAGCAGCAGCAAATTGCATCAG
GACTTTCGAGGTCGGAGGAGCCTAGGGTGCGAGATGATCGTCATGTTGACCGAGACAGGG
AGAAGTCCCGGGACAGAGCAAGAGATAAGGAGCGAGAGCAGGAGAGGTCCCGTGAACGTA
ACCATGACAGGGAACGAGATCGGGATGGTAGGGATGAAAGGCACCACCATCATAGAGACA
GAGATAGAAACAGAGACAGAGATAGGGAAAGAGATCGTGGGCGCGATCACGATCGGTCTC
GTGCTCGAGACAAGGAGAGAGACCGGGGTCGTGAGTCTGATCGTGAACGCGAACGTGATC
GTCCTCGTGACAGGGAACGGGAGCGTGAGAGAGAGAGTGATCGTGCTAGTTATGAAAGAG
ACCGTGGTTATTCTCATGAGAGGGACGTCGAGTATGCCCACATGGAGCCAAAGCGTGGTT
GGGAGCGGTCTGGCGGAAGGGAGAGAGATTTAGAGCAAGGTGGACAAGAGTGGTATGATG
ATACTGGTAAGCGTGGTCATGAGCATGATTATGATCATTATGAGCAAACACAATATCAGA
AGCAGTATGATCATCTTCAGCCCCATGCTCTCTCTGAGCCTGAGCATACCCGGGAGCGGT
CAAAGCGACATGGACCTGCTGAATATTATGATCATGAGCCATATGACAAGGTGCAGCCTG
ACAATTATCAAAGTCAATATGGACATGCTGATTCTGAGCCACGTGAGGAGGGGGAGGCAG
TAGATGACCAGGAGTTTGGATATCACTCATAAAAATCCCTCCTGTGAGTATGAAAGCTGA
TGTTATATGCTAGTGTGGTATTGCTGCTGCTCTGGAATATGGCAGCATCATAAATTGATT
GTTGCTACTTGCCCATGAAATCTGCTATCAGGGAATTCGTAAAAGCGCAAAGGATAAATC
TTACTATAGTTTTTGCAGGTACTGTAGTATTATTAATGACTTCGTTTGTGGTTCTTGCAC
ATTTGATCTTGTTGAAGACCAAAGGCATAATTTCGGATGTTTCCATTGCTTAAACTGTTA
GGTGAAGTGGTTTGTTATAATGGTACCTTTTGCTGGTATTGTTCTTTACTTCTTATTAGC
TTGGTGGTTTTGTGTGGACTGTGGATGACTGTGATCTGGTATGATAAGTAATTTAACTAG
CATGTTTGGCATTGATACT
>TR94117|c1_g4_i11    total_count_or_FPKM_of_gene:79582.01
ACGGATCCAAAATCTCGTGCGTACTTTGATCGAACTAACCTCAAATCCAACGGCGGCCCC
ATATTCAGTGGGTAAGGGGCACCCAGTCTAGCAGGGAGCACTCAGTCTATATATTCTCCG
ATAAATAGGTTCTGTCACCGCTTCGCCGCCTACCCATCGAGACACTGAGCTCTTACCGCC
CACCGTTCCATATCCTCCATTTTCGTGATTAGCTCTCTCTCATGGCGACGATCAAGTCCA
TCAAGGCTCGCCAGATCTTCGACAGCCGTGGGAATCCCACCGTGGAGGTGGATTGCTACC
TCACTGATGGAACTTTCTCCAGGGCTGCGGTTCCTAGTGGAGCATCGACAGGTGTATATG
AAGCTTTGGAGTTGAGAGATGGAGGATCGGATTACCTTGGGAAAGGTGTCGTCAAGGCTG
TTGGGAATGTGAACACCATCATTGCACCAGCATTGATTGGGAAGGATCCTACTGAGCAGG
CTCAGATTGATATTTTCATGGTTCAGCAACTTGATGGGACCTCTAATGAGTGGGGTTGGT
GCAAACAAAAGCTTGGTGCAAATGCTATATTGGCAGTATCACTTGCTGTATGCAAAGCAG
GAGCTAGTGTGAAGAAGATTCCACTTTATCAGCATATCGCCAATCTTGCTGGAAACAAGA
CATTAGTGCTGCCTGTACCTGCATTCAATGTCATTAATGGAGGATCTCATGCAGGAAATA
AGCTGGCCATGCAGGAGTTTATGATCCTTCCTGTTGGGGCTTCCTCATTCAAGGAAGCCA
TGAAGATGGGTGTAGAAGTATATCATCATTTGAAGGCTGTCATCAAGAAGAAGTATGGTC
AGGATGCTACTAATGTTGGAGATGAAGGTGGTTTTGCTCCTAACATTCAGGAAAACAAAG
AAGGTCTTGAGCTGTTGAAGACAGCTATAGAGAAAGCTGGATATACTGGCAAAGTTGTGA
TTGGGATGGATGTTGCTGCTTCAGAGTTCTACAGTGAGAAGGATAAGACATATGATCTGA
ATTTCAAGGCGGAGAAAAATGATGGGTCACAGAAAATATCTGGAGAGAGTTTGAAAAATG
TTTACAAGTCCTTTGTCTCCGAGTATCCCATTGTATCAATTGAAGACCCATTTGATCAGG
ATGATTGGACCCACTATGCTCAGTTGACAGCAGAGATTGGAGAGAAGGTGCAGATTGTTG
GGGACGATCTTCTCGTCACCAACCCAACGCGAGTTGCTAAGGCAATCAAGGAAAAGGCCT
GCAATGCTCTTCTTTTGAAGGTGAATCAGATTGGGTCTGTGACCGAGAGCATTGAAGCTG
TGAAAATGTCCAAATGTGCTGGCTGGGGTGTCATGACGAGCCACCGAAGTGGTGAAACAG
AGGACACTTTCATTGCTGATCTTGCAGTCGGTTTGGCTACCGGCCAAATCAAGACTGGAG
CTCCATGCCGTTCTGAACGCCTTGCCAAGTATAACCAGTTGCTCAGGATCGAGGAGGAGC
TTGGCAATGCGGCAGTGTATGCAGGAGCCAAGTTCCGTGCACCTGTAGAGCCTTACTAGA
GAGATGTGACGCTTTCTTTGTTAAGCTTTGCTAACAACGTGGCGCCGTTTTGTGGAGCTG
TTTGTTAAGATATGCATAAATTAAATTTTGTTATGGGTTCGATGCCCTTTGTTTTCCCGA
ACTTCGTCGTTTTGCTTGGATGTCAAATAAATTAGTTTTGCTGTTGCGGTGGTATCTGTA
TTACAGTAATTCTAGTGCTTAAAGCGTGGAAACGTATTTTGGCTGCTACCCTTTTTTCTT
TTTTTTCAGAGTTTCTGGTTTGTGCTGTTGTAACCATTTGTGCTCGACCATAGAGAATGG
TTTTGTGGGTGGCTCTTGACAATGCATGTATATAATGCGATTCGGTTTTTCCCCTCGGAG
AATTGGTGCCATTGTGTTTTAGAAG
>TR43328|c0_g1_i1    total_count_or_FPKM_of_gene:78403
CTAGGCTTATCTCTACATCCAAACATAAAACCAGAACACAAGAATTGTAGGTATGACCTG
CAGATGTGAAGCAAAATCACAGGCTCAGTCAACTCTAACATTCTCTTCTGCTGTCTATTT
AATCATACTCCAAGCTTCCCTCTACCAAGGCAGAAGGACAAGAGGAAGAAGATTAGAAGA
TGCAACCTTCCCCCCCTCAGAAGCCACCAGGCCATGAGCCACCTGGTCCTCATGGACCTC
ATGGAAGCCCTCCACAAGCTCCTCCTCCTGGACCAGGAGGGCATCCTGCTCCCCATGCAC
CTCCCCCCGGTCCACCTGCACCCCATGATCCACCTGCACCCCATCCCCATGGTCCACCTG
CACCCCATGGTCCACCCCACCCTTGATGAAGTGGGTGTGTAGTGTTTGCATGCCTCATAG
TTTTATTAAGACCGGTGTGGCAGTATGGTCGAAGTGGG
>TR96440|c1_g1_i1    total_count_or_FPKM_of_gene:78375.97
GGGAGACAAAGTTTGGATCGATTTCGGAGGCTTGGAGAAATCTCATGAATAACTGATGCC
CATCCTTCTAGCATGGATCAGTTGATTGGTGCAGATGTGTCCTGTGAATGCCCTTCTCAA
AGACCTCCAGCATATGGTGAATGGGCGTTGGGTTCCATCAAATTTGGTCTAGGCAACTCA
CCAGACTCTCCTCTTTCCAGCCAGTTCGACTGTGATACTTTATCCATTCTGAGCAACAGT
CAGGAGCAGTATAGCTCCACAGAGACCATCTCAGGGGTTAGCCCTTCCCAGTACTCACTG
CTCGAAACTGACAGCTCATTCAAGCAAACACACATTCTTCTAGCGGAGAGTATCCAGATA
CCACCTCATTTGTCCTATGCAGTTTCCAATCAAAGCATGAGGCACGCTTTACAAGAGATT
GAGACTGTACTGATGGCCCCTGATGATGAGGCAACAACAAGTACAAATCAGGAGTCTGGT
GAAAACAAACCGCCTCAGCTCACCAAGCAGCGATCGAGGACTTGGAACCATGAGTCTCAA
ATGGAACCCCCTGTTGTCGTCCAGCCCCAATTCATTTCTGGTGGATATCCAAAAGCAAGT
TATGAAGTCCGTCCTGAGAAACGATTGAGAGAATTGAGGGGATTTCCTCAGAATGATGTG
AAACAGATGCTGATCAGGTGTGCTGAAGCTCTGCATGAGAACAGGATAGATGAATTTGAA
ATGCTAGTCCAAGAAGCCCGTGGTTCTGTCTCCATCAGTGGAGAACCTATCCAGCGACTG
GGTGCTTACATGCTAGAAGGCCTAGTGGCAAGGCACGAGTCTTCTGGCACCAACATCTAC
CATGCCTTGAGGTGCCGGCAGCCAGAAAGCAAGGAGCTTCTTTCCTACATGCGGATCTTA
TATGATATCTGCCCCTACTTCAAATTTGGTTACATGGCAGCCAATGGAGCAATTGCTGAG
GCGCTGAGGCATGAGGACAGAATTCACATCATAGACTTTCAAATTGCTCAAGGGACTCAG
TGGATCACTCTAATACAGGCATTAGCAGCTAGGCCCGGAGGTCCTCCACGTGTTCGGATC
ACTGGAATTGATGATCCAGTGTCAGAGTATGCCCGTGGAGATGGTTTACAGCTCGTTGGG
AAGATGCTAGCTGAGATGTCCAAGAAGTTCAACATCCCTTTGGAGTTCAATGGCCTTCCT
GCCTATGGGCCTCAGGTCACAAGAGAAATGCTAGACATTCGACCTGGTGAAGCCCTTGCT
GTGAATTTCACTCTTCAGCTCCACCATACCCCCGATGAAAGCGTCGACGTGGACAACCCC
AGAGATGGGTTGCTGAGGATGGTGAAGGGATTGTCACCAAAAGTGACCACCTTGGTGGAG
CAGGAGTCCAACACAAATACAACGCCATTCTTGATGAGATTCTTGGAGACACTGGATTAT
TACTCTGCAATGTTTGAATCAATTGATGTGACACTGCCAAGGAATAGCAAAGAGAGGATA
CATGTGGAGCAGCATTGCCTGGCGAAGGACATTGTGAATATCATTGCATGTGAAGGGAAG
GAGAGGGAGGAGAGACATGAGCTGCTTGGGAAGTGGAGATCTAGGCTGACCATGGCAGGA
TTCAAGCCTTTCCCACTTAGCTCGTATGTGAATTCAGTGATAGGGACACTGCTGGGATAT
TATTCAGATAAGTATACATTGGTGGAGAAAGATGGTGCAATGTTACTGGGTTGGAAGAAC
AGAAACCTGATCTCAGCCTCTGCATGGCACTGATTGCAGAACTTTAGACAGAGTACTTCA
GGAAAACAGGTTAGCAAACGACGAATGGAATGGCCCTATTAAGTCTCCTGTGTAATTCTA
GTGTTTTATCTACATAGTGCAGGATCATTTATTTCTTATATGTATGTACATGTGAATGCT
GCATCTGATGTTGTAATACATGTGTAGGCCAGGACACAAATCTTTTTTAGAAGGTTGAGA
AGGTTAATTTTTCTGTTCTCTGTTCAT
>TR93292|c2_g1_i5    total_count_or_FPKM_of_gene:78297
GAATGGAAACGCCGCCAGGGAGACCTACCGCGCCAACGGCCCCAACCCCATCATGTGGAC
GCAAACCGGCGCCTCCTCTTTATATCCCCTTCCATTCTCCTACCACTGGCCCCGCCTCCA
ACCCCAGATCTCTTCTCTCCCCTCTTCTCCTCCACCGCTCCCTATCCGTCGCCGGTGCCG
CCACCGCCGCCATGGAGTCCGTGGCTGCCTGGGGCCTCTCCCCGCTCGACGCCGTCGACC
CGGAGATCCACGACCTGATCGAGTGCGAGAAGCGCCGTCAGTGCCGCGGCATCGAGCTCA
TCGCCTCCGAGAATTTCACCTCCTTCGCCGTCATCGAAGCCCTCGGCAGTGCCCTCACCA
ACAAGTACTCCGAGGGCATGCCCGGCAACCGCTACTACGGCGGCAACGAATTCATCGACG
AGATCGAGAACCTCTGCCGCTCCCGCGCCCTCGCCGCCTTCCGCCTAGACCCCGCCCGCT
GGGGCGTTAACGTCCAGCCCTACTCTGGCAGCCCCGCCAACTTCGCCGCCTACACCGCCC
TCCTCAACCCCCACGACCGCATCATGGGCCTCGACCTCCCCTCCGGCGGTCACCTCACCC
ACGGCTACTACACCTCCGGCGGCAAGAAGATCTCCGCAACCTCCATCTACTTCGAGAGCC
TGCCCTACAAAGTTAGCCCCGTCACCGGCTACATCGATTATGATAAGCTCGAGGAGAAGG
CCCTCGACTTCCGCCCCAAGCTTATCATCTGTGGTGGGAGTGCCTACCCGAGGGACTGGG
ACTATGCCCGGCTCCGATCCGTTGCCGACAAGTGTGGCGCCCTCCTGCTCTGCGACATGG
CTCACATTAGTGGCCTCGTTGCCGCTCAGGTATGACTCAAAATGATATTTTGAGACTTGT
TTTCCTCCCAAAATGCTATTTTTCGATCTGCATCTTGGTTCCAGAGGTCGGTTAATGTAG
ATCGTGAAGCAGGATATCCGGATCCGATTGAAATTGATGGGATTTTTTCAATTGGTTGCA
AGAACTAGATTAGATCTCGTTGAAGTTTGGTCGTCATCAATTAAATGTGTGCTTTGTTTC
TGATCTTTTTGATCTATTCATACAAGTGCCCCTTTTTTTTTAATATGGTTGTAAGATCTT
AATGTCCTGTTTTATTTGTTTTGGTTGATCTTTCTATGCCTCACCATGAACTGATTAATT
AAGGATCGAATCTACCTTGCTTATAATGTCGATTCTGGAATTGACGGGTTTGGCCAATGC
ATTACATAAACGAGGAATAGATTTAATGAATTTGCTAGTTTCATCTGGTCATACAGAGCA
GCTCTTTCATAAAATGACAGGTGAATGTTCTGATCCTAGATTTCGTTGGTATAGATCTGT
TTAGTTTTAATGTTTTCTGGTACAAAGAAAAAGCAAATTCTTGCATTCTAAAAAAAAATT
TTAGATTTAAATGACTGTTTTATTGGACTTATGCGTATGAGAAAACAGACAAAGCAGCAA
ACTTCGTGAATATTTTAGAATGTTGTCTTGTTTCTGTTTTGGTGTCATTTAGCTTCATTT
TCTATTTATATAACTATGAAAACTAACTTGCCTGAGTATGCTGTTCTAGGATTTCTGCTA
GTAAACTGTTTGATATATACCATGTTTGGTGTGCACTAATAAAAAGACCTAATATAAGCT
TGAATTCTCATATTTCAGTGTCTAGATATCTGGATTTAGTTTGAATTCTATTTGTAATCA
AACAAGTGAGTGTTAAAAAAGTCTGCATGATTTTTGAAGATTCAAATCAGCCTGTTATTT
TTTATTTTTTGGCTTGAATTTTAGAAAAACGTGTTTCCATACATCTCTCAGTATTAGGTG
AATGAAGAATATTGTCAGGATTAGTTGATGTGTCTGTAGAGTAAGGCTCTTTAGATTTAT
TTTGCTAGGCTATCAATTTTCTTGTTTAGCTTTAACTTTTTCTTTATTGCGCATCATGTA
GGAAGCTGCAGATCCATTTGAATTCTGTGATGTGGTCACAACCACTACCCACAAGAGTCT
CAGAGGGCCCAGGTCTGGCATGATCTTCTACAGGAAGGGCCCCAAGCCTCCCAAGAAGGG
CCAGCCAGAAGGTGCTGTGTATGATTTTGAAGACAAGATCAACTTTGCAGTGTTTCCATC
CCTCCAAGGTGGTCCTCACAATCACCAAATTGCTGCTTTGGCTGTGGCCCTGAAACAGGC
CATGTCACCTGGGTTCAAGGTGTATGCCAAGCAGGTCAAGGCCAACGCTGTTGCTCTTGG
AAACTATCTAATGAACAAGGGCTACAAGATTGTGACTGATGGGACTGAGAACCACCTTGT
CCTCTGGGATCTCCGGCCTCTTGGCTTGACTGGAAACAAGGTTGAGAAGCTTTGCGACCT
TTGCAACATTACAGTGAACAAAAATGCTGTGTTTGGGGACAGCAGTGCATTGGCTCCTGG
TGGTGTTCGGATTGGTACTCCTGCCATGACTTCGAGGGGTTTGGTTCAGAAGGACTTCGA
GCAGATTGCAGAGTTCCTTCACCAGGCTGTGACCCTTTGCTTGACCATTCAGAAAGAGCG
TGGCAAGCTTCTTAAGGACTTCAACAAGGGTTTGGTGAACAACAAGGACATCGAGAACCT
CAAGGCAGAGGTGGAGAAGTTCGCGGCTTCCTTTGACATGCCTGGTTTTCAGATGTCTGC
AATGAAGTACAAGGATTAGGTCCAACATGATGATTGGCGCAATGCTCTGTGCACATTACC
TCCATGCATTTTATCGCAAGAAATTTGCTTGTGGTTTGCTTGTCAATCTAGACAGTTATT
CAGCTCCTTTTTCTTTATCTTTTGTTTCTTTTCTTTTCTTTTCTTTTTTTTCCCTTCAAA
AAGTGCCAGTGGAAAGGTAACATATTTGTTCAAC
>TR83459|c0_g3_i1    total_count_or_FPKM_of_gene:76866.6
ATGTTTTAATTCTTCCGACGTCCTCACCAACTCCCCAACCCCCTCCACCCGTATATTACC
TTCCCTCGTCCCACCCTGTTCTCCCCAGGGAAGAGCTTCGACGAAAATAATACCTTTCGA
GCTCTTCTCAACCACAACCAACAACCGCCGTCGGCGCTATCTCCTCCTCCACCACCGCCA
TGGGGTCGTTCTCGCAGCCGAAGGAGATCATTTTTCGGTCGAGGCTCCCAGACATCGAGA
TTCGGAACGACCAGCCCCTCCACACCTACTGTTTCGAGCACCTGGCTGAATTCGCCGATC
GGCCCTGCATCATTGACGGCGCCAGCGGCGAGGTCCAAACCTTTGCAGACGTCCACCTCG
CTTCCCGCCGCGTCGCCGCCGGCCTCCACCGTCTCGGCATCGGCCAGGGCCACGTTATCA
TGATCCTCCTCCGCAACTCCCCGGAGTTCGTCCTCGCCTTCCTCGGCGCCTCCTTCCGCG
GCGCCGTCGCCACCACCGCCAACCCCTTCTACACCCCAGCCGAGATCCACAAGCAGGCGG
CCGCCTCCGGCGCTGGCCTCATCGTCACCGAATCAGCCCACGTCGAGAAGGTCCGCGCCT
TCGCTGAAGAACGCGGAATCACCATCGTCTGCGTCGACGGCCCGCCCGAAGGCTGCCACC
ATTTCTCCGAACTCCTCCAATCGAGCGATAGCGATCTCCCTGACGTCAAGATCAATCCCG
ACGACGCCGTGGCGCTGCCGTACTCGTCAGGGACCACCGGACTGCCAAAAGGTGTCATGC
TGACACACCGGGGGCTGATCACGAGCGTGGCCCAGCAAGTGGACGGTGATAACCCCAACC
TCTACTTCCATCAGGAGGACGTGGTACTCTGCGTGCTGCCGCTGTTCCATATATACTCGT
TGAACTCGGTGTTGCTGTGTGCTCTGAGGGCGGGGGCGGCGATATTAATCATGAGGAAGT
TCGAGGTCGTGGCGATGCTGGAGCTGGTGCAGCGGTTCCGCGTGACGATAGCGCCGCTCG
TGCCGCCCATCGTGGTGGAGATCGCGAAGAGCCCGGTGGTCGACAACTACGACCTCTCGT
CGATACGGACGGTGATGGCCGGGGCGGCGCCCATGGGGAAGGATCTGGAGGACAAGCTGC
GGGCCAAGATCCCCAATGCCAAACTCGGCCAGGGCTATGGTATGACCGAGGCCGGGCCGG
TGCTTTCGATGAACATGGCGTTCGCCAAGGAGCCATCTGAAACGAAGTCGGGGTCGTGCG
GGACCGTTGTCAGGAACGCCGAGCTAAAGATCGTTGATCCTGACACCGGCGCGTCCTTGG
GACGGAACCAGCCGGGGGAGATCTGCATCAGGGGAGCCCAAATCATGAAAGGTTATCTCA
ATGATCCTGAGGCTACAAAGAATACTATAGATAAGGAAGGTTGGTTGCACACTGGAGACA
TTGGCATTGTGGATGATGATGATGAGATCTTCATTGTAGATAGGCTTAAAGAGCTTATCA
AATACAAAGGATTTCAAGTTGCTCCAGCAGAGCTTGAAGCCTTGCTCATTACCCATCCCA
ACATTGTAGATGCTGCTGTTGTTCCCATGAAAGATGAACTTGCAGGGGAAATCCCTGTGG
CTTTTGTTGTGGTAAAGGTTGGCTCTGAAATCACAGAGGATGAGATCAAGAAATACATCT
CAAAACAGGTGGTTTTCTACAAGAGGATAGGAAGGGTTTTCTTTACGGAGGCCATCCCGA
AGGCGCCATCTGGCAAAATCCTAAGAAAAGATTTGAGAGCGAAGCTAGCGGCTGGATTTC
CCAATTAATGTTCAGAAGTAGTCGTGAATCCCATCAAACTCTTTGCATTACAATACGCTG
TAGCTGATCACGACCATATGCTTGCCTCTCCTCTGATGTAATAGGAGGAGGAGAGATCGT
GTAGTGTTCTTCCTAAATATGCCCCCGCCTGAAGGACTGAGAATTCCTTGGAGATATATA
TGGCTTGCAGTGCAGCTGGATGGGGGCATTTTTGTCTTCCAATCCGGTTGCAATCTATAT
ATATATATATACACAAGTATATATATATATATATAATTTGTTTTGTTGGTTGAGCGTGTT
ATGT
>TR97187|c0_g3_i5    total_count_or_FPKM_of_gene:76821.98
AGCCCTATCCCAGCTGTCAACCAATGGCTTCCTCTCCTTCCTCGAATCCCCTGTCCCCTC
TTTTATTTAATCGCGCAATCCCACTCTCTGCGTTCCCAATTCCTCTCCCCTTCTCTCATG
GCTCAGAGACCGGTCGAGTTCGAGGACTTCCTCCCTCTCATGGCGGAGAAGCTCGGTGAG
GAGGGCCTCATGGAGGAGCTCTGCAATGGCTTCCGCCTCTTGATGGATCCGAGGAGAAAC
CTGATAACTTTCGAGAGCTTGAAGCGCAACGCGGCGCTCCTGGGCTTGGGGGGCCTCGGG
GATGACGAACTGAGGGGGATGCTGAACGAAGGAGACGTCGATGGTGATGGAGCTTTGAGC
GAGATGGAGTTTTGTGTGCTGATGGTGCGGCTGAGTCCGGAGTTGATGGAGGAGTCGCGG
CGATGGATGGATGAGGCGTTTCAACAAGCTTTTTGTGGGGGGTTTATGAGCTAAGCTCGC
TTGTTCTTTCGCCTGATTTTCTCCTTATTCTGGGTGAAAGACTCCGTTATTTTAATTGAC
TGTTTTGATCGTTGGAGGGGTTTTGATGTTCATATGACATTTTAATTGGAAGTTTAATTG
AATTCCCAGAGCAATGGAGATCTTCGGATATTCATTTTAATAAAGTTTCGATTTAGCGTT
CCCTCTGTTGTTTAATTAGTAATTTATGTGCTTTAAGGTGGACAAAAGTAATAATGGATT
CGTGCATCATAAATGATTCTGATTTTATGTTTGTACGACCAATTCAACTGCAAATTGAAC
CAGAGTTTTAAAGCAATGTAGATTTTCAGATGATGGTGGTTCTTGTTGCTTTTGTTTATA
TTTTGCTGAAATTCTAGTTTGGAATTTATTTTGTCCGGTTGGTTATCTATATCATTAATG
TTGAAGGTATGATGACCATGTGTGAGTTGAGAGCGAAATCAGATTTTTTTTAGTTTTTAT
TTTCGAGTTCTGATGTTGAAGTTTAATATTTGTTGGAGATGTCAAGGGAGCAAGTGATAT
TGTGATGGTTGTTGATGTTGTAAATTTTCTATTCTGTGATTCCTTGATGTTCTATTGTTG
ACAGAGTGGTGGATGTGGAGTTGTTCCTTACAAGTTGCCATGAGTGGTGGTGTTTATGAG
AGAAATGGAGTTGATTGTTGCATGGGTCTGTGTCTCTGAAGAGAGCACAGATTGAGAGTT
TAAAGGGGTCTTAATTATTTGTTCCATTACAGAGTGGGAAACATTTAAGGCCGAGGTTGA
ATTTGGGCAGCAAATAATACTTAACTCAAAGAAATGTAGTGAAATTCAGCTGCTAATAGA
TTAGGATAGCTCATTTCTTTGTTAGAAATTTTGAATCATATTCTGGTGTCTCTATTAGTA
GTATGTTATTTTGTATACTATAGACTTTTTCAAAAGATAAATGCAGGTCTTCTAATCAAA
GCTAGCTATGGAATTAGTATTATATCCTACTGCTTACTCTTGATCATGTAGAGTACCTCT
TTAGTGCATCTTAACTTTTGAAACAAGAGAATTGGGATTTGACCAGCCGGTTGATTCATC
TTGAGAGACCAATGCATGTCCTTTTTGTGGTCTCCTATGCCTTAGAGCATTTTATTGTAA
ACTTATTATGCTCAAAATACATATTGAAGGAATATATGCATGAAATAAACACAATGTAAG
ATCATGATTCTTGCACAATGAATGAAG
>TR67409|c0_g1_i1    total_count_or_FPKM_of_gene:76566.86
GGAAAAACTTCTGATGCTGTTGCTGGGGAGAGAGAAAAGGATGGGGCAAATGGGAAGCCC
AGATTGCAGAAACCGTTGGAATCAGTTTCAGTTTTGAACAAAGAGGTGCCTCAGGGTGGC
CTTGGGGAACGGAAGTCATCTGAGGAAAACGGTGTGGCTGCAGCAGCTGGTGATGCCTTG
AAGATTGCTAAACCAGCAACAGAGAAGCGAGCTATTGTGAATGGTGTTGCTAATGGATGT
TAGGTTGATCAATCCCTTGTTCATCAGCTGTAGCCATTAGAATTGTGTAGGAGTGGTTTC
GGAAAACCTTTATTCTGGCTCAGAAAATAAATTTCATTATACTTAGGCGTCCGGAACCCA
TATCTGCAAGGCTGCAGAGGATTTACATTGTTGTGTGGGGAGATTGAGATCTAGGGCAAT
AAAAGCCTTCATAGCCACTGGGGTGTGGCAGGATAGCTGGTTTTCTCAATGCCTTACTGA
GTTGGGTTACTGTTTTATCATTTGGACTGTTCCTTAGGTTTAGGAATATGGGGTTTTATA
ATGCTAAGTAGAGTGTACTCACAAGTTTTTTATTTCCTATTTTTAGTTTCGGGGTTTGGA
TTAGATTGCCCTTTACCTTGAATTGCCTTTTCTTTTATGAAGCCCTTTCTTCTCCTGTAA
ATCTACCTTTGTATCTCAGTTAGTATTGCAATATAGGAGTTGA
>TR87183|c0_g2_i3    total_count_or_FPKM_of_gene:75284
CGCGCTCGTCCCATCCGGGTTGCTTCCTTCCTAAGAAACGAAAAGCTCTTCCCGTTCACA
TGGCTTGCGTCTTTTCCGCCGTAAGACTTGGACTTTTCGCCCACCGGCGGCCCTCTTATT
TATTACATAATCCATCGGGGCTAGCTTATCAGCTCACTGACGGTCGAACACCTTCCTGCC
TGTTGGACTTCCTCTCACCGGAGGAGGCCTTCTATTTTTCGCGTAATCCATCGAGGCTAG
CTTAATTACTGCTCACCGGCGGTCGAACACCTTTTCTGCTTCACAAACCACATGGATGTC
TTCCCCTTTCTATTTCCTGTTCTCTTCCTTCCTTTCCTCTTGTTCCTCTCCCACAAATTT
CTCCTTAGAAAGAAGAAGTCCGATGACGGCCCTGCGTCCAAGAAGACAGGCTTCTCCGAC
GGCGTCAAGAATCTCCCACGCCAAAATTTCCTATCCTGGACTGGGGAGTTGGTAGTCGCG
AGCCCCACCAACACCATTAACTTGCTCTCCTGCGTCATCACCGGCAATCCTAAGAACATC
GAGCACATCTTCAAAACCAATTTCGGAAACTATCCCAAGGGGGACAATTTTGTTAACCTC
TTCCAGGACTTTCTCGGCCACGGCATCTTCAACGCCGACGGCGATCACTGGAAGCTCCAG
CGCAAGACCGCCAGCCTCGAGTTCAACACCAAGACGATCCGTACCTTCATCCTTGATAAT
CTTCACCGCGAGGTCGTCGGCCGCTTCCTTCCAATCCTCTCGAAGGCCGCCGCCTCCGGC
GAGTCCGTCGACCTCCAGGACCTGCTCGACCGCCTGGCTTTCGACAACGTCTGCAAGGTT
GCCTTCGACGTAGACGCCGCCCGCCTCGTCGGAGACACTGCAGAGGTCGGGCGGTTTGTC
CGGGCGTTCGAGACGGCCGCCCATATCAGTATCAAGCGATTCAAGCAGCAGCGATTCTTC
TGGAAGTTACGGCGGGCGCTGAACCTTGGCGAGGAGCGAAGACTCAAGAAGGAGCTCGCC
GTCGTGAATGAATTCGCCATGAAGGTAGTGAAGGAGAGGAAGGGAAGGAAGCGGGAGGAG
ATCAAGAGCAGCGACGACCTCCTGTCGCGGTTCATCTCTGAGGGGGACTTCTCCGACGAG
TTCCTCCGTGACATAGTGATAAGCTTCGTGCTAGCAGGACGGGACACGACGTCCACTGCC
ATGGCTTGGATCTTCTGGGCGCTCTCCTCCAGGTCGGAGGTTCAAGAAAAGATTTTAGAA
GAGATTGCTTTGGTTCGATCAAGGAACGGCAACGGCGCCGAGATGTTGACGTTGGATGAA
CTGAGAGAGATGGAATACCTCCACGCTGTGGTGTCGGAGACACTGAGGATCTACCCGGCG
GTGCCGATGCAGACGCGAGTGTGCTTGGAAGATGACGTGCTGCCGGACGGCACGACGGTG
AAGAAAGGGTGGTCGGTGATGAACCATACGTATGCGATGGGTAGGACGAAGGGGATATGG
GGGGAGGACTGCAAGGAGTTTAAGCCGGAGAGGTGGCTGCACAACGGTGCGTTCCTGCCT
AAAAACCCTTACTGTTTTCCGGTGTTCCACGCCGGACCGAGGACGTGTTTGGGGAAAGAG
ATGGCTTACATCCAGATGAAGGCAGTGCTGGCAAGCGTTTTGGAGAGGTTTGTGATAGAG
TTGGTGGATGATGGGGATGGGCAGACGGAAAGGGAGAGTGAGTTGTTCATTACTCTGAGG
ATGAAGGGAGGGTTACCAGTCCAAATTAGAGCAAGGGAGGGTCAATTTCATCAAGAAATT
ACCAAGGATTAGAATGGACTACTTCAGTATGCAACCAATGTAGAATCCGTTTGTAACTTC
TTCTCTAGCTAGCGGTTCATCTCCGTGTTGTATGTGTGTTTTATTACCATGTATTTTGTT
TCGCTCATGTGTTAGAAATAATATTCTTTATAAGCAGTGGCTGGTGGACTACATCGGCAA
TTAAAGTTTGGGTTCCTCATGTTAATCTCTTATCTATCTGAACGTATATATCGCTTGCCA
AAGAAACTTAACAAAGATGCCGTCCGAATTCCAGTACGCGTCTATTCGTGACCTTGCAAA
GTTTATCAACGTCGATGGACC
>TR98627|c1_g2_i2    total_count_or_FPKM_of_gene:75194.98
CTCCCCCCCATCACCACCACAAAGCAAGCACCATGGCTTCAGTCTGTGCCTCCTCTTCTG
CTGTTGCTGCTGTTGCCAGTTCTCGGAAGAGTGGGAATGGCCTGGGAGCAACAAAGGCAT
CCTTCCTTGGAGGAATGAAATTAAGGCAAAAGAAATGGACAGCACCCACAGCACGACGAG
CTCTTTCAGTGTCTGCCGAAGCAACATTAGAGAGGCCAATCTGGTTTCCAGGCAGCACCC
CTCCTCCATGGCTTGATGGCAGTCTCCCAGGAGATTTTGGATTCGATCCCCTAGGCCTTG
GATCTGATCCAGAGAGCTTGAGATGGAACCAGCAAGCAGAGATAGTGCACTGCCGATGGG
CGATGTTGGGTGCTGCTGGAATCTTCATCCCTGAATTCCTTACAAAACTTGGCATTCTCA
ACACTCCTTCATGGTACACAGCTGGACAACTGGAATACTTCACAGACACCACCACCCTCT
TTGTGATTGAGCTCATCTTTATCGGCTGGGCTGAGGGGAGGAGGTGGGCTGACATCATTA
AGCCAGGGTGTGTGAACACTGATCCCATCTTCCCAAACAACAAGCTCACTGGAACTGATG
TAGGCTACCCAGGTGGACTCTGGTTTGACCCACTTGGATGGGGAAGTGGATCTCCTGAGA
AGATCAAGGAGCTGAGGACTAAGGAGATCAAGAATGGAAGGCTTGCAATGTTGGCAGTGA
TGGGTGCCTGGTTCCAAGCCGTCTACACTGGCACTGGTCCAATAGATAACCTCTTTGCTC
ACCTTGCTGACCCTGGCCATGCGACTATTTTTGCTGCTTTCACTCCAAAGTGAAGAAGGA
TCATAAGAGTGTTGGCTGCATTCAACATGGGAAAGATAATGACATAAATCATTTGTGGGA
ATGGAAGCTGAGCTGAAGAGAGGAGTGTATTTATCATGGATGCTTGTATCATTGAAATAG
TACTTGCTTTCTACTCAAGTGTTTAGTGTAACAAATGAACAGTGTACACATATCTTTAGA
AACTTTACATGGATTATAACGAGGTAGACTTGGCTACATTCGAATGTAGCTAAGCCTAGA
TCCGGTCATCTCCACCCTTGGATCCACACAGTTCACAAATCTCGAAG
>TR92106|c0_g2_i13    total_count_or_FPKM_of_gene:74394.99
GGACATCCGAAGCAAAGGGAGGGTAAGACAATTACATCAGTCTTTGATTGGTATAGTTTG
TTGGACTATCTCATCATTTTCGGTAAAATAACTCATCTTTCTTATTGAACAGACTCTGCC
GGGGCCTGTCACCGATCCAAGCAAGCTACCAAAGTGGAATTATGATGGTTCGAGCACAGG
TCAAGCTCCTGGTGAGGACAGTGAAGTCATACTATATCCTCAAGCCATTTTCAAGGATCC
TTTTAGGAGGGGAAACAATATTCTTGTCATGTGTGACTGTTATACCCCAGCAGGCGAGCC
GATCCCTACAAACAAAAGATTTAATGCTGCCAAGATATTTAGCCATCCTGATGTTTCTGC
TGAGGAACCTTGGTATGGAATAGAGCAAGAGTACACCCTTCTGCAGAAAGATGTCCACTG
GCCACTTGGGTGGCCCGTGGGTGGCTACCCTGGCCCTCAGGGCCCCTATTATTGTGCTGC
AGGTGCAGACAAAGCTTTTGGGCGTGACATTGTTGACTCCCACTACAAAGCTTGTCTGTA
TGCAGGGATCAATATCAGTGGTATCAATGGTGAAGTTATGCCAGGCCAGTGGGAATTTCA
AGTTGGCCCTTCTGTTGGCATATCTGCTGGTGATCAATTGTGGGTTGCTCGCTACATACT
GGAGAGGATCACTGAAATTGCAGGTGTGGTGCTCTCCTTTGACCCTAAACCAATCCAGGG
AGATTGGAATGGTGCTGGTGCTCACGCAAACTACAGTACCAAATCCATGAGGAGTGCTGG
TGGGTATGAACTCATAAAGAAGGCAATTGAAAAGCTTGGCAAGAGGCACAAGGAGCACAT
TGCTGCCTATGGAGAAGGGAACGAGCGCCGCCTCACTGGACGGCATGAGACTGCTGATAT
CAATACTTTCGTATGGGGAGTTGCAAACCGTGGTGCATCCATTCGTGTAGGCCGAGAGAC
TGAGCAGAATGGCAAAGGTTATTTCGAGGATCGGAGGCCAGCATCAAACATGGATCCCTA
TGTTGTCACTTCAATGATTGCTGAGACTACCATCCTCTGGAAGCCATGAGCTTTGCAAAT
CTGTCCTGTTCTTTGTGTGGACCTTCCATTTATCATATCCTTGGAATCTGAGTTTTGAGG
CAGTGCATTGCTTTTAGATACTCTCATCTTTTCATTTGTGGTCTTGACTGGTTTTCTGGT
TGTGTTAGTAGTCCAAGGTTGAGTCCTTTCTTGTTGGAATTTAGTAGTCAAGCAGATGGG
CTTAACTGATTGTTCCCCTGCCTTTTGAATTCACGGTCCTCAATAATAACAGCAATACAA
ATATAGTTGTATTATGAATTACTATTGGTCAGAGGAGGTTGCGCTCCTAAGAGTGGTTGC
ATTACTGTTATTTTATTATTGCCCCATTTTATTCAAATAAGCAATTATAGTTAGATCAGT
ATTTTTCTAGTTGTGGAGGTCATACTTTGGGTGCATAGCAAATATTTTTGAACTCCCCTA
GTGAAAAGCTAGTGGAATTGCAAGCTGGCCATTATCTTATGTTAAATTTACTTAAGGCTA
CAAAATATTGATTTTGGTGAGTATTCTGTTGAACAAATGCAAAGTCTAATCACCATGGAA
GACAATCCTTTCCCCAAGAAAGTTATGGCTGATAATTAGTCATCAAGAAAGCTATGTTGT
CACTTGAAGCAGACACCCTACATCATGCTTTGCACCTCTTTATCTAACTTCTGGTT
>TR41751|c0_g1_i1    total_count_or_FPKM_of_gene:74204.6
CACCACCACCTCCTTACCACTACAAGTCACCACCACCCCCTCCATACCACAAGAAGCCTG
CACCCACCCCACACCATCCTGTGTACAAGTATAAATCACCACCACCACCTCCTTACCACT
ACAAGTCACCACCACCCCCTCCATACCACAAGAAGCCTGCACCCACCCCACACCATCCTG
TGTACAAGTATAAATCACCACCACCTCCTTACCACTACAAGTCACCACCACCCCCTCCAT
ACCACAAGAAGCCTGCACCCACCCCACACCATCCTGTGTACAAGTATAAATCACCACCAC
CACCTCCTTACCACTA
>TR97165|c0_g1_i1    total_count_or_FPKM_of_gene:73765.02
AAGAAAGGAACCTCTCTGCCTCTCTCTCTCTCTATCTCTATCTCTCTTTCTCTAGCTTGC
TTTCCTTCCTAAGGAAAAAGTGTAGCTTCTTTATAGTAGAAGAGAGGAAAAAGAGAGAAG
ATGGCCGTGTCCAAAAACTTTGCTGTAATTCTCTCTGTTCTTGCTCTCGTTCCTCTCTGC
TTTGCTGCTAGTGGTAGTGGGTACCTCTACCCGCAGTACTATGACCACTCATGCCCGAAG
GCTAAGGAGATCGTCAAGTCCATCGTTGCCGAAGCTGTGGCTAAGGAGGCCAGAATGGCT
GCTTCTCTTCTGAGACTCCATTTCCATGACTGCTTTGTTAAGGGATGTGATGCGTCCATC
TTGTTGGACAGCAGCGGAAGCATCGTCAGTGAGAAGGGGTCCAACCCGAACCGGAACTCG
GCGAGAGGTTTCGAGGTCATCGACAAGATCAAGGCTGCATTGGAGAAGGAGTGCCCACAA
ACCGTGTCTTGTGCTGATATCCTGGCTCTTGCCGCAAGAGACTCCACCGTGCTGGCTGGT
GGCCCTTGCTGGGAAGTCCCACTTGGGAGGAGGGATTCCTTGGGTGCAAGCTTGAGCGGC
TCCAACAACAACATTCCAGCTCCTAACAACACTCTCCCCACCATCATCACCAAGTACAAG
CTCCAGGGCCTCGACCTCGTCGATCTCGTTGCGCTCTCAGGTAGCCACACCATTGGGCTA
TCACGGTGCACCAGCTTCAGACAGAGGCTCTACAACCAGACAGGCAACGGGCTCGCTGAC
AGCACCCTTGAGACAGCCTTTGCTTCACAGTTGCGGTCGCGTTGTCCGCGATCTGGGGGT
GACAACAACCTCTTCCCTCTGGACTTCGTGAGCCCCACCAAGTTTGACAACAATTACTTC
AAGAATATCATAGCTTCAAAGGGTCTACTGAGTTCAGACCAGGTGTTGTTCACCAAGAGT
GCGGCAACAATGGCGTTGGTGGAGAAGTATGCTGAGAACAGCGAGCTTTTCCTCGAGCAG
TTTGCCAAGTCCATGCTTAAGATGGGAAACATCACCCCACTCACAGGTTCCAAGGGGGAA
ATCAGGAAGAACTGCAGGAAGGTCAACTCCTAATCGAGCAACAGACCATATATATGAGCA
ATGTGAAGCTGTAATTCCTACTGTATTGTATCCTTTCTTTTCATTTTTTTTGAGTGTATT
CAAAGTGAGAGATGAGATGCTGTCCTAATTAAGCCCGGTGTACTGGGACTTTTCTGTCTT
CTGATTTCATTTCGTATTAATAAATTCATACGTTCTTCGTTTGATCATCAAA
>TR90706|c0_g2_i4    total_count_or_FPKM_of_gene:73754.99
CGCTCGCAGCCGAAGCACAGAGAGAGAAGGGAGCCAGGAGAGCACCCGCCTTCCGGTCAA
CATGGGAAAGACTCGTGGTATGGGAGCTGCTCGCAAGCTCAAAACTCACAGGAGGCGGCA
AAGATGGGCAGACAAAGCATACAAGAAGAGCCATCTTGGCAATGAGTGGAAGAAGCCCTT
TGCTGGTTCTTCACATGCCAAGGGCATTGTTCTTGAGAAGATTGGCATTGAAGCCAAGCA
GCCCAACTCTGCCATCCGAAAGTGTGCCAGAGTTCAGCTTATAAAGAATGGGAAGAAAAT
TGCAGCCTTTGTGCCAAATGACGGTTGCTTAAACTACATTGAAGAAAATGATGAAGTATT
GATTGCTGGGTTTGGACGGAAGGGTCATGCTGTTGGTGATATTCCTGGGGTAAGGTTCAA
GGTTGTGAAGGTTTCTGGTGTGTCACTACTGGCACTCTTCAAGGAAAAGAAAGAGAAGCC
TCGGTCCTAAAATTTCATCCTAGGGTCTTTTCAGATGTGAACGATTCTGATTCTCTAGGT
CTCTTATCTTAGTTATTTTCACTCTGTAGGCCAGTTTCCTGTGGACGTTTTGGTTTTCTA
TAGTAATGCTGTGTTACTTTTTGGATGCACTTGCAATCTATTTGGTCATCATATTTGCTA
CATAATTGTGTCTTATTTATGGCATGACGTTGCGATGTTTCTTTCTTCAATTTTGGTCAA
TGTGACAGGCTCATCCTTGCATGAAGTTACATAATTGCTAATTCAGCAAATTTTTTTTTT
TAAAGTGTACCGCCTTTGTTTTCAATCTTTATTT
>TR92394|c4_g1_i5    total_count_or_FPKM_of_gene:73743.03
AAAGCATTCGATCTTGCGATCTTTGGTGTACTGTTATTTGTCTCGGTTATTCTGTGGGTG
AATACTTTGCGATCGCCATGGCCGCCTTGCCGGGAGGAGTTCATGACGCGAAGGAGATCG
AGAACAGCGTCGAGATCGAAGAACTCGCTCGCTTCGCTGTGGAAGAGCACAACAAGAAGA
CGAATGCGCTTCTTGAGTTTGTTCGAGTTGTGAAGGTCAAAGAGCAAGTTGTTTCTGGGA
TTATTTACTATATAACTATTGAGGCAATCGATGGGGGAGAGAAGAAGCTATACGAGGCCA
AGGTTTGGGTCAAACCCTGGATGAAGTTTAAGGAGCTTCTGGAGTTTACTCCGTTGGGCG
ACTGCTCTTCGGAGAATGAAACTCCAAAAGAAGACTGAAAATTCTGCCAAGTTTGATCTG
CTGCTTAAAGTTAAGAGAGGAGAGAAGGTAGAGAAGTTTGAGGTGGAAGAAGATATGACT
ATGCAAGGAACCTTCCATTTGATTCAGATGAGGCAGCAGGATTCAGACTCTGGTATTCAC
TAAGATATGTATGTATGATGGATTGCCTAATAAAATGTCCTGGATTGTTCTTCAGGACCT
ATCTAAATCCCATGCTGTACAAGGGATGGATGCTATTATTCTGTTTGTAATTCATTTGTA
ATTCATATGTTGTGTATATTGCTATTATGGATTTGTAATCACATTAGAGGACCCTGGTTG
GCCTCTCATTAAAGCTGTATTCTAACTTTCCTAGTTGGGGTATTTCCATCCTAATTTCCT
AAAACCAATTCACAAGCTGGGAAGTTAGCTC
>TR88297|c1_g2_i1    total_count_or_FPKM_of_gene:73690
TTTATTTTTAATTTGTTTTTGGGGCCACCTCGCGCTCTCCTCGGTGGGTGGTGGGGGGGA
TGCTGGATCTTCTTCCCTTTGTTGGTTGCTTTTTCTTTTTTAAATCTTTGTGACCTCCGA
TCAGATCCTTCCGAGACCTGTGTTCCTTTCCATTCTCCTTCCGCGCTTTATTAAAGAAAC
CAACCAGAAGAGAAGAGAAGAGGACCCTCTCTCTCTCTCTCTCTCTTTCTTTGAGAAGGA
GAAGGAGAAGAGGAGGCTCCCGTCTTCCGCGGCCCCCATCTCGGAGTCTCCAGAGACTGA
CCTTCTGCTGGGAAAGAAAGATGGGGCTTACCTTCACGAAGCTCTTCAGCCGCCTCTTTG
CGAAGAAGGAGATGAGGATTTTGATGGTGGGGCTTGATGCCGCCGGTAAGACCACCATTC
TCTACAAGCTCAAGCTTGGAGAGATTGTCACCACCATCCCTACTATCGGATTTAATGTTG
AGACTGTGGAATACAAGAATATTAGCTTCACCGTGTGGGATGTTGGTGGTCAGGACAAGA
TCAGACCTTTGTGGAGGCATTACTTCCAGAACACACAGGGCCTTATTTTTGTTGTTGACA
GCAATGACAGGGATCGTGTTGTTGAGGCAAGAGATGAGCTTCACAGGATGCTAAATGAGG
ATGAATTGCGGGATGCCGTCTTGCTTGTGTTTGCTAACAAACAAGATCTGCCAAATGCAA
TGAATGCTGCTGAAATAACAGATAAGCTTGGTCTGCATTCCCTGCGTCAGCGACACTGGT
ACATTCAGAGCACCTGTGCTACATCTGGTGAAGGTTTGTATGAGGGGCTTGACTGGCTGT
CCAGCAACATCGCCAACAAGGCTTGAAAATTTCAAGGTGCTTGCCAGAACTAGAGAATCT
GTATTGGAACAATTCTCCATAGACAAAATATGGATTCTTTTGGGATATATATATATATAT
ATATACTAGATCTCTTTCAGAACTCTTCCGGA
>TR90864|c2_g1_i3    total_count_or_FPKM_of_gene:73542
CTCTCTCCCTCTTATCTTTTTTTCGGGACAGGAGATAGGAAAGGATAACTTTCGAGGTTC
TATCTGCTTCTCTCTCTCTCTCCCTCTTATCTTTTTTTCGGGACAGGAGATAGGAAAGGA
TAACTTTCGAGGTTCTATCTGCTTCTCTCTCTCCTTTGCGGAGCTGGAATTCCGCGTTTC
GTTGGAGGGAGGGATATTTTGGGAGATTTGTTCGTTTGAGTTCCCTGGAGGGAGGAGAGA
TATTTAAGGGAGGATCATTCCAGAGACAGAGGAAGGATGGTATCATTGGTGTCTCGGAAA
GGGAGGCAGCTGCAGCGATACGCCAGCAGCGGCGTTCGTCTCGTTGTCGGATGCATTCCA
TACAAGTTCAAGGTTGACAAGGTTGACAAGTCCAGTGATGACATTGATAAAGTAATGGAG
GTTCTCGTGATTAGCTCTCAGAAAGGGCATGGAATGATGTTCCCAAAGGGAGGTTGGGAG
CTTGATGAAAGCATAAAAGAAGCAGCCTCTCGAGAGGCTTTGGAGGAGGCTGGTGTACAG
GGAAATGTTGAGGGTGAACTTGGCAACTGGAGATATAAGAGCAAAAGTCAGGATGCATTT
CATGAGGGAATCATGTTCCCTTTGAACGTTACAGAGGAATTGGCTCATTGGCCCGAGATG
AATGTCCGAAAACGACGATGGGTGACAATAGCAGAAGCAAAGAAGGGCTGCCAGCATCCA
TGGATGAAAGAAGCATTAGATAAATTGGTGGACCGTCTCTTAGATTTGAGCAGGCAAGAG
ACCACTCTGGCATAGCTTGGCTTTCATGATCAAACTCACAACAGCTTCTATTTGTCTTTG
TACATACAAGCTGCTCATAACCATCACTGAGGTTTCCAAATGACTCCGGAGCTCTCGGCA
ATCTCTAAAAGGACATGCAATTGCATCCTGGATCAACATATTGTTTGAAAACATAGAATG
TAGGTGTCAATCAGATTCTTTGGCAAATGGCCCTGATCAAATTTTCTCTTGACAAATTTA
ATGAGCATTTAGCACATTTTGAAGTACCCATAGGGACATCTTTCTGTGATGCAAACTAGA
GCAGTCTGTATGATAATCCATCACTGTCATGCTAACCAATCAACTAACAGCAACTTCTAA
GTTCTAACTTCCTTTTTTCTTATCTTGAAGTACAAAGTTGTCTAAGGTCTTGGTTATGTT
ACCATGTCCTTCAGTTCCATACAACTCACCATGGTACTCTGCTCATCCACAAGCATAAAC
AGAAGAGTTCTTAGTATATAGGCTCTTCTGTTGTTGTTAATAGTTATGGGTAAATGTACA
AGCTCTTTTAAAAGATCGGTTCTGCTAAAGAAAAGCAAGTCCAGGTTAAAATGATGCTTC
AAACATATCGTTATTCTAGTAATGCGTTGATAGCAAGATAAAGCTCTTTGAATAAAAGAT
CTGGTGGTATGCAACCAAGATTCAAGTATAAAGAGAAAGGCAAGGTGCAATGCTAACACT
ATAAGGAGTCTGAACACATCCACAGCATGCGCGGAAGAAAAACAGTTGTGGTGGTTCTTC
TGAAACAGCATTGGCATTTGAGCTTATTGGTGACAATGATATTAGGTGGTGTTTGGGTTA
GTGAAAGTCCAATCCAGAAATTTGATAGAGCAAAGCTTACATGCCAAAGTTGCAAAAGAA
TCTTATTTTGCTTATTGCACTAGAGGCTAGATCCAATTATGACAACATTTTAAGGTGAGA
AGTGTTGTAAGATGGATCGGACATAGAGCTGGAGGAGTTCTAACGTAAGGAGCAGGCCTC
CACCAAAAAATAATAATCTCTATCTTTGCCTTACTTTCATAAATAAGGATTTTTTTCATT
TTCATCCCTACCATATCTGGAATAATAAAATCC
>TR97072|c1_g1_i2    total_count_or_FPKM_of_gene:72419.8
CCAACATCCACCAGCCTACATTTATGAATGAATCTATCCATTTGAAACCAAGAGATTGCT
GTAATGACAGTAGCGATCAAGCTATCATCTTCCTCCACACATTTTATAAGGCACAAACCT
CAGGCTGTTGATTAGCACTTTCTTGGTAGGATTGTTGAGGGAGAGAAGGAAGATCGAGGG
GGAGATGAAGCAACTCTGATCTTATTTGTCTTCACAAAGTCACACCAAAAGCCAACCCAG
AGAAGTTTTTTCTGCATGCCTTCTCTGTTCCTACTCTGGTCAAACATCACCCACCCATCC
ATCTATTTCTCTCCATCCCCATACGTTTCTCATTCTTCCACTCCAACTTCCTCCCATCTC
TTTAGTCTTCCTCTGTCCTAACTACTCCTACCCCATGCATTTAACTACATGAGCATCACT
TCTTTATATCTCCCACTTCCTGATTTGCCTCCAGCTCCTCACACCTTGAGCCTTTGTTGC
TTCCAATCATAAACACACAGCCTATATACATACTTACAGAAAGAAATCCATTTTTTTCCT
AAGTTTGCATCATATCTTCCTTCTTTTCTCAGTAACAACATGAAAGAAGGGGAGGTGAGG
AGCTCAGCAGGGCACGTGATCATGGAGATAGAGTCGAACAAGCCGGCGGGGAACGGAATT
GTGGTGGGCGGCCTCAGCCCGTTGAGTGAGACTCTGTGGAAGGAGAAGACTAATACAGAA
TTCATCGGCGACGTGTCAGCGAGGCTCACCTGGAAGGACTTGACGGTGACGGTGACTCTG
GGCAATGGAGAGACACAGAAGGTCTTGGAGGGGCTCACCGGCTACGCCGAGCCGGGGACT
ATTACCTCCCTGATGGGTCCCTCCGGGTCGGGGAAGTCGACACTCCTCGACGCCCTTTCT
AGCCGTCTTGCCGCTAATGCTTTCCTCTCTGGAACCATACTGCTCAACGGAAGGAAGACG
AAACTGTCTTTTGGGACTGCGGCGTATGTTACCCAAGATGACAACTTGATTGGTACTTTA
ACAGTGAGGGAGACAATATCATACTCTGCTCGCCTCCGGCTCCCTGATAAGATGCCACAA
GAGGAGAAACGAGCTTTGGTGGAGGGCACCATAATTGAAATGGGCCTCCAAGATTGTGCC
GACACTGTGATTGGTAACTGGCATCTTCGTGGGATTAGTGGAGGAGAGAAGAGGAGGGTC
AGCATTGCTCTTGAGATCCTCATGAGACCCAGGTTGCTCTTCCTTGATGAGCCCACCAGT
GGCCTTGATAGTGCTTCAGCCTTCTTTGTGACACAAACTCTGAGGGGTCTATCAAGAGAT
GGAAGGACTGTCATAGCCTCCATTCACCAACCAAGCAGTGAGGTTTTTGAGTTATTTGAT
CGACTGTACTTGCTGTCAGGCGGCAAAACTGTTTACTTTGGGAAGGCTTCAGAGGCATAT
GAGTTCTTTGCCCAAGCTGGATTCCCTTGCCCATCCCTTAGAAACCCATCAGATCATTTC
CTCAGGTGCATAAACTCAGACTTTGATAAGGTGAAAGCTACTCTGAAGGGATCGATGAAA
ACAAGGTTTGAGAGAAGTGATGATCCACTAGAGAAAATAACCACAACAGAAGCTATCCGG
AGGCTAACTGAATTTTATAGTCATTCCCAATATTACTACTCAGCACGAGAGAAAGTGGAT
GAAATCTCCCGAGTTAAAGGAACAGTGCTAGATTCAGGAGGCAGTCAGGCTAGCTTCTTC
ATGCAGGCTTTCACTTTAACCAAGCGATCATTCGTCAACATGTCTCGAGATTTTGGTTAT
TACTGGTTGAGGCTTGTGATTTACCTTGTTGTGACCATTTGCATTGGAACCATCTACTTA
AACGTTGGAACCAGTTACAGCTCCATTCTGGCCAGGGGGGCATGTGCTTCTTTCGTTTTT
GGCTTCGTTACATTTATGTCTATCGGAGGATTCCCTTCATTTGTGGAAGATATGAAGGTC
TTTCAAAGAGAGAGGCTCAATGGACACTATGGTGTGACGGCCTTCGTCATTAGCAATACA
CTCTCTGCGATGCCATTTCTAATCCTGATAACCTTTGCCTCGGGAACCATATGCTATTTT
ATGGTACGACTTCACCCAGGTTTCACGCATTACCTGTTCTTCGTCTTAGGCCTCTATGCT
AGTGTCACTGTTGTTGAGAGCTTGATGATGGCCATAGCCAGTGTAGTTCCAAATTTTCTC
ATGGGAATCATCATAGGAGCTGGTATCCAGGGAATATTCATGCTGGTTTCTGGGTATTTT
AGACTCCCAAACGACATTCCAAAGCCCTTTTGGCGATACCCGATGTCTTACATCAGCTTC
CATTTCTGGGCACTGCAGGGCCAATACCAAAATGATCTGAGAGGTCTTATATTTGATAAC
CAGACACCAGACCTCCCAAAGATTCCTGGAGAGTACATACTTGAGTATGTTTTCCAGATT
GATGTGAACCGATCAAAATGGTTGGATCTTTTGGTTCTCTTCAGCATGATTGCCATCTAC
CGTATCTTGTTCTTCATCATGATCAAGGTAAGCGAAGATGTGACTCCATGGATCAGAGGC
TACATTGCAAGAAGGCGGCTGCAGAACAAGAAAAACAGCAAGCACCATGCTTCTGTGGAT
CTTGTCAACAGGACACCTTCACTCAGGACCTATGTAGTTGGAGCAGAAGCAAGTTCCACT
GGAGGAAGTCAGAAAACTTAATTTAAATTTCACCACCGAGTATATATGTGATACTTAATG
TTGTTTGATTATAACCAAATACGATACATGCATGTCCATGGTGAGATTAAATTTTATTTT
GCACTTAATATAGCACAAGAGAGTGAGAGAGAGGATTGCTAGAGCAAAGCAATGTTTGAC
CTTTGTAATGTTCAGCAAAGTTTATAGTTCAACTGCATTCAGTCTGCCAGAATAACTTAG
TAGCTTCATTAGAATATTTGTTTCATTGTAGCGGTAATGTTCATCAATTGCATTGTGGAT
AAGTTAAAATTAATGGAAATAGGTGGAAACTGAAAGTGCTGTTGATTGCAGTTCGGACAT
GTTCATTTTCCTTATATAGCTCAGCCTTGTGGTACTGTTGCTCATATGGAGGTCTAGGAA
TTCCATCAATGTATTCTCCTTTGGAGCTTTAGAGGGGTTTTTTAGGCTCCCTTGAGTCTA
ACATTTCTCTCCAAAAGGGAAAAGAAAAGCCTTCAGAAGTGTTCTTTTCTTTTTTCAATG
AATGTCATATTAGTTCATATCTTTTCCCTCTAATATGCAGTAATTGATCTTTCTTTAGCT
AGTGGCAGCTAGAAAGGGTCCAAGGAAGTATGAGGTTGCCAGGGAATTGGTTATGAAAAT
GACAAAAGATGAATGAAATCATGCTGAGAAACAAAAGTAGGAAATGGGTGCATTATACTG
AGAAACTTTTGTTTCAAAAAGTTCTTGATTGTGCTTATTACCATTTGGACCCAGAGCCAT
TGGGGCTTTTCTTCATGGTAAGAAGATGCGCATGGAGGGAGGTGCAGGAGATATAAAGAG
AGACACGTGCAGCATCCTTTGCCAAGCCATAGTTGGTAAAGGCCATTGAAGGTGGTGTAA
GCTGAAACCATATAAATGAGTCACATGGGAGTTAATGCGTGGGAGCTGCATGGGCTTGAA
TTTTGGCCATTACAACCCACCAACCTGGTGAAAGGCCAGGAGTCTGCTGACAGTTGTCTC
AGTGCAGCTGTATGGCTCGCAAGGTTCTTAAATCCAAACACAGTAACCATGGCAGGTCCC
CTTAACTGAGACATTTATCCTAGTGGTACGTATTCTTGTTTACTCCCTCAGTAATGGGAG
GTCAAACACCTGGACAAATGAGTACATTTTTTGGGCACTCTGCTGATCTAAGGCTCCCGG
ATAGCAACCATGACCTCACAAAGATGAGGTTTCTCTCTACATGAAGTGACGGAGTACATG
GCAATCCAAGATTTCCTACACTCATTTCTCTTCAGATTTTCTTTTTGGCAAACAAAAAAA
AAAAAAAAAAA
>TR81416|c0_g1_i2    total_count_or_FPKM_of_gene:72335.01
GCTTGATAAAAGAGAGAGAGAGAGAGAGAGAGAGAAAGAGAGAGAGAGAGAAGATGGTAC
TCCTTGAGAAGCTGTGGGACGACGTGGTTGCCGGGCCTCAGCCGGACAAGGGCCTCGGCA
AGCTTAGGAAGGTTTCCACCAAGAGTCTGGTCATCAAAAGTCCCTCAGAGGGGGAAGGGG
AGAGCAGCAAATACCAGAGGTCACTGTCGATGCCACCAACACCGACGACCCCAGGCACAC
CGACGACGCCAGCGACGCCGGCGACGCCGACGACACCCTCCTCTGCGCGCAAGGCGAACG
TGTGGCGGAGCGTGTTCAACCCTGGGAGCAACCCCGCCACCAAGACCGTTGGTGCCAACT
ATTTTGACAAGCCGCAGCCCAACTCCCCCAGCGTTTACGACTGGTAATTAGTACAACCCT
CTCCGCTTCTCTTGTTTTAAGAAATATCTCATTTAATTTGCCCTATTTTTTTCCCCTTGT
GGCTGCTGCGGCGTTTGATTTCTTGGCTGATGTATGGGCTTTTGGGAGTGCAGGCTGTAC
AGCGGTGAGACAAGGAGCACCCACCGCTGAATGGACTTTTGTGCTTGTGGGGGGGAGTGG
TTGGGATGTACATAGGCTGGCTTTGCTTGCTATCGTGTTTGCTGCCTTGCTGGTTCACGT
GGTTATCTTTCCTTTTTGTCGTTCTAAGTAGCTACAGTATGAGTGGCTAATCTATGGGCA
AGAAAGGTGGTAAGGAGTGTCTTGTTTATGCGTAAATATATGAGCACGTATTTGGTTTTG
ATTTCGATCTTTCATGTTAAGAAGCTGGAGCAACGGTAATCGAAAACCATGGCTCTGAAC
TAAATAAGCAGGATTTTTCTCTCTTTTCTCGAACAAGGAGTGCTAATTTTTCCCGAGATA
TTTTGGGTAGGACTTTTTTTGTCAACAATTTGGTAGGATGTAACGCTCCAGAAAACGATG
GCTTGTCATGGTGGACCGATTAT
>TR89596|c5_g3_i15    total_count_or_FPKM_of_gene:71781.99
ATTGAGGTCGCCTTTAATAAATAACTGGCCCCCCGTTATCCGAGCGCAGAGAATCATTAG
TCTCGCCCTCTCCAGTTCAGTACCAAAAGGTGGGCGGAGGTCTCAGCAATCAAGGCCATG
GCGGCGGCACGAAGAGTTGCGTCCTCCCTCCTATCGCGCTATCTCTCAGCCTCTTCTCGT
CGTCGCTCTCTCACTTCTTTGTTGCGTGAAGACGGAACACGCGCCTCCGCATCAGGGGTT
CTTCGAAGGTTTAGCACCGCCGTTGCAGTCGAAGAACCGATCACGCCACCAGTTCAGGTA
CAGCACACACAGCTTCTGATCAACGGGCGATTTGTGGATGCAGCATCAGGTAAGACATTT
CCAACATTAGATCCCAGGACTGGGGACGTGATTACCCACGTCGCTGAGGGAGATGTGGAA
GACGTCAACCGTGCCGTGGCTGCTGCTCGCAAGGCATTTGATGAAGGGCCATGGCCGAAG
ATGACCGGTTATGAAAGGTCACGCGTACTTCTACGCTTCGCGGATTTGATCGAGAAGCAT
AACGACGAGATTGCGGCACTTGAGACTTGGGATAACGGGAAGCCTTATGAACAGGCTGCC
CTTGCAGAGGTTCCAATGCTGGTCCGCCTGATGCGTTATTATGCCGGTTGGTCGGATAAG
ATTCATGGACTTGTCGTGCCAGCTGATGGTCCACATCATGTGCAAGTCCTGCATGAGCCA
ATTGGTGTTGCGGGCCAGATTATACCATGGAACTTTCCACTTCTTATGTTTGCTTGGAAG
GTTGGCCCGGCTCTAGCGTGTGGGAACGCCGTCGTATTGAAGACCGCAGAGCAAACTCCT
CTATCTGCTCTCCTTGTGTCCAAACTATTGCATGAGGCTGGGCTTCCTGAGGGTGTTTTA
AATGTAGTCTCTGGATTTGGTCCAACTGCTGGTGCAGCTCTTGCCAGTCACATGGAAGTT
GACAAGATTGCTTTTACTGGATCAACTGATACTGGCAAGATCGTACTTGAATTGGCTGCA
AGAAGCAATCTTAAGTCAGTGACATTAGAGCTTGGAGGCAAGTCCCCTATGATCATAATG
GATGATGCTGATGTGGACCAGGCAGTAGAGCTTGCACATTTTGCTCTGTTCTTTAATCAG
GGACAATGCTGCTGTGCTGGGTCTCGTACATTTGTGCATGAAAAGGTGTATGATGAGTTT
GTGGAGAAAGCAAAAGTACGTGCCATGAAGCGCATTGTTGGTGACCCTTTCAAAAAGGGT
GTTGAACAAGGTCCTCAGATTGATGAGGAGCAATTCAGCAAGATCATGCGCTACATCAAA
TCTGGCGTTGACAATGGGGCCAGCCTTGTAACAGGAGGTGACAGATTGGGCAGCAAGGGT
TACTTCATTCAGCCTACAATCTTTTCAGATGTGAAGGATGGAATGCCAATAGCACAGGAG
GAGATCTTCGGGCCAGTTCAAACCATCTTAAAATTCAGTGATCTTAATGAGGTCATACAG
AGGGCAAACTCCACTCGGTACGGGCTGGCTGCTGGAGTTTTCACCAACAACTTGGATACT
GCCAACACCTTGATGCGTGCACTGAGAGTTGGGACGGTATGGATCAATTGCTTTGATGTC
TTTGACGCTGCAATCCCTTTCGGTGGCTATAAGATGAGTGGACAAGGAAGAGAGAAGGGC
ATCGATAGCCTCAAGAACTACTTGCAGATAAAGGCAGTTGTGACTCCATTGAAGAACCCC
GCATGGTTGTAAATCTCCTAATGTCATGGTCTTGCTATTTATTTTCTGAGACACTTGGGA
TATGATGTTTGACCTCTAATAAGCTTGAATGCTATCTGAATATATGTGGTTTGTGCCTCC
TGTCTTAAAAATCTCAAACTTATTTCTGATACGAGGTGCTATGTCTACCTATTGATATAG
AGCTTCTCGTTTGACCTGGTGACTGGCAAGGAGAGCTCATTTATGGTCTCAAGGTTTCAC
TTGATTGTTCTATGACAACAATAAAGCTTTTGACTCTCCTTTTAAAGGTGGGGGCAACGT
CATGTTTGCCTGAAATTCCACCAATTCATCATTTTTAGGTGCCTT
>TR88128|c0_g1_i2    total_count_or_FPKM_of_gene:71715.55
CCACCAAGAACGGAGGAACCCTCTTTCGCCTCCCTCTCACCGGGGCGATCCATGTAGATC
GATCTGGTCATAGGGCTTCTCTCTCTTCTTCGTCTTCTGTTTTTTTCTTTTGTTTTTTGT
TTTAGGATTTGATCGATTTGAGAAGGAAAGATGGGAGATATCTACGCGGATTTCGTGGAT
TTCATGAGGCGGCCGGCGGTGGTGGAGACCTTGATCGAAATTTTGCTGTGCGCCGTGCCG
ATCTGGTTGGCGGTGATGATCGGGCTGGTGATCGGGTGGTCGTGGCGGCCGCGGTGGACG
GGGCTGGTGTTCCTGGGGATGAGGAGTAAATTCCGGTTCCTCTGGACGGCTCCGCCAGGC
CTTGGCGCTCGCCGCCTCTGGCTGGCGTTCACCGCCCTCTCGGCCTTCTCCGTGTGCCGG
AAGCTCTGGTCCAGCTTCAAGGTGAAGGGCGAGGGGTCGCCGGCTGCGGAGGCCTCAGGC
TCCCTGCCGGCGGTTCCTATCTCATCGGCGGAGAAGGACTCTGGTGGCAGCTTCAGTGGA
GCATTTGAGGATGGGCATGATGTTGTTACTGGGAAAGATTTGGAGCAACTATTGCATTTT
TTAGATGGCAAGGTAGGAGATACAGTATGGCAAAATCAGATGGAACGCACCGCACCAAAC
ATGATATACCAAGCTTGGCGGCAGGAACCTGAGGTGGGTCCCATAATTTATCGCAGCAGA
ACTGTATTTGAGGATGCAACGCCTGAATTGGTTAGAGATTTCTTCTGGGATGATGATTTT
CGACTTAAATGGGATCCTATGCTTGCGTACTTTAAAACATTGGAGGAATTCCATCAGAGT
GGAGTCACGATTGTTCACTGGATAAAAAAGTTCCCATTCTTCTGCAGTGATCGAGAATAT
ATCATTGGTCGACGCATATGGGAGTCTGGAAAGAGTTATTATTGTGTTACCAAGGGTGTT
CCATACGCGGCTCTACGTAAGAATGAGAAGCCAAGGCGTGTCGATCTGTATTTCTCAAGT
TGGCGCATCAGGGCAGTGGAGTCACGCAGAAAAGATGGACAGCTCTCTGCATGTGAAGTA
ACACTCGTTCACTACGAGGACATGGGCATTCCCAAAGATGTAGCGAAGCTCGGTGTCCGT
CATGGGATGTGGGGAGCTGTAAAGAAGCTTCAATCTGGTATGAGAGCATATCAAATACTA
AGGAAAACAGACACGTCCCTGTCCAGAAGTGCACTGATGGCACGAATCACCACAAAGATC
CCAGTCGATGGAACCATCGGTCCCATGGACCCGGAACCGTCCAGTGAGTCTGAAGCAGGT
AACAATAATAATGCTCACGAGGATCGTCATGGAATTGACTGGAAATGGGTTGTCATCGGT
GGAACGGTAGCAGTTGTTTGTGGAATTCAGACTGGTCTTGTTGGTAGGGCTCTGTTATTT
GGAGCAGCGAGGAGGCTTGCAAGGAAGTGATGGATGGTTACCTTCCGTGCGCAATATGTT
TTGAGGGATTGATCTCTGATATACCTATTTTAGAGTACTAGAATGTTATAAACGAAGGCA
AAGGTGCTTATATATTTTTTATATTCAGGATTATTAATTTGGTATCAATTGCGTTCTGCT
AGCTTTCATACATACATACCAGTGAGGTAAAAGGTATGTAGCATTTATATTCGTGACGTT
TATCCCTGGATCTGCCGATTTTAGGATGCTAAGGCGTTAAATCTTTAGGCAATTGTCTCA
TGTATATCTTGGGAATGTTAATAATCAATTGGAATGTTGATGAATGCATGGTAATTTAGA
AAGATAATCACTTTGAGCTTGTGCCTGTGGAGAGTTGTGCTTCTATATATAACTT
>TR70781|c0_g1_i1    total_count_or_FPKM_of_gene:71670
TACTCCTACTGCAAGAGGCATGTCGGAATTATATATATAGCACCCTCCGAGCTCTATAAA
TAACCATTGGCTTCACTGAGAAACCCACAAGATATATCTTCACACCATATCATTAGCAGT
TAGCATTTGGTTCAAAGTCCCATGGCTAACCCGCAACCAACGGCCACCAACTTTGGCTAC
CAAGAGGGTAGCGAAGTGAAGGACAAAGTGGGGGAGGTTGGTGCTCAGGCAAAATCTCAG
GCAGCAGAAGAGAAGAGTTCTCTTGGCGAGAAACAGACCGCTGGTACTGAAAAGGCAACA
GAAGCAAAAGGTTCCTCTGACCACAAAGTGAAGACCAGCAGCGTGTCTCTGTAAGCTGGC
CTAGCGGCTAAGCTGGCCAGAGTCTTATATATGATGCAGTACTGGATCATGATAATAATG
TGTATACGTGGAATAAGTGATGGTGTTTTGTGTCTGTGAGAAGGTCTATCTATGGTGATT
TGTGGTGCATGCTCCAGTGGTTGCGTCTTGTTTCCTTGAGTGTGCTTTGAGTGTGCTTTG
CATGTGGAGTCTTAATGTAATTTTATTTTCATGACTACGTAAGCATAAATTTAATATGTC
GGGTTGATTCTATAATTCTATCATTCTATCATTCTTTTTGCCCCTCCCCTGGCCTGATGA
CTTAAAGAGTGATAGCTTGTTGTTGCAGGACTCACTGTGCTTTTATCTTGGTAGGTTTGG
CTCGGTTCCTATCTTTTTGGACAACGTGTGGTTTTGGCTTGGTTCCTGAAATATTAAGGG
AAGTAGTAAACGCTCTCACGAACCAGGTGGCCGTCTAACATCATAAGGTTTTGACGATCA
TGAGATTTTGAAAGCAGTTGCATGCAGGCAAAGAAAAAAAATCCAAAAGAATTATTTAAG
ATAAATGCATGTGTATGTATGATGGCAGGAACATTTGGATCGAAAAGAGCTAATGCTTGG
CAGCTTCAATACACC
>TR93067|c0_g2_i1    total_count_or_FPKM_of_gene:71403
GTCAAGACCCCTGTCGCGCCCAAGTTGGAGAGCGGATTTTGGCGACAATATAAAGCTTCG
CAGAACATCGCCAAATGTTATCTCAGCCGCATCAATGCCGTATATAAATTAAAAAAACAA
TTATATTTTTTAAAATATTGAATTGCGAAAAAAACGTGGGAAAGCAATCATACCTGCAGC
GAGGGTCCCTCGCAGCCTCCCTCGTGATTCTCGCTGAAGGCAGCTATCACCGCATCTCCT
CCCTAGTCGCATCACCACCTTAGCTTACCACCCACCCGGCTTCGACTTCGGAGCCCAGAG
AGCAATGGATCCCATGATTCCCATCTTCCTTAATCTTCAAGATTTATCTCACCTGCGGTG
ACTGTAACAGCACTTCGGGCCAATAAGTAGGCTCCGCTGGGGGGCTGCTTTGCGCCGGAA
TCATCTTTGCCTTTCTTAGTCTCTTCACTGCGTCAGCATTCTGTACTCCGATTTCCATTT
CCGGCTATATCGATGGCGATGAATCAGATCCTGGCGTTCGCTGCATGGGCCGTCGTGGTG
GCGTTCTTCCTCCCGGCCGCAGTGATCGGCGCGCGCGACGTGAAGGCGGCGACCAACACC
GGGTTCGTCGTCCAGGGCCGCGTCTTCTGCGACATCTGCCGCGACGGCTTCGAAACGCCC
AAGACGACCTACATCGCTGGCGCAAAGGTGAGAGTGGAGTGCCGAACTCGAACCACACCT
GTAGAGGTATGCAGCTACGACGGCGTGACCGACCACACCGGCACCTACAACATCCCTGTC
GTGGAGGAGCATGAGCACGAGACGTGCGAGGCTGTGCTCGTCAGTAGCCCGGTGAAGGCC
TGTGACAAGATGCTGGAGGGCCGGGAGAGGACTCCCGTGTTCCTCACCCACAACAACGTT
AACGCCATCGCATCAGCCAAAAGGTTCGCCAACCCCCTCGGCTTCCAAACGGACGTCCCC
TTGCCCGGCTGTGCTCAGCTGCTCAATATGTATCAGCTGCTCATGAAGACGTATCAGCAA
TACGAAAATGAAGTCTAAGCTTTTCTGGGGAAAAATGAAAGAAAAATATGGTCTACTATA
TATATGCAGGCGAATAATATCCAGAGGTTCCTATTCTCTGCTGGTGTGAAGAAAAATATG
GACGTCTACCATATGTAGGCTAATAATATCCAGAGGTTCCTAATCTCTGCTGGTGTGATT
GCTCTGTTAAGGATTCCTATGCTGTACTGGTGTGATTGCTCTGTTAAGGGTTCTTATTCT
CTGCTGGTGTGTATTTATCGAGCTACGTACCGTGGATAATACTAGTTATGGCATCTGTTG
CTGTTTGTGACTACTCTTTTCCCTTTGATGATGATTAATTGAAAGGTACTTAACTATTCC
TTGGTGGTAGGGGAAGATTACATCTGAATGCAGATCTCTGTGGCTGCAGGGAACCTAAAA
TAAAAACTATCAGATAGTGTTCAG
>TR93178|c0_g3_i4    total_count_or_FPKM_of_gene:70914.98
TCTCTCTCTCCCTCTATTTAAGCCCGCGTGGATCATCAAACCAGGCTCAGGCGCTCGGAA
AATCCCTCAAGCTCCACGCCAATATTACAGCGTTCCGCAATAGACTGCCCTTCTGGTTTT
TTTCTCTCCCGTTTCTTCCTCCTTAAAGCTAGAGTTTTCCCCCGTTTCATTCTCTCTGTT
TTTCCCCCTCACACATATACTGCTGGCACTGCTGCTGCAGGTGCTACCCTCGATTCCAAT
CCAAGATACTAGTGTATTAATTTGTCTCGCAAGCTAGCTGCAAGCTAGCAAGTAGTGGTC
GTAATAGTTGTTGTTGTTGTTCTTGTTGCTCCTAGTTGTGCCATGGAGCAAGGTAGCGCT
AACGGCCTCTGCCTCTCGGACCCTTTGCACTGGGGCAAGGCGGCCGAGGCCTTGTCTGGA
AGCCACCTCGATGAGGTCAAGCACATGGTGGAGGAATACAGGAAGCCCCTGGTCAGGCTG
GAAGGCGCCACGCTGAAGATCTCTCAAGTGGCCGCCGTGGCGACGAGCGAGTCGCCCGTG
ACGGTCGAGCTCTCGGAGGCAGCCAGGGACGGCGTGAAGGCCAGCAGCGACTGGGTGATG
GAGAGCATGGACAAGGGAACTGATAGCTATGGGGTCACCACCGGCTTTGGTGCGACCTCT
CATAGGAGGACCAAGCAAGGAGGTGCCCTCCAGAAGGAGCTCATCAGGTTCCTCAACGCG
GGCATTTTCGGCGCAGGCCCGGAATCAGGACACACACTGCCGGTGCCGGCGTCGAGGGCA
GCCATGCTGGTGAGGGTCAACACCCTGCTTCAAGGCTACTCGGGCATCCGCTTCGAGATC
CTGGAAGCCATGACCAGCTTCCTCAACCGCAACATCACCCCATGCCTGCCGCTCAGGGGC
ACCATCACCGCTTCCGGTGATCTCGTCCCCCTCTCCTACATCGCCGGCCTCCTTACCGGT
CGTCCCAACTCCAAGGCCACCACCCCTGATGGCCAGGCCATCGATGCTTCCCAAGCCTTC
CAGCTCGCCGGCATCGCTGGTGGATTCTTCGAATTGCAGCCCAAGGAGGGCCTCGCCCTC
GTGAACGGCACTGCCGTCGGCTCCGGCCTGGCCTCCATGGTCCTCTTCGAGGCCAACATC
CTCGCCGTCCTCTCGGAAGTTCTGTCGGCCATCTTTTGCGAGGTCATGCAGGGGAAGCCG
GAGTACACCGACCACCTCACCCACAAACTGAAGCACCACCCGGGCCAGATCGAGGCTGCG
GCCATCATGGAGCACATCCTGGAGGGCAGCTCCTACATGAAGATGGCCAAGGAGCTCCAC
GAGCTCGACCCCCTCCAGAAACCCAAGCAAGACCGCTACGCCCTCCGCACCTCGCCTCAG
TGGCTCGGCCCTCAGATCGAGGTCATCAGGATGGCCACCAAGTCGATCGAGAGGGAGATC
AATTCGGTGAACGACAACCCACTGATCGATGTCTCCAGGAGCAAGGCTCTCCATGGTGGC
AACTTCCAGGGGACACCCATTGGCGTTTCCATGGACAACACCAGGCTAGCCATCGCCGCC
GTCGGGAAGCTCATGTTTGCGCAGTTCTCCGAGCTCGTGAACGACTTCTATAACAATGGG
CTGCCTTCCAATCTCTCCGGCGGACGTAATCCCAGCTTAGATTACGGATTCAAAGGTGCC
GAGATAGCGATGGCGGCCTACTGCTCGGAGCTCCAATTTCTTGGGAACCCCGTCACGAAC
CACGTCCAGAGCGCCGAGCAACACAACCAGGACGTCAACTCCTTGGGATTGATCTCAGCA
AGGAAGACGGCTGAGGCTGTGGAGATCCTGAAGCTCATGTCTTCCACCTACTTGGTCGCA
CTCTGCCAAGCCATTGATCTGAGGCATCTGGAGGAGAATCTGAAGAACACCGTGAAGAAC
ACCGTGACCCAGGTGGCCAAGAGAGTTCTGACCATGGGAGCTAATGGGGAGCTTCACCCC
TCCAGGTTCTGCGAGAAGGACCTGATCAAGGTCATCGATCGCGAGTACGTCTTCTCCTAC
GTCGATGACCCTTGCAGCCCTACATACCCTCTGATGCAGAAGCTGAGGCAGGTCCTTGTA
GAGCATGCCCTCAACAATGGGGAGAAGGAGAAGGATCCCAGCTCTTCCATCTTCCAAAAG
ATCGCTGCTTTCGAAGAGGAGCTGAAGAGCCTCTTGCTGAAAGAAGTGGAGGGTGCGAGG
GTTGCTTTCGAGAATGGGAGCTCAGCCATCACCAACAGAATCAAGGAGTGCAGGTCCTAT
CCCCTGTATAGGTTTGTGAGGGAGGAGGTCGACACGGGGTACCTTACCGGCGAGAAAGTC
CGGTCGCCTGGTGAGGAGTTCAACAAGGTGTTCGATGCTATCTGCGATGGCAAGGTGATC
GACCCTCTGCTTGAGTGCTTGAAGGATTGGAATGGTGCTCCCCTTCCAATTTGTTAGGAC
TCCTCCAGGGATGCTCCAACGCTGCTGCTGCTGCTTCTTGATGATACTTCTCATGCATCT
CATTGTTTCTAGCTCTGATATATCTGGATATAAGGACCCTGTGTTGGAAGAAGGAAATTT
GGAATAGTTATTCTATTGCATATTAAACCTTGAAGGATTACATGATATTTATAGACCTTT
TAAGTAACAGAATAATTAAAGCTATTTTTGGAAGCAAGCAACAATAAGTAAACATAATTT
TCTAGATAATTATTTCCAAAACTTCAAGTCCTAAGATGAGTTTGGGATACGAAGAGCCTT
TTCAATTTCCAACAGCTTGGGATACGAACAGCCTTTTCAATTGCCAACAGCCTCCCTTAG
ACCGAGGTCATCTTGAGTCTCTTGAGTTTAAGGAAGGAATCTGACTTCAACGGCTTAGTG
AACATGTCAGCCACTTGGTCTTCCGTCTTGTAATACTGCAGCACAATCTTCTCGGATTTC
ATCAGATCTCGAATGAAGTGGTACTTTATATCAATGTGCTTGCTTCTTC
>TR86667|c1_g1_i1    total_count_or_FPKM_of_gene:70249.03
GAGAGAGAGGAGGAAACAACCCCCCCCCTTTTTCCTTCTCTCCGAGGGGATTCTCTCGTC
GTCTTCGTTCCTCCTCTCCTCTTCGGCGTCGATAGATCTAAGGTTAAGGTTTTCTGGGGA
GGGGAGATGGGGCAGCAGTCGCTGATCTACAGCTTTGTGGCCCGGGGCACGGTGATCCTG
GCGGAATACACGGACTTCACGGGGAACTTCACCAGTATCGCCTCCCAATGCCTCCAGAAG
CTCCCGGCGAGCAACAACAAGTTCACCTACAACTGCGATGGCCACACTTTCAATTACCTC
GTGGAGGACGGATACACATATTGTGTGGTCGCAGTTGAGTCAGCTGGCAGACAAATTCCC
ATGGCCTTCCTGGAGAGGATTAAGGAGGATTTCAGCAAAAGATATGGAGGAGGAAAAGCT
GCAACTGCTGCAGCTAACAGCCTCAACCGAGAGTTTGGGCCAAAACTGAAAGAGCACATG
CAGTATTGTGTGGACCACCCTGAGGAAATGAGCAAACTGGCAAAAGTGAAAGCGCAGGTT
TCAGAAGTTAAAGGAGTTATGATGGAAAACATTGAAAAGGTTCTTGATCGAGGGGAGAAA
ATTGAACTGCTCGTTGACAAAACTGAGAACCTCCGCTCCCAGGCTCAAGATTTCAAGCAA
CAGGGGACAAAGTTGAGGAGGAAGATGTGGTTCCAGAACATGAAGATAAAGTTGATTGTC
TTGGGCATCATCATTGCATTAATCCTCATCATAGTCTTGTCTATTTGCCATGGCTTCAAA
TGCTGATATGGGTGGATATGAGATCACTACACCTCCACCCCCGTTCAAACTGGTGCTTTT
GAGTACGGTGATAACATTTGCTACTACATTAAAACTAGTGCTTTGTTGATGAACTGTGGT
CAAGTGATCCCTCTTGGGAATGATTATTTTTCTTTCTATTGTTTTATTGTCTGTTGGGAA
GTGGGATGGGATTGATTTTGGATGTTGGATGTCATGCGTGTATAGCCTGAACACCATTCT
TTCTTGCTATATGAGTAGATGTTTTCTTTCTATGCCCTGTAATGGCAGTATGGTCTTTTT
GTTGATGCCTGAGTATGATTCATGATGCATTGGTCTGATGAGATTGATGCTGGAGTATTG
ATGACGTATCGCGGTCCTGATGAAATTGAGTGTTTGCTTTTCTTTTA
>TR87102|c2_g1_i4    total_count_or_FPKM_of_gene:70201.73
ACCACCATCCTTTACAAGCTTAAGCTTGGAGAGATCGTCACCACCATCCCCACAATCGGA
TTCAATGTGGAGACTGTGGAGTACAAGAACATCAGCTTCACTGTTTGGGATGTTGGTGGC
CAGGATAAGATCAGACCGTTATGGAGACACTACTTCCAGAACACACAGGGCCTTATCTTT
GTTGTTGATAGCAATGACAGAGATCGGATTGTAGAGGCAAGGGATGAACTCCATCGGATG
CTGAATGAGGATGAGTTACGTGATGCTGTGTTGCTTGTGTTTGCAAACAAACAAGACCTT
CCTAATGCAATGAATGCTGCTGAAATTACTGATAAGCTTGGCCTTCATTCGCTGCGTCAG
CGGCACTGGTACATACAGAGCACCTGCGCTACCTCAGGTGAGGGGTTGTATGAAGGCCTG
GATTGGCTATCCAACAATATTGCGAACAAGGCCTAAATTTTCAACGTGCTG
>TR86727|c0_g1_i1    total_count_or_FPKM_of_gene:70163
CTTCAATTCCTCTCCCCACGCATCAGGGTGCCGTCGTGGTTCGCTCAAGGTCACAAATTC
TAAGACCTCCCCATAAGAAGGACATGGGAGACGTGTCCTCCTCGCTGCCCATCAGAGCCC
TTGCACCCTATCCGCACTCCCCCGTGATAACCCCCTCTAACTGGGAGCACTTCCCACCCT
CTCGTCTAAACGAAAGATAATACTCTCCTCATCAAAACTAGCAAAGGAAACGAAGCAGTC
CAACGCCGAGGCCAACGCATAGATAGGTATGGCTCAAGCCACGTTCGCGTCTCGATTTGG
TGGGCGATTGTTGGATTCCCATGGAGAGCCGTCACTCCAAGCGCAGATTCGCCGGCTCCG
GCCGGTGCCATTCTCCCATCTACTCCTCTCTCAAACTTCTCACAGCCAACTTCCCTCACC
TCCTTATTCTTCCCATACCCAAGTTCTTGCTCTATTCAAGGCTAAGACGAAGGCACCACC
AAAGAAGGCAGAGAAGCCCAAGGAGAGGGTCGAAGATGGCATCTTTGGGACCTCTGGGGG
CATTGGTTTCACGAAGCAGAACGAGCTCTTTGTTGGCCGTGTCGCCATGATTGGATTTGC
TGCATCGCTGCTGGGAGAAGCAATCACCGGCAAAGGAATTCTAGCACAGCTGAATCTGGA
AACTGGAATACCGATCTATGAAGCAGAGCCACTCCTCCTCTTCTTCATCCTTTTTACTCT
TCTTGGAGCGATTGGAGCTCTCGGCGATCGTGGTCGCTTTGTTGATGATCCACCCACAGG
GCTGGATAAGGCCGTCATCCCTCCAGGAAAGAGCTTCCGGACTGCTTTAGGACTAAAGGA
AGGAGGTCCCTTATTTGGGTTTACAAAGTCCAATGAACTCTTCGTCGGAAGATTAGCACA
GTTGGGGATTGCGTTCTCTATCATTGGAGAAATTATCACAGGAAAAGGAGCTCTAGCCCA
ATTGAACATCGAGACAGGCGTGCCTATTAATGACATCGAGCCGCTTGTGCTGTTGAACGT
TGTTTTCTTCTTCTTAGCAGCATTGAATCCAGGAACTGGTAAGTTTCTCACCGACGAGGA
GGAATGAGAGAGAGGAAGCAGAAGACTGTTCGTTTTATAAGTCTTTGTAATCATATCATT
TTGTTGCTGTTATTATATAAGGGTATTCAGAATTGTGATGTTAACAAGGAGGGCAGCTGG
ATGGTAGAATTGCAGCCTGAATCCTTAAAAATAGTAGAATGATTAGCAATCTTCTACTCT
TGTCTCCATTTCGCAGTGTTACATCTGGACCATATATATAGCATGAGAAGAGAATTTTCA
ATTCATTGTCAAAGTGCTCTCCAAGCTAGAACTTGGCATGGTTTTCTTTAGGCTTGTGAT
AGCTGCATTCATTCTGGACATTGCATTGATGAAGCAAACTTGGCTCTCTGCTGCACATGG
TGAAGAAGTTGAACCAAAGAAAAGGATTTTATTTTATCTTTTTTATTGATCTACTAGAGA
AATGGAAGGAATTCCTTCAATCCAGTCGGCTCCAATACACTGATTAGCAAAAGTAGTAGA
GTTTAGGTCTCTTTCTTCGATTGAAAATGAATAAAATTGAGTTACAGTATCAC
>TR98149|c0_g1_i1    total_count_or_FPKM_of_gene:70087
GCCAAGAACCAGGTCGCCATGAACCCGACCAACACCGTTTTTGATGCCAAACGATTGATT
GGACGGCGATTCGGCGATGCCTCTGTGCAAAGTGATATGAGGCTCTGGCCCTTCAAGGTC
ATTGCTGGCCCTGGAGAGAAGCCTATGATTGTAGTCCAATACAAAGGGGAAGAGAAACAG
TTTGCTGCTGAAGAGATCTCTTCCATGGTATTGATGAAGATGCGCGAGATTGCGGAGCAA
TATCTTGGCTCTTCTGTCAAGAATGCTGTGGTCACTGTTCCTGCTTACTTCAATGACTCA
CAGCGGCAAGCCACCAAGGATGCTGGTGTCATATCTGGCCTCAATGTCATGCGTATCATC
AATGAGCCCACAGCTGCTGCCATTGCCTATGGTCTTGATAAGAAAGCTGGCAGCGTTGGT
GAGAAGAATGTTCTTATATTTGACCTTGGAGGTGGTACCTTTGATGTCTCCCTCCTTACC
ATTGAGGAGGGCATCTTTGAGGTGAAGGCCACTGCAGGAGACACCCATCTAGGAGGTGAG
GACTTCGACAACCGATTGGTAAACCACTTTGTTCAGGAGTTCAAGAGAAAGAACAAGAAG
GACATCAGTGGCAACCCTCGGGCTCTTAGGAGGTTGAGGACAGCCTGTGAGAGGGCCAAG
AGGACCCTGTCTTCCACTGCCCAAACCACGATTGAGATTGATTCCCTCTTTGAGGGTATC
GATTTCTATACCACCATTACCCGAGCCAGGTTTGAGGAGCTGAACATGGATCTTTTCAGG
AAGTGCATGGAGCCAGTTGAGAAGTGCCTTAGAGATGCTAAGATGGACAAAAGCTCTGTC
CATGATGTAGTCCTTGTCGGTGGATCAACCAGAATTCCCAGGGTTCAGCAATTGCTGCAG
GACTTCTTCAACGGGAAGGAGCTCTGCAAGAGCATCAACCCTGATGAGGCTGTTGCCTAT
GGTGCTGCTGTCC
>TR86077|c0_g1_i6    total_count_or_FPKM_of_gene:69964.99
TTTATATAACCTCTCCTCGGCGCCGTCTCTGGCGAGGAAAGCAGCAAAGCTGCCTGAAAT
CCACCTCTCGAAAAGGCTTCTCTGTCAAGCGGTTTTCCGCTTTCTTCTTTTCTTTCCTCC
GGCTGTCTGAAGTCGAGGAGGGATCTTATCAAAGGTTGGATCTTTTGGTCGGAGAGGGAA
CATGGAGGAGAATGCCGGACTGTTTAAGGTGATCATCGTGAAAGGGAGGAACCTGGCTAT
TCGGGATTTTACGAGAAGCAGCGATCCTTATGTTGTGGTCAGGGTAGGAAATCAGGTGAG
TTATTTGCAGCTGTATGTTGTGAAAATTAATGTTTTTGACTTTAGATTTGCTCATCGCTT
AGACAAGTTGCCTCGGTTCCGTTAAGCGCCATTACTATGTGAAGCATTGGTGGGGTTCCG
TATGATTGTGGAGTTCAATGTTTTTTTTTTAATTTTTTTCAAAAGATCATCATGTTCGCT
GCTCCCTTTGGGCAGCTCAAACTCCCATCAGCCATCATACTGCTGATTCTGTGTCAAGAA
CAAATCTTGGTATGGATGTAAGAAGAACATCTATCATTGGATGGATCACAAAATGACCAT
CTCGGGGAAATGAAGATGATATGATGGAGCATCTAGTCAAGATGTTCTTGTTTCAAGTAG
ATTCTGGCCCACTATTTTTATGACTCGAATGCTTATCCTGGATTTCTTCATCTTCATTTT
ATGTTAAGAATGAGCTTTCGTTTATGAAATGAATTGAAATGAGCAAGGCTTCTTAGTTAT
TCTTAACATTACACTCCTTTGATTTGGAATAAGATTTGTGCATCCATGTTCTAAGTTGTA
TGGCTTTTAAATATTTTTTTACTTAAAAAAATAAAGGTTGCAGAGTTTTTAAGTAAGATT
TTTTTTTTTCCCCTGGTTACAAAAGTGCAAAATTTATAGATAACACTGGCTCCTGGGCGC
ATGAGCTATTTGTGACTAGTGATCTATGTCTTGCCAACTTGCCAACTGGCCTTCTCAGTT
TCATGGCATGCCCCTCTTGTGCCTAAATCACCATGTCTGAAATTTCTATGCCAATTCTTA
ATGTTCAGAAATAAATTAATGGTTGGCCTTCAGACTTTTCTTAATCCTTCAATCGAGTTT
GTGTTCTGTGGGAAAGAGGTTTGGTGATGATAATGTTGATGATGATGAAAACATGCAATA
TATGACTTAGAAAAGGGTGTGGGACCTTGTAGAAGCATTGTCAAGTATGCTACCCTAAGT
CACGCTTGTCCACTTCTATGTGTGATAAAGATCACATCATATTTTACAATGGGGGTGGCT
GTCATCACCAATCCAGGCAGCATGTATGATAATGTGCTTGGATGCTATGTGCCTGCCACA
TTGCACGATGTGATTGGTCTCTCTCTGAGATCCAGTGCGATACATGGGGATATGGTTGGT
TGCTAAGTTGCTGAGCCAACGGTAGCAGGCCCAGCGAACTTTTTATGTGCACTTAATGGG
TGCTTCAAACATTTTCCTTTCGGAATTATGCTGGACCTTGTCATCTATATTGAACTGAAT
GCGAGCTTTGTTAGATAAACCCAATCAATATGGGCTTTCTTAATTTTGATATAATCATGT
CAGGATTATTATTTCTATTTAGCAGTTTGACTTTGAGTGCTCTGCTGTCCAGACTACTTC
GCCATCTGTTTTGATAGACTAGATGCTGAATTTGGTGCTGGAAGGCCCTCTTGTTTCTTA
TGTACCCTCTCTATTCTTACTTTTTCTGTTTTATTGATCAGACTGCAAAGACAAAAGTCA
TCAACAGTTGTCTAAATCCTGTTTGGAATGAAGAGCTGACGTTCTCCATGAAAGAACCTC
TTGGTGTCTTAAAACTGGTATGTTCTTTATTCTACAATCTTTTTGTGGTCAGTCCAGTGC
TATTCAGTGCATGACAAGTTGAACTTTATATGATGTTTAATATTTTTAAAAGTTTGATTG
TTTCAATGACTGTTGTCATGCTATTTTATGCAGATAGGCTGTTATTTTGTAGTTTATGGG
AATTTGATGGTGACCTCCTATGTTTAAACTTGTATTGTATAGATGAGAAACTAATACTTG
CACAATAGTTTAATATACATAAGGCAATTTTTTCGTAAGATTGTTAAAGTATCGCTATAT
ATTGAAGAAAAATCCAATATATGCCAACTATTCTATTGATGTGTTTGTGAAGAGATAATA
ATTTTGCTTACTATCATGTGTCAACTAGGTCCGCTTTGGATCTTGTGTTTCCATATTTGA
GTATTGTATGCCTCCTTGATTTCCTTTAGTAAACATAACATTATTTTTAAAATAATAAAC
TTATGTAGGTGGCAATAAAACAATTATCCCTGTGTTGCACATGTTTTGACCTTCTTCACT
GTCCTTGGTGGTTATTATGCAACTTGTTGAAAACAACTGCATTCGCTTTTTGATTTTACA
AGTGCAACCCATTGTGACCTATTCTTTATTCTTTTACTGGAGATTTGGTCAATGCCATCA
AAATACACCTTGCCTTTGGTAGATGTGAACAAGTCCAAGAAACTACTTTGCAAAATGGAG
TTTTGGTGAAATCTTGTATGTCACTATATGCAAGTTATAAACAACAGTCATCTGAAATGC
ATGTGATGAAATATTTCCGTTTCCAATTCATCTTATTTTGCTTAATTTTCTTGGGCCAGT
TTTTTGAGAAACAAACTCAAATTAAAAGCTTCAATTTTTTTCACAGGAGGTGTTCGACAG
GGACCGGTTCAAATCAGATGACGAGATGGGTCACGCCTTCCTTGACCTTCAACCGCTAGT
CTCAGCTTCAAAGTTGAAGCGTGCGCTGCAGCTAACCACTGGCGAGACCACTATGAGGAA
AGTGGCACCTAACAGCGACAACTGCCTTTTGGCCGACAGTTTTGTGACCCATATGAATGG
CGAGATTGTGCTTGATGTCCATTTGAAGCTTCGCGACGTTGAATCTGGTGAATTACACGT
GACGGTCAAGTGGATTGATCACCCACCCACCACTTCTGTGGACAAGACTAGATAAATTCA
AGATGCTTGCGTCTTAACCATTAAGTTGGCTTGGCAATGGCATCCTTACCAAAAAACAAA
AAACAAAAAAGAAGCAGGCTTTCCGATATTCATATCAGATTTCCCTCTCCAATTGCTGTT
GTTTTTCCTAACTCGTCCCTCTTTAAGGAGCTTCATCAAAGACTGATGATTGTTCCAACT
AGCGCTCTGCAGCAGAGTTCATGGCTAAGGATGATACCTCTGTTGCTCGAGATTTCCAGT
TTAGGTGGTCGTTGAAGATTTGGTCTCTGTAAAGGCTTGTGCTTTGTGTTATATGTTGAA
GGATTTCAGAGCCTGCCAACCAAGCCACCTGTTTTTTAGATGAGCAATCACGATTGTCCT
GTACTATGCTTACTCTTTAATGGTATTTTATGCGTTTTGTCTTTTTTTTTATTCTTCCTT
AATTACCAAAATTCGTCAACCTTTTCCATGAGAGGCTTTTTGGGTTTTTGGGGTCTCTGC
TATTATCTCATCCCCTAAGTTAATAAACCAATTGAAAGCGTCATTTGTTTCTCCACAAGT
ATGTATAGTCTTGTGTGAACTAAGGGGCGTTTGGTAGCGGATAATTTAGATAGATTATCG
ATAATTGTAAAGGGCCCCATTAGATAGTTATCCATATTATTAGATATATGGTAATCTAAT
AAATTATTTTTTAATAATTTTTTTGGGGGTAATAGGTGTGGTCGCTGGTGAGGAGATTTG
ACCAGCCACAGAAATACAAGCCCTTTGTGAGCAGATGTGTGGTGCAGGGCGAAATGGAGA
TTGGAAGTGTTCGAGAAGTGAACGTCAAGTCAGGGCTCCCCGCGACCACCAGCACAGAGC
GTTTGGAACTCCTTGATGACAATGAACACATCCTCAGCATCAAGATCGTTGGAGGAGATC
ATAGACTCAGGAATTATTCTTCCATTATAACAGTCCACCCTG
>TR94607|c4_g1_i5    total_count_or_FPKM_of_gene:69963.04
TTCGATGGAATTGATCCAAACGATCGATATGCCAACCGTAACGTGGTCTTCTTTGATATC
AACATGAAAGGTCTAGATGGCATCCAAGGCCCCGTGTACGTTGGGACTGGTTGTGTCTTC
AATCGCCAAGCATTGTATGGCTATGACCCCCCCAAATCCGAGAAGCGACCTAAGATGACA
TGCGACTGCTGGCCCTCATGGTGCTGCTGCTGCTGCTGCGGGGGCTCGAGGAAGTCCAAG
TCGAAGAAGGAAGATAGCAAGGGAGGAGGACTCCTCGGATTTGTCGGCAAGAAGAGCAAG
AAGAATAAGAAGGTGGTGAACAAGAAGAGCTACATGAAGAGGGGGTTCGATCTCGAGGAG
ATAGAGGAGGGGCTGGAGGGGTATGAGGAGCTGGAGAAGTCGTCACTCATGTCGCAGAAG
AGCTTCGAGAAGCGATTCGGTCAGTCACCAGTGTTCATCACATCGACGCTCATGGAGGAT
GGGGGGTTGCCACAAGGTGTCAACAGCAATGGACTGATCAAGGAGGCCATTCATGTCATC
AGCTGTGGGTATGAGGAGAAGACAGAGTGGGGAAAGGAGATCGGATGGATATACGGCTCC
GTCACAGAGGATATCTTAACAGGCTTCAAGATGCATTGCAGAGGCTGGAAGTCCATATAC
TGCGTTCCTCCAAGAGCTGCTTTCAAAGGTTCAGCACCGATAAATCTCTCGGATCGCCTG
CACCAGGTGTTGCGTTGGGCTCTTGGATCGGTTGAGATCTTCCTCAGCCGGCACTGCCCT
CTATGGTACGGCTACGGTGGGAACTTGAAATGGTTGGAGAGGCTCGCATACATCAACACC
ATCGTCTACCCCTTCACATCCATCCCTCTTCTCGCCTACTGCACAATCCCAGCCGTCTGC
CTCCTCACTGGAAAATTTATCATCCCCACTCTCAACAACTTTGCAAGCATATGGTTCATT
GCTCTCTTCCTCTCCATCATTGCCACTGGAATCCTTGAGCTCCGGTGGAGCGGCGTGAGC
ATCCAGGACTGGTGGCGAAATGAGCAGTTCTGGGTCATTGGAGGCGTCTCAGCGCACCTC
TTCGCCGTCTTCCAGGGTCTCCTCAAGGTCCTGGGTGGTGTCGACACCAACTTCACCGTC
ACCGCTAAGGCTGCCGACGACGCCGAGTTTGGAGACCTCTACCTCTTCAAGTGGACGACC
CTCCTCATCCCCCCCACCACATTAATCATCCTCAACATGGTTGGGGTTGTCGCCGGCGTC
TCGGATGCCATCAACAATGGATATGGCTCCTGGGGCCCGCTCTTCGGCAAGCTCTTCTTC
GCCTTCTGGGTCATCGTTCATCTGTATCCTTTCTTGAAGGGGCTGATGGGGAGGCAGAAC
AGGACACCAACCATAGTGGTCCTCTGGTCTGTTCTTCTTGCGTCCATCTTCTCCTTGGTT
TGGGTCCGAATCGATCCTTTCTTGCCCAAACAGAAGGGGCCCGCTCTAAAGCAGTGTGGA
GTGGAGTGCTAAGATATCCCTTCAGGCCTTTGATTTGTTTCTCTTTTCATTTTATTTTGC
ATCATTTCCGGAGTGCTGCTATGTGGGATTAAGGAGAAGAAAGAACTCTGGTGCTGGATT
CTCTACTGTTTGGAATGGTAATTTGCCATGTAAATTTACCCCTCAAAAAATACACCATGT
AATTTTTTTTGAAAACAAGAGCTTTCGATACATTTTGCAGTAAAAGAGAAGTTTTTGAAA
ATTAAATAACCAATCATTGTCCGCGATAATTTTATGAGTTGTTTTGAGTCCTTCAACCGA
GGTGGTGGAATGCCACTCTCCCAATTTGAACCTGCCTTGTCCCTCTAATGGCTAGACCGA
AGGGAGGGGTGCCAACCATCAGAGGTAAATCTTGTAGATGATTTTTTTAGCAAAGTTATA
ATAAAAGAAAAGGAAT
>TR81617|c0_g3_i2    total_count_or_FPKM_of_gene:69461
CCTTGCCCCCCGGTAACGCCCGTCCGCTCCAAGCCTATATAATAAATCCACGTGTCACGA
ATCGTCAACCCACCTGCTAGGAAGAAACGTCGCCAGCACGCCAACGCGCTCACGCGGCTC
CGTCGCTGAAGCTTCGTCAAGCCCTTTTTATGCCTCTCTTCTTCTCTACCGTGTATCCAT
TCTCCTTTTCTCGTCCTCCCCTTCTAGGGTTTCGATTTCCCCCTTGACTTCGTTTGATCT
GAGGATCAAGGAGGGAAGGGGTTTTAGAAGACCGATCCTTAGTTTGCTTATTCGTTTAAT
TTTTGTTTGTTTGAAATTATAGGGGGTTTCTATTTGGTGGTCGTATATTTTTTTTTTTCA
GTAATTGAAGGGTTTTGATTGATTTCCTAGCTGAAATCCGAGAAAAGATCGGATTTTTGG
GGCTTCAATCATAGATCCTGTGCTTATTTGGAAGGAAAGGTCGAGTCTTTCTATTTGTGG
GCTTTGTTCTCCGCAGTAGATGTCTTCCCCTCCCGCGGCCATGGCCACGGCCTCCTCCTA
CTGGTGCTACCGCTGCAGCCGCTTCGTCAGGGTCCGGCCCCACGACGTCATCGTCTGCCC
CGAATGCGACGGCGGATTCCTCGAGGAGGTGGTGAGCCCTCCGCGTTTCGCCGCCGCCCG
GCCCTACCACCTGCCCTCCGAGCTTCGGTTCCGCCACCGCCGTCGCACCTCCGCGGGTGA
CCGCTCCCCCTTCAATCCGGTCATCGTGCTCCGCGGCCCATCCGAAGGCGGCAGCGGGGA
TGCCGAGGGCGCCCCTGCTAGCAGCTTCGAGTTCTACTACGACGATGGGGCGGGATCCGG
CCTCCGACCCGTGCCGGAGACCATGTCGGATTTTTTGATGAGTTCGGGTTTTGAGCGGCT
CCTGGAGCATCTGTCCCAGATCGACCTTCACGGTCTTGGCGGCGGCCGGGTATGCGAGCA
CCCACCTGCTTCGAAGGCTGCCGTTGAGTCGATGCCCACGATTGAGATCGATGCCGGCCA
TGTAAAGATGGACACGCACTGCGCCGTCTGCAAGGAACCGTTTGAGCTCGGAGCCGGGGC
TCGGGAGATGCCCTGCAAGCATGTCTACCATCAAGATTGCATCTTGCCATGGCTTTCGCT
CCGGAACTCTTGCCCTGTTTGCCGCCATGAGTTGCCCACAGATGCGCGTGAAGAGCAGAC
TCCCGTGGGTGAGAACGACGAGGATTTGGTCGGCCTCACGATATGGAGGTTGCCGGGTGG
TGGGTTTGCAGTTGGGAGGTTCTCAGGGCCGAGAAGAGCTGGGGAGCGGGAGCTTCCAGC
AGTTTACACAGAGATGGACGGTGGCTTCAACAACAGTGGTGCTCCGAGAAGGATATCGTT
GACTTCTAGAGGGAGTCGGTCGAGGGAGAGCGGAGGAGTTGGTCGGGCGTTTCGCAATTT
CATCTCATTTTTCAGGCGCTTCCGGTCATCTTCTTCCACCTCTTCAAGATCAACGTCAGA
CTCCGGTTCCAACGCTTCTCCGAGGCACCGCAGAAGTTCGGGCTTCGGTACGAGTTCACG
AAGGCGCAGTTCGAGTCCGGCATTGGAATGGGAACCTTAGAGCAATTACAAGATGCTGAA
ACAGAGAAACTGGAAGAAATTTTCCCCTTTTTTTTTCCATTTCAACTTATGATAGTTGTA
GTGATCTGTTTCTCTTTCTTGTAAGAGAGGAGGATAGGATCTTTTATATCTATTGTAAAT
AGAAGATATTCTCGAAAAAAAAATTGTAGTTCGTGGATATTGTTTCACTTTGGGGCTTGA
AATTGGGCATTTTTATGGTTTCTTGTGGAGAACGAGGAGGAAGATCTCTCTGAGTTGAAC
TTTTTGATGCGACGAGGGAAGCTTATATTACGATCCATCATTTTTATTTGAAGATATATC
CATCATTTTTTAATTATCTTTATTTTTTGTTACTATGCCTGGAAGAAGTTGAACCCCTGT
TGCCCTGGGTGGGTCTATATCTTGCTGGCTATGTACCC
>TR98056|c2_g3_i5    total_count_or_FPKM_of_gene:68996
CGCTCTCCGCCACCATAATGTCCGAGTACGCCAACAAGCGCACCCGCGGCGCCTTCATCG
CTGCGGTCTTCGCCATGCAGGGCTTCGGCAACCTCGCCGGCGGCATCGTCGCCCTCATCG
TCTCTACCGCTTTCAAGAACCACTACAAGGCGCCGCCGTACGAGATCGACCGGGCCGGCT
CCACCGTCTCCCAGGCCGACTACGTCTGGCGGATAATTGTCATGGTCGGCGCCATCCCGG
CCGTGCTCACCTACTACTGGCGGATGAAGATGCCGGAGACCGCCCGGTACACCGCTCTTG
TAGCGAAGAACGCCAAGCAGGCCGCTTCCGACATGTCGAAGGTGCTTCAGGTCGAGATCG
TGGAGGAGCAAAACAAGGTCGAAGAGTTCGCAAGGAACCCGGCAGGCAACTTCGGGCTCT
TCTCGAGGGAGTTCGCCCGCCGGCACGGTCTTCACCTCGTCGGCACCGCCACCACCTGGT
TCCTCCTAGACATCGCCTTCTATAGCCAGAACCTCTTCCAGAAGGACATCTTCACCGCCA
TCGGCTGGATTCCTAAGGCCAAAACAATGAACGCCATCGAAGAAGTCTTCAAGATTGCCC
GCGCTCAGACCTTGATCGCCCTCTGCGGCACCATCCCCGGCTACTGGTTCACCGTCGCGC
TCATCGACATCATCGGCCGGTTCAAGATCCAGCTCATGGGCTTCTTCATGATGACCGTCT
TCATGCTCGGTCTTGCAATTCCCTACCACCACTGGAAGAGCCACCACATCGGCTTCATCG
TGATGTATGCGTTCACCTTCTTCTTTGCCAATTTCGGGCCTAATAGCACCACCTTCATTG
TCCCGGCCGAGATCTACCCGGCAAGGCTGCGGTCGACGTGCCACGGGATCTCCGCGGCCT
CCGGGAAGGCGGGGGCCATCGTGGGGGCATTCGGGTTCTTGTATGCGGCGCAGGACCAGG
ACAAGTCCAAGACCGATGCGGGCTACCCGGCCGGCATTGGTATCAAGAACTCGCTGTTCG
TGCTGGCCGGCTGCAATCTATTGGGGCTCTTGTTTACTTTCTTGGTGCCGGAATCCAAGG
GAAAATCATTGGAAGAGATGTCCGGGGAGAACGAGGAGGAAGACGATACCGAAGCGAGTT
TCAACAGGACTGTCCCTGTTTAGATTGATTTAATTCCGGCATGATTTAGCTGCGTGCAAC
TCCGTGAAACCATTAGTCCTATCCTTTCCACGGCCTCAAACGATTGACATCTGAAAAATT
TTGAGGCTCTATGTATATTGGGCATATGAGACATCCAGACTGCAAATTCTTAGCTCTCTC
TGTATGCAAGTTATTTTCTTTTTTTCTTTTCTTTTTTTCATGTAAAGTTTGAAGAATTAT
TTGGTTAACCGAGTTCATGTATGGTTTAAGAGTTTATCCAATTATTCAGAGATCGTTATG
TTTATGGCTACACAGCATAGGCATATCTTCTATTGGAATTAAAGAAACCACATGTCCAAC
CTTCCATGGTGTCAGTGAGACACTACAACAAGACTCATGTTTTTTTTTTGTAATTTTCTG
CAACAAACTATAATTTATAGTTTCCAAGGCCAATATTATTGTCTATGCTTTTGTGCACAT
CCTCTTGATTATTTTAAGGTTGTTTGATCTATTTTTTTTCCCTCAAAAAAAACCCTAGTA
AGTATCAATCCAAAAAGAAAAAAAAGGCAGAACATAAATTTGCCCTTAAACACAGCTGTG
AGGGCCAGAGAATGCACATGGGTGTTCTTTTCTTATCCCTTTTTCCTTCCCAAAGCTAAG
TATCCTTTTCTTACTTGTATTGTCATCTAAGCTTTCATCATGCATCCCAAGGCTTAAATA
AAGAATTTTTTCTTAGCTGGGGGCATCACAAGAGCACCCAAGAAGCATTGAAGCATTTGG
CTTTGGTTTGTTTTTGGGTACACAAATGTTAAGTACAGTTATTCTCCAAGTGTAGCTAGA
TTCACTTGTTGTCTGTCCAAAATCATGCAAAAAAAAAAAAAAAAAAA
>TR85996|c0_g1_i7    total_count_or_FPKM_of_gene:68911.99
TTTTAGATCAAGAAATTTTTCGGGCATCTGGTTTGGCTCCTAACCAAAGTTTTGTTGATC
CTGAAAGAATTGAACATGGCAGTCTGTTAAGACTGACTAGCCATCCTTCAAATGGTGGAC
CAATGGATTTGGAGGGCTGGTCAGGAATGCAAACAGAGGATAATGGGTATTTTCAAAGAA
TGGGACCCGTTCAAGCATCACCTGTTGGTTGGAACGGAGCTCCTGGTGTCGCTACCAGCC
CAATAGTAAAGAAAGTCGTGAGATTAGATGTTCCTGTTGACAAATTTCCGAATTACAATT
TTGTTGGTCGTCTGCTGGGACCACGAGGAAACTCCTTGAAAAGAGTCGAAGCTACAACAA
AGTGTAGGGTTTTCATACGTGGGCGGGGTTCAGTGAAAGATTCTGTAAAGGAAGAAAAAC
TAAGAGATAAACCTGGATATGAACACTTAAATGAGCCATTACATGTGCTTGTGGAGGCTG
AGTTTCCAGCAGACATAATTGATGCACGATTAAACCAAGCGGTGGTAATATTAGAAGATC
TTTTGAAGCCAGTGGACGAATCTATGGACTACTACAAGAAGCACCAGTTGAGGGAACTGG
CCATACTGAATGGTACTTTAAGAGAAGAGAGCCCTCATATGAGCCCCAGCGCATCCCCTT
TCAACAGCACAGCGATGAAACGAGCAAAAACGGGACGTTGATTCAAGATTTTGGTGGCGG
ATATAATGCAAGCATAACTAGAGTTGGCTTCTGTTAACTTATGGATGATTTAAGACTTTG
TTGGTGGATATAATTCAAACTTAACTACTAAAGTGGGGTTTCGTTACCTTTTGGGAGAGT
GCTTTTTGCAGATACCCATGGCCAGCTAATTCTTGACAGTGGAATCCTTGGAAGGGCCCT
GGACCCGTTAAGATGTTTCTCCTGGTCGATAGATCAAGTTGCTTATATCCTTTGATAGAA
ACATGTGTGTGACAGTTACTTATTGGTTTATTTGTGAACATTGCTATAAAGTCTCCATAA
TATTCTTTCTGTAATTTTTACTTCAACTTAAAAGGTGACATGATGATGAATGCAGGATAA
CTTCATTATGTGCTCCTATGATAGAATTTTAAACAATACGGCTGTCTTTGTTAATATATA
AGTTTTGTGTCTACAACTATTTGAAGTTATGACAGATCAATTACCATTACTTAATATGCT
GCTTAAGATATGTATAATTTG
>TR87762|c0_g1_i3    total_count_or_FPKM_of_gene:68874.04
GGAAAAGTCGGTGCAAAGTAGTAATTTTATATAGTACACGCGGTGTCCACCATCCGCCTT
GGCTTTCCAGCCGTTGTCCACCACGCCCTCTCTATATATTGGGGAGGAGCGGCCTCCGCT
GTTACCAAGTTCAAGCTAGACTTCATCTTTGAGAGACGGACGACGGAAGGAAGAAAGGAG
CTCGTTTGGAACAACCAGCGAACCACAAAATGACGATCGTTGAGATGTGCGTGCATATGG
ATTGCTCTGGCTGCGAGAGCAAAATAAGGAAAGCCCTTCACAAGCTCGAAGGGGTGGATA
GCGTGGACATAGACATGGAGAGGCAGAAGGTTACGGTCACCGGGTACGTGGATCAGAAGA
AGGTGCTCAAGGCTGTGAGGAGGACGGGGAGGCGGGCGGTGCTGTGGCCCTACCCGTACG
GCGCGGAGAACCGCACCTTCACCACCGGGCGGTACTACCACCAGCATCACCCGGCTTTGG
CTACCGGCCCGGTGAACATCACCGCCGCCCCATCCTCCTCCTATAACTACTACAAGCATG
GCTATGACGACTCCCGCATGCATGGCTATTATCAGCCATCCGCGCACTCCGCCATTGTCG
GCGATAGCACCGGCGACATCTTCAGCGTTGAGAACCCAAACAATTGTTCTATAATGTGAT
TGCCTCTCTTTCACTCTCTCCAATTCTATTTCTCTCTTTCTTTTCTTAATAAAAGAAAAG
AAACGGTTTGGGTATGAGTTATGTTTGGTGTGAAATTGGGTTGATTTTCTTCCCGTAATT
TATGATATTGCGTTGGGGGGTATTTGGTACATGGGAAATGAATGCTTGCACATCAATATT
TTAGGCTCTAAGCAAGAGTCTAGCTTCTGATGTGGCTGATTCTACCACGTGTAACTGGCT
ATGTCACATGAGGGTACGGACAAACGGATCACGAATTTCAAAGTCAAGTAGTCTCCGATC
TTGCCTCGGCCTCTTTCCGTCGGCCTCGAAC
>TR92595|c0_g1_i9    total_count_or_FPKM_of_gene:68384.66
TGCCGGACTCCATCGATTGGAGGAAGAAGGGCGCGGTCGCGGAGGTCAAGGACCAAGGCA
GTTGCGGGAGCTGCTGGGCGTTCTCGACGATTGCGGCGGTGGAGGGGATCAACATGATCG
TGACCGGCGAACTGATATCGCTGTCAGAGCAGGAGCTTGTCGACTGTGACACCTTCTATA
ACCAAGGCTGCAATGGTGGGCTCATGGATTATGCCTTTGAGTTCATCATTAACAATGGGG
GGATTGATACCGAAAAGGACTATCCCTACACCGCCCGAGATGGTAGATGCGATCAGTACA
GGAAGAATGCACACGTAGTTTCGATCGATTCGTACGAGGATGTCCCGATAAATGATGAGA
AGTCTCTGCAGAAAGCAGTAGCAAATCAACCTGTTAGCGTTGCTATTGAAGGTGGTGGCA
GGGCATTCCAACTTTATGAATCGGTAAGTGTCTAACTTCTAAGCATGCAACATGTTAAAA
GGTTGTTGGATTTCAATACCGGTTTTCTATATGTTTGGCTTCAAGTATTATCTCATATAT
TTTTACCAAATGGATGATTTAATTGTGCCCGTTATATGTGAATTATCCGAGAATAGTACC
CTTATGTTGATTTCTATTATGATTTGGTGTAATGGATGGATGTGGCTTCTAAAAATAATC
AATTTTCTGCCAAGATCTTTCTAGCAATTTGAGTTTAGCTTGTTTAATATGATTGGATCC
TTGTTAGATTAACTGAATGCAAGATTATGTAGATGACAGAGATATAAGCAGGAAAGGATT
TTCAACCATACATTGCATCATGCAGATCCTTGAAATATATGCATGGGAGGAATCTTCTTT
GCCTCTTTTTGTCTTTATACGGCGCAATTTAATATGTTAGTCATCATGGATGTAGGTTTC
AGAGTTTTACCCTCATCTACGTCCTTAAGACTACTAAACACTAGTGATTGTTATTAATGA
TTTACAAGTTGCTTACAATATATTTCCATAGAGAATCATGGAGCGAAGAATTTCTTGCAC
ATGAAAGTGCTAATCATGTTAAAGTTCAACTAGATGTACAACAGATACAGCTTTGATCAT
TGATATGTCCATCAATACTGATACATATCCATCAATACTGATATATAAATGCCCAATTAT
TAGGTAATCAAGTATATTAGAATTGGACTGTTCCTTTTTCTTGAAAGGCATAATGAAATT
TAGGGTAATAAGGCATGCTGCTGAATCACGGTGGATGATTGGTGGAGTATATTTTCTTCA
GTCTTTGTATCATGTTCTATAGAATTCAAAATTAACTCCAGAAGTTGCTCATGTTTCAGC
CATCAAGTTTGCAGTTTGGTCAAGGGATTCCTGTTGGGGATATTCCTTATTCAAGATGCG
TGACTGAGATGTTCATTGTTCCGTGATAGGCTTTCTTTTCTTCTGGTGTGTGGTGTTGTT
ATTCGTAAATTGTGGCTGTACCTATCGGGCTGCTGTTCCTATAGTCAAATGTAGAAGTTC
ATTCCATCCCAGCTTGCAATATAGTCACATGGCACCTTCAGCATTCATAAAGTCCAACCT
TATCCTTGTCCTTTAGCTTTTCCTTGTCGACAAAGTTTTTCTCATCAGCAAACTCAGATT
CCATGCTTTGGTGTTTCGCTTGCTAATGTATCTGTGTTACTTGTGACTTTATAGCTTATC
TACCATTAGCTAATCATTAACTATATTAACATGTTCAGATGATCCATTACTGGATGCAAA
ACACTTTAATATGGACTGATTGTATAATGTTAGATGGTATATTGCCATGGATCGTCTAAA
TTACGTACAAGAAGACATATGTATGACCGGTTGCTTGCTTGCTTGTTTGTGATAAAACAC
ATTTCCCCTGATCTTTTATTTGTTTATTTTACTTTGAACTCAGGGAATATTCACTGGATA
TTGTGGCACCGACCTGGACCATGGTGTAACTGCAGTAGGCTATGGTAGTGAGAATGGCAA
GGATTACTGGATTGTGAAGAACTCATGGGGTTCAGAGTGGGGAGAGTCTGGGTACGTAAG
GATGGAGCGCAATATTAATGCAGCCACTGGCAAGTGTGGTATTGCAATGGAGGCATCATA
TCCCATAAAGAAGGGCCAGAACCCACCCAATCCCGGTCCATCACCTCCTTCCCCTGTGAA
GCCCCCAACTGTTTGTGATAACTACTACTCGTGTGAAGACAGCATGACCTGCTGCTGTCT
CTCTGAGTTTGGCAACTACTGCTTTGCCTGGGGATGCTGCCCGCTCGAGGGTGCGACCTG
CTGCGAAGACCACTACAGCTGCTGCCCTCATGACTATCCCATATGCAACGTTCGGGAAGG
AACTTGCCTAATGAGCAAGAACAACCCACTGGCAGTGAAGGCTATGAAACGCACTCTTGC
AAAGCCGCATTGGGCTTACTCTTACTCTGGCGCTCAAGGCATGAGGGGCATTGCTTAAGA
AGTGCATTGGTTTATTGCGAATTTAGAAGCATGGAAGTGATGGAATTGGTACCTAGTACT
CTTGCACTCGTC
>TR93587|c0_g1_i7    total_count_or_FPKM_of_gene:68173.27
ATTTTCTTTCCTTCCTACTTTTCTCTTCATCCAAACAACTGCGGGTGGGTGGACTTGTAA
ATTCCAACGCAAAGAGGGAATCCAACCGCTGGAAGAGGATGCAAAAGTCTTTTTCATGAA
AACAATAAGCAAGAGAAAGCCTGGCACACTGCCCTCCACATAAGAGAAGAACAAAAAGAA
GATGAGAAGTAGCTTCTTTATTAAAGAATAAGGAAGAAGTGAAGATAAGAGAAGAAAGAT
GGCCGGAGAACACACTCTCCTGTCGACCGAGATCGTGAACCGCGGGGTCGAGGCCTCAGG
CCCTGATGCAGGCTCACCAACTTTCTCTGTTAGGGTCCGGCGGAGGCTACCGGATTTCTT
GCAGTCGGTGAACCTCAAGTATGTGAAGCTGGGCTACCACTACCTCATCAGCCATGGTAT
ATACTTGGCGACGATACCAGTGCTAGTGGTGGTTTTCAGCGCCGAGGTGGGGAGTTTGAG
CAGAGAGGAGTTATGGAGGAAGGTGTGGGAGGAGACAAGCTACGACCTTGCCACTGTGGT
GGCTTTCTTTGGTGTGCTTGTTTTCACCATCTCGGTCTACTTCATGTCCAGGCCTAGGCC
TATCTACCTCATCGACTTCGCTTGCTACCGTCCCTCCGACGATCTAAAGGTATGCATCCT
TTGAAACGCTCTTCTTAATTTCATTAGCCAAGGAAAAGTTTATGAAATTCTAACTATTTT
GTTTTTTGTTTTCTTTCTCGAGCTCTTTTTCATAATAGATTTTAAGGTTAAAGTTATGTA
AAATGCCAACAAGAGCTATGAAAAACAAGTGAAGAAAGACGATGAGCTTTTGAATTACAT
ATTTCACCTTGATATTTTTGATATCGCTGTAAGATTACTGGAGCTATATTACTCTCATCA
TCCATATTTGATGACAACTAAAAGATATATTCTTATAATTCTTGATTTAAAACGTGAATG
TAAAATCTTGAAAATATTAATTAGATGATTTTCTTATCGGCGTGTTAAGCTCAAAACAAT
TGTATTAAAATGTTTAGTTCGGCTACGATGCTATTATAAGATTATTATTATTATTATTTT
TTTTTTCAGAAACTAACCTCCAATCCTACAATTTAAAGGCTTATTCAAAGACTTTAATCT
GACCCCAGACTTTCTATAAATTACGGCATGACCTACATACAATATAGAAGCATGACAGTA
AAAGTCTAAAATATTTGGATGTTAATTAAAGCTCCAAAAGAAGGTAGGTGATAGCAAATA
GTTAATAATTAATCACTTTAATGGTACCGGCCCCACGAATTGGCTTTCGTGTTCTTTTAT
CTCATGCTTTAATAAACTTAGCTTTTTCTGTTTTAGCCTTTAAAGTTTTAAATGCATGCA
TGCATGTTTAATGACCTTGCACTATGCTTTTGAAGCGGTTAGAAATCGTAGGTCCACACC
ACACCTAAAAAGTGTGGCGATTTAAATTCAGAGGGAATCCCAACTACTCCTACTAATGGA
GGGATGATCGGTCACACAAACTACAAACTTCTTTATCAAGAAACATGTTCCAAAACGTAA
ATCCAGTTGCGAATCATTTGAATACTGACAAGAAACCTGGGTTGATGCATAAATATTGAG
CGAGGAAACCACTCTAAAATCTAAATTAACTATGAACTAGTTCTCCCCAAACTCGTGATG
AAGATTAGCTTCATAAATGTTAGTCACAGCATCTCTATCTGGGAATGGTTCGGTTAATTA
GAGGAACAGTAAGTTGGTCGAAGGCGATCTCGCTGCAGCGCCCATTTGAACTTGCACTGG
TTCCCTCGTTTCCTTTTCCCAGGTCTCCACAGAGGAGTTCATGGAGCTGGCCCGGAAGTC
GGGCAAGTTCGAGGAGGAGAGCCTAGCCTTCCAGTCTCGGATCCTCAAATCCTCCGGCAT
CGGCGACGAGACCTACGTTCCAAAATCCATCTTCTCCACCGGAAGATGTGCCACCATGAA
GGAAGGCCGTGCCGAGGCCTCCATGGTCATGTTCGGCGCCCTCGACGAGCTCTTCGAGAA
ATGCCGCGTTCGACCGAAAGACATCGGCATCCTCGTCGTGAACTGCAGCCTCTTCAACCC
CACACCGTCCCTGTCGGCGATGATCGTGAACCATTACAAGATGAGGGGCAACATACTGAG
CTACAACCTCGGTGGCATGGGGTGCAGCGCCGGAATCATAGCCCTCGACCTCGCCCGCGA
CATGCTGCAGGCCAACCCCAATAACTACGCGGTGGTGGTGAGCACGGAGGCAGTGTCGTT
TACGTGGTACACGGGCCGCAACCGGTCGATGCTGATTCCAAACTGCTTCTTCCGCATGGG
GTGCTCGGCGGCGCTGCTCTCGAACCGGAGAAGGGACTTCCGGCGGGCCAAGTACCGGCT
GGAGCACATCGTCAGGACTCATAAGGGTGCCGATGACCGGAGCTTCAGGTATGGGTCCAT
GCAGTCACTTCTCTTAGCACTACTATAGGCGCTGGTGCAAGGACTGGGTTGCAAGCAACC
TTGTCCCTCGTAGAAACCCTTGTGGAAGGATTTGATTTTTGTTAGGTCTTAGCCAAGCCG
TTGGTATGGCCCGATTACAAAGTTGAACCAAGCTGATTTAAATGGGATGCAAGTGGTTAG
TATTTTAATTTAGATAGGAATTTAAAAAAATAATTAAGCACCATTTAGAAAAACTCGACA
ATCCAATCCCTAGTCCGGATAAGAACAGTGGGATACTTGGAGTAAGGTGGAGTCATTTAT
AGTCCCTATTAATGCTAAAATGAATGCACCTAACTCCTACCAGTGATATTTCTCTGCCAT
GGACTGCTCTTATTGATGTCTTCGGGTTGCAATTAATATCCAGTCATGCCAGGCTTCAGC
TGGTAGATATTATGGAGGCCTGCTGATCATGTCCACAACTTTAATTCATCTAAATCAATT
AAAAATCATCTTTTTACACCCTTCCACTTATGAAACCTTTTTACTAAAGTTCAAGGAAAA
TTAATGGATCATTTGATCAATGATGTATGGAAAGTTTTCATGAATTTCTCATGCATGCAC
ATCTCCAAGCTGCATTCATATTTAATCAATGGCATCTGTTGAACGAATGACCACAATTAC
TAGATATATTAATTGTAATTATAATATCTACACAGGAGCGTGTACCAAGAGGAGGATGAT
CAAAGGATCAAAGGCCTGTCCCTCAGCCGGGACCTCATGGAAGTCGGCGGGCATGCCCTC
AAGACCAACATCACCACCCTCGGCCCCCTCGTCCTCCCCTTCTCCGAGCAACTCCTCTTC
TTCGCCGCCCTCCTCTTCGGCCGCCAGTCCTCCAGCTCCTCCGCCTCCTCGAAGCCATAC
ATCCCTGACTACAAGCTCGCATTCGAGCACTTCTGCATGCATGCGGCAAGCAAGGTCGTG
CTCGACGAGCTGCAGAGGAACCTCGAGCTCAGCGACCGCCACATGGAGGCGTCGCGCGCC
GTCCTTCACCGCTTCGGCAACACGTCGAGCAGCAGCATATGGTATGAGCTCGCCTACCTC
GAGGCGAAGGGTCGGGTGCGGCGCGGCGACCGGGTGTGGCAGCTGGCGTTTGGTTCAGGT
TTCAAATGTAACAGTGCCGTGTGGCGGGCGATGCGCCGGGTGCGACGGCCCAGCCAGAAC
CCCTGGCTCGACTGCATCGACCGCTATCCTGTTGGTCTCTAGAGTTAAAGAGTCTATTGG
ATGGTAATAGGGCCAGAGCCCAGGAACTCTTTTGCATGGTTTGTCTAGCTCTGATGGTGA
TTAATTTAGATTGTGCTTTGGAAGTTCTTGTTCTAATTAATGATTTAATTCTACAGTTTG
GATGTGGGAACCATATGTGATTAGTCTTAATGTTTAGCAAGTATATCCTCGTTCCTGTTT
TATTGTTTTCAATTAATAATATGTTTGCTTCTTCATTTTCTGAAAAATTACAATATAATT
TAAAGGCTAAAAATATACTTTTGGTCCTCAAATTTTTATTTACTACAGTTTAATTCTTTG
TATTTTAGAAATATTACATT
>TR95190|c2_g3_i7    total_count_or_FPKM_of_gene:67500.03
TGGAGACGTCGTTCGCTCCCTCTCATTTTCTTCCTTCTCCTCCAGGGCAGCAGCTCCTCG
TCGGCCGGCCGACCGACCGATCTCTCGCCGCCGGAGAGTCCCCGATCCGATCCGGCGGCC
GGGAAACGGGAGGGAGAGAATCTCCAAGCAGCATCGGAGATTTCGCTTTCGAATTCGATT
CGCAGGACTGGGATCGAGAGGAGGGACAAGGATCTCCGGGAGCCATCGGAGAGATCGCCG
TCGATTCTGATCCGCTTCTGGAGCGTTGGATCGGATATAGAGATCTTCTTCTATTCCTCC
AAGGTAGGGGTCACTGACGCCAAGGACAGCAAACGAACGAAGCAAAGTGGAAGCAGAGAG
AACTCTCGTCTCTTGTTCGCTCTATTAATTCCTTTATTTATTATTCATCATAATAACGAA
ATAAGCCATGGCTGCTGCTTCGTCTTCTTCCCATCCTTGGCTCAGCTCTCTTTCTTGCGA
GCTCTCCTTAGAAAACCATCAGCCTCCGTCTATTCTCCAATGGCTCCGCTTCATTTTCCT
CTCCCCCTGTCCACAGCGCCTTCTCTTCTCCGCCGTCGACGCCGTCCTCCTCCTCCTCCT
CCTCGCGTTCGCCCTCCACAAGCTCTGCTCCCGCTTCCTCCACCGCCAAGGCGGCGGCGG
TGGAGAACTGCACTCCGACTCTCACAAGCCTCTGCTGTCCAAGTCCCGGGTCGTTATCCG
GACTGACCTCCGGTTCAAGCTCGCCCTCGCGATCTCCTCCCTCCTCGCCGCCTTCTACGC
CGTCCTCTTCGTCCTCGCCCTCACCAGCCTCCCCCGATCCCAGTGGCAGCTTGTCGAGGC
GGGCTTCCTCCTCCTGCAAATCCTCTCCCACCTCGCCGTCGCCGCCCTCGTCGCCCACGA
GAAGCGCTTCCAGGCCGTCACCCACCCAGCCACCCTCCGAATCTACTGGATCGCCGCTGT
CCTCCTCACCGCCCTCCTCTCCGCCTCCGCCATCTTCCGCTTCGCTGCCGCCGCCCCGAT
CTTCCCCGACGACATCCTCTCCCTCGTCGCCCTCGCCGTCTCCCTTCCCCTCCTCTTCCT
CGCCGTCTCCGGCTCCACCGGCGTCTCCGTCGACCACCTTCCTCCCGCCGACGAGCCGCC
GGCCCAGTCCGACTCCGGCCTCAACGATCGGAAAGCCAATGTCACACTCTACGCCACTGC
CTCGCTCATCTCCCGCCTCACGTGGAACTGGATGAACCCTCTGATCACGAAGGGTTACCG
GACGACGCTGACTTTGGACGACGTGCCGTCCCTGGCGCCGGACCACCGGGCGGAGCGGAT
GTACGAGCAGTTCCAGTCCAAGTGGCCTCGGCAGGCGGTCCGGTCGGCCCATCCGGTCCG
GAACACCCTCCTCCGCTGCTTCTGGCCCCACCTCCTGTTCAATGCCTCCCTCGCCGTCAT
CCGCCTCGTCGTCATGTACATCGGCCCCACCCTCATCGACCGCTTCGTGGATTACACCTC
CGGCCACCGGTCCTCCATCGCCGAGGGCTACTACCTCTGCGCGATCCTCCTCGCCGCCAA
GTTCGTGGAGGTCCTGGCTTCCCACCAGTACAACTTCCATTGCGCCAAGCTCGGCATGCT
TATCCGTTCGACCCTCATCACCGTCCTCTACAACAAGGGCCTCCACCTATCATGCTCCGC
TCGCCAGTCCCACGGCGTCGGCATGATCGTCAACTACATGGCCGTCGACGCCCAGCAGCT
TGCCGACATGATGCTCCAGATCCACTACCTCTGGCTCATGCCCCTCCAGGTGGGCGCCGC
CCTCGGCCTCCTCTACTTCTACTTCGGCCCTTCCGTCACCTCCGCCGTCATTGGCATCGC
CGGCGTTATGCTCTTCGTCGTCTTCGGAACCCGCCGCAACAACCGCTACCAGTTCTCTCT
CATGGGCATGCGCGACAAGCGCATGAAGGCCACCAACGAGATGCTCAATTACATGCGCGT
CATCAAATTTCAGGCCTGGGAGAAGCATTTCGAACGGCGAATCAAGCAATTCCGGGAAGG
CGAGTTCGGCTGGCTGTCCAAGTTCATGTACTCCATCTCGGGGAACATCATCGTGCTGTG
GAGCGCGCCGGTGTTGGTCGGGGCGCTGGTGTTCGGCACGTGCGTCGCCTTCGGCGTGCC
GCTGGACGCCGGCCTGGTGTTCACCGCCACGTCCATCTTCAGGATTCTCCAGGAGCCGAT
GCGCAACTTCCCGCAGGCCCTCATCTCGTCCTCGCAGGCCATGGTCTCGCTGGAGCGCCT
GGACTCCTACATGACCAGCGGCGAGCTGGAGGAGGGCGCGGTCCAGCGCGTGGACGGCTC
TGATGACGGCGTCGCGATCGAGGTCAGAAATGGGGCCTTCGCCTGGGACGACCAGGCGGA
GGAGGCTGACGCTACGCTCAAGGGGATCGACGTCGTGATCAACCGCGGCGCACTCGCGGC
CGTGGTGGGAACCGTCGGATCTGGGAAGTCGTCTTTTCTTTCCTGTCTTCTCGGAGAGAT
GCACAAGGTCTCGGGCAAGGTCAAGGTTTGTGCGAGCACAGCTTATGTATCACAGACTGC
ATGGATCCAAAATGGAACCATCCAAGAGAACATATTGTTTGGCCAGAAAATGAATCGAGA
GAAATACAAGGAAGTCATCCGGGTTTGTTGCTTGGAGAAGGACTTGGAAATGATGGAGTT
TGGGGATCAGACTGAGATTGGAGAGAGAGGGATCAATCTCAGTGGTGGACAAAAGCAACG
TATACAGCTTGCCCGGGCTGTTTATCAGGATTGTGATATCTACCTCCTTGATGATGTCTT
CAGTGCCGTCGATGCTCACACTGGTTCAGAGATCTTTAAGGAATGTATAAGGGGTGCACT
CAAGGAGAAGACTATTGTGCTTGTAACACACCAAGTAGACTTCTTGCATAATGCTGACCT
CATATTGGTCATGCGAGATGGGGCGATTGCACAATCTGGAAAATACAATGAATTACTGGA
GTCGGGCTCTGATTTTGCAGCACTTGTTGCTGCTCATGACAGTTCCATGGAACTTGTAGA
ACAGAGTGGCTCTGCTGGTGAACACAATGAGCATCACTCAAGACCATCAGAAAAACCTGC
TGCAAATCAGTTGCAATCTAATGGGGAGAGTGGTTCTGCAATCTCACCAAAGAAAGAAAA
GGCTACTTCGAAACTGATAGAGGAGGAGGAAAGGGAAAGTGGTCATGTGAGCTGGAATGT
GTACAAGATGTACATCACTGAGGCTTGGGGTTGGTGGGGGGTGGTGGCAGTGATGGCAGT
TTCTCTTGTATGGCAAGGTTCGATAATGGCAAGTGACTATTGGTTAGCCTATGAAACATC
CGAGGAGAATGCAGCTTCATTCCGCCCTTCCTTATTCATTCAAGTTTATGGAACTATAGC
AGCAGCTTCAATTCTCTTTATTGCAATGAGGTCCTTTCTTGTATCATACTTGGGGCTCAT
AACTGCCCAGATCTTTTTCAAGCAAATTCTCAACAGTATCCTGCATGCACCAATGTCATT
TTTTGACACTACTCCTTCTGGAAGAATTCTTACCCGGGTAGGTCCCACTTTCTTTTTTAT
CTCTAAAATGTCGAGGTGATTCAAGTAAAATGCTTCCAGTTGGTTAGTGTTTGAATCTCC
ATCATGTCATCCCTATCTTACTTAGAAGATTGATAGTTTTATTTGTTCATTTCATGTAAA
CTTTCTGAGAAGATGCCAATTTCTTATAAATCAGAAGTCATGCTGTGTCATCTCCGTGTC
ATGAGAATAATACTGTATTAAGCTTCTGTTTATAGCACTTGCAATACTGGTGAATAGATA
TAATTGTGGTTGTTAGCTATTCATGTTTAGTGACTTGACTGTTGTGATTTTCTGTTTCTC
TGCAGGCATCATCCGATCAAACCAACATCGATCTTTTTCTTCCTTTCTTTGTAGGACTAA
CTGTTTCAATGTACATCACGGTGCTTAGCATCGTCATAGTTACATGTCAGGTTGCCTGGC
CAACAGTTGTAGCCATAATTCCACTGGTATTGCTGAACATTTGGTACCGGGGGTATTATT
TAGCAACATCTCGGGAGCTAACTCGTCTGGACTCCATCACAAAAGCACCAGTTATCCATC
ACTTCTCAGAGACCATTCAGGGTGTCATGACAATCCGGTGCTTCAGAAAGGAGGAAAGGT
TTTTCCATGAAAATTTGGAAAGAGTCAACTCAAGCTTACGTATGGATTTTCACAACAATG
GATCCAATGAGTGGCTGGGATTCAGGCTCGAATTAATAGGAAGTTTTGTCCTCTGCATCT
GTGCTTTGCTCATAATCGTTTTGCCCAGCACTTTTATAAAACCAGGTATCAATCCGAAGT
CGCTTGCATCACTAGTATCAACCATTTTCATGTTACTGGTCTTTAAAAAGTGCCAAGGAC
TCTGAATATTTTTCTACATAAATGATAAGGTGCTGAGATAGCCACTGAATGAGCATATTT
TAGGGGGAAAATTAATCATTTTAGGAAGCTCTAGGACCTCTACACCATCTACAACTTAAC
AGTGGTCGAGTGAAATCTGGAAGGCCTCAGATACATCATCTTCCTTTTCTCTATGGCACT
GAGCGTCTAAAATTCATGTTAATATGCATAGTAGATACCAAATAAGATATCCAGTTTCAG
GAATTTTAATGCATCATTTATCAAAGCTTATGTTTAGATGACTTAATATAAGAATCTTAT
CATCACCAACCTCCAATCCATTTCCCATTAATATAGGGTTAACCATGAGAACAGCTTGTA
GTCGAAAGATTGCATGGCAGAATTGATTGACCTTCTAACCTGATGTCAAATCTTTAGTGC
TAAATTTGTTTCTAAAGCAATTGAAGGCAAGGAGGGACTTGTCATGAAACCTAGAGCTTC
TAGGCTAGAAGACAAGCTGGTGGATAGGGAGATGCATCTTATTTACGGTATAAGCTCATG
CAACCATGGAACAATCCTCCGGAATTTTCCTAGATTTGGAAAAAGTCTTGGGAAGATGAG
AAGGTTTGATACAAAAAGTTGTGTCCATCTTAAATTAGGGTGATCACTTGATACATGGAA
CAATCCTCCGAAATTTCCCTAGATTTGGAAAAAGTCTTGGGAAGATGAGAAGGTTTGATA
CACAAAGTTGTGTTCATCTTAAATTAGGGTGATCACTTGATACATGACAATTCTGTTAGA
TGGGATTAAAATAAAGTATATCTTGGAAAAAAATTACTCTGCAACTTGCCAGTCTTTTGA
TTAGTAGGAAAAAAAACATGCATTAATGTTTTCATTTTAAGGACATGAATTGAAAAGCCT
GTTTTCTCCTCCCAATGTGCCTCATGCATTCATTTCCTAAAGAATTATTGTTATGAGCTA
CTATGAAATCTGCAAGGATTAATGTTTGTTTCCATGTTGCAGAGTATGTTGGTCTCTCTC
TCTCCTACGGTCTCTCTCTCAACTCTGTTGTGTTTTGGGCTATATGGATTAGTTGCTTTA
TAGAGAATAGGATGGTTTCGGTAGAAAGGATAAAACAGTTCTGCAATATTCCTTCTGAGA
AAGCTTGGGAGATAAAGGACTGTCTCCCATCACCAAATTGGCCAACCAGAGGAGATGTCA
ATATCGTGGATTTAAAGGTTAGATATCGACAAAATACTCCTTTGGTTCTTAAAGGCATTA
CAGTTAGCATTCACGGAGGAGAGAAAATAGGAATTGTGGGAAGGACTGGGAGTGGCAAGT
CAACATTGATACAAGCTCTTTTCAGAATAGTAGAGCCTTCTGGGGGGCAAATAATCATAG
ATGGAGTAGACATTTGTAGTTTGGGTCTTCATGATCTCAGGTCACGCTTTGGTATTATTC
CTCAAGAACCTGTTCTGTTCGAAGGAACAATTCGGAGCAACATTGACCCCATTGGAAAGT
ATTCAGATGATGAGATATGGCAGGCCCTTGAGCGTTGCCAACTCAAAGATGCTGTTGCTT
CAAAGCCTGAGAAGCTTGATGCACTGGGTATCGATTCCGCAAACCAAATATTCTTCACTT
CTCCTATTGTGTTCCTTTTTAATGATAAAAGGTTGCTTCGAATTTTTTTTTAACGAAAAA
AATGGAAAGAAAAAAGAAGAAATTTGCTTCAGTTGCAATTGCAATTGGAACAATTCCCAA
TTGATAGATGCTGTAAACCTGCATGTCTTCTTAAAGCTCATAATTCTCACCTCTATATGG
TTAAGCAGTATAACCACAGGTAAAAAGATCAATATTAGAATAATTTGTCACAAAATATCA
TTATTGGCTACCACGTAGACTTAAGAAACTGAACGCTTAGTAGTATCATTTAATGGAATA
TGAAATATTGTGATGTGATGCAGAACTAATTCAATACAACAACTCATCTCAACTCATCTA
AGCCTTTTCCCAACTACATGGGGTCGGCTATGTGCAGAACTAATTTGATGTTTTTAATAA
AAAACAAAAGAAAGAGAAGTTTGATAAAGATGAGGAAACTGGCTCATTCATTTGGTTATT
GTTGAATGTTTGCAATCTCCGGCTTCCTCCATCCTCTATTATGATATATTCCCTTCTCTG
TAGCTGATGCGATTTTACTTCTACATTCTCAGTTGTTGACAATGGAGAGAATTGGAGCGT
GGGACAGAGGCAGCTTCTCTGCCTGGGACGAGTTATGTTGAAACATAGTCGTATCTTGTT
CATGGACGAAGCAACTGCTTCAGTGGATTCACAAACTGATGCTGTGATTCAAAAGATCAT
TCGAGAAGACTTTGCATCTTGTACAATCATCAGCATTGCTCACAGAATACCCACTGTCAT
GGACTGCGACAGAGTTTTGGTTATAGATGCAGGACTAGCAAAGGAATTTGACAAACCAGC
CAGGTTGATTGAACGCCCATCCCTCTTCGGGGCATTGGTTCAAGAGTATGCCAACCGCTC
TTCTGATTTATAAGTCTCCTGAATAAGCTGATGTCTGCAAAGCATGGAGAAATAGGCCCA
CTGCAGTCAAAAAAGAACATCAGAAGCACAGAAATCTTAACTTGCTGACAGTATGGAGGC
TGATGATGCTAAATCCTGAAATAATTTTGACTAGCGGAACATGGAAGGTATATCTATGCC
ACTGCTGTTGTATGAATACTTCCTAAATGAATGAGATTTCTGCAATCTCCATTACTTGAT
TTGCTAGCTCCTGTTGAGCTGTGACTGACTGGTGGTTCTGACTTTGGAAACCACGTGCTG
AAGCTCTTGATCATATTCCCTGATATCAAATTTAGAGCATTTTATTATTGTTACTGGTTT
AAGTTATGTTGTAGCAGCAGTGAGGCAGTAGAAGATTTTGCATTGCATAAACTCGGCC
>TR71900|c0_g1_i2    total_count_or_FPKM_of_gene:67169.98
GGAAGACATAGGGAAACGAAACAGAGAGGAGGAAGAGAACTAGAGCCAAATGGCAGCCTC
CGTTGTGTCTTCATTGGCTTTGAAACCATCTCCAGTTTTGAAGAGGGCGCAGGCTAAGGG
CCTCCCATCCCTGGCAAGGTCCTCTTCTTCGCTCAGTGTCCAGGCCAGCAGGAACAGGAA
GATCAAGACAGCAACACCCTATGGTCCAAATGGAGGGATGAACTTACCAGATGGTCTTGA
TGCATCTGGGAGAAAGGGCAAGGGAAAGGGCGTCTATCAGTTTGCAGACAAGTATGGTGC
AAATGTTGATGGTTACAGCCCAATCTATTCCCCAGAAGAATGGTCTCCAACTGGTGATGT
CTATGTTGGAGGAAGCACAGGACTGCTGATATGGGCTGTTACCCTTGCTGCACTGCTACT
AGGAGGTGCTCTTCTTGTGTACAACACCAGTGCTTTATCTCAGTAGACCTCCAGCAGAGT
TATCCTCTACTCTA
>TR93974|c1_g1_i2    total_count_or_FPKM_of_gene:66996
TCACCTCACCTCACCTCACCTCACCTCACCTCATCATCAATACACTCTCTCTCATCTTCT
CCAAATATTCCAATGGCTACCTCTGCGCTCCAACGCTCCGCTTTCGCAGGCCAGACCGTT
TTGAAGCAGCAGAATGATCTCGTCCGGAAGGTCGGCGTCTTCCAAGGCCGGATCTCCATG
CGCCGCACCATTAGGAGTGCTCCCCAGAGCATCTGGTATGGCCCGGACCGCCCCAAATAC
TTGGGCCCGTTCTCGGAGCAGACGCCGCCGTACCTGACAGGGGAGTTCCCAGGAGACTAC
GGGTGGGACACGGCGGGGCTCTCGGCGGACCCGGAGACGTTCGCCAAGAACCGGGAGCTG
GAGGTGATCCACTGCCGCTGGGCCATGCTGGGCGCTCTGGGCTGCGTCTTCCCCGAGATC
CTGGCCAGGAACGGCGTCAAGTTCGGCGAGGCCGTGTGGTTCAAGGCCGGGGCCCAGATC
TTCTCCGAGGGCGGCCTCGACTATCTCGGCAACCCCAACCTCATCCACGCCCAGAGCATC
CTCGCCATCTGGGCCTGCCAGGTCGTCCTCATGGGCTTCGTTGAGGGCTACCGAGTGGGC
GGCGGTCCGCTGGGAGAGGGCCTCGACGCCATCTACCCCGGCGGCGCCTTCGACCCGCTT
GGCCTGGCCGACGACCCTGAGGCCTTCGCCGAGCTCAAGGTCAAGGAGATCAAGAACGGG
CGTCTCGCCATGTTTTCCATGTTCGGCTTCTTCGTGCAGGCCATCGTCACC
>TR84227|c0_g1_i3    total_count_or_FPKM_of_gene:66903
CTCAAGGGTTGAGAAGCATTTCGAAACCCTAACCCTAGTTTTCTCTCCGATCGATCTGCG
ATGGCTGCGAACCCCAAGGTTTTCTTCGACATGGAGGTCGGCGGTGCCCCCGCCGGCCGG
ATCGTGATAGAGCTGTTCGCCGATGTGGTTCCCCGCACGGCGGAGAACTTCCGGGCCCTG
TGCACCGGCGAGAAGGGCGTCGGGAGCTCCGGCAAGCCGCTGCACTACAAGGGCTCGAAG
TTCCACAGGGTGATCCCCGGGTTCATGTGCCAGGGCGGGGACTTCACCGCCGGGAACGGC
ACCGGCGGGGAGTCGATCTACGGGTCGAAGTTCGCCGACGAGAACTTCGTCAGGAAGCAC
ACGGGGCCCGGGGTGCTGTCGATGGCGAACGCCGGGCCCAACACGAACGGGTCCCAGTTC
TTCGTCTGCACCGCCACCACCTCGTGGCTCGACGGGAAGCACGTCGTCTTCGGGAAGGTG
GTGGAGGGGCTGGACGTCGTATCGGCCATCGAGAAGGTTGGATCGCAGAGCGGGAGGACC
TCCAAGCCCGTCACCATCGCCGACTGCGGCCAGCTCTCTTAGATCGATTGCTCACTCCTT
AAATTCCCCCCAACTCTTCCGTCTTCTCATCTCAGCAGTGGAAATAATCGGTTTCGTCGT
CAATCGTTCTTCGTTGGAGCGCGTGTGATGTCGTTTGCTTATCCTTGATGTATCTGTGGT
GTTTATGCGTTGCCTGGGTTTTTTCTTTTTTTTTTAACCTCTATCATTAGGGTTTATGGT
GTCAGCTAGCGGGGGGAAGAGAGCTTTCTTATCTATCTAAGTACCGACGGTAATAAACTT
CGGTCTTTTAAAATTTGCGATCTTTTAGAGTTTCCATGTCTGAAGATCGACAGAAGGGTT
TGGATATGAATCGTTATTGCGATTTCAGAATATTTTCATGCCTGAATTTGGAATTAAGGG
TTTGGATATTTAGGTTTGGAAATCCTAAATCGAATTAGGATTCGGATTTTGAGCTCATGA
TTGAGGTAGGAAGTTTGAAATCAAATTAATATGATATTTATTATTTATATCTATCTATAT
CCGATCTCTGGAGAG
>TR76437|c0_g2_i11    total_count_or_FPKM_of_gene:66687.25
TTTCCCCTTACTTTTCCTCCACCCCAAACGCACGTGTTTTTTAACTCATCCTTACCCTTT
CCCCGTTCTTTCTCCGTTGGAGAACAGGGACTATAAAGACAAAAAGCCAAGGAACTCAGG
GAGGGAATTAAAGAGGTAAAAGAGGGAGAACGAGATTGGCAGAGGAGAGGTGGGAAAGAA
AAGAGGGAGGAGGAATAAAGAGAGAAGAGTTGGAGAAGAGAGGAAGAAGAAGAAGAGAGA
AGACATGGCAGATAAGATGGGGAAGAGATCGGAGAAAACAGGGGAGAAGTCCAACTTCTC
TGTCACCTGTAGCCTCTTGAGCCAATATTTTAAGGAGAAGGGTGGCTTTGGCGACCTCAG
CCTCGGCATCGCCTCCCGGCATCTGGACCAAGCTAAAGGAATAATTCGGGCGCCGACCAC
CATGAAACTGATGCCGGGGGTTGATGTTTCGGAAGAACGCCATGCTGAAGATGTCGCCGG
CCAATCTTCTCCAAAATCCATGGACCTTTTTCCCCAGCACGCCGGCTTTGACTTTTCTGT
TTCCGCGGCTAGGGAGGAATCTGCCGTGACTTCACATCATAATAAGGTGTCAGATAAGAA
TCAATTGACCATATTTTATGGCGGAAAAGTGTTTGTTTTCGATAATTTTCCAGCCGAAAA
GGTCAAGGATTTGATGCAGATGGCAAGGAAGGAGAGCTTAGCTGCTCAAAATTTGGGTTT
CACCACCCCTTCCTCAACTGTAGCAAGAGTTGACTTTTCTCACCAAAATAGCTCTGAGGT
TACATCCACCTCGGCCAACCAACCGGTTGTGGTTCAAAATAGTATTCCGAAACCTGCCCA
AGCCATTGCTTCAGATATGCCAATAGCAAGGAGGAATTCCCTCCATAGATTCCTTGAGAA
GAGGAAGGATCGGATTACCACCAAAGCACCATACCAGGCGAACGCTTCTTCTTCTTCTTC
TTCAGCAGCAGTGGATGCTGCCAAAGCAGCGGATGTCCAGTCCTGGCTTGGTTTGGGTCG
GCTGGTTTCAAAGCCAGAGTGCTCAATTCAGGATTAAAGATAGGATATCTGCTGGAAATT
TCTGAAGCTAAGACCATCTGACTTGAATTCAGTCCTTGCTCTCCTGCCTCCAATTTTAGA
TGCACAGAGATGAAGAAGGGGATGCACTGACTGAAGTCTGTATCCTAGATGTTGGGAGCC
AAGTTTAAGGGCATGGCTGATTTTATTAATCAGGAGGAAGAATATCATCAGAAACTTTTA
GGATTAGACATAGAGGTTGTGAGTGCTCTGTTAGCAGATGGTAGGCCATGGCTGCAACGC
GGTGAACGACAGAAATAAATTGATGATGACAATCATAATTATGAAATGTTTATGATAATT
TTGAATCTTATGTTTAATCAATGGTTGGTTAACTTATGCTATTGGAAATGGATTTTATGC
TCTCTCTGTCTCTCTCATGCACACTGTTTTCATTTCCTCATAATAGTATAAATTTCATGG
CGTCGATCGAACTTATAAGCTTGGTGCATGATTAAGTCATCCATGGAACCCACTAATTGT
TGTTTACTCGTGCAATTAGAACAGCGACTCAATTAGTTTCAACGAACAGATCATCTTCAG
TGATATGGTGCTAGCTTGTTTGCGCCGTTCTCTGTCCTGCTTCATGTTA
>TR91841|c0_g2_i17    total_count_or_FPKM_of_gene:66551.01
CAGATCTACCGTTGCCCGCCCCCGCCCTCCATCGAGCTCGGTTGCCCTTCGCTCTCTTGC
TTTCCGAAATGGGTTACGACGGTGTTCTCCTGGGAATGGGGAATCCCCTTCTCGACATCT
CCGCGGTCGTCGACGAGGAGTTCCTCAACAAATATGATGTCAAGTTGAATAATGCAATTC
TTGCTGAGGAAAAGCATTTACCTATGTATGATGAACTAGCTACAAAGTACAGCGTTGAGT
ACATTGCTGGAGGGGCCACCCAGAATTCAATCAGGGTCGCACAGTGGATGCTTCAAATTC
CCGGTGCAACTAGTTATATTGGTTGCATTGGAAAGGACAAGTTCGGAGAGGAAATGAAGA
AGAAGGCAAAAGATGCAGGTGTTAATGGCCGCTATTATGAGGATGAGACTGCTCCAACTG
GCACATGCGCTGTTTGTGTTGTTGGTGGTGAAAGGTCTCTTGCTGCCAACTTATCTGCAG
CAAATTGCTATAAGTCAGAACATTTAAAGAAGCCTGAAAACTGGGCATTAGTTGAAAAGG
CAAAGTATGTTTACATTGCTGGTTTTTTCCTAACGGTGTCTCCGGAGTCCATTCAACTTG
TAGCAGAGCATGCTGCAGCAAAGAACAAGGTATTTATGATGAACCTTTCTGCTACATTTA
TTTGTGAGTTCTTCCGGGATGCCCAGGAGAAAACTTTACCGTATGTTGACTATCTCTTTG
GAAATGAAACAGAAGCAAGAACCTTTGCAAAAGTTCATGGTTGGGAGACTGAGAATGTCG
AGGAGATTGCTCTGAAGATCTCTGCTCTGCCCAAGGCTTCTGGGACACACAAGAGGATCA
CTGTTATCACCCAAGGTTGTGATCCAGTCATTGTTGCTGATGATGGAAAGGTGAAAAAGT
TCCCTGTGATTGTGTTACCAAAGGAGAAGCTGATTGATACTAATGGTGCAGGTGATGCAT
TTGTTGGAGGATTTCTGTCTCAATTGGTCCAGGAGAAGAGTATAGAGGACTGCGTAAGGG
CTGGGTGCTATGCAGCAAATGTTATAATACAAAGGTCAGGCTGC
>TR88089|c1_g1_i4    total_count_or_FPKM_of_gene:66436.01
GACGGCCGTCGTCCGCCTTGAACGAGCTTGAGCTTCGTCTTGGCCCTCTCGAGATCTTGC
GCTCTTGTCCGCTCTCTTCTTCCCCTTAGCTAGGGTTAGGGATTTTCTTTTCGTTCGTAG
TTTTCTTTGCTCAAGAGCAGCCATGACGGTCAAGCTCTCCAAGTCTGATAAGAAGTTGGA
GTATGACAAGAAGTTGTGCCGTCTCCTGGACGAGTACAGCCAGGTGCTGATCGCCGCCGC
AGACAACGTGGGGTCGAATCAGCTCCAGAACATCCGGCAGGGGCTCCGGGGTGACTCGGT
GATCCTCATGGGCAAGAACACGCTGATCCGGCGCTGCATCAAGATTCATGCCGAGAAGAC
CGGCAACCAGGACTACCTGAACCTCCTCCCTTTGCTTGTGGGAAATGTGGGACTGATTTT
CACTAAGGGAGATCTGAAGGAGGTTAGAGAGGAAGTGGCAAAATACAAGGTTGGAGCTCC
TGCCCGTGTTGGACTTGTTGCTCCTATCGATGTGGTCGTTCCTCCTGGCAACACTGGATT
GGATCCTTCACAGACGTCCTTCTTCCAGGTGCTTAACATCCCAACCAAGATCAACAAGGG
TACTGTTGAAATCATTACCCCCGTTGAGCTAATCAGGAAAGGGGACAAGGTTGGCTCTTC
TGAGGCTGCCCTTCTTGCCAAGCTTGGCATTAGACCATTCTCTTATGGTCTCGTCATCCA
ATCAGTGTATGATAATGGGTCTGTCTTCAGCCCTGAGGTTCTTGACCTCACTGATGATGA
TCTTCTTGGGAAGTTTGCAACTGGTGTTTCTATGGTCACTTCACTGTCGCTGGCCCTTTC
CTACCCTACCATTGCGGCTGCACCCCATATGTTCATCAATGCCTACAAGAATGTTCTGGC
AGTTGCAATTGCTACTGATTATACTTTCCCACAAGCAGAGAAGGTGAAGGAGTATTTGGA
GGATCCCAGCAAGTTTGCTGTTGCTGTTGCTGTTGAAGCTGTTGATGCTGCTGCTGCTGC
TGCACCTGCTGCAGCCAAGGAGGAAGAGAAGAAAGAGGAGCCTGCTGAGGAATCTGATGA
TGACATGGGCTTCAGCTTGTTCGATTAATTTAGAGTTACTGGAATGTTGAGAAAGAAAAA
AAAAATACTATTAGGATCTCTTTATACTTTGCCTCAGTTTTAAAAAACTTCATAGTTTGC
TTGCTTTGGTAGGCTGGATTTGACCAGAGAAGTTTGCTTTTGCTTTATGTTCGTCTGTTT
TGTTTGGTTTGCTGAGAGTATGATTTTATTATAGTAGGGATTATCATGCATTCTTGCTTT
TGTGTTTAATAATATATACTGAGTATGATAATTGGCTAATAGAATTCTTTTCATATTTTG
ATGGTGTGGTCTCTGCGGGCGACTCAATTAAAACAAGCAATTGGAACAAGATACTGTCAT
TTACTTCGGACCGGAGGTTTGAAAGGCCAGAGATGCAGAGGCCGTTCGGTTCTTCAATCC
AGTCAAAGCACTAGTAATAGCACCGGAACTGTGTAACTTCTGTTCCTCCCTTGAGCTCTT
TGGACTGCTGAAAAGCGGGCGTCTGATCACCTTCTCCAGCGAGTCCGGGATCCTTCGGCG
AGCTTCTCACGATCGGAAGCCTGCAAAAAGTCTCAGGGACCGGAGATTCCGG
>TR91049|c1_g1_i2    total_count_or_FPKM_of_gene:66272.02
TTTCGCATCGCTTCCGTCGCCGTCGGCCGGTGGGTTCTCTGTTTCGCTGCCTTGGGCGCC
GTAGGAGATCTATTGCAGAATGGAAACATTATTTCCTTTCTCTGTGCTACCAGGATTTGG
CTTCCATCCAACAGATGCAGAACTTATTTCTCATTATCTGAAGAAGAAGATACTTGGTCA
GAAATTTGAATTTGAAATTATCCCAGAGGTGGACATATATAAACATGAACCATGGGACTT
ACCTGGTAACTATATTGTGTCATATTATAATGTCTTTTGATTAGAAAGGATCTCAATGCA
AAATTTTATAAGAAGTCAACTGGGAACAACATTTTAGAATTAATCTGCAGTAGTATATCT
TCCTCCATACTGTTGTTTGAACCTTCTTTATTAAGGTGTATATTAAGTCAATGGAACATC
CTTTAAATATTTTCTAAAAGGTGACATATAGGCTAACTGCAGGCTAATGCTCTCAGCTGC
TCTAAAAACAATTATTGGCACATAAAAGACTTTTGTATTTTGTGTATTTCATGCAACTAT
TTTGTACATATCTAGCATTTTAATGTATGGTTGGTTTTATTGTGAGGGGAAAAAAAGACA
GATCACTGTCCTTATGTAGTTTATGTTAGCCTATCCTTCATGTTGTCCTGGTCTGTTGAA
GAATTTTAGGGTCACTGAACTTAGAGAATGTTAGTATATATTATTATCGTTATTCCATGT
TTGTCTCACCCTTTTTCTTGTATTTTGTTCTGTCATGCAGCAAAAAGCTGTGTCCCTACC
AGAGATAGCAAATGGCATTTCTTCGCTTCTCGTGATAGGAAGTATCCTAATGGTTCTCGC
TCAAATAGGGCTACAGAAGCAGGGTATTGGAAATCAACTGGTAAAGATCGGAACATCAAA
TTTCACAATCGGGTTATTGGTACAAAGAAAACTCTAGTTTTCCACGAAGGTCGTCCTCCT
TGTGGGAAGCGTACTGATTGGATCATGCATGAGTATTATATAAACGAGAATGAGTGTAAA
GCTGCTCCTGGAATGAAGGTAAGCATTGTAATTTACATGATGGCATGCTATAGCACAGAT
AAAAAATATTTACTATTCCAGTAAGAAATGTCTATAAGGTGATGCAGGGTGGTCTTATAA
CCATAATAGCTGTGCAGATGATAGAAGAAAAGTTCACCTGCAGAATATTTATAATGCACA
AAATACTAGGTTGTCTGTTTGTTGAGAAAAAGATCAGGGAAGGGCCCATCCAAATTGCCT
AAGATCAAAATTATACCCTGTCATTTTATAAAATAAGCTTGTTTTACGTTTTCCATTTAT
ATCTAATGTAAGCCTTCAAGCCAGTCATAGTTTTGTTATTGCACATGCACACACAGGCAT
GCACACATGAAAGAAACATGCTTGAAAATGAATAAAAAACATGAGATTTACCTATGATTC
TAATGTATCTTGAACCTTTAAGTTAATTGCGAACTAGATTCTACTCTTTTTGTCATATTA
AGATTACAATTTTGGGGAAAAAGTCCTGGTTTTGAAGCATAGATGACCTTACATTATTTA
CACTCTTTTCAAGAGTGTGAAGGGCTTCATTCTGAATCTTTTAAAATCTATATGCTGAGA
TCATCTTTGTAGTAAGCTTCTCTGAACTTATGATGTGGCTTCCTTCTTGTTATAGGATAT
ATTTGTCCTTTGCCGTATAACCAAAAGGAATGGCTGGGGATTCGAAGGTGAGATGGCCCA
AACTGAAGATGTCAGCGATGTTCAAGTGCAACCAAAAAATATCGTTGACTCAGTGCCATG
TGAGGACTCGTCAAGTCTTTCTAACAATGTTGATGATATGGAGGCATGGTTCAGTGAACT
CTATGATCCCAACTTTGGTGGTATTATCTCGATCAATGAACTCAACAATGAAGTAGAGGT
ACATTCTGAGCTCCTATAGCCTTTGTCAAGACTTATCATAACTTGAAACAAGATACAAAG
CAGGAAATACATTACTAAATAATAGATAATTACCTTATTCTGTTTATGCAAAGAAATCTC
TGTTTTCGCTTTAATGCTATGGTGTTATGGCTTTTTAACAACATTGTAGGTGTATGTTGA
TCATCATTGTAAACTTCTGTTGGATAGCATGTAATCTAAAACGGTTAATCATGAAACTAT
CTAGTGTATCAAATAGTTAATTATGAAAGAATCTACTGTATGAAAAGAAAATGGTGATTG
TGACTCAGTTCTTCATCCATGAAAACTAGTCAAACGATGATCAGCACTTGCAAAAATAGG
AATTACATATCTAGTGCATTTAATGTTTTAAATAGTATACCCTTTCAACAATCTGAATAG
ACAAAATCTTTCCATGTTCCATGCCTATATGCCCAGATCTTGAGAATATGATGTCACTTA
GAAAATCACCATGATGCCTGTATACACTAATTCTTCTCCTCTTAAAGGTTTCACAGGCAG
ATCCTGGTTCTCCTGTGCCAGATCAGGAGCCGGTGGAATCTTGTCTTCAGCCGGCTGGTG
CAGATGATCTAGAATTTCTATCACCTGATGATATCAATGGTATTCTGCAGTCTGTTTCTG
ATAACTACGATCTTGGTATATTTGGAGAGCCCAATGGTGGAACCATAGGTGTTGGTTCTC
TTCTTCAGTGCAATGCTGAGATGATAAGTAATGTCCTTCCTCCTGTTGTAAGCAACTCGG
TATATGAAAGTGTGAAGATAGAGAATGAAAACATCGGTACAGGAGTTCAACTACGCCAAC
GTCATCCAAACCCATCTACTGAACTTTCAAGTCATAGGATTAAACTTCAAGTTCACAAGA
TGGAATCTAGGAACGCTGGACCTGTTAATCAGACAATCAGGCTTGTCAGTGAAGACCACC
ATCTTGATATGAATGATGGTCATATTAAACATCTATCTGATGCAGAATCCAGTACAGTCT
CTGACTCTAAAGGCAATAAATCTGGTCTCTCCTCCCATACTGCATCTACTAAGACACTAG
AAAAAAGGTCAGCTGATCTGTTGAAAACCCAAAAAATTTCTGGTGCTCTCGTGGAGGAGG
TCAGCTCCATCCAGCGAGTTATCAGGGGGCTTGATAGGCTGTCACGCAGGTGTTCCTCTG
CTGGTTTGAATTGCCTGTTTTTCGGTGCTTGCATGGTGGGGACTGCTGCTCTGATTTTAT
ATTTTCTACTTCGTGATGCTCACCGCTTCCTGGCTCGCTCTGGCTGTAACTCCCTTGGTT
TGTAGTGCATGAATCAATATTAGCCGCAGAGTTTTCACAGATTTATGACTTAATAGGCAC
ATTTGATCGATGTAGCTCCTTGTTACTGGTTTTGTAGATGGTAGTTTTGGTTTCACCCAA
TGTTTTTGTATGGGGATATTCTTCTATAGACCTAGTCTATCATGTGGCTGATAGACCAGG
CCTATTAGTGATCACACATTGATGGAGGAGGCTACAATAGTCTGTAGGTGGAAGCCATGA
CAAAGTGATATAGGTTTGGTCTACAAGCCACGCGGTAAACTAAGTCTACTCAAAAAATGC
ATCTTTTATATAAGGTTTTGTATAGTCTTATATAAAGTAGCTAGGATGGTTTTTTTGTTG
GGTGATTACCAAGTACAGTAGAGATATCTGTTCATTTATGTTATCTGGTATTTTGTTGTT
TATAAATAAAAGACTCGCTTAGCGTAGCATATCATTTGTCTTGCAGCACAATAGTTTGTA
ATACAAACTTTGGCTTGTGAATATATAATCACAGACCAAATGTGATGGGAGGAAACATGA
CACCTTTTACTTTGTCTGCCTGTTCCTTTCACTTTTTTGAGTGACTTGATGTGGCTTTCA
GCTTCCAGATCAACTGAAGCCTGACGGACAGTGAACAAGAAGAGGACAATGGAAGACCTG
GAAATTTAATAGAAAGGTTTGATTATATTTTAATTACTTTAATTAATATATTAGGAATTA
GCTAGGCAGAGTGTTTTAGTTTTAGAAAAAACTTGAAATGTCGATAAATTAATTATTGGA
ATACTGCTCTGGGGACGTACGGTATGATGATGAAGCTGATTTTATTTTTCATACATGTCT
TGCACTTATCGGATGTCAGACGTTGTCTTTGTTTCAAAAGCATGATCCGAATTCGAATTC
GATCACCAGTGTGTACGTGTACAAGCGATATAGCATCCACCTTATCATTGGCAGGGAAGG
GATACGCGCGTTTTTCAACTCTGAAATGATCAGTTCCATGGTATGAATGAATCAGCCACG
TACGCATGCTGAAATGAGTCCACGCAAACAAAACAAAACAAAACAAAGCAATATTCTGAT
CTTGTGGGAGATGAAAATATAACGAAAAATGATAAATAAAGAGGCAATATCTGAATGCCA
GCTGAAACCATGTTTCCGGTCTACATATTCGCTACTGAAAGCAACAATATTGCAAGAGTG
ACCAAGCACTTGTTACCCATGAAAATTAAGTAAAGCAAAACAAAACAAAAGGGCTTTCAT
ATTATATATATTTTCCCAAAGAAAGCCAAGAAAAAGAAAGAAAGAATTAACGTAACAAAA
ACACATGCATGCATGCATGCATGTTGCGTAGACTAGAACATGCATGATATTTTCTTTTGT
TATTTATTATTATTATTACTACTAGTACCAGCACTACTAATTAAGCTAGCTGATGCTTAA
>TR88242|c1_g1_i2    total_count_or_FPKM_of_gene:66192.41
TCCATATAGGGCAGGCGGGGATTCAGGTGGGGAATGCTTGCTGGGAGCTCTACTGCCTCG
AGCATGGCATCCAGCCAGATGGAATGATGCCAAGTGATACTTCGGTAGGCGTTGCAAACG
ATGCCTTCAATACCTTCTTCAGTGAGACTGGTGCTGGCAAGCATGTGCCCAGGGCCATAT
TTGTGGATCTGGAGCCCACTGTGATTGATGAAGTTAGAACTGGGGATTATCGTCAACTCT
TCCATCCAGAGCAGCTAATTTCTGGAAAGGAGGATGCCGCTAATAACTTTGCTCGAGGGC
ACTACACAGTGGGGAAGGAAATCGTAGATCTCTGCCTCGATCGTGTGAGGAAGTTGGCAG
ACAACTGCACAGGCTTGCAAGGTTTTCTAGTTTTCAATGCTGTTGGTGGTGGCACTGGGT
CTGGTTTGGGTTCCTTGCTGTTGGAACGCCTGTCTGTGGATTATGGGAAGAAGTCGAAAC
TCGGCTTCACCATCTATCCTTCCCCACAGGTTTCTACAGCAGTTGTCGAGCCTTATAACA
GTGTCCTTTCCACGCATTCCTTGCTTGAGCACACAGATGTTGCAGTTCTTTTGGACAATG
AAGCCATCTACGATATCTGCCGGAGGTCCCTGGATATTGAAAGGCCAACTTACACCAACT
TGAACCGTTTAATATCACAGATCATATCCTCCCTTACAACTTCTCTAAGGTTTGATGGAG
CTATTAATGTTGATGTTACGGAGTTCCAAACCAATCTCGTGCCCTATCCCCGAATTCATT
TCATGCTCTCCTCATATGCCCCTGTTATCTCTGCTGAGAAAGCATACCATGAGCAGCTTT
CAGTGCCCGAGATCACAAATGCAGTTTTTGAACCTTCAAGCATGATGGCAAAATGTGATC
CAAGGCATGGAAAGTACATGGCCTGTTGTTTGATGTACCGTGGAGATGTTGTGCCCAAGG
ATGTCAACGCTGCTGTAGCAACAATTAAAACCAAAAGAACAGTCCAGTTTGTCGACTGGT
GCCCAACTGGTTTCAAGTGTGGAATCAACTATCAGCCACCAACCGTGGTCCCGGGAGGTG
ATTTGGCCAAGGTGCAGCGGGCTGTTTGCATGATCAGCAACAACACCGCTGTGGCTGAGG
TGTTTTCACGGATCGATCACAAATTTGACCTCATGTATGCCAAGCGGGCATTTGTTCACT
GGTACGTTGGAGAAGGGATGGAAGAAGGGGAATTTTCTGAAGCACGCGAGGATTTAGCTG
CCCTTGAGAAGGACTATGAGGAAGTTGGAGCAGAGGGCGCAGATGATGATGTTGACGAAG
GAGAAGATTATTGAGTGGCTTGAATTATTAATTAGGGAGTGGCGGTTGTGGTTTCCATAT
CTGTGGCATGTGCTTTTTGTGCATTATACTGTTGTTTCGCACAATTATTATGGCGTCTTG
GAATTGTTTTGTGCCCTTCTTTATTGTTAAAATTACATATGGCTATTAATAATGCCCAGT
TATTTCCTACTTAACAAAGTTGTTGGATATTCTATGGTTGGTTTGTTGGGGGATTCCTGT
GGGCATGTTTAGTCCTCATCGGTTGTACTTGAGGAAGATGTAGAATATTTATATGGGAGC
TAGACTTTTTGGTGAGATTTTTGTCATTATGAATGGTATTAAGAATGAATCTGATGTATG
ATTCATATGTAAGCGGGGTATCATGTTGCTTTTAGGGTTTGATGCTAGACTGATATGATT
GGATTTGTTTAGAATTGGAATTTTAGGAGAGAGAGAGAGAGGTGCATGAAGATGCATGTT
TGGGCTGGGATGATAGCTTTTGGGTGA
>TR96453|c6_g3_i2    total_count_or_FPKM_of_gene:65981.75
AAAAAAAAAAAAAAAAAAGGACACTATCTCATCTGTTTCTTATTCTGTGTGAATATAGAC
TTGATTGCTCGTGCTGCTTGCAATGATGGGCGGGCTATTAATGGACGGCATGATCTTCTC
TGGTAGCCAAAACAACTATGTGCCATTAATGCACTGTGTGAATGAGAAGAATCTCAGCTA
TGGCGCCCTTCATAGTCAGCCTGTTCCTGTGGATGCCATTTTAGGCGAGGGGGATCTAGT
GGACCCTCCTCCTGAAAACTTTGCCGAGGCTGGAGAGGAAGAGAGTGACGATGATGTTGA
CATAGAAGAACTTGAGCGCCGCATGTGGAAGGACCGGATGCGGCTTAAACGTTTGAAAGA
GCAGCAACAGAACAAGAGCAAGGAGCAAGGGACTGACGCAGCCAAGCAGCGCCAGTCCCA
GGAGCAGGCACGACGCAAAAAGATGTCGCGTGCCCAGGATGGGATCCTGAAGTACATGCT
GAAAATGATGGAGGTCTGCAAGGCCCAAGGCTTTGTCTATGGGATCATTCCTGAAAAAGG
CAAGCCAGTTAGTGGTGCATCTGACAACTTAAGAGGCTGGTGGAAGGAGAAAGTTCGCTT
TGATCGAAATGGTCCTGCTGCTATCGCCAAATACCAGGCTGAAAATTCCATTCCTGGTGC
TACTAATGAATTGAACCCTGGGACTGCAAGCCCTCATTCCTTGCAGGAGCTTCAGGACAC
AACACTGGGCTCTCTCTTATCAGCACTCATGCAGCACTGTGATCCACCACAGCGAAGGTT
CCCTTTGGAGAAAGGAATTGCGCCACCATGGTGGCCTACTGGGAAAGAGGAGTGGTGGCC
TGATTTGGGCATCCCCCAAGATCAAGGTCCACCACCCTACAAGAAACCCCATGATCTGAA
AAAAGCATGGAAAGTTAGTGTTCTGACTGCTGTCATCAAGCACATGTCGCCTGACATCGA
AAAGATTCGCAGGTTGGTGAGGCAGTCTAAGTGCCTTCAAGACAAGATGACCGCTAAAGA
GAGTGCAACATGGCTGGCGGTTGTCAAACAGGAGGAAGAGTTATACATGAAGCTCCATCC
AGATGCTTGCCCTCCTCCATCCTCGGGAACTGGTGTCGCAGGGGCTATCTCCTTCAACAG
CAGCTCCAGCGAATATGATGTTGAAGGTGTTGATGATGGCAGGAGTGAGGATGTGGCTGA
CCAGAAGGTTGCTGTTGATGGGAATGCTTTCAACCTAATTGCTGCTGCAGGGAATGAGAA
GTTTGTGGTTTCTGCTCCACTGAAGGAGGAGACTAACATGGAATTCATTCAAAAGAGGAC
TGCTTCTGAGCCTGAACAAATGCTGAACCAGCGTGTTTTTACTTGTGAGAACATGCAGTG
CATACATAATGATGTCCGCTTCGGGTTTACAGACAGGAATTCGAGAAACAGTCACCAGTA
TTTTTGCAAAAATCAGAACAGTCTTCCTCAGGGCATCTCCGCAACTGTCACTGGCATGCC
AGTAAATGAGAACAAAACCCCAGCCTTCTCTATGCCCTTCAACACCCAGCCAAATCCTGC
TGGTGCTGGGTCAAGTGCCAATCCTATCAGCATCTCTGATCTGGGTATTCCTGCTGATGG
TCAAAGATCGATCAATGAGCTGATGAACTTGTACGAGAACAGCATTGATCCTAACAAGAA
CTTGAGCCAGGGAGGCATGAACCAAGGAGGCCTGACCATACTGGAGGGGCAGAATTCTTT
TCAGCAGAGGTTTCAAATGGAGGATAACTTCCTTGGGCAGGGGAATGGAATGGGTGGCTT
TGGAGAGGTCGGCAACTTAATGCAACAGCCGCAGTTTTATGGCCGCGAAGACATGGTACC
GGTTGAGCAGCAGCAACCTGGGAACCAGCCTTCTGATATGGGTGCTGACTTCAGTTTCGG
GAATGGTTTTAATATGCCTGCTGCCATGGGCTATTCTGATGCATTGCAAAAAGGGATGGA
GGAGCCGCCACAGAAGCCCGACTTTCCAAACTGGTTTTTCTGAACGAAATGGAAGATGAG
ACTTGATCCAGATGCACTGCGAGGGCATTATTGGATCATGCAGTCGCTCCGATGGGCTCA
TCGATCCTCATGCAGTGGAGTAGAATTCTGGTGCTGAACATCTTTATAGAAATCTATAAC
TGGGTTCAGGTGATTTAATTTCTCCCTGCATCTGGCTGTAGATTTTTCGTTTTCTTTTTC
TGTATCATCTGGAACAAATCTTTATATTTCTGAGGTTGCTTCCTAGGGGTTCCTTGGATC
GAGGTCCTCCAAGTGAGGCATTCCATCAGATTTGGGTGAAGTGTAATAATAGGGTTGTAG
TGTTTGCATTAGTTGCAGCGGACTGATGAATGGGTGGTTTATATGATCCAATCTCTCGCA
TTGAAGTCTTTATGGAACATCTGGTGTTTAATTAATTAAAATATAGTTTGGCTCTTGTTT
ATAATTGCGTAGTGAGCAAATTCAGTGCTGGTTGCTTCTTGATATTGGTTATATGTGATG
TGCGATATTGCTGATCACTCTTCCTCCATCGTGGTAATGAAAGATGGCCGGCCTATTATT
CAAGGGTGACTGTGTACAGACAGGATCACCTTGATGAGAAAACGTCGTTTTAGCTCTGAA
TGAAGCTGTGATGCCCTCCTCCTTGCTTCCATGCATGTTAAGTAGCAAATGGTGTTACCT
TTTGTTGTAGATGGTGCCATGGTTTTCCATTTCATTGAGAGCGGTATATATATATATAT
>TR88329|c1_g4_i1    total_count_or_FPKM_of_gene:65755
CACCTCTCGCCCACTCACTCCCAACTCCTCTCCGGCGGCGGCGCAAACAGCAGAAGCACC
GGCACGATGTCGGAAAAGGACAAAGACTGCAGCAAACACGACAAGTGCAAGCGGCCCAGG
CTATTCCACGCGATCTTGGCCTGCATCGTGGCCTTCATCATAGTGATCCTCTTCATCATC
TTCGTGATCTGGCTGGTGCTCCGCCCCACGAAGCCCAAATTCTACCTCCAGGATGCCTCC
GTCTACGCCTTCAACGTCTCCGAGCCGGAAAACCTCGTCTCCTCGACCCTCCAGGTCACC
ATCACCACCCGCAACCCCAACGACCGCATCGGCATCTACTACGACCGCGTGGACGTCTTC
GCCTCATACAAGTACCAACAGATCACCCTCGCCGCGGCCGTGCCGCCCTTCTACCAAGGC
CACAACGACGTCGACGTCTGGTCCCCCTACCTCTACGGCATCGACATCCCGGTGGCGCCG
TACCTAACCGAGGCCCTCATCCAGGACAAGACGTCGGGGTTCTTCCTCCTCCACGTCAAG
ATCGACGGCCGGATCCGGTGGAAGGTGGGGTCGTGGACCTCCGGCCACTACCACCTCTAC
GTCACCTGCCCGGCCTTTCTTTCTTTCGAGGCCGGGAAGGGCATCGGCGATCCTCCGTCC
ATCAAATTCCAGCAGATCTCGACCTGCTCCGTTGACGTCTGATCATTTCTACCTTCAGAT
GATTTCTTATTCTCTCCTTTTCCCCCGGTATGGGGGCGGGGGGAGAAAGGTGTCTGACTG
TCTGTTGACGGCGTTGGGAGCCGGCGGCAAGGGGTTTAATTTTCCGTTCCAGGGGTACGG
TTAGCTGGGTTAATAATTATAATAATGGGGTGTAGAACTAGAAAGACGTCGTTGAGGTTG
GTATAAATTGTCAGTTGGAGAGAAAAAGAAGGTGAATAATGGACGGGTTAAGACGATGGA
AAAGTGTAAGATTTCCGTGGCGTGTAATGGCAAAGTTAATTGTGAATTAAGCAATTGTGG
GTTTGATAATAATTCTAATCGGAGTTCTCTGATGGAAAGAGTCGCAATGCACGTTTTCAA
TTTAATTTTTTTAGCTGATTAAATATTTTCTTACTTTACTTTACTTTACTTTTCTTTTCT
TTTTTTCCTTCTAAATTAAACGCATGTCCATCATGTGACTCATAAGCCATCTTAATCAAT
GAGCTTAATACTTAATTATGGTTCCATCCACGTTCTGGAGTTCATGATTTTATTCTCATA
TACACTTGATTAATCTGGTTTACGAATCAGTTTATCCCTATTTAAAAATAACTTATTCTC
TTTTTTTTCATTATACCTACAAAATTGG
>TR87249|c2_g1_i5    total_count_or_FPKM_of_gene:65708.99
CTCGGCGAGAGAGAGGCGGCGAAACGTTTCCTCGCCGCTGCGAAGAGAGAGAGAGAGAGA
GAGAGAGGGAGAAAAAAATTCCTTTCTTTCCCTTCGCAGCGTGAGCTTGGATTTCTCCGC
CTCCCGATCGAGATCAAATGGCTCGCGCTCTCTCCAACGCCACTCTCGCCGCGGCTCTCT
CCGACGGCATAGCCTTCTTTGCGAGCAGGAGGGGCTATTCTAGTGCGGCGGCGGTCAGGG
CCGTGGTGGAGGAGAAGGCGGCGGCCGTGATGAAGAGAGACGGAAGGCTGGATTCCGCGT
CGTCGTCGTCTTGGGTGCCGGATCCGGTCACCGGGTACTACCGGCCGGCGAACCGGTCGG
CGGAGCTGGACCCGGCGGAGCTGCGTGCGACGCTTCTGAAGCCGAAGACCCACCACTGAA
CCGAAAGAAAATTTCCGGCGCCGAGGGGTTAATTAATGCTCCTTTTCCATTAATTAATTC
TCTGATCCTTCGGCGATTAACGATAATATTATGATACTGTAACGTGGTTTAATATATTTT
TATTAGTTAGAAATGGAGCAAGATTTTGTTCTCTATTTTACCCGTTTGTGTGCCGACGTG
CTTGTTTTTATTCCATGGTATCTGATTTTTCCCTTCGCTTCAGAAAGCTTAACCCTTATT
TGTTATTGTTTTATTTGATTGGAAAAAGGTAGGGAGCTCATGTGTTAATTCGAATCATTA
ACTACTCGTTGAATTTAATTCATTAAAAAATAATTAAAACCTAAAGAAGGAATTAGAGCC
GGCCGTCCTTGTTGGCTCCGAGATTATGTTCAACGTGTATGGCATTCTTCATCCAACCTG
TCTGATCTATTTTGCGGGATCTGTACAGATTTTAATTCAGACATCCGGGATCTGTACAGA
TTTTAATTCAGACATCCGGGATCTGTACAGATTTTAATT
>TR94873|c1_g2_i4    total_count_or_FPKM_of_gene:65209.01
AAAACATTAAAAAAAAGATAATAGTAAAATAAAACAAACAAGACTGACTGAACGAATAAA
TTATAGGCAAAGAAGATACACGATGCGCAAGGAAATATATGTTTATTTTTCTGAGTGCAT
GGAGAAAAAAAAAAAAAAGGATTCGGAAGAGGAAGGGAAACTCTCCTCCTTTTTCTTGCC
CCCGATCTCTTTGCCACATACTCGCACAATATTTAATCAGCCTTTGGAGGTCGACGTTTC
CTCATTTTTCAGCTGCTTGTTCCCTCCGACACTCTGAGAATTTTACACCAAGGCGAGCTG
GCAGCAAGCGCATGGGGCGATTCCACGCATCCCAGTGATGAGTGATCTTAAATCTCTCTT
CCAGGAGATAAGAGAGTTATGATCTCTATTTGAGATATTTTCATATTTTGACAGCAACAA
CAGCGACGATTATTCCTTCAGATAGAAAGCAATTAAGATCACCCATGGCTACGTACTTTC
ATGGCGCCCCCGAAATCCAGTCTGATGGATTACAAACTCTCTACCTCATGAACCCCAATT
ATGTCGGATATTCCGACACGGCCGCTCCGACCAACATGCTCCTCCTGAATTCCACCATGA
ATTCTCTAAATCCCATCAACCTCAGCCATGCCGCCGCCGCTGCCGCCGCCGCGGCGCAAC
CCAACCAGCAGCAACACTTCGTCGGCATCCCGCTCCAACCTACGGTCGCCTCCCACGAAT
CCAACCGCCCGCAGTCTATCCAAGCCTCCCAAGACGTCTCGGCCGTCCACGGTTTAGTCC
CCCGCGTCCACTACAATCTATGGACACCGACAGCGCCAAACAGCTCCATCGACTTTGCCT
CGCAGTTCGGTCCCCGGCGCTCCTCCACCGTGCCTCAGCCTCAGCAAGGGCTGTCCCTCA
GCCTCTCTCCGCGGGAGATGGTGGGCCCGGTACCAGAAATAACTCCGGCGAGCGCCGAGG
ATGTGAAGATCCTGGGGTCTTCGTCCTCGGCGTCGGGAGTTTCGAGTGGGGTCTCGGGCT
TGCAGAGCTTTTTGATGGGGTCCAAGTACCTGAAGGCAGCTCAACAGTTGCTCGACGAGG
TTGTGAACGTCGGGCAGGGAATTAAAGGTGATTCGACCAAGGGGACAAATTCCAGGAGTC
CGATGAAGAGCAATAGGGAGTCGGAAGGTACAGGCGCTGGGACGGGGGAGGAGGACACCA
GCACGAAGCGAGCGGCTGATCTCACGACAGCAGAGAGGCAGGAGCTTCAGATGAAGAAGG
CAAAGCTTGTTAACATGCTTGACGAGGTGGAACAGAGGTACAGGCAGTACCACCACCAGA
TGCAAATTGTGATCACTTCCTTCGAAGCTGTGGCTGGAACGGGATCGGCAAGAACATACA
CTGCCCTCGCTTTACAGACCATATCAAAGCAATTCCGGTGCCTCCGGGATGCCATCACTG
GCCAAATTCGAGCTACAAGCAGGAGCCTGGGGGAGGAAGATACCAAGTCTGGGGGCTCGA
GGCTTCGGTTTGTCGACCATCACCTGAGGCAGCAGCGGGCTCTTCAACAGCTTGGAATGA
TGCAGCACAATGCTTGGAGACCCCAAAGAGGATTGCCCGAGCGCTCTGTTTCCATTCTCC
GGGCTTGGCTCTTCGAACACTTCCTCCATCCCTATCCAAAGGATTCAGACAAACTCATGC
TTGCGAAACAAACAGGGCTCAGTAGGAGTCAGGTCTCGAACTGGTTCATAAACGCGAGGG
TCCGACTATGGAAGCCAATGGTGGAGGAAATGTACGCGGAGGAAATTAAGGACCAGGAAC
AGAACAACACTGATGAAAAAGTTAGCAAGAGTGATGCCAACGAAAACTCCGCCTCCAAGT
CCAGCGCAAACCAAGAGAACAGCCCAACAGGGACAGGGACAGGGCAGGTAGATAGTCTTA
AGACAACTCAAGAGCACACAAGTGATCCCAAAACTTCTTCGGCCGCGATGCCACCGTCAT
CTTTAGGAAATGATCGAAGCCATGCTAGCTACTATGACAATGAAGCAGCCATGCGAGCGA
AGCTCAAGAAGGCAAGGAGTGATGAATCACTGCAGCCCAACACCATCATGCCGCATTCCA
TCGGGTTCAATATGAAGTCGGACGAGACGAGCAACCAAGAGCTTTTAATGAAGTTTATGG
ACGGCCGGCGGAGGGCTGGGGACCAAGGCTTCTCCGTGATAGCAGGCAACACGAGCCAGG
GAGGCAATTTTGGGACTTACCCACTCGCAGACATTGGAAGGTTTGACTCTGAGCAATACG
CACCAAGGTTTTCTGGCAATGGTGTTTCCCTCACTCTTGGGCTCCCGCACTGTGAGAACC
TCTCCCTTTCGGGAGCGCAGCCATCTTTCATCTCCAGTGAGAGCATGGCATCCTTCAACA
ACAACCCAAGTGTTGCTCATCCTTCAAATTCCTACGAGAGCATCGACATCCAGAACAGAA
AGAGGTTTGCTGTTCAATTACTACCAGACTTTGTAGCTTAAAGTATAGCTGCTTTAAATT
TGAACGAGTGGGTCAGTTTGCTTGTAAAGTAGATCAGTAGTTTGGGTCTGGGGAAAGAGA
AA
>TR87208|c0_g1_i1    total_count_or_FPKM_of_gene:64824
TCTTAACGCGCCACCATTCATCCGATCTCCCCCTCCACCAGATAACACGCCTACCCTATA
ACCCCACACGCCCCAAATCTCAAAATAAGAGCGCCCAGCCACACAACCACCGAACTCCTT
CCCACAGCTCTCGGTTGCTGAAAGAAGAAGGAAGAGGGCAGCGGAAGAAGCAAGTAATGG
CCTCCACAGCTGCGGCCACCTCCCCGTTCTTGGGCACCCGCCTGCCCGACTCCCACCAGG
CCAGGACCGGGGGCCGCTTCCAGGCACGGTTCGGGTTCGGCCGCCCGAAAAAGCCTGCGA
CCAAGAAGCCCCCGCGCAAGCCCGTCACGGACCGGCCTCTCTGGTTTCCGGGCGCCAAGG
CCCCCGAGTGGCTCGACGGCTCGCTGGTGGGGGACTATGGGTTCGACCCCTTCGGGCTGG
GCAAGCCGGCCGAGTACCTGCAGTTCGATTTGGATTCTCTGGACCAGAACCTGGCCCGGA
ACCCCGCCGGGGAGGTGATCGGGACCCGGTTCGAGGGGGCGGATGTGAAGTCGACCCCGC
TGCAGCCCTACGCGGAGGTGTTCGGGCTCCAGCGGTTCCGCGAGTGCGAGCTCATTCACG
GCAGGTGGGCCATGCTGGCCACGCTTGGTGCGCTCGCGGTCGAGGGGCTCACCGGCGTCA
CATGGCAGGATGCTGGGAAGGTGGAGCTAGAGAACGGCTCCTCTTATCTCGGCCAACCTC
TCCCCTTCTCCATGACCACATTGATATGGATTGAGGTGCTCGTGATCGGCTACATCGAGT
TCCAGAGGAACGCCGAACTGGACCCCGAGAAGAGGCTGTACCCAGGTGGCAAATTCTTTG
ATCCCCTTGGCCTTGCGTCCGACCCCGAGAAGAAAGCCACTCTGCAACTCGCGGAGATCA
AGCACGCCCGCCTCGCCATGGTCGGCTTTTTGGGCTTTGCCGTCCAAGCTGCTGCCACCG
GGAAGGGTCCTCTCAACAACTGGGCTACCCATCTCAGTGATCCACTCCACACCACCATCT
TTGACACCTTCTCCTCCTCCTCTTGAAGTTCGCGTGCTCTTCTTCTCCATCCATGCATAT
ATATATATTCCCTACCCTGTAATTTTTGAGGTCGTGAAGTTAGTAGCTGTATGATCCATG
GCACCTCATAAATCTTATATTTTTAGATCTTGAAGAATGTTTAATGCCACTTAATATATG
ATATATATCTTCCGAGACTTCCTTCCACTAGTCACTTTGATCAAGGATCGCGGGATGAGA
TGGTGGTGTTGCCTTGGTTCTTGTTGTTGTTGTTTTAATTAATTTTTAAAATTTTGTTTA
TTTTATTTTTATTTTTATTTTTTTAGTTTTTTGAAAATGGAAGATGTGAGACACTCCTCT
TTAGTTC
>TR88076|c0_g1_i7    total_count_or_FPKM_of_gene:64792.79
AGCTTGCCTTCCTGCCACCAGACCGAGTCCAAACAACAGAGCCGCCTGATGGATGACATG
GATTCCGATTACAACTTCTATTGGGAAACCAAGCGCTTCTTCGAGTCCGAGGAGCTTGAC
AGTTGGGGATGGGACGAGGCAATCTCTAGCCACTACGATTCGAGCTCCCCCGAAAATGCT
GCGTCCTCTCCAACCGCGAAGAACATCGTCATGGAGAGGAACCGGAGAAGGAAGCTAAAC
GAAAAGCTTTACGCCCTCCGAAGTGTCGTCCCCAACATTACTAAGATGGACAAGGCTTCA
ATCCTCAAAGACGCAATCGATTACATCCAGCAGCTCCAAGAGCAAGAGAGGAGGATGCTA
GCAGAGGTATCTGAGCTCGAGTCACGGAAAGAGGACAACGCACTCGTTGGTGACACCGAC
CGTGATGATGTGCATTTCCAGCAAAGGAAGAGGAAGAGAACTTCACCAAGCTCACCCTTC
GCTCATGGATCCCCGAGCTTGCGGTCCATCGAATTAATGGAACTTAGAGTTTGTGAAGTG
GGTGATGGAACTCTGGCTGTGAGCATCACTTGCAATAAGAAGAAGGAGGCCATGATCAAG
ATGTGCGAGCTTTTTGAGTCTCTCAACCTCAAAATCATCACAGCCAACATCACCTCTGTC
TCTGGGAGCCTCTTGCACACTCTGTTTGTTGAGACTGATGAGATGGATACTGTTCAATTG
GAGGACAAGATCAGGACCACCTTTGCTGAACTTGATGGCACCAGAAGCCCAGTGAGTTCG
ATTAGTTACTAGCTAATAGGAAGCATCCAGTGAAGCTATCTATGCCTCTGAAGCCCTCTT
TGATCTTCTTTCTCTATTGTCGGCAAAGGAACCAGTTTCCAAACTGCCTTAAGGTTAATT
GTATTTTTCCAGCCTTACATGGTGTGCCGAAGGCTGTTGTTAGGGAAAAAAAGATATAGG
CAATAGGAGTTCAGGGAATTTATGTTTTCAATAATGAGTGTCTGTAACTGGCTCTGGAGT
TGACTTAACTGGTGTGGTAGTATGTTTTTCTTTCAATACACGTATGCTGTTCTCTTATGC
TTATGCCTTTATCTGCTTGCATATTTATGCTGTGTGAAGAAAGAAAAATACAAAATAAGA
AGGGGAAACCATCCAATAATTCCAGAGAGAAGATGCCAAAGTGGTTAAGACGATTTGAGG
GACTCTGTACGTTTTCTCAAACGAATCAATGAGATTGAGCCATGATTTAGCCCTTAAAAA
CACTAGCAAACTAAACCAATTCGATTTGTAGGTTGAGGAGAAGACTAGTTTGATAAACCA
GCAGAAGTATAAGCTACAGTGGTGATGATCCAAGGGGAATTCAAAGACTTTGTGGACAAA
AAGCCCATGGGGATTGTCTTTCTTCCACAGGTTTCATCTTTCATAATTTTACGGATGCCA
TCACACTCTGCTATCTTAGCATTAGCAAATATTTTTTTTTAAACTTTTTTTCCTAATGCG
ATGACATTTGTGAAATTATATACACATTATTTGTTGAGAAGAATATGCAACGAATTGCAC
CTAAATTTTATGCTAATCAGAAATCATGCAATGAGAAACGTGGCGGCAGTAACTAATTTG
ACGATGGCTCAACCAGTACCCTGCTTACAGCCAGAGAGGGGAGAGGAAACGGAAAAAAAA
GAAAAAGAAAAAAGAAGGCTGCAACGGCTTGTTGACGCCAGGCGTCGCTTCGAAGATCCA
ACGGTCCACGAC
>TR94523|c2_g2_i6    total_count_or_FPKM_of_gene:64781.99
TGAATTCAAGAAGCACAGTGGCAGCTACTGTTTCCTGTACATCGGGAAACAAGGGCAACT
TCTGGATTTTGGTTTGCTTACTTCCAGTACTCCTGGGAGCTCCTGTTGTCTACGTGAACT
TCCAGTTGTTCAAGGCCATTGTCAGGATTCCTTCTTCATCGGTTGTTGTCTCGGAGATTT
GTGGAGGGAGCCAGATTTAGCCGGAACGGTCTGCAACTATTCACATCACACCTGCCATCC
GCTTAGCATTCCTAGAGATGGTCTCCTCTCAGATATCTGGTCTAACCAGGACACATGTTG
ACAAATCCTTCAAGAGACACATACTTCTTCCTTTGGGTCCCCCTGATGTTGTGCCCTCTG
AGAACATGGAATTTGATTTTTCTGATGTATTTGGTCCTGCCCCAGTTCAAGCCTCGATTG
AGGTAAATAATGTAGCCTCTGAGAATTCTCTTCCTGCATCAGATTCAAGCAAGGAAGTTT
ATGATGATCCAGTGGTCATTTGCAAGCGATCGCATTCTTTAGTGGGTCCCACAGCTCGTG
TTAGTCAGTCTTTGCAGCTCAGCAAGCTCACATTACATGAAACTGAAAGCTCATTGGAAC
TCATAGAGAGTGCTATTGGTGAGAGAGGAGATCAAGTGTCGTCCATCTGCAGTGCTGAAA
AGCTTGATGTGAAATCTCAAAAGAGCGAGTGTGTGGGGCTTGATGATTTCAAAGTGATGA
AGGTTGTTGGGCAAGGGGCGTTTGGAAAGGTGTTTCAAGTGAAGAAGAAGGGCACCTCAG
AAATATATGCAATGAAGGTCATGAGAAAGGATAAGATCATGGAAAAGAATCATGCTGAGT
ACATGAAAGCTGAGAGAGATATACTGACAAAAGTTGATCATCCTTTCATTGTCCAGCTCA
GATACTCTTTCCAGACAAAATATCGATTATACCTGGTGCTGGACTTCATAAATGGGGGAC
ACTTATTTTTTCAGCTGTATCATCATGGTCTGTTCAGTGAGGATCTAGCACGCATATACA
CAGCTGAAATTGTGTCTGCTGTTTCCCACCTTCATGCAAATGGTATAATGCACCGGGACC
TCAAACCTGAGAACATACTTCTGGATGCTGATGGTCATGCCATGTTGACCGACTTTGGCC
TGGCAAAGCAATTTGATGAAAACACTAGATCGAATTCCATGTGCGGCACAGTAGAGTACA
TGGCACCAGAAATTATCCTTGGAAAAGGCCATGATAAGGCTGCTGACTGGTGGAGTGTTG
GTGTCCTGTTGTTTGAAATGCTTAGTGGAAAGCCACCTTTTGTTAGTGGCAATCGGGGGA
AGGTTCAGCAGAAAATAGTAAAGGAGAAGATAAAACTACCAACATACCTGTCCAGTGAAG
TTCATTCCCTGTTGAAAGGCGTATGTCTACCTCATATGTTTCTTCCCTTCATATTTTC
>TR83795|c0_g2_i9    total_count_or_FPKM_of_gene:64126.98
ACGCAGCTTATCGGACCTGGAACGGTAGGCTCGGACGCTGCCACGCGTCGCTAGCCCAAT
CTCCAGTGTGTGGCCGTTGAGCGCTGGAAAGCCGCTCCAAAGGAGCCAGAGCAACAGAAA
TTTTTAGAGCCTCCCCACACCACACCCCTACCAAAAAATCCAGAACCAAATATTCTTCTT
ATTTATACGAGCCTCGCACTACCTCAATCTGGTGCAAACCAGTGGCACACCTCTCTTTGA
GATCGGATCTCTCCTCATCCACTTCCATCCCTCGCTTCCCCTAGATGGCTACCGCCGTCT
CCACTGTTGGAGCTGTCAACAGAGTACCGCTGAGCTTGCATGGCTCTGGTTCGGGAGCTT
CGGGTCCGAGCTCGGCCTTCTTCGGGAGCAGCTTGAAGAAGGTGAGCTCCTCCAGCCTGA
GCCATGGGAAGGTGTCCACCGGCACTTTCAAGGTCTTGGCTGCCGATCTTGATGAGTCCA
AGCAGACCGACAAGGACAGATGGGCCGGGCTTGCATACGATGAATCCGATGACCAACAGG
ATATCACCCGAGGGAAGGGCTTGGTGGACACGCTCTTCCAAGCACCCATGGGTGATGGCA
CCCACATCCCCGTGATGAGCTCCTATGAGTACATCAGCCAGGGCCTTCGCGAGTACAACC
TCGACAACACCGTGGATGGGTTCTACATAGCCCCAGCTTTCATGGACAAGCTTGTGGTGC
ACATCACCAAGAACTTCATGAGCTTGCCAAACATTAAGATTCCCCTCATTTTGGGTATTT
GGGGAGGCAAGGGTCAAGGGAAATCATTCCAATGTGAACTCGTGTTTGCCAAGATGGGAA
TCAACCCTATCATGATGAGCGCTGGAGAATTGGAAAGTGGGAATGCGGGAGAGCCTGCAA
AGTTGATCAGGCAAAGATACCGCGAGGCAGCAGACATCATCAGGAAGGGAAAGATGTGCT
GCCTCTTCATCAATGATCTCGACGCAGGAGCAGGAAGGATGGGCGGCACCACCCAGTATA
CTGTCAACAACCAGATGGTGAACGCTACTCTCATGAACATCGCTGATAACCCAACCAACG
TGCAGCTCCCTGGCATGTACAACAAGCAGGAAAACGCCCGTGTTCCCATCATAGTCACTG
GAAACGACTTCTCCACTCTGTACGCCCCTCTCATTCGTGATGGCCGTATGGAAAAGTTCT
ACTGGGCACCAACCAGAGAGGACCGCATTGGCGTCTGCCAGGGTATATTCAGGACCGACA
ACGTTCCCAAGGAGGAAATCGTCAAGCTCGTCGACTCTTTCCCAGGCCAGTCTATTGACT
TCTTCGGCGCCCTCCGTGCCAGAGTCTATGATGATGAAGTGAGGAAGTGGGTTTCAGATA
TGGGAGTTGATAAGGTTGGAAAGAGGCTTGTTAACTCACTTGAAGGACCACCAACATTTG
AGCAGCCTAAGATGACCCTGGACAAACTCATGGAGTATGGGAACATGCTGGTGAAGGAGC
AGGAGAATGTGAAGAGGGTGCAGTTGGCTGACAAGTACTTGAGCGAGGCTGCACTTGGAG
AGGCCAATGAGGATGCCATTAGCACTGGAAATTTCTATGGCCAAGGAGCCCAACAAGTCC
ATGTGCCAGTCCCAGAAGGTTGCACCGACCCATCTGCTTCAAATTTCGATCCTACTGCTA
GAAGCGATGATGGAAGCTGCACGTATAAATCCTAAGGGTGGTCCAAATCTTGTAGTTTTC
GGGAAGCTTGTGAAATATTAAAGCATGGAATGGAGTAGTAGTATGGAAACTTTCTGTACT
TATGATATACTTGTGTACTTTCCTTGATTTAAAAACGGGTTTTGTTCTATGATTGACTGG
TTTCCTGCGGCTTGATAAGATGGAAGCTGCTTGTATGAATTCTAAGAGGTGAGCTTGGTC
CTATGATGATTGATTGGAACTTGATGAACATGCTGGAGTAAACAGGTCATTTCTAGGTTT
CTAGCTAAGAAGTGGCAAAAGAATTGGGATGGTAGAATGCAACCTTCTTAACAATGATGA
GGTGTGTTGAGATTGACTCTATTAAGTTAAAAGATATTTTAAGGAGAGAGTGAA
>TR95147|c2_g1_i2    total_count_or_FPKM_of_gene:63618
CTTGTATTTATTATTATTACGTGTTATATTATTAGACAATAGTTTAATATTATAACTCCA
CTACTAGCCGTTTCCAGTTAGACCTTGTCTGTTTGAATAGCTGCAGTGGGCCATGGAGTG
GTACGTACGCCCCTTGTACACACGTACGGAGGAGCGAGGCGAGGCTTATCGACTGGACGG
CCTAGATTAAAAAGAAGGGATATGGACGTCGAGTCGCGTCACCCGTGCATGATGCCCGCA
TTCATGGCGGTACGATTACCCGGCCTGAAGCCCAGCAGGTGTGACTTATTAACGTCTAGG
TCAACACTGAGACGATGCCAGCCTAAGACCATGGTGGATGGGCTCGGAAATTCTCGGACT
CCAGCTGAATTGTCCAACCCCCGCCGCTGGTACCACTTCGGGGAAGACCATTCATGATCA
TGAAGCTGTTTTCCACCTAGGAGAAACGGATCCAATGCATGGAATCGTGAGGAACTAACG
GAGATCGTTAAGGAAACGCGTTTGACAACATGAAGTAACGGTAGCTGCTCTGCAATCTTA
TTCCGTAAGGGAAACGGACGTGTTGAAGGGCCCCCCGTGGGTTAAGGAAGGAAGGGGAGA
GAGAAAATTAAAACGGAAATAATGGAAAGATATCCCAACCGCGAGTAGTCGACGCGTGTC
CAGATGCCAGCTGTATGCAAGCAACCGCCTGCCTGGAAGAAGCGGGTGCGCGCCCTGCCC
ATCAGCGTCTATGACCGGTGACCCCCACCGGCTCCCAGCCTCCCCTCGCTTATATATCCC
TCCCCCTCTCTATCTTCTCCCTCGTCTCTCCTCTAGCCCTACCTCCTGTCTCATGCTCTC
CAAAGCCGCCACCTCTCTTCCTTCTCCTCAGCTAAAATCGAAAAAAAAAAGGAAGAAAAG
CAAACGGAATTAGTTCCGATTTTTTCTTCGATCGATCTAGAACCGGGGTTTGTTCGATCG
ATCGATGGCGGCGCCGATGTCGAATAGGAGTAAGGACATGGATCGGATCAAGGGGCCGTG
GAGCCCGGAGGAGGACGAGGCGCTCCAGAAGCTGGTCCAGAAGCTCGGGCCGAGGAACTG
GTCTTTGATCAGCAAGTCGATCCCGGGGAGGTCCGGGAAGTCGTGCCGGCTGCGGTGGTG
CAACCAGCTCTCGCCGCAGGTGGAGCACCGGCCCTTCACGCCGGAGGAGGATGAGACTAT
CATCCGGGCCCACCGACGCTTCGGGAACAAGTGGGCCACCATCGCCCGCCTCCTCTCCGG
CCGGACCGACAACGCCATCAAGAACCACTGGAACTCCACGCTCAAGCGCAAGTACTCCTC
TGCTGCCGTCGACGACGTTGGTCTGCCCCACCATCAGTACGACACCGCCTTGGTGGCAGC
GGACGACGCGGCGGCTCGGCCGCTTAAGCGCTCCAGCAGCGTCGGCCCGGTCCTCTCTTC
CGGCGGCGGGCTCTGCTTGAGCCCCGGTAGCCCCTCCGGCTCCGATCTCAGTGATTCCAG
CCACCACAGCCAGACGTTGATCTCCCCCGTCATCGCCGCCGCGGCATCGGCGTCGCACAT
CTACCGCCCGGTGCCGAGAACCGGCGGCATCCTCCCCCCGATGTCATCCCCTCACCACCA
CGAAGCAACCGCCTCCTCTTCCTCCACCATGAATACCAAGAACGACGACCCGGTCACGTC
CCTCTCTCTATCCCTCCCGGGATTGGATAAGCCCGAGGCATCCAACCACCACCAAAAAAG
CAAGAACCAGCTCCAGCTCCTGGCGGCGCCACCGACCCTGGCGCAGGCGATGCCGCTGCC
CCCACCACCCCCGACGGCCTGCACCTCCGCCGCCGATGAGCGGAGGTGGCCACCTGAGGA
GGAAAGGCGTCCGGCGTTCCCCTTCAGCGCCGAGTTCCTGGCGGTGATGCAAGAGATGAT
CCGCAACGAGGTAAGGAGCTACATGTCGGGACTGGAGCAGAGCGGCGCGATGTGCATGCA
ACCGCCGCCGGAGAGCATCCGCAACGCCGCCATCAAGCGGATCGGCATCACCAAGATCGA
GTAGTAGTTTAGCTCCAAATGGAAAGAAGGATCGAAGAAACCAAGGAAGGAATTTGATGG
AACAGGCCTTCTTCGAAGGAGAAAAATTAAAAGAAGAAGGCTTCTTTAGTTGTTTAGCTC
TCTTAGCTTAGGTTCTCTTTCGCTTTAATTAAAAACCGTTCTCTCTCCCGGTTGCCGAGT
TCTATACAAAATAAGGTGGATGAAGGGGTTCTTTTGTACAGAAAGAGATCAAGTTGGGGG
TAAATCTGTGGCAAATGTTTAAAAAACGATGAAGAGGAAGCAACCAAAAAAAAAAAAAAA
AAAATGCAG
>TR98506|c2_g1_i1    total_count_or_FPKM_of_gene:63514.03
TTCCATTCCAAATCCAAATTCCCTCAGCGCTGCTCACCGCTGCGGAGATGTTCATAGTGG
AAGCCATCTCCCAAGAGACCGTCAAGCCCTCCTCCCCCACCCCTCCCCACCTCCAAAACC
ATCCCCTCTCGTGGCACGACCAGCTCGCCCCTCCCTCCCACGTCCCCCTCCTCCTCTTAT
ACCCCCCTCCCTCCGCCCCGCCCACCAACTCTCTCAAACGCTGCCTCTCCCAAACCCTCT
CCCTCTTCCCCCTCCTCGCTGGCCGCCTCGACCCCGGATCCCCTCAAGTCCACTGCAACG
ACCTCGGCGCCGACTTCCTCCAAGCCCGCGCCAACTCCTCCCTATCCCATCTCCTCCGGC
AGCCCCTCTGCTTCCGCTCTCTCGAGGCCCTCCTCCCCTGCGGACGCTCCTGCGCCTGCT
GGGGTGGCGCCCTCCTCGCCGTCCAAGTCACCACCCTCTCCTGCGGCGGCGTCGCCATCG
GCGTCTGCGCCGCCCACAAGATCGCCGACGGCTTCTCCCTCTCCCGCTTCGTCGCCGCCT
GGGCCGCCGCCTCCCGCGGCGCCGCGGGCGACATCCCCCGCCCCGACTTCGCCGCCGCCG
CCTCCCTCTTCCCGCCCTCCGAGAAGGCCCATCTCGCCATGGCCTCCGTCAAGTGGAGCA
TGAAGCCCGCCGGGAATCTCGTCACCAGGCGGTTCCTGCTCGACGAGGCGAGCCTCGCCG
CCCTTCGGGGCCCGTCCGACGCCGACGCCGCCGCCGCGGGGGGGCGACCGCCCACGCGGG
TGGAAGCCGTGGCGGCGCTCGTGTGGCGGTGCGCCCTGCGGGCCCGAGCGGCTTCGAGGG
TGTCGCTGGGCTTCGTCGTCGTGGACATAAGGGGGAGGATGGAGCCCCAGCTTGGGGAGC
GCTCGTTCGGGAATCTCTGCGTCTATGCGGCCGCGTCGGAGGTGGACGCAGGGGACGGAG
GGGCGAAGCGGCGGACGGAGGAGAAGCTGAGGAATGCGATAAAATCGATCGATGAGGAGT
ACTTGAGGCGGCTTCAAGGGGTCGAGGGGCCGCTGCTGGTGTTCGAGAAGGGGAGGGAAG
CGGCGAGGGAGCACGGCAAGAGCGATGACGACGTGGATGATATCGATATCTACTACTTCA
ACAGCTGGGCTCGGTTTCCGGTCTATGGGGTGGATTTTGGCTGGGGGAAGCCCGTTTGGG
TGGGCGTTGCGAATTTCTTCTGGAAAAATTTAGTTTTGCTCATGGGGAGGCGTGGGGATG
GAGGGATGGAGGCTTGGGTGACTCTGGAGGAGGAGGAGATGGTGAGATTTGAGAAAGACC
AGGAGCTCGTTTCCTATGCCGCCTCTCTTGCTTCCATTGCCGACTACTAGCCTCGGTCGG
AACCTGGAAGTGGAAGGTAAATTATTGAAATGAATACTACTTTTAATCTCTGTTGTATTT
TAGAGTTGGAATCCGAAGCAGCAGCAGGTCTCATCATTTGTTGCGCCCT
>TR89693|c1_g1_i4    total_count_or_FPKM_of_gene:63050.99
CGGCGTCCGATCGCTAGGTTCGTAGATGTTTCGCAGAAATCCCGGCGAGTAGCAAGGTTG
CTGAGTGGCTAAAGAACAATGAGCACCATGGCAGCATCAAGGTCTACACTCAACCCAAAT
GCCCCGCTTTTCATCCCTGCAGCATTTCAGCAGGTGGAGGATTTCTCCCCCGAGTGGTGG
GAACTGGTGAAGACAACCACATGGTTCCGTGACTATTGGTTCCATCAGCACCAGGAGCAA
GAAACTTTCGATGGCGATGATGAGGAGGACGTTGCAAATCTGCTTCCAGACTCCTTCGAT
CTTGGCATCACAGATGAGTTGTCCTTTCTCGAGGCCGAGTTCGAAGCAGCAGCTTACCAC
CAAACCGTGGGTGCTGAAGGACTAGTTTCTGGTGTTCAGAAGAAAGATAAGCTAACGACT
GGCTTGGAGAGTGATGCAGAGGCAGTGATCAGGAGCCTGAACTTGAAATCTCCTAAGAAT
GGCAGGGTTAGACCTGCGATGGAACCAGTCAGGTATCCAGAGAAGCCAATGCAATGTGTG
AGCCCGAAGGGCAGCGCTCGCCGCCTTATCCAGCAGCCCCGTTGAGAACTTGTGGCACCG
CCATTGCAGTGGTGGGAAGCAGTCCATGTCCGGCGTTTCTGTGCAACTT
>TR84203|c1_g1_i1    total_count_or_FPKM_of_gene:62887.01
GTTTTTTTTTTCTTTTATATAAATTATAATGAGTAATGACCATCTGAGGAGTACTACGTC
TTAGGCAGAAGTCAACTCACCCCGGTATGTTTGTTTTGTTGGATGATGACGCCTTGATTT
TTTTCACCACAGTTTCTATGTATTTGTCTGTCATCAAACATCATTGCTTAGGATTCTTTC
ATATAATATACTATAATGGTCGGATATTTTGCCATTATTATCGACATAATCCCGGCTTTT
ATGCGCGGAAGGAGCAAGCGAAGGATATCCGTGCGGCCTCGCCAGCCTTGCTCTTTGCCA
ACCGCATTCCACCTGTCTATATATATTCGCACCTCCTGTTGTTCGAGGGTCACATCATTA
CCCCTCTGGCCTTTATCTTTCTGAAGCCTTCGTTTTAGGATCTTTTGCAGTCTCTGCCCA
GCTTGCGCTACCGTTGGTACGGCTTTACGAAATTCTGATGAGATCTTTTTTTTTCTATTG
TGCAAAATTCTGCCGAGATTTTAATGTACGGATTTTTAAAGACGCTGTCGCTGTAGAATT
TTTTGAAATTCTTAGGTGTTCAGTTTTTTTGTTTTTTGTTTTTCTTTTTTTGATGAAGAA
AAGTGGTTGCTTTGTGAAATATTTATGCTTTGCTCAATGGAAATGGAGTGGAATATTGCA
AATCTTGGCCCAAGAAACTGGCCCTAGTGAAAAATTTGGGTTTGCTTTTAGAATGATTCG
GAGCGAACTTGTTGATTTTACCCACAGATTTTGGGGCAAAAGAATGGAAGCTTCGAGTTA
GATGTAATAGAGATGTATCAAGCTGCTGTCCACTCTTTGAAAATTTTTATTTTGCCTTTT
TCTTCCTCTGAATGAAGATGAAGACGAGATCATAATTATATTCTTCCCCTTTTTTTTTCT
CTCTTTTTTCTTTTTCTCCTTTTTCCTTGTTAGACCTAATAATGTACAGGGCACCTTCAT
CATGCTCTCAATAACATCTAGAAGTAGATATATTTCCATGTCGAACACTTGATGCACTCG
TTGCGTACCCTTGTATAAAATCTGTCATATTTGATCACTGGTTATATTGCTTCCTCCCTC
TTTTGGGTTTGATGAGTAATGATCAACTATTTTGGATTCTTGGGAGTGCAAGCTATGCTT
ATTCTTAAATTAAACTGGTAACAGCAGCTTGGAGGTTATAAGGGAAGACCATGGGCCAAT
TGCTTTGCTGTGTCCAAGTGGATCAATCCACTGTAGCAATCAGAGAAAGATTTGGGAAGT
TCGATGATGTGCTCACGCCAGGCTGCCACTGCTTACCTTGGATCTTTGGTAGTCGAATTG
CTGGCCATCTTTCACTCCGTCTGCAACAGTTGGATGTGCGTTGCGAGACAAAGACAAAGG
ACAATGTTTTTGTCAATGTTGTTGCATCTATACAGTTCCGTGCTCTGTCTGAGAAGGCAA
GTGATGCATTTTACAAACTGAGCAACACAAGGTCTCAAATCCAAGCATATGTGTTTGATG
TGATCAGAGCTAGTGTCCCAAAGCTCAACCTGGATGATGCTTTTGAGCAGAAGAATGATA
TTGCAAAAGCTGTGGAAGAGGAACTCGAAAAGGCTATGTCAGCTTATGGATATGAGATCG
TACAGACGCTTATTGTTGACATTGAGCCAGATGAACATGTGAAGCGAGCAATGAACGAAA
TCAATGCTG
>TR95630|c0_g1_i5    total_count_or_FPKM_of_gene:62552.01
CGGCGGGGTTGGTGCGTGATTGCGACGACGAAAAGGGAGACCCACCCCCGCCGCGGTGGT
TGCGGGCACGCAGATCCGAATCCAATCTTTTCACTCTTTTTTCTTGGCCTCCTGGGTTTC
CACTTTATAAACCCATCAGGAGGCGCTGGCCCGAGCGCCCCCTCACTTGTCGGACGACGC
CGCCGCCGACGCCATTAACGGCAGCAGAGAGCGGTCCGAAGAGATGAAGGTAATAGAGAA
GATCCGGGAGGCGGTGGAGGGGGAGGGCCGGACGGTGTTCTCCTTCGAGTACTTCCCCCC
GAAGACGGAGGAAGGGGTGGAGAATCTCTTCGAGCGCATGGACCGCATGGTCGCCCACAA
CCCCACCTTCTGCGACATCACCTGGGGCGCCGGCGGCTCCACCGCCGACCTCACCCTCGA
CATCGCTAACCGCATGCAGAACATGGTCTGTGTGGAAACAATGATGCACTTGACTTGCAC
CAACATGCCAGTGGAGAAAATTGATCATGCTCTGGACACCATCAAGGCAAATGGGATTCA
GAATGTTTTGGCTCTCAGAGGAGATCCTCCTCATGGTCAGGATAAGTTTGTTCAGGTTGC
TGGTGGATTTGCCTGTGCCCTTGATCTGGTGCAGCACATTAGAGCCAAGTATGGCAACTA
CTTTGGCATAACTGTTGCTGGCTACCCAGAGGCACACCCTGACATGATACAAGGCGAAGG
AGTTGCTACATTAGAAGCCTACAGCAATGATCTTGCTTATTTGAAGAGAAAGGTGGATGC
TGGTGCAGATCTTATTATTACCCAGCTGTTTTATGATACTGACATATTTCTGAAGTTTGT
GAATGATTGCCGTCAAATTGGGATAACTTGTCCCATTGTTCCTGGTATAATGCCAATTAA
CAACTATAAAGGCTTCCTGCGTATGACTGGTTTTTGTAAAACTAGGGTAAGTTTCTTTCT
ACATAATTTATTTATTCCTGTGTAAATTTAGGTTGTTGTTGGACTATAGATATCAAGTGA
CATGATATTAGTGGTCGAATCAGGTATATTGGTGTCATTTATGCTCATCAATGTGATTTT
ATAGGTGTTGGTTTCATTTTAATGGTTGAACTTCTGCATTATTTGTTGCTTTCAATTTAG
TCCTTCTGCAAAGTTTGACAAGATTACATTTGCCTGAGGGCTTTCTAGTGATTGAGTTAA
GCATTTTACCCAATAAGCTTCTTCACCAAGTCCTGAGCTGTAGATATTTTTCATTCGCCT
TAGTTTTTGGCCTAGACAACATGTTCACATTTTACTCAACATGCTGTCTCTATCTTTTAC
TGCATGATATCTAAATTTGTTGGTGTTGCTTTCCAATAGTATGTTCAAGTGGTCTAGTTC
AACATGTATGAGTAATGTGTTTTAGGGTACCTTTAAATTTGCTTTTGTGTTGGGTGATGA
TATGACAATTAGTATTCTGCAGATACCGCCTGAAATTACAGCTGCCCTAGAGCCTATTAA
AGAAAACGAAGAGGCTGTCAAGGCATATGGGATCCACCTTGGAACCGAGATGTGCAAGAA
AATTTTAGCTTATGGGATCAAGACTTTGCATCTTTACACACTCAACATGGAGAAGTCTGC
ATTGGCCATATTAATGAACCTTGGATTAATTGAGGAATCTAAGATTTCAAGGTCCTTACC
ATGGAGAAGACCAGCAAATGTTTTTCGTGCTAAAGAAGATGTTCGACCTATCTTCTGGGC
TAATCGTCCAAAAAGCTACATTGCAAGGACTCTTGGTTGGGAACAGTACCCATGTGGGAG
GTGGGGTGATTCTCAAAACCCATCATATGGAGCCCTTACAGACTACCAGTTCATGCGCCC
ACGTTCACGGGACAAGAAACTTCAAGAGGAATGGGCAATCCCATTGAAATCTCTGAAGGA
CATCAGAGAGAGGTTCATGAACTTCTGCCTGGGAAAACTTAGAAGCAGCCCCTGGTCAGA
GTTAGATGGGCTTCAGCCAGAGACAAAAATAATTGATGAGCAACTTAGAGAGATCATCTT
AAAGGGTTTTCTCACTATAAATAGCCAACCCGCATTTAATGGAGAGACATCTGATTCTCC
CGCTGTTGGGTGGGGTGGACCAGGGGGGTATGTCTATCAGAAGGCTTATCTTGAATTCTT
CTGTTCAAAAGAGAAGTTAAATTTACTTGTTGAAAAGTGCAAGGGGTTTCCATCTCTCAC
ATATATTGCTGTGAACAAAGAAGGGGAATCTCTCTCCAATGTTGCTCCAAATGCGGTCAA
TGCAGTGACATGGGGTGTTTTCCCTGGCAAAGAGATCATCCAACCAACTGTTGTTGATCC
TGCAAGCTTTATGGTTTGGAAGGACGAGGCATTTGAGATTTGGATAAAGGGCTGGGCGTG
CTTGTTTCCTGAGGGTGATCCATCAAGGGAATTATTAGAGCAGGTGCAGAGAAATTACTT
TTTGGTCAGTCTTGTTGACAATGATTATATTCATGGAGATCTGTTTGCTGCTTTCAACGA
TATATGAGCTAAAACAATTATTTTACTCAAGGCCTAGCAACTTCCTTCAGTTACAGCGTC
GTGTTAACTCGGTTACAGATGAAAGGCAGTTGAAAGTTTAAAGCCAGAAGTGTTTCAGTT
TCGTTCTGCAAATGAAATGAGTAGAATTTTCTAGAACATACAAGTGTATCAGTTATGTTT
AATTCATTAATAAATTCAATAAGCAGTTAATTTCATGTCCAGTGTTTTGGTCTCTGTCAT
TCCATCTGCTGCATATTGTGAATAATTTGTATATTTTCTCAAGGCAGGTGCTTTTGATCC
ACTCTTATATGTGAGGTATGGTCATTTTCATTAGAATGAAGAAAAGAAAAAAAGTCATTC
TCAG
>TR96711|c0_g1_i4    total_count_or_FPKM_of_gene:62461.96
GCAAGCGAGTTTGGGACAAGGTCCCCGTTCCACTCGGGGATGATCCTCGCCTTTCCTTTC
GCCCTCTTTCTCTTCATCTCTTCCTCCTTCGTTCGTCTCGAGATCAGCGTTTGGGGTTCG
ATTATGCCGTGATCTGTTGAATCTGGTATTTGTGATGGATGATGACTGTTCCGATGGATG
ACTCATCTTCTCCCACATCACGGGAGCTTGCACAACGTCTTTACAAAAAGGTATTCTGCT
GATCCTGGTTTTCCCATGTTTAGTTCATTTTTTGTATGTTTAGGTATGTGTATAACTTGT
AAGTTATTTAGCTTCTATAATATCTTATTGTTGATCTTCATCCTGCCTTTTTGTTTATCC
TCATAAGATTTTTGGCTGTTGATGTTGCACACGTTTGGCCGTTTCTCAGTATCAACTGGG
TCATATTTGCAATATCCAGAATTATTACTTGGTAGGTCGATAATGTACTCCATGAATGGT
AAAGATGAATAGTTGTTTATTAGTCCATTACCATCTCTTTTAAATGGAAAATATATATCA
GGCATTCTAGAACGTCATAGGGAAAAGTATTTACCGCTCTCTTTTGCATTCAATTGTGTT
GGTAGATCAGTAGTTATTTAAAGGTTTGTTATATATAGCTGAGAATTTTTACTGGTAGAA
TGAATGTCTGGATAAATGAATATTGGTCATCCACTTTTTCATTTTTGGCCTTTTTAAGCA
TTGTTCAACCATTTTGCTATTGGCCAGTTAATGTGCTATATTCTTAATATTTCCTCCAAT
ATTGACAGATTTTTGTTAAGTTATTGTTGCTTGCTACATCAGGGAAAAACAACATACAAT
GTTATTAACTTTATTGTCTGCTATATGTGATGGTAAGGATGGGATTTGCTATAGATCAAA
ATTTTCATGCAGCAACACATTTTCTTAAAGATATCCTTTGTGGGACAGGTTTAAAACAAA
TCTCATTTGAAAATAGTTGAAGAAGAGAGAGAAGGGAATACCGTAGACTATTGGTTTGTC
CCTTTTGGTTACTCATGTGTGCCTCTTACCTCTCAACATTATCTATATGTTATGGGCATA
TTAGCCACTTATTTCCTGTCTTCTTGCCCACCTACTTAAAGAGTGTCAAAGGCTCTTCTG
GTGCCATCAAAGATAGAGATTGCCTATATTCCACTCTTCGATACTATAGCTTAGTAAATC
GTAGCAAGTGGAGAATTTGGGCATCCCACAGTCATCTAAATTTCGACATCTACCATCACA
TTAATGAGATAGTACTTTCTCCCATTGTTCAGCTTAAATCAAAGAAATTTTTGTTCTGCG
TTGTGCTCTCACATTGCAGCTGTGCTTCTTTAACACCAAGAAAAATGTTTATCTAGATCG
ATTTATAGGGCTAGATGATTGTGGTTATGGTTATGATGCACCCCACCCACATTTTACTAG
TGCTTTGCTAGGCATTATTATGGTAATCGTAAATTCATAATATAGTTGGAATTCTAAAGC
ATAAGTTTTGTTGAACCATATTGTATTGGCATTGCATAAATGTAACTCGTGTTGTCTTAC
TAATTTGACATGATTTGCATGATCATTGATCGAAGTAGTGCATTTATGAACTTCCTAGTA
TATATTGTAGTTTAAAGTCAATTATCACTATGTGTAATTCGTAATTCATTTGATTATTCT
ATGAGTTAACAGCTTCTCATTCTTTTTTGTTGCACAAATATTCAACAGTTTTCTCCTTTC
TAGAAAATTTTTGATTCCTGGTTTTTATATTCCTCTTATCTACTATGAGGGTTGCAGTAT
TTATCTTGTTTCTTCTATGAATAATATGGATATACAGTGCCTCATTTTATTTGTGCTAGG
CTTATTCATAGGTAAGAAGAATTTGGTCTTTTTTTAAAAAAAAACTTTATATGCTGTGTA
TGGTGATGTAAGTTTCTTACATAGAATATTGAATTGGAGAATGGACTGCGAAAGTCAGCA
CAGTCGAAGGTTCCTTCAGACCCCAATATATGGCTCCAAATGCGTGAGAACTATGAGGCC
ATAATTCTGGAAGATCATGATTTTTCTGAAAAGCATGAGGTAGAGTTTGTTCTTTGGCAA
TTGCACTATAGGAGAATTGAGGAGTTCAGGACACACATTAATGCTGCAGCATCTGTGGGA
TCAAATGCTGGAAAGAGTCTTCCTCGGCCCGATCGAATTAAGAGAATTCGTTCTGTTTTT
AAAACCTTCCTTTCAGAAGCATCTGGATTTTATCATGACCTTATACTAAAAATCAGTTCA
AAGTATGGCCTGCCTCTGGTTTACTTCTCTGAGAGCCCTGGGAATCAAATTATTCCGACA
AAAGATGAAAAGAAATCAGCTGAGATGAAGAAAGGGCTAATGTCTTGTCACCGTTGTCTG
ATTTATTTGGGAGACCTTGCTCGTTACAAAGGACTGTATGGGGAGGGAGACTCTGTTAGT
CCTGATTATGCGGCTGCTTCTAGTTATTACATGCAGGCAGCTTCTCTTTGTCCTTCAAAT
GGGAATCCACATCATCAGCTTGCGATATTGGCATCGTACTCAGGCGACGATTTGGTAGTA
GTCTACCGGTACTTTCGGAGTCTGGCAGTGGATAATGCTTTTTCAACAGCAAGGGATAAT
TTAATTATTGCATTTGAGAAGAATCGTCAAGGTTACTCTCAGTTGCCTGGTGCGAAGATT
CCTTCATCTAGGGCATTGCCTACACAATCAGCTGGGAGAGGTAGAGGAAGAGCTGAAACA
AGGCTTGCAGTGAAGGATACCAAAACAGAATCTTCTCCTACCAAAGAACTGGAATTCAGT
ACAATTGAAAAATTCAGAGCCTTCTCAACTCGTTTTGTTCGACTTAGTGGGATCCTTTTC
ACACGGACGAGCTTGGAAACTTTTGGAGAAGTATTCTCTTCAGTGATTGGTGATTTGCAT
GATCTCCTTTCTTCTGGTCCTGAAGAAGAGCTTAAATTTGGTCCAGATGCTGCTGCAAAT
GCGTTGGTCATTGTGAGGCTTATTGCTATTCTTATATTCACGGTTCATAATGTGAATAGG
GACTCAGAAAGCCAATCATATGCAGAAATCTTGCAGCGTACGGTGCTGCTTCAAAATGCA
TTTACAGCTGCCTTTGAGTTTGCTGGGCATATCTTGAAGAGATGCACGCAACTACATGAT
TCTCCATCAAGCTATTTGTTGCCAGCCATTTTGGTTTTCATTGAGTGGTTGGCATGTCAT
CCAGATATTGCAGCTGGTTTGGATGTGGAGGAAAAACAAGCTAGTGCAAGATCATTCTTC
TGGAATCAATGTGTATCTTTCATGAACAAACTTATTCTGACTGGACTTGTGTCAGTTGAT
GGTGATGAAGATGAGACATGCTTTTCTGATATGAGCAGGTATGATGAAGAAGAAACTGGT
AACAGGGTTGCATTGTGGGAAGATTTTGAGTTGAGGGGATTTTTACCCCTAGTGCCAGCA
CAACTCATTTTGGATTTTTCAAGGAAGCATGCATTTGGAAGTGATGGCAGCACCAAAGAA
AAAAGAGCTCGTGTCCAAAGGATTCTTGCAGCAGGAAGGGCTCTTATGAATGTGGTTCAG
GTCAATCATCAGAGAATATATTTTGACCCTTCCCTGAGGAAATTTGTTTTAAGTACGGAG
CCTCCAGCATCAGAAGGTATTGTTCATGCTGGTTTCTCTAAAGCTCCTGGATCAAATGTT
ACTAATCATAGAAGTCAAGTTGAGTGTACAATCGATCTTGGAGTTGCACAATCAAGCGCG
GTTAAACTTGGAGTGAGACAGCGTAAGGCACTGTTATATGGGGAAGGAGGAGGAGGAGGA
GAAGAAGGAAGAGAAAGATGAGAAGAAGGACGGCTTGCTCGAAAAGCTCCACCGGTCTCA
CAGCTCCAGCTCTAGCTCGTCAAGCGATGAGGAAGAAGTTGAGGGCGAGAACAAAGAGAA
GAAGAAGAAAAAGAAGGGTTTGAAGGAGAAGATCAAGGAGAAGATCGGTGGCGATAAGAA
GGAAAATGAAGAGGAGAAGAACCAGGAGGTGGCGGTCGCCGCTGTGTCCACCGAATGCGA
GGACACCACAGTCAAGGTGGAGAAGGTGGACGAGAGTCTCATAGTGGAAGGAGCCCCAGA
GGAGGAGAAGAAGGGTTTCTTGGACAAGATCAAAGAGAAGCTCCCCGGCCACCACAAGAA
GTCAGAGGAGGCCGCCGCCCCGGCCGCAGAGTGCGCCGACCATGGGAAGGAGCATGAGAC
CGATGGAAACGAGGGGAAAGAGAAGAAGGGAATACTGGGAAAGCTCATGGAGAAGTTGCC
CGGCTATCACAAGAATGGTGGGGAGGAGAGTCATGAGAAGACCAGCGCTACCAACTAGAA
GAAAAACTTGATATATATATATTTATATATATAATATAGATCCTTCTTGATGTTTGTTCT
TTTGATGTTTCCGTCTATATATCATTAAGTATTTTGGGTTGCAGCTGCTTGTTTGCTGGT
ATTCCTAGCTTGGCTGTCGGTCCTTGTTGGATATGTTATTTGGTATGTTCTTGCTTTTTG
ATGTTATTAATTTTTTGCCGCTAGGCAAGAAGAATACCGGAGTATTGATGTACTTGTTTA
TTTTATTGTGCATATGTGCCTATCAGTGACATAATTGTTTGGTATTGTTTATGTTTAAAC
GTATTCTTTTTTTCTTTTTACAGTGATATAAACTTGTTCTTCTTTACCATGTTCCTTGTT
CTTATAAAGTGGGCGTCTTTTGAAACAAAATCCACTGGCTGGTGGAGTGGTATTGGGCTT
TAATGCGCTGGTGATCGCTTTATATACTTAGGGAGGCTCCACTTCTTGGGTGACGAAGAT
GCTAGGTTTTAGTTGCAAGCAGGAGGAAAGGAGCAAGTCATTACAAGAATATATGCATCT
TGTGTGGATCGCATATGTTAGTGAGGAGCGTAGTTTGGCATCAACAAAGTTGGGTGTTAA
TTAACAAAACAAACGACTATCAGAGGCAAACCCTTCTGCATTAGCATCAAAGTTAATGCT
GATAGAGTAATGGGTGACAGCCCATGATTTTAGGGGTGACAACTCCCAATGGGATAACTG
CACATTTTGTAACGGTTGTTTGTGGGAGGGACTGGAGCTAGTGCACTGCTCCAGATTCCT
TCTTTTTTTTGCTGCAATGAAGTACTTCAGACAGCTGGTATTTAGCGCAGAACGGTGCTG
CAAGGTGGATTGAGTGGAAGTGTGGGAGATCCAATCATCTTGCCTCCTCTACATTTTACA
GCGATGTTGCAGGGTAATGCATGACGACATTGAGTCTTCATTGATTCAAAGGCTTTAAAG
TTGATGTTTGACTGACCTTTAAAATCCCTAGTTAAATTGCTGGTGTCTTCATTGTACCAG
AGGTGGTGTTGAAACGGAAGTCAGAAGGTTACTTATATCATAAGGAAAAAAAA
>TR86642|c2_g1_i1    total_count_or_FPKM_of_gene:62026
AAAAATATTCAGAAAATTTCCCCTTGAAACCATCAAACAAAGCATAATATGCCAGTTCTT
TCTTTATAATTCTTCCAATGCTATCTTTACTTCTTTCTTCTCCCCTTATTTTTATAAGAC
TCCAAAGGAATCTCTTTCTTTACATTATTTCCAACTCAGATTTTATTAAATTACAAAATA
ATTTTGAGGAAGGCCCACTCTGAAAAAGAAAAATAAATGGGGAGGAAGGGCTTGGCAACT
ACCGGGTAATCAACCTTATTTATACTACTCCCAACTGCGGTCCAAGAGGACAAAACGACC
TCTCACCCAATTTCGCCATTAACTCCAAAAATGAGCACCCAAAACCTCCACCGAGCCCTC
TCGGGCTTCCTCCTCCTCCTCCTCTCCCTTCCCCTCCTCTCCCTCTCCCAACCACCTCCC
CCCCTCTCTCCATTCAACGCAAGGCTCGAGAAGGCCTACATAGCTCTCCAGGCTTGGAAG
CACTCCATCTTCTCCGACCCCAAGAACTTAACCCTCGACTGGTGCGGCCCATTCGTGTGC
AACTACACCGGCGTCTACTGCGCGCCGGCCCCCGATGACCCCCACGTGCTCACCGTCGCC
GGCATCGACCTTAACCATGGCAAGATCGCCGGCATCCTCCCCGAGGACCTCGGCCTCCTC
ACCGACCTCGCGCTCTTCCACATAAACTCCAACCGCTTCGAGGGGACGCTCCCCTCCTCC
TTCCTCCACCTCAGCCGCCTCTACGAGCTCGACGCCAGCAACAACCTCCTCGAGGGCCCC
TTCCCCTCCGTCGTCCTCCAGCTCCCTTCTCTGAAGTTCCTCGACATCCGCTACAACAAA
TTCTACGGCGACGTCCCCTCGGAAGTCTTCAACCTCAAGCTCGACGCTTTCTTCATCAAC
AGCAACCAGTTCAGCTTCTCCTTGCCGGAGAACATCGGCAACTCCACCGTCTCGGTCCTC
GTCGCGGCCAACAACCAGCTCAACGGCTGCTTGCCCAAGAGCTTGGCCAACATGGCCGGA
ACGCTGAACGAGCTCATTCTCATAAACAGCAACCTCACGTCATGCATACCGCCGGAGATC
GGGAAGCTGAAAAATCTCACGGTGTTCGACGTGAGCTTCAACAACTTCGTGGGCCCGTTG
CCGGAGAGCATCGGAGAAATGAAGAGTTTGGAGCAGCTGGACGTGGCCCATAACAAGCTC
TCTGGCTACATCCCGGAGAGCATCTGCGAGCTGCCGAGGCTGAAGAACTTCACATACTCT
TATAACTACTTCAGCGGCGCGCCGGAGCGGTGCAGGAAGATAAGAACGAGGGATGACGAG
GAGAACTGCATACCGTCTCGGCCGCACCAGAAGTCGGAGGAGGAGTGTCTTCTCTTCCTG
ACCAAGCCTGTGCACTGTGATGCTAGCAGGTGTCTAGCGCCGCCGCCGCCGCCGCCGCCG
TCGTCGCCGCCACCGCCACCTTATCATCATTGAGGTGAATTGGTGGTTGCAAACAATATC
CTAATGTCTCCTAAAGTCGTGCGTCATGATGATAGACTTTAGATTGTTGGACTAAATAAG
GAGCGAATCGATTGTTAATGTCGTTTCGTGGAAAAAAATATTTCTTCTTCTTGCTTACTG
TAATCGTTCATTTCAATCAAGAATTAGTGATCATAATATGAACTAGAATTGGACCAGACA
CCATGATCAAAATCTTGACAATGATTTTGGGTAAGTGAGTAATAGTGGAATATGCTTAAC
GAATTGAAGCTCATGCAGAAGCTAAGAGAAAGCTCAAATTACTGCGTGATTTCTTTTTCT
TTTAAAAAGAAAGTATCCTATTTGTTGATGGATTGAGCTTACCTAAAATCATTGACCTTT
TCCAAGTCAAGAGCATACTGCCAGCCTGGATGGCACCAAAATGCGTAAAAAATTTGTTAA
TATAATATGTGAGTTCCTTGAATCCTTGTTCTACAATTCCGAGCAGTGTTGGCAGATCCG
GTTCAGCC
>TR93723|c0_g2_i5    total_count_or_FPKM_of_gene:61839
CATCCTTGGTCTGGTCAACGCCAACCCCCTCTCTTCTCCCCTGTTTCCTTCTCTCCATCA
AGAGCCCCAGATCCGAGATCTTTCCTTGTCCGTACCTGACACCCTCTCTTCCCCGAAGCT
TCCTCTCTGCTGCTCTTTAAGTAGCAAAGCTTGCGACCGCCAGCCACTGCAACGAACCAG
AGCACTAACTACTGCTATCTTGGGATAAGAATTAGAGGTGCTAACATTCTCCTAGCATGG
GAGGGGAAAAGAGAGTGGCACCCCAAGAATGGGAAAGCAAGGCGGCCGCGGAGGCGGCAC
CCGAGACCTCCTCGCCGGCGGCCGCCGCTGCCAAGAGGCCAAAAGTGCCAGCTCTCGCTG
GGTTAGTTCCTGTTTCTTCCGAATTTCATAATACTAGATTGATGTTTAATAGATTGTGCT
GTTTTAAATTGTTTCCATGATGAGTGATACTGACTTCGGAGTTTTATGGGATCAGTGTTA
TAGTAGAAGCGCTGAAGATGGATAGCCTGCAGAGGCTCTGCTCCAATCTAGAGCCTCTTC
TTCGCCGGATTGTAAGCCATTGAAGATCCTTCGTGTTTTGCTTCTGTTGTTATTTAAGTT
GTATGTGTTGAAGTTGTTATGTTGCTTTCATGTTTTCTTAGGTTATTTGCTTCAAAATTA
AATTGCTACAACATTGTTAGAACAAAAAATGTGTGCGTGTGTGTATTGAAGTTGTTATGC
TGAGCTAAGTCTCATCCTCTACAGAGAATCCTTATGTTTGGTGGAGATAAACTCATAGGA
GTAATGATATATGTTTGACATATCGACCTGTACTGGATTTCCTTTATTTGTTGAATATTT
TAAAGGATTGTGAATGGCTGCTGTGGATGCAGATTGTGGGTTGAAATCAAACCTTATATG
GATGCAAAAAAAGCAATGCAGAGTAGACAAAACACCACAACAGGAATAGGTTCACCTGAG
TACTTTCATGGGGTATTGAAATCAGAGATGGTTAGGATTTGGACATCATTTCCTTCTCAG
TTCTGAAGTTAGATGCTTGTTATATTAGAATTTTGCTGCTATAGATGTAGTTAGTGGTTG
TTTTCAGAGTTGCAAATTGTGATGAGAAATTTAGAAATGGTTTGGATGCCTTAAGAATAG
TATAGCACCTTCCTTAGTTCTTTAAGTAATCTTAACATATCTGAAGCCGCTTTAGTTTTG
GTTTCAGTTGGTTATGGAATTTGAGTTGCCTTCAGATGAGAGTATATTGCAGGCCTACAT
GCAGAATGAGGGGAAATGTAGTTGCACATGTTTGTGGAGGGCAATGATTAAAATATATAG
ATATTATTGTAGGAATGTGTTCATAGCATCATGCGAAACCAATGTTGCATTTTTAGAAGA
TAAGATTACAATAATGGATGAGGTATTGAATACTTGAATTTGTTTTGTTTCATACATAAT
AATTTCTTCTCTAATGTAATTAGATAAGCAAGGTTATATGTCTGTTGATCTAAATAAGAA
TTGGAGCTCCCTCTCCTATTTACTTAAACCCTATTGCATTTCACATGGAAAAACAGGTCA
GTGAAGAAGTGGAGCGTGCTTTGACAAAAGTAGGCCATGCCAAGGTGACTGGAAGGTGTG
ACATTTAATTATTCACTGTAAATAATGTCAACGAATCACAAAAGCTTATCATGTATCTGG
TCATAATGATGTATATAAGTTCGTCTAAAATGCAATAATTTGACTTGAGTTAATTGCATG
CTACAAAGCATACTCCATAGCTCTGTCTTATAGGTTTACTACAATGTAGCGTTTAAATCC
TTCCACCATATGTTGTCCATAATACACACTAAGCAAATGTCTACCTTTTCTCTTGCTGCT
GTTTATTCATGGAAGTCTTCAGCTAGCTTTCGATGCTTTTCATTATAGAGCCAAATTTAT
AGTAATAACAACACTTTGATATATGGGGTCCTATGTTTTAGACTTGGGATTTGTCGCAGT
TTGTAATTCTGCAAATATTTTCCATATGTATTGTTTTTGGTTTAACTTAATAATAGAGTC
TTTTCTTCCCATGCAATTGCTCTTAGTTCTCACCTGACAATATCTACTTTTCTAATCTCA
GTAGCTAATACAACACCAATTTTATTGTAATTATTGTTCTGTAAATATATGAACTGAGAG
TTGCCTCAGTGATTATACCTCTCTGCCTGGCAATTGAAGATTCTTGGTTCAAGTCTTGGG
TGGTGCATCCTCAAGAATTTGAACCTAGGTAAATATGGTGCAGGTGGGTCTCCCTCCCTT
TAACTCAAAAAGCCAAGTTCTGTAAATATTCCTCCTATAGTATTTTCTGCATGTGTAAAA
TAGAGTTTTGTCAACCATAGTTGATCACAAACATTGCATATATAATGTCTGGGATCGATA
AAGTAATAGTGTTTTCTATAACAATCCAACTTTTGCACTCTAGTTTTCTATTACAAACCT
TGGTATGCACACCCAGAGAATAACCAGATCTCATCTTGTTATGAACCCTATGTACATGTC
TTTAATTACATTGTATGGTATGTTCGTAACCTTTAGCAATACCTGGTGACCAACTTCTTG
TGTCACTTCATCAAGATAACAGGAAATCTTGCACAAGAGAAGAGTAATGTGATTGAGAAA
AGGGGCAAACTAATGAAGTAATTGCTGCAATTACAGAGCAATCCTACACAACCATCACAA
AAATATTTCATATTCTAGAAAGACAGACATCATTGGGACAAGTTTCTCATTTTAATATTT
CTAGAAGATATTTGTAATTGCGATTTTATGAATATCATTGGTTCCTTTGTCATATTAGAA
GATTCTGACCCTAAAAACTCTAATGACAACCAACAACAGTATTAGTGTTCATGCCAGTTT
ATTATGCACTTTATGCTCACTCACAAACTCTTCTTTTGTCACAAATGTTTCTTAACTCAA
GAATTTTTAAACACTTTTTTCAGACATGGGTTTATGGAGGAACATGTAATTTTGTTTACT
TAGTATGAAAATTTGTGTCCTAGTTTTCACAGCATTTTCCTGGAGAAAGACTCTTTGAAG
CATAGTTTTTAGCTATCTGCGGCACCTGATGATTTGTACTACTGTCAAATTCAGCAGGTC
CTCCCCCAAGAGAATCGAGGGACCAAGTGGGAGGAAGCTGCAACTTTGTTTCAGATCAAG
GTTGCCCCCTCACCTATTCACAGGAGGGAAGGTAGAGGGAGAAAAGGGCGCGGCGATCCA
TGTTGTGTTGCTGGATGCAAACACTGGCGTGGTTGTCCCATCAGGGCCTGAATCAATGGC
CAGACTAAATGTAGTGGTGCTGGAAGGTGACTTCAATGATGAAGCTGATGATGATTGGTC
CCAAGAGCACTTTGAAAGCTATGAAGTGAAGGAGCGTGAAGGAAAGAGGCCACTACTCAC
TGGGGACTTGCAGGTAACTCTCAAAGAAGGAGTTGGCACCCTGGGAGAACTGACCTTCAC
AGACAATTCTAGCTGGATAAAAAGTAGAAAATTTAGACTTGGTTTGAAACTGGCTGATGG
TTATTGTGATGGTATTCGCATTCGCGAGGCTAAGACAGATGCATTTGCTGTGAAAGATCA
CAGAGGAGAATGTAAGCTTTTAAACATTCTGCTTCTAAATTGTATATCATCTCTTGTGAT
CTATAAACTGTTCTTTTTCAATCTGTTCAATTCATTATGACTTGACTTTTGTTGTCACTG
TTATAGTATACAAGAAACATTACCCACCTGCCTTACATGATGAGGTATGGAGGTTGGATA
GAATTGCAAAGGATGGAGCTCTGCACAAGAAGTTGGTTAATGCCAATATACTAACTGTTG
AGGATTTCCTCCGAATTCTTGTTAGAGATCCACAGAGATTGAGAAATGTGAGGACCCACT
TTTCACTTTCGTGTTCTCTCCTCATATTTTTCTTCTTATTACCAATTTGCTCCTTTTAGT
TCTATTGAAGTTTCATGGAGCTTTGATTGTATAGATACTCGGAAGTGCAATGTCCAATAG
GATGTGGGAAAATACAGTAGAGCATGCCAAGACCTGTGTACTAAATGGAAAGCTTTATGT
ATACTACTCTGATGAAGCAAGAAGCACTGGAGCTGTTTTTAACCACATTTATGAGCTTAG
GGGACTTATTACACGTGGCCAGTTTCTCTCTGTTGAATCACTCTCTCAAGATCAAAAGGT
CTCAGTTGATCTGTTAGTAAAGAGAGCATATGATGACTGGAACCATGCCATAGAGTATGA
TGGTCAAGCCCTGCTGGATTCAGTAAACAGTAGTCAAAAGCCACAACTTCTGCCCACCAC
AGACAATAACTCCCCCCTCGGGCATTGTTTCATGCCAACAACAGCACACACTGAAGGCTA
TTATTCATCAAACAATGGAATCTGTCTCCAGCATGAAGGAGCTCACAATGATCACTCAGC
CCTGCTAGCTCTTGCAACCCCACCATCATATGGTGATGCTTTTCCATTGGGAGATTGGCC
TCATGTGCAAGAAGAAAGGAATTTCACTGCTTACATGGAAGAGATTCGCATCAGGAGTTC
GGAGATCTTAGAACATGATGACATGCAGCAATTGTTGAGATCCTTTAATACGGGTGGAGT
TGGAGGTTTTGGTAATTCCGGTGAGGCTTATTATTCTTATCCTAGTGCTCACTTTGATCG
TCAGAGTGAGTGCATGTCTGGGCTGGAGCATAACCGAAATAATGCCAAGGCTGCGATAAG
TTGGCTTAAGCTGAAAGCAGCTTTCAGATGGGGCATCTTCATTCGGAAGAAAGCTGCAGA
GAGGAGAGCTCAACTGGAAGAGTTAGATTGAATAAAGATGATGAGAGAAATATTAACCAT
CCTCTTCTCTTCTACAGGAATCTTCTGTGCTCATGTCTGCTTTTTGAGTATTGGTATCAT
TGATGGCCTCTCATAAATAATGTATGATAGTCAGAAGTCAGAATATAGCCAACAACCAGC
CTGTTGCTTTATATATAAGCCTATCTAGTGGTCTAGGGATGATATCAGGCAGCCCATGAT
CAGTCCGAGCCTGTATTGTTTACCCATATTCTCTTCCTAATGTTGCCTCACTTTGCATTA
GTGAAGATCCCCCGGTCTTGCTATGGTATAGGAGTTTGCTGACTGCTGAGTTTTTTTTCA
GGTCTGAGGTAGAACCCAGAAATTTTTCAGGTGTTTTGGTGTGGCTACTGTTCTTGTCCA
AATTCATCATTGTATCTGTGAAATCTATTCCATTGCAAATTCGACAGTGGAAACTACCTC
AGCTTTGTAATAAGAGTGTTGATTGTTTCAGTTCATTGCTTGGTATTGTTTAAAACTTTG
TTTCAGTTCTGTGATCTCATTGCACTGATGATGCAATCAGCAGAAGTGGAACCTGGTGAG
TAATGAACTGAATTGGCTATAATTTTCTCTGGAAAGATTTAAGAAATGCTTTCAGTTGCA
TCAAGCTTGCTGAATTCTAGGTGTGAGATCTTCGACAGGTAATAGGTTGCTATTGATCTC
ATAACCCTCACACATTGCTTGTCTGTGAAGCAACCCAAATTAGTCCAGTTGGTAATTTCG
GAATATATGCCCATAAACCTTGTTTACAGGTGTATGGATTAAGTGTTAGGAAGCAAAGCT
GCTTGGAG
>TR85201|c1_g1_i4    total_count_or_FPKM_of_gene:61690.23
CCGCCGCGCCAGTATAAAACGGCCCTAGATTGTCCGGGGCGGAGGGCCGGAAGTGCTCGA
GTCCTAACACCACCGTCATTCCCTCCTCCTTCGCCCTCGCCTCTCAGAGCTCTTCTTCTC
GTTTTTCTTTCCCCGTGATCGTTCTCGGAGAAGCCATGGCGGATCAGCTGACGGACGACC
AGATCTCTGAGTTCAAGGAGGCCTTCAGCTTGTTCGACAAGGACGGAGACGGCTGCATCA
CTACCAAGGAGCTGGGAACTGTCATGAGATCACTGGGGCAGAATCCTACTGAGGCAGAGC
TTCAGGATATGATCAATGAGGTGGATGCAGATGGTAATGGTACAATAGACTTCCCAGAGT
TCCTTAACCTGATGGCTCGCAAGATGAAGGACACTGATTCAGAGGAGGAGCTCAAGGAGG
CCTTCCGAGTGTTTGACAAGGACCAAAATGGGTTCATCTCAGCTGCTGAGCTTCGCCATG
TCATGACCAACCTTGGTGAGAAGCTCACTGATGAGGAGGTTGATGAGATGATCCGTGAGG
CTGATGTTGATGGTGATGGCCAGATCAACTATGAGGAGTTCGTCAAAGTCATGATGGCCA
AGTGAGAAAATCCTCACTAAGAACCTTTTTTATAAAGAGATGAACAATGGCAGATAAGTA
GTGTTATGTGATTCCCTTCATTCCCCGTCCTGTAGGTAGTAGTAGTTATTTTATTAGTTG
TAGTTGTGGAAAGTAGAAGTACTGCGGTACTGTTTCTCTTCTGGCTTGGATGGTTGTGTT
GCACTGTTTGTGTTTATGTGAATGTTAATTACTGTTTCCTGATCTTTTCATCCTCACCAG
TCCTTGGACTTGAAAGTTTATGTAGAATCTTCCTTGTTTTAAACTATTGCAAACTGGCTA
CAGGGTGCCATCTTGGGTGACTCAAATTTTATTGAAACCATTTTTTTTTAATCCTTGTAC
TGTACCTTTTCTGACTGATGCATGGTTTTTATTATTTGATCCTTGAAACTTCTGATACTG
TACCTTTTCTGACTGATGCATGGTTTTTATTATTTGATCCTTGAAACTTCTGAT
>TR74492|c0_g1_i3    total_count_or_FPKM_of_gene:61512
GCCTGATACGCCGGTGGGAGGGCCGAAACCTATGAAGGATCTCGGCCGATATTTCGTTCG
TTCTTCGTATTTAACTGGTTCGTTTAGCTGCGGTTCTTCCTCTTTCACCGATCCGCTAGT
TTGCTTGTCCAAGAAGACGGATGGCGGCGGAAGTGGAGGCTGCGGTGGCGGCGAGCGGTG
GGGAGGGCGAGGAGGGGCAGAAGGTACAGCACCGGCTCGAGCGGAAGTGGACCTTCTGGT
TCGACAACCAGTCTAAACCCAAGCAGGGCGCCGCCTGGGGCACCTCCCTTCGCAAGGTCT
ACTCGTTCGACACCGTCGAGGAGTTCTGGTGCTTGTATGATCAGATATTTCGTCCCAGTA
AGTTGCCTGCAAATGCTGACTTTCACTGTTTCAAAACCGGAATAGAACCCAAGTGGGAAG
ATCCTGAATGTGCAAATGGGGGCAAGTGGTCTGTGACCTGTAGTAGAAAGGGCACTCTTG
ATACCATGTGGTTAGAGACGTTGATGGCTTTAATTGGAGAGCAGTTTGATGAGAGTGAAG
AAATCTGTGGTGTTGTTGCTAGTGTGCGCCAGAGGCAGGACAAGCTTGCACTATGGACTA
AGGCAGCAAGCAATGAAGCTGTCCAGATGAGCATCGGGAAGAAATGGAAGGAAATTATTG
ACTCCAATGATAAGATTGTATACAGCTTCCACGATGATTCAAGAAGAGAAAAATCAAGCA
GAGGTGGTCGGTACAGTGTGTGAATGCTGCAGATTACCTGTCAACAGTTGAAATTTAGGA
CGGTCCTCTGCCTGTTTTTTTTTTTTTTTTTTTTT
>TR95918|c2_g1_i11    total_count_or_FPKM_of_gene:61415
CCAATTCCCTCAGAGGTTCGATGGCATCGATAAGCATGATCGATATGCCAATAGGAACAC
CGTCTTCTTCGATATCAACATGAAGGGCCTAGATGGAATCCAAGGTCCAGTTTATGTGGG
CACTGGGTGTGTCTTCAGGCGACAAGCCCTCTATGGCTACAACCCTCCCAGGGGCCCGAA
GCGTCCAAAAATGGTGAGCTGCGACTGCTGCCCATGCTTTGGACGACGCAAGAAGAATAA
GCACGCCGAAGGTGGCTCAAATGAGCCAGCAGCAGATGGAGGGTTCGGCGACGACGACAA
GGAGCTGTTGATGTCGCAGATGAACTTTGAGAAGAGATTTGGGCAGTCAGCCGCATTTGT
GACATCAACTCTAATGGAGGAAGGTGGAGTTCCTCCCTCATCAAGCCCTGAAGCTCTGCT
CAAGGAAGCCATTCATGTCATCAGCTGTGGCTACGAGGACAAGACTGACTGGGGATCAGA
GCTGGGCTGGATCTACGGGTCGATCACAGAGGACATTCTCACTGGGTTCAAGATGCACTG
CAGAGGCTGGCGGTCCATCTACTGCATGCCAGAGAGGCCAGCATTCAAAGGGTCAGCCCC
AATTAACCTTTCTGACCGGCTCAACCAGGTGCTCCGATGGGCGCTTGGCTCGGTTGAGAT
CTTCTTCAGTCGCCACAGCCCGGTCTGGTATGGCTACAAGAATGGGCACCTCAAGTGGCT
TGAGCGTTTTGCCTACGTTAACACCACCATCTATCCCTTTACTGCTCTTCCCCTCCTTGC
CTACTGTACTCTTCCTGCTGTCTGCCTGCTTACTGGAAAGTTCATCATGCCAACGATCAG
TACATTTGCGAGCCTCTTCTTTATATCACTCTTCATCTCCATCTTCGCGACGGGCATCCT
TGAGCTAAGGTGGAGTGGAGTGAGCATCGAAGAATGGTGGAGAAACGAGCAATTCTGGGT
CATCGGTGGTGTTTCAGCCCACCTGTTTGCTGTCATTCAGGGCCTGCTCAAGATTCTCGC
TGGGATAGACACCAACTTCACTGTCACCTCCAAGGCTACAGACGATGAGGACACGTTCGG
AGAGCTCTACGCCTTCAAGTGGACTACTCTTTTGATCCCTCCTACAACTTTGTTGATCAT
AAACCTTGTTGGGGTTGTCGCGGGGATATCGGATGCCATAAACAATGGGTACCAGTCATG
GGGACCTCTGTTTGGGAAGCTGTTTTTCGCCTTCTGGGTGATCGTCCATCTCTATCCATT
CCTCAAGGGTCTTATGGGCAGGCAAAACAGGACCCCTACCATCGTGGTCATCTGGTCCGT
GCTCTTGGCTTCCATTTTCTCATTGCTGTGGGTCAGGATTGATCCCTTTGTGATCAAAGC
CAGAGGCCCGGATGTCAAGCAATGTGGAATCAATTGTTGATCCGTCTTCTCTTCCTCCCT
GGAGCTTTGGCTTGTGCTTTCTTCTCCATCAAACGAGTGACACCTATGTGAAGTTTTGTA
TTATACATGAACTGGATTTTTTCGTATTGAGATCACATAATTATATTACCAAAAAAAAAA
GAAGAACATAATGAGATTGCTCAAAGAATATTTGCCAGTGCTGCTTGATGTGGTTGATGT
ATGTTTGGTTACTTAAATTGTACATTGTTGATTACTTTACGGTACAAGATATCTAGAGTC
TCAAAAAAAAAAAATTGTCTTCCTCATGCTCCCCATCAATCTTACCGGCTGGAGGTTCAT
CTATCAATATAACTTCCGCAAACTTTAATTGCATAGTTGGCAAGTCGCATTCCCCTCGTA
TCTTTGCTTTTAAGACACCTAATGTTTTTAATAGTCTTTCATCTCTGATCGTACATGGAG
TAGAGCATCTATATTCATGACGACATGTGAACAACAATTGATTCATTTGCAATGCTCATC
ATATGGAATACAAATCAATTGTGTC
>TR92102|c3_g2_i3    total_count_or_FPKM_of_gene:60989.02
TGGTCATTCAAGCCATCTTTCTCCTTGATACCCTGGACAAGGATATTAACACCTTCTCTA
TGAGAGTCAGGTTTGTTTTTCAGAATAATCACTAGATCGATGGTGCAATTGGTCATATAT
TAAAGTCTATACCTTTTCCCTTGGACTCACCTTTTTATGTTGTTTTTGTCATAATTTGTT
CTTCCTGATTTCAAGTAAATAGCTCAGATAAATTAAACAAGTTTCATGCCTTATGTATAA
GTTTGTCTGCTGGTGCCAATGAATGAAGAGACAAAAATAGTACAGGGTTTTATCAATCTT
AATATTGACCTTACAACATATCTACTAGCAAATGGAACTGTATTGTTAAAAAACAATCGA
TCAAATGGCAGTTGTCTCATTATATGATGCTGCATATTTTATTGTTATGATTGATTCTGG
TATGAGGTAGAGTGATATCAATTGATGCCAACCAATACACAGTTGACACTTGGTGCTAAC
TTGGACCTATTATGCACAGGTGCTGTGCGAAGGCTAGCTAACCATGTGTCCTGGCCAATG
TCTGCCTTATTTGTGCCATGACTACTTATTTTTTGCCTTCATTATACTATTGTAAATATT
TATAGCTATATTTTGTAGAATGGCTGTTGACTATGCTGTGCTTATTTCCGATAGTTAACA
CAATAGTTATTGATGCATGACATACCTTACATGTGGGCAACTGTAAATGGCAGTGTTTTG
TTCGTGGGCAATTTCTATATAGTGGAATTGTCTAAGACCATGTAAATATCACAAAATAGG
TCGGCTTTCTGTCATTCTTTTTTTTTTAAAAAAAAAAATGATCCCTTAAATCTCCATGCA
GTGATGTAGGGATGATTCTGGAGAAATTTAATTATTGGATTCCTATTATCTCCTTGGATG
CTGTAGGAATTAAATAGAACTGGAATTATAGAAAGTCTGACCCTTAAGAGGAAATTATTA
TTTTTTGTTGAGTATAATATATTCCCAAGGGAAGAATAATTTGATGAAACGATTGGGCGA
GGTGGTTACTCGATTTCAACTGATCGCCTTGAAATTTTGTATTCTTAGTTTTGCCTTGAA
TTTGTTGAATTGAATTTTCAGTGATATTAACTAATTTTTAGTAGGCAAGATTTCTTTTTT
TTGCCCAATATTTGTTGGTGATAAATGAGGTCCTGTCTCCTGTTTCTCTTTGTGTGATGC
TAACAGGGCCGCAAATATGCTGTTCAATCTCACCGTCGAAATTACATAAGCTTTGCTTTT
TAAATTATGCTACTCTATATTTCAGAGGAATAACTCTTTCCATGATGTCAAGAGATATTG
AATGAAATGATTGAGGGAATGATTACTTGTTTTAAAAAAATAATCATGCTGATTTCTGTT
TTTATTTAAGCTGTGAGATGGTTAAATAGACTTCTCGGGGTTTTTTCTTTTGTTTTTGGA
ACCGAAAGGAAAAAAGTTTTAGCGGTTGTCTTGGTGTCCATCTGCAAAGATGTTTACAGG
GTAGACAAGGGTAGTTGTTAAAAAGCTGTCTTTAAAAAAAAAAAAAGGTAGTTGTTAAGG
GTGTCTATTTATTTATTTCTTTTTTTAAAATGAGAGATTTCACATCTCTCTGCATATGAT
GTTAAAAGGGTATGAAGTCTGCATATCTTGTTGGAAGATTGAATAAGGAATTGAATAAGG
GCACCAAGTTTGTTTCTAAGAACTATAGATCTATGTTTAATCTTAGACCCCTTCTTTGAT
ATCTTAAACAACAAAATTGCTGTAGTTTCAGTATGTCCACTGTTTGAGACTCGAGTTGAA
CTCATATTTTCAGCTGAATATTCATGAATCTTGAGGTCTGTTTCAGTTGCATCGTTCTTA
ACACTAGTAAGAATTTTAGATTTAACGATATTCTATTTCTGTTTGTTTGTTAGCCAAATT
CCTTCCCAGAAGATGTGCTAAATTCTGGTGTTCATGTTCAATTTGCTGTTTTATTTAGGT
TTTGAGGACGTCGGACGCCATTACAAGAAGTGGACCTGTAGAACCTCCTCAGTTTGTCCC
AAGTCTTCGTTCTGGTAGTTTTGCTGATATTGGGCCTCGAAGATTCATGGAGGATGAGCA
CATCCGTATCGATGATCTTTCGGCACATCTGGGATCTCTGCTCAAGTGCCCGACACCTAG
TGCTTTCTATGGGGTGTTTGATGGCCATGGAGGTCAAGATGCAGCAGCCTACGTCAAAAG
GCATGCGATTAGGTTCTTCTTTGAAGATGCCGACTTCCCACAAGCATCAGAAGCTGATAA
GGACTTCTTGAACTCCGTGGAAAATTCTGTTCGGAAAGCATTCCTCCATGTCGACCTTGC
TTTGGCTGATGACTGCACCATTAGCAGTTCCTCTGGGACAACTGCACTTACAGCAATGGT
GTTTGGAAGGCTTCTCTTGGTAGCTAATGCTGGGGATTGTCGAGCTGTTCTATGTCGGAA
GGGCAGAGCAGTGGAAATGTCTCAAGATCATAGACCAAACTATGCTGCTGAGCTTCAAAG
GATTGAAGAATCTGGGGGCTACATTGACGACGGATACCTCAATGGAGTCCTCTCTGTCAC
CAGAGCCTTAGGGGACTGGGATATGAAGTTGCCCCGGGGCTCGCCCTCACCTCTCATAGC
GGAACCTGAGTTCAGACAGGCTATATTGACCGAAGATGATGAGTTTCTAATCATAGGCTG
TGATGGAATATGGGATGTGATGTCAAGCCAGCATGCAGTTAGCATCGTGCGCAGGGGCCT
GCGGTGGCATGATGATCCTGAGAAATGTGCGAGGGAGCTCGTCATGGAAGCACTGAGGCT
CAAGACATTCGACAACCTCACAGCGATTGTGGTGTGCTTTTCCGCAGAGCACAGGAGCTC
TTCGCCATTACCTGGCTCGCAGGAGCAACGGCAGCGGCCACTGAGGTCGGGGTGCTGCAA
GAGCCTGTCGGTGGATGCCCTTTGTAATCTGAGAAGCTGGCTGGGCAATGATGGAGGTGG
TCATTGAGAACGAGGGGACGAGGGAGTTCCATGTACATGATTAGAGATGATGATGAAAAA
AAAACCTATTGATAACTTATATATTTCTATTTTGTGGCTGCTTCGGTGGGGCCAGAGAGC
AGCCAGAAGTTTTGCAGGTCTTTTTTTTTTTTTATTCTTCCGGTTATTATTGTTGCTGGT
GGTGTGGATGGGTATAGGCTGTGTATAGAATTTCAGGGTTGGATGGGTTGGTGCATTACT
ATGGCCTCAATTGTTTTGAGCTGATTTGTATAATTGTATAGGCTTTTTATAACTGGCTTG
CTTGCATCATCTCCAAACTTTTTTTTCTTCTTTCTTTTAATTTTCCCCCTCGGCTATGAT
TATCCTGGTTGATGCTGAAAAGGTCTGGTTGACTGCCAAGACACGTCCAAAAACTTTCAT
GCATAATGGCATATTACTTCGGCAGTTAACTGTCGTAAATTTCCAGCTGGTTCATAAAAA
CTGGAGCAGGTCTGACAATTAGTAACATAGGAGGCGTTAGAACCTTGCATGGCATAGCCA
ATACCCGCAGCCGCAGGCAATAAGTAGC
>TR94763|c0_g2_i4    total_count_or_FPKM_of_gene:60877.68
CTCGACCCGCCCAAACCCCTCCCCCGTCTCCGTCTCCGTCTCCGTCTCAGAGACGCGCGC
GCGCACACACCGACACCATGGAGCCTACAACGCCTCCATAGAGAGAAAGAATTCTCTTGA
GCGATGCAAGCACCAATTAGGATGGAAAAAATGGGAACGCCTCAAGAACATGCTGATGTG
CGGCAGGCCAATTCTTCGGCACAAGAGCTTGAGAGCATCGTAGTTCACAGCGTAGTGGAA
GCATCGGCTCGTGAAGCTCCAGCTCCAGCTCCAGCTCCATCTCCATCCGTGAACAATCTC
ATGCATCCGAAGCCTCCAAGACCCGAACCGCAGCGGGGCTTTGCAAAGACGCTCATGTCA
CAGCCCTCCAAGATCAAGGAGGAGATGAAATGGTTCTCTTCACGGGTGTCTACAGTGACG
AACCCATTTGGGAGGGGCATGCGTAGGATGCAGTCCAGTGCAGAGATGGGGCTTAAAGGC
CTTCGCTTTCTCGACAAGAAGACAGGTGGGAAGGAGGATGGATGGAAGGCCGTGGAGAAA
CAATTCAGCCAATTTTCAGTCAATGGTAGGCTGCCAAAGGAGAACTTTGGGCGCTGCATT
GGGATGGGTGATTCCAAGGAGTTCGCTGGGGAGGTTTTTGTTGCCTTAGCAAGACGGAGG
AACCTGGAACCAGAGAATGGAATTACAAAGGATGAATTAAAGCAGTTCTGGGAAGAGATG
ACAGACAAAAACTTTGATTCCCGACTTCGGATTTTCTTCGACATGTGTGACAAGAATGGT
GATGGAAAACTTACTGAAGATGAGGTGAAAGAGGTCATCATTTTGAGTGCCTCAGCAAAC
AAACTTGCAAAACTGAAGGGCCACGCCGCAACCTATGCTGCTCTCATAATGGAGGAACTA
GATCCCGACCATCTTGGCTATATTGAGATTTGGCAGCTTGAAACATTACTGCGAGGGATG
GTGAGCTCACAGGGAAATGAAAAAATGGTCAGACGTAGTCAGAGCCTTGCAAGAACAATG
ATACCAAGGCGGTACAGAAACCCAATCAACAGAAGTGTCAGCAAGACGGCAGATTTCATT
CATGAGAACTGGAAGAGGATATGGGTTCTTGCACTATGGCTCATACTGAACATTGTGCTA
TTTATATGGAAATTTTACCAGTATAAGAGGAGATCGTCATATGAAGTGATGGGCTATTGT
GTCTGCGTAGCCAAGGGTGCAGCAGAGACCCTGAAACTGAACATGGCACTCATTCTCCTC
CCTGTTTGTCGAAACACCCTTACAAGGCTCAGGTCAACCACTCTTGGTTCAGTCATCCCA
TTTGATGATAACATTAACTTCCACAAGACAATTGCATTGGCCATCACAGTTGGGATCATT
GTTCATACAATTGCTCATGTAACATGTGATTTTCCAAGATTAATCACATGCCCAAAGCCC
AAATTCATTAGTTTATTAGGATCGAATTTCAACTATCAGCAACCCACATATTTGACCCTA
TTATCCGGCGCTCCAGGGGTCACTGGTATCCTCATGGTCATCATAATGTCATTCTCTTTC
ACTCTAGCAACACATTTTTTCAGGAGAAATGTGGTAAAGCTGCCATCACCTCTGCACCAC
TTAGCTGGATTCAATGCATTTTGGTATGCCCACCATCTTCTGGTGCTTGTATATGTCCTC
CTTGTGGTTCATTCCTACTTCATTTATCTCACTAGGGAATGGTACAAGAAGACGACATGG
ATGTACCTATCAATTCCAATCCTCTTTTATGCCTGTGAGAGAATAATCAGAAAATTTCGT
GAGAAAAACTATCGTGTGAGCATTGTTAAGGCAGCAATATATCCAGGCAATGTCCTTTCA
ATACATATGAAAAAGCCACCAGGATTCAAATATATGAGTGGGATGTACCTGTTTGTCAAA
TGTCCGGATGTCTCACCCTTTGAATGGCATCCCTTCTCCATCACTTCCGCACCAGGAGAT
GACTACTTGAGTGTTCATATACGGACCTTGGGAGACTGGACAACAGAGCTTAGGAATTTA
TTTGGAAAGGTTTGTGAGTCTCAAGTTGTGTCCAAGAAGGCAAACCTAGCTAGACTCGAG
ACAACAGTTGTAGCAGATGGTCAAATTCAAGAAGCTAGATTCCCAAAGCTCCTGATAGAT
GGGCCTTATGGTGCACCAGCTCAGAATTACAAAAAATATGATATTCTTTTGCTAATCGGG
CTCGGAATTGGTGCCACTCCATTTATCAGCATACTAAAGGATCTCCTTAACAATCTTAAG
TCAAATGAGGAAATACAGAGTATACACAAGGCAGATGTAAACAACATCAATGGAAATGGT
CCAGGAAGAGCTTACTTTTATTGGGTAACAAGGGAGCAAGGTTCCTTTGAATGGTTTAAA
GGTGTCATGAACGATGTGGCAGAAAGTGATCATAATAATGTTATAGAAATGCACAACTAC
TTGACCAGTGTGTACGAAGAAGGCGACGCAAGGTCAGCTCTGATTGCAATGGTTCAGTCG
CTACAACATGCCAAGAATGGATTTGATATTGTCTCTGGCAGCCGGATTCGGACCCACTTT
GCAAGGCCAAACTGGAGGAAAGTGTTCTCAGACTTGGCATATACCCACAAGTGTGCTCAT
ATAGGTGTTTTCTACTGTGGATCCCCAACACTTACAAAACAACTGAGAGATCTTTCGCAA
GAATTCAGCCATACCACCACAACTAGATTCCATTTCCACAAAGAGAACTTTTAGAATGGA
GCCAAGAAATATTGATGGACAAATTGTACTTGTGCAACGCAGAAGTATGACGTGTGTTAG
ATATTCCACGTACAGAATTTCTATTTTCAGTCGTTTTTTTTGTATCATTGCATCATATAC
ATACATGGAGAATAAGTCCAACAAATGAGAACTTGAAATGAGTAAGATGATTTTCTCTGT
TCAACTTCTCTTGTCACAGGCATTGATGATTATTAAGGAATGTTTTTTTTTTAATTCCAA
GATAAGTACCTTGGACCAATGATTCTCTCTCTTTTGATTTTCACCTTCAGCAACTATCCC
AC
>TR86516|c0_g2_i3    total_count_or_FPKM_of_gene:60136.29
AAGGAGGTGAGCAAGGTGCGGGTGGGGGACGTGGTGGGGGCGGGGGTGATCGTGGGGTGC
TGCCGGGAGTGCGGGCCGTGCAAGGACAACATCGAGCAGTACTGCAACAAGCGCATCTGG
TCCTACAACGATGTCTACACCGACGGCAAGCCCACGCAGGGTGGTTTCGCCTCCGCCATG
GTCGTCGACCAAAAGTGAGTGCAGATTATTTTTTTCCCTTTTAAAAAAAATCAAATTCTT
GCTCCAATATTGTTTATGAGCAGCCGCCAGTGAGCAGTGATGCCATGGCACACTTTTCCA
GGACGAAAGTAAGTAAAGGCAGCCAAGTAGTTGTTAGATGATGATTTTTTGGGATATATA
TTGCTTTTTAAGTATCCCAAATAACTCAGTAACTCACATATATATCTTGCTAAAGAAATT
TCTCTATTCATGCGGATATTTAATGATTCTCCTGTGTCTGGAATTTTAAAAAAATAAGGT
GCATGGTGGTCGAGTGATTTTCGAGTCAGGTTTCTTTACAGGTATTTTTATGTATTTCTA
GTCTACGTAATTGTGTGTCTTATGCTTGAATGGTTGAAGATCGATCAACTTGGTTTGTGT
TTGCTCAGACGGAGTTAGTCAAGGAGATTTAATCCACAGGTTGTGAATGGGTAAAAGTCA
AATGTGAACGGGAGTTGGTGAACTCTTAGAGTCAGCCCAAATCATAACGAGCCAAATTTT
TAACAACCATAAAATCTGACCTCCAAATTAATTGGAGTTGATTATATGAATTTTTTATTT
TTATGAGAAAATTTTAAAATTTTTTTATCACTTTATGTAATTTTTAATTTTTTTTATCTA
TGTCAAATTATGGTAGAATTGAACCTTAAGATTTATTATGTATAATTTTTGACCTCTATC
TGGATTAGCTTGCTCAATTTTGACCGTGTGAGGCCCCTTTTGCCAAGGGGGATCCGGCCG
TAATTCCCGAAAGTAAAGGCATGTCGTACCCGGCGTGGCGCCGGAAGCGTCGCGACGCAA
TATAATGTCTCAATTTATGAATGAAGCCGGATGAATACTTTCCGATGGGCTCGCTAAAGA
GAGCCGCAATATTTCCGCCTTTTCTGAAACCACTCAAAAATTTGGTACCATGGATCACAA
TTGGCTTGATTTACAAGCAGAGGCTGGTGGCTTTTATTGGGATAAATTTTCTATTTTATC
CCTTCGATGCGAGGCGACACAGCAAGCAAGCAATTAGCGAGCTGGTAGCCTTTGCCTCAC
TGCTTATTGACGTTGCTATTCCCAACTGACTCCAGCTTACATATGCCAACTCAAAGAACT
TGAGAATGAAAGCAGAAATTAGGGGCTAAAAACGTGACAACCAATTTAAGCGTTAAAATG
TCATTGTAAAAGGCGCAAATATCTCCTGCTCTAGTTTTCCAACAACTAATTAAATTATTC
TGCTTCTTTTGCTTGGAATTTTTGACCAACAGGTTTGTGTTAAAGATACCATCAGGCCTG
GCACCCGAGCAGGCAGCCCCCCTCCTCTGTGCAGGGGTGACCGTATATAGCCCTCTGAAG
CACTTCGGGCTGACGACAAGTGGTCTGAGAGGTGGCATCATGGGTCTCGGAGGGGTCGGC
CACATGGGCGTCAAGATTGCCAAGGCCATGGGCCACCATGTTACCGTGATCAGCTCCTCT
GACCGCAAGCGTGCCGAGGCCATGGACCACCTTGGCGCCGACGCCTACCTTGTGACCTCA
GACGAGGCACAGATGGCCGCAGCTGTCGACTCTCTGGACTACATTATTGACACGGTGCCG
GTGTATCACCCCCTGGAGCCATACCTCTCACTGCTCAAGGTGAGTGGCAAGCTCATTTTG
ATGGGTGTCATCAACCAGCCGCTTCAGTTTGTTTCCCCCGTGGTGATGTTAGGTGAGCTA
ATGCTTCTTCTTATTCTGGCTATCATATTGCTTTAGGATCGAATTTTGGTTCCCTTGCGT
CCAGGTGGTCCATGGTTTAGTCATGCGAACCAGAGCCAACTCTGTACCTGACATTGTGAT
TATTTTTTTTGTCTGTTCTTCTTGAAGGGGTTTCTTTGGAGCTTGGACTGGGTCCAAGGC
ACGTACAAGTAGGTCTAACTCTAACAGATAAAACAAACATGTAACTCCAGTTGTTCCAGA
GGATAGACTATAAGATATTGCTAACCATCAATGTGCATTTGGAATGGGGTCAAAGAGGTG
AAAAGTTACTCTCAAAGTTTCCCATCATCCCCTTCTGTGGGTGTTTGATGTGGGCTTCAA
CCAAAGGTAGGTTTGGTTGGTAGAAATTGTGATGCCACTACTCTGGTCGCACCTACTAGG
CTTCTTTTAGTTTCCAAACAAATAAAGAACCAAATAATAAGAAGCTAGGAGGTCCAATTC
AGACGTATCCACTTAACATAAGTGGATTTGAGAATGCTGAGCACAACAGACCAGACACAC
AGTACTTATTTATGGTCCCTGTTGAATCTATTTAGGCCTCCAATATGCCATCCATTAAGC
ATACAGGATACTAGCTAAGCTGATGATAGGAATCAGATCATGCATTGTACGTTTGGCAAT
TTGAATGTGCGTTCATGTGAGTACACCTAATATTATGATCATTAATGTGCTGTTTTATAG
GGAGGAAATCGATAACTGGGAGCTTCATAGGGAGCATGGATGAGACACGGGAGATGTTGG
AGTTTTGCGAGAAGAAGGGCTTGACTTCCATGATTGAGATGGTGAAGATGGAGCAAGTTA
ATGAGGCGATGGAGAGATTGGAGCGCAATGATGTCAGGTACCGTTTTGTGGTCGATGTTG
CCGGTAGCAAGCTTGACCCATGATCCCATTCCCAACGATACGGTTCTCATGTAACATTTC
CATTTGATTGTCTTGTTTACCTTTCCACCTGCTCAAAGCTGAGGCTTGCGTATCTCCGTT
TCTCTATTTTGATGACATGATTGTGAAATATTTTGTAAGTTGGTGAGCTTTGTTGAAGAA
GGTGATCCGATGTGAATTTATAGTTTGTGCCTCCAATATGGTGCTGCGTACTGACGAATC
ATCTAATGGTTTTGATGGGATTAATCCATGAGTAGTTACATAAAAACATGAACCATCTAT
AATACTTTTT
>TR83968|c0_g1_i1    total_count_or_FPKM_of_gene:60133
AGAAGATTGGGGCTTTTGCGTTCGAGGCGTTTGCGAAAGGGAGAGGGCGGGAGAGATGGC
TCGTACCAAGCAGACTGCTCGCAAGTCCACAGGAGGCAAGGCACCTAGGAAGCAGCTTGC
CACCAAGGCTGCCCGCAAGTCTGCCCCCACAACCGGTGGAGTGAAGAAGCCTCACCGTTA
TAGACCTGGCACTGTTGCTCTTCGTGAGATCCGCAAGTACCAGAAGAGCACGGAGCTTCT
GATTAGGAAGCTGCCATTCCAGAGGCTTGTCAGGGAAATTGCTCAGGATTTCAAGACTGA
TCTGCGGTTCCAGAGCCATGCTGTGCTTGCACTCCAGGAGGCAGCCGAGGCATACCTTGT
GGGTCTGTTCGAGGACACGAACCTGTGTGCTATTCATGCGAAGCGTGTGACCATCATGCC
CAAGGACATCCAGTTGGCTCGGAGGATCAGAGGTGAAAGGGCTTAAGATGGCTCCAGCTA
TGGAAATCAATCTTTGTGGCATCTGCAATCCATAAATTTAGTTTAGTAATTATTGTGGGA
CTGTTTTATTTGTTTGTTCGATAATACTATGGAACCAGAACAAGCAATTCTAGTTTATGT
AGGGGGTCGGACAAATGTTTGTTGCTGCCCTCGTCTTTTATGTTGCTTCTGTGTGGACAA
AATGTGTAGTCTGTGATTGGGGATTATAATTACTGTAGTTTTAACTGACTTATGGTGGTT
GTCTGTCACGATGATTTTTCTTCTCTCTTGTTTATGCCCGTGAGATTTGAACCTGGATGT
TTCTTTAATTTTGCTGGGATTGTTGATAAATTTGTAGTTCATTTTTC
>TR95285|c0_g1_i3    total_count_or_FPKM_of_gene:60025.99
TTCGGTGATGACGTGAGAGGTTACCTCACGACCCGGTGACCCTATCCATTACTCTACATA
CAGGGCCCCTCCTCCGTCTCATCCAAGCCATCCGGGAGAAGCGTCCTGCCTCATCCCTTT
CTGATCTCGAATCGAGAGCGCAAGAGCGAGAAAGATCGATCAATGGCGACGCTGGAGAAG
GGGGTGGTGCTGCTGGACTTCTGGGTGAGTCCGTTCGGTCAGCGGTGCCGGATCGCTTTG
GCGGAGAAGGGGGTGAAGTACGAGTACAAGGAAGAGAATCTAGCCGATCAGAAGAGCCCA
CTGCTGCTGAAGATGAACCCCGTCCACAAGAAGATCCCCGTGCTCGTCCACGACGGCAAG
CCCATCTGTGAATCCCTCGTCATCGTCCAGTACATCGACGAGGTCTGGACCAACAAACCC
CTCCTACCCTCCAGTCCCTACGAACGGGCCACTGCCTGCTTCTGGGCCGACTTCGTCGAC
AAGAAGGTCTATGAGTGTGGGACGAGGCTGTGGAAGCTCAAGGGGGAGGCGCACGAAGAG
GCTAGGAAGGACATGATCGAGATCTTGAAGCTTTTGGAGGGTGAGCTGGGAGACAAGAAG
TACTTTGGGGGAGAGACGTTTGGCTTTGTGGATGTCGCTTTTGTTCCCTTCACTGCCTGG
TTCTACACCTACGAGACCTACGGCAACCTCAGCATTGAGAAGGAGTGCCCCAAGCTGGTG
GAATGGGCCAAGAGATGCATGGGGAGGGAGAGCGTGGCCAGGTCCCTTCATGATCCCCAC
AAGGTCTATGAGTTCGTAGGTGTCCTTAGGAAGAGGTTTGGAGTTGAGTGAAAAAAATAA
ATAAATAAAATAATCGTGTCTTAAGGTTTGAAAGATTATTTATTATGTTTGGTTTGTGCC
TTTTTCTTGAGCCGTTGTCAGTGTACGTTTTCACCCTGTCTGGAGGGCCCCCGGACCTGG
CATGTGTTTTGGCCCTTCGGGTAACTTCTGTAGCGTCTTGTCCGTCGACTGTAGCGTGGT
TTTATGCCGCGTTTGGAGGCTGAATGCGGGCAATGCGGTTGCCTCCGTCCGCCCACTACT
TATAGGCTTCTGCTTGTGAACGAAATAATCTGTTATGCTGTCGTATTTCAATTTAATCTA
ATATATTGTGATGCTTCAAAGCCCACCTACGTTCAATTATTTTACATTTAAAATTTTAAA
ATTATACAGATTTGA
>TR47729|c0_g1_i1    total_count_or_FPKM_of_gene:59832.49
AATACAATAATGTAATAGATAATGTAATACATTATATATATATATAAGAAGAAATATATA
ATATATAAGAATATAAGATAAAAAGAAATTTGATCAGGAAATCAATTTAAATAATGATTC
GAAACGGATATCCCCAATGGATATCTACTTCTTTGATTTTGTTCAAAAGCTTTATTTGAA
CAGTTGAGATCCAATTGACCCGAATTCTTAATTCATAAATAAGATCTGGCAGTTGAAAGA
GAAGTTGAAAAAAAGGAACCATGTATGCAGATTTCATCCTTTCTATGATCCAGCTTCAAT
GATTCTTTCAGGTCGGGACTATCAGTAATGACTTCGTATCAAACGAAAAAGTATAATATA
ACTATCGAAAAGAAAAGTATAATATAACTATAACTTTTTTTATGTTATTTAAAAAAGCTT
TCTGCTCTTCGACTATTTAAGTCCCTGGCACGGGACGAAGTGTCAACGCTAGAATTTTCA
TGATTCTGGTGCTATCTTGATTGCGCCTCACTCTATATTCTGCTGAGTAGGATTCGACAA
ATGGTCCATTCATATACAATAATAAATATATAGCGGGTATAGTTTAGTGGTAAAAGTGTG
ATTCGTTCTATCGAAAACTTAAATACTTAAGGGATCTTTCCGTTTTTTTCAAATTCCTAT
AAAAAATCATATTCCTATCAAAAACTTTATTTTTTAAAAAGGTTTAATCCTTTACCTCTC
AATAGCATATTTGAGGAAGAATGTACATTCTCACGATTTTTTTCCAAAAGCCAATTAGAA
ATTGAATAAAAAAGATTGGATTATGGATATGGAGTCGCGAAGCATAATTTTATTGAATTG
GATTAACTCTTCCAATTGAATGAGTATGAGTAAAGGATCTATGGATGAAGATGCAAAAGT
GTATTTCCAATCGTAACTAAATCTTCCATTTTTTTTTGTAAAAGGGAAATTGAAGTCAAA
TAGCTATAAAACGATGGTTTTGGTTTACTAGAACCATCACATCAGCATATTGTTTCAGCT
CGGTGGAAACAATATTCTTTTCCTCAGGATCCCGCGAGTGGAAATAGGGAACGAAGTAAC
TAGACTAAATGGATTTAGTATAATCCCCTCCTCTAGGAGGGATCATCTAGAAAGCAAGTA
ACTTTGGATGCATTCATACAAAAAAGCTGACATAGATGTTATGGATCTAATTTTTTCTTT
GGAAATACATCGATCTTCTATAAAGAAGCCGAATGAAACCAAAATTTCATGTTCGGTTTT
GAATTAGAGACGTTAAAAATGATCAACCAACGTCGACTATAACCCCTAGCCTTCCAAGCT
AACGATGCGGGTTCGATTCCCGCTATCCGCTCTATATTCTTTATTATACATGCATCATCA
ATTTGGATATGCATCCTTGTTTTTTTAAACCCTAAAAAATTTTCCGTGTAATCGTTTTTT
ATCCGAACAAGAGAAAGGAAGAATACGAAAGAAGAAAATAG
>TR95886|c1_g1_i1    total_count_or_FPKM_of_gene:59798.03
AGGTGAGCCGTGAGCGAGAACAAACTTTATCGGGTTAGGTGAGCGGCAGTATAACCAACT
CCAGAGGACTGCATTGCCCTTGATTGCACCACAAGGCGAGGCCAACACTTTCTTAACTCT
CACAATCTCTTTTTGTTTTGATTACCGTCTACTCCGTCCGAGATATGAAACTTTTCGGAC
CCAGAAGCCATCCCGTCCCGACTGCCGTGGTAAGAGTAAAACCTTCCCCAAAGCTTCACC
AAAAATAAAAAATAAAAAAAGACGTTGCCCACCTTCTTGACCTCTTCCCATTGATTTTCC
TCCAAAGCTTAATGCTCCCCACTTTCATAAGGTTATAAATATAGCCTCCTCACACTCTTT
GCCTCCTCAGGGAAGAGCAAAATCCCTACTGAAAAATTAAAAAGAACAAGTTTTCGTTAT
CCTCTCCCCCTCTCCCATATCTTTTCTTGTTTCAAAGAAAGAGTAGCCATGGAGTGCCTA
CATGAACCCAACATCCTACGCTTCATAACGCTCTTCCTCGTACCTTTATCTCTCATCTTT
GCACTTTTTTTGCGGCAGCGACGGAAGCTTCCTTTTCCGCCAGGGCCGAAGCCGCTGCCG
ATCATCGGCAACATGCTGATGATGGACCAGCTGACGCACCGCGGCCTCGCCAAGCTTGCA
GACAAGTACGGCGGCCTCTGCTACCTCCGCCTTGGCTTCCTCAATGCCTTCGCCGTGTCG
ACACCCGACATGGCCCGGCAGGTCCTTCAGGTGCAGGACAACGTCTTCTCCAACCGGCCG
GCCACCATCGCCATCACCTACCTCACCTACGACCGCGCCGACATGGCCTTCGCCCATTAC
GGCCCCTTCTGGCGCCAGATGCGAAAGCTCTGCGTCATGAAGCTCTTCAGCCGCAAGCGC
GCCGAGTCATGGGCCTCCGTCCGTGACGAGGTCGACACCACCCTCCGCGCCGCCAATGAC
AAGATCGGCGAGCCTGTCAACCTTGGCGAGCTCGTCTTCAACCTCACCAAGAACATCATC
TTCCGAGCGGCTTTCGGGACGCAAAGCAATGAGGAGCAGGATGAGTTCATCGGAATCCTC
CAGGAGTTCTCCAAGCTCTTCGGGGCATTCAACATCGGCGACTTCATCCCTTGGCTCAGC
TGGATGGACATGCAGGGGATCAGCCAGAGGCTCAAGGCGGCGCGGGGGGCCCTGGACGGC
TTCATCGACAAGATCATTGACGAGCACCTGGCCAACCCAAAGTTGGCTGACGCCGAGGAT
GCCGACATGGTCGACGACATGCTTGCATTCCTCGGGGACTCTCCAGCGGGCAAAGGTGGG
GAGGATGGTGATCTCCAGGCATATCTGAAGCTCACCAGGCATAACATCAAGGCCATAATC
ATGGATGTGATGTTCGGTGGCACGGAGACGGTGGCCTCCGCCATTGAGTGGGCCATGGCA
GAGCTAATGAGGAACCCGGAAGAGTTCAAGCGGGTGCAGCAAGAGCTGGCCGACGTGGTG
GGACTCGACCGCAAGGTCCATGAGAGCGACCTCGACAAGCTGTCCTACTTCAAGTGCGCC
ATCAAGGAGACCCTCCGCCTCCACCCTCCCATCCCCCTCCTCCTCCACGAGACGGCCGAG
GACTGCGAGGTCGCCGGCTACTCCATCCCGAAGAAATCAAGAGTCATGATCAACGTATGG
GCCATCGGCCGCGACAAGTCAGCATGGAAGGACGCTGAGACGTTCCGGCCGTCAAGGTTC
ACCCCGGATGGCGACGGTGCTGGCGTCGACTTCAGGGGGAACTACTTCGAGCTCCTACCG
TTCGGCTCGGGCCGGCGGTCTTGCCCGGGGATGCAGCTGGGGCTGTACGCGTTGGAGCTG
GCGGTGGCGCAGCTCATGCACTGCTTCAATTGGTCCCTCCCGGACGGGATGAAGCCAAGC
GAGCTCGACATGGGGGATGTGTTCGGGCTCACTGCTCCAAGGGCGGTCCGGCTCGCCGCC
GTCCCGACTCCGCGGCTCAATTGTCCACTCTTCTGATTCATGGTAGGCGCCGGGTGGAAT
TTCGTAAATTCTTATTGTTCTTCTTCGGTTTGTGCTTTTGGGGAGGACTGAAACGACAGT
CATAAGTTGGTTCTACTATGCCCGTGCAATAAGAAGTTTTCAGAAACTCTAGTTATTCGA
TTATGGATGATTGTTTTTGATTTTGAAATTTGTTTGCTCTCCATTTGGACATGCAAATGT
ATACACCATGAATCAGAAACAAAAGAATAAATATCTCTAAAATTGTGCATATTGTTTTTG
GAAAAAAAAAAAAGGTTCCTTGGTGTATGACCCAAGTACTGAGACTAGGAAATGAGTGAT
CCAGACTCGAACGGAACCTGTGCATCGCATTACAACTTGAGGACCCTACGGCATGCTCCA
AAAAGACCTGGAATAGCATGATGGGTACCTGGGAACTAAATATTTCAGCGCTGGTACTTT
TTTTTCCCCGTGCTTGTGCTTGAAATGGTCCTGCGATGCATGATAGAGGCCGGCTTCAAG
CGTAAAAGG
>TR93967|c2_g2_i15    total_count_or_FPKM_of_gene:59311.99
ATATCATTACCTAATGAACCAAACACACCAATATATATGACCTTCCATCCTTCCATGACT
CCTGTGCCAAAGTTTGAAGAGGATTCCAACTAGCGTCTTCTCATCTTTCTAGCTTCCCAT
TTCTTCTACTAGCTAGGCAGGGGAGGAGAGTTAAAGGTCAGATGGATGCCACCAGCTCGA
CAATCCCCATGGCCACTCTGCTTCTAGCCTTGTGCACTCTTTCAGCACTGCCAGAGCTTT
CCTGGGCGAGCATAACGAGGCACTACAAATTTGATATAAAAATGAAGAACGTGACGCGAC
TGTGCCACACCAGGAGCATCGTGACGGTGAACGGGAAGTTCCCAGGGCCTAGAGTTGTAG
CAAGAGAAGGCGATCGTCTAGTTGTTAAGGTTATCAACCATGTCCAGAACAATGTCACCA
TTCACTGGCATGGGGTTCGGCAGCTGCGAAGTGGATGGGCTGATGGACCAGCATATGTTA
CCCAGTGCCCAATACAGACAGGCCAGACCTATGTTTACAACTTCACGATCGTAGGCCAGA
GAGGCACTCTCTTTTGGCACGCCCACATCTCTTGGATGAGGGCCACCCTCTATGGACCTA
TCATCATCCTTCCCAAACGTGGCGTTCCTTACCCATTCGCCAAACCGTACAAGGAAATCC
CCATCATCTTTGGAGAGTGGTTTAATGTGGACCCCGAGGCAGTAATCGCGCAGTCTCTCC
AGACAGGTGCAGGTCCAAATGTCTCCGATGCTTACACCATAAACGGGCTGCCTGGTCCCC
TGTACAATTGTTCAAAAGATACGTTTAAGCTGAAGGTGAAGCCCGGGAAGACATACCTCC
TCCGCATGATCAACGCTGCACTCAACGACGAGCTCTTCTTCAGCATCGCCAACCACACGC
TCACCGTCGTCGAAGTCGATGCCATCTACACGAAGCCCTTCAACACCGACATCATCCTCA
TCACGCCAGGCCAAACCACCAATGTTCTCCTGCAAACCAAGCCCACCCTCCCCAGCGCCA
CCTTCCTCATGGCTGCCAGGCCCTACGCCACCGGTCTCGGAGCCTTCGACAACACCACCA
CCGCCGGCCTCCTCGAATACCTACCGCACAGTGTTTTCTTCCCCTCGACTCCATCGAACA
ACCTAACAGTACTCCTGAAACCAAACCTACCATCTCTCAACGACACCGCCTTTGCTGCAA
ACTTCACAGGTAAGCTACGTAGCTTGGCAAGCGCTCAGTTCCCGGCGAACGTGCCGCAGA
CCGTGGACAGGCGATTCTACTTCACGGTAGGCCTCGGAACAAGCCCGTGCCCGAAGAACC
AGACCTGTCAAGGCCCCAATGGCACGAAATTCTCCGCCTCCGTCAACAACATCTCCTTCG
CGTTGCCGAGCATCGCCCTCCTGCAGGCCCACTTCTTCGGGCAGTCGAAGGGGGTCTACA
CGACCGACTTCCCGAGCAACCCTCCATTCCCGTTCAACTACACGGGGACTCCCCCCAACA
ACACCTTCGTGACCAACGCGACCAAGGCGATGGTGCTCTGCTTCAACACAAGCGTGGAGT
TAGTCATGCAGGACACCAGCATCCAAGGGACCGAGAGCCATCCGCTGCACCTCCATGGCT
TCAACTTCTTCGTAGTAGGACAGGGGTTCGGGAACTACGATCCAGCAAAGGACCCCACCA
AGTTCAACCTAGTGGACCCGATCGAGAGGAACACCGCCGGAGTGCCGGACGGCGGGTGGG
TCGCCATCCGGTTCCGGGCCGATAACCCTGGTGTTTGGCTCATGCACTGCCACCTCGACG
TGCACGCGAGCTGGGGGTTGAGGATGGCTTGGGTGGTGAACGACGGGCCTCTACCCAGTC
AAAAGCTGCTGCCACCACCGTCCGATCTTCCCAAGTGTTGACTTTTGACCGGCTGGTCCG
GATTCACTCGTCGTGTTAATACCCACTTTAAAATTTGGTACACCTCGAAGGTGTAATTTA
TTTTACCTTATCCTTGCATCAACTGATCATAAAAAAAAGGTTTGTGGCTTTTTTCGGATT
ATCGCAGGGCAGACGCTGGTCTGCGTTTTGTAAGGGAAGTATGTCATCAACTCTCCCCTC
CTTTTTTTTGTAATTCTTAGATTCTCAAACAATAAAGGGCACTAGAGTTGTTTGTTTTGT
ATTCTTTTAACGATCCAAAATTTAATTCAAATTTGAGACTAGGCTAATGTCTCGTTGCAC
TGGCCCAGGCCAATAAAAATCATGGTCCATAATTTTTATATGCATTGTACTGTATAATGA
CAAATAGGATCGGCCCTATATCTATAAAACAAGAGAAATTTAAAGAATTTTTCTCAAAAC
AAATTTTTTTCTAACATTAGGGATGGCAACGGCCCGGGG
>TR79405|c0_g1_i1    total_count_or_FPKM_of_gene:59116
AGAAAAGCCACGCTATCCACCTCTTGTGAAGTTCACCATTGGATGAAAAAAATCATTGCA
AGGAGGACTCTGAGGTTATATATAGGAAAGGTGCGGTGTTTAAGGCTTCAGTCTCGCTAC
AAGGTCTTCTGTTAGAGTGGGTGAGGAGTAATTAGGAGAATTAGAGGAATGGCTTCCTCC
ATGATGGTCTCTTCTGCCGCCACGGCGGCCCGGGCCACCCCAGCCCAATCCAGCATGGTG
GCACCCTTCACCGGGCTCAAGTCGGCTTCGGCCTTCCCAGCCACCAAGAGGGCGATCAAC
GACTTCTCAAAGCTTCCAAGCAACGGAGGCAGAGTTGTTCAGTGCATGAAGGTCTGGCCG
ATTGAGGGTGTGAAGAAGTTCGAGACCCTCTCTTACCTGCCGCCGCTCTCTGATGACGCT
CTGATTAAGCAAATCGATTACCTACTCCGCAGTGGGTGGGTTACTTGCTTGGAGTTCTGC
AAAGT
>TR93699|c2_g2_i5    total_count_or_FPKM_of_gene:59069.98
AGGAAGAGAAGAAAGATGCTGAGGAAGGCAATGTGGAAGATGTTGATGAAGAGAAAGAAG
AGAAGGATAAGAAGAAGAAGAAGATCAAGGAGGTGTCACATGAGTGGTCTTTGGTCAACA
AGCAGAAACCAATCTGGATGAGAAAGCCTGAAGAGATCACCAAGGAAGAGTATGCTGCTT
TCTACAAGAGCCTAACCAATGACTGGGAGGAGCACTTGGCTGTAAAGCACTTCTCTGTGG
AGGGTCAGCTGGAGTTCAAGGCCATCCTTTTTGTGCCCAAGAGGGCTCCTTTTGATCTCT
TTGACACGAGGAAGAAGCTCAACAACATCAAGCTTTATGTTCGCCGAGTTTTCATCATGG
ACAACTGTGAGGAACTGATTCCTGAGTATTTGAGTTTTATTAAGGGAATTGTGGATTCTG
AAGATCTTCCCTTGAACATCTCTAGGGAGATGCTTCAACAGAACAAGATCCTCAAAGTCA
TCCGCAAGAACCTGGTCAAGAAGTGCATTGAATTGTTCTTCGAGATTGCTGAGAACAAGG
AGGACTACAACAAGTTCTACGAGGCATTCTCTAAGAACCTCAAGCTTGGTATCCATGAAG
ACTCTGCAAACAAGGCCAAGTTGGCAGAATTGCTTAGATACCACTCAACCAAGAGTGGGG
ATGAGATGACCAGCCTCAAGGACTATGTTACAAGGATGAAGGAGGGCCAGAATGATATTT
ACTACATTACAGGTGAGAGCAAGAAGGCTGTTGAGAACTCCCCATTCCTGGAGAGATTGA
AGAAAAAGGGCTACGAGGTCCTTTTCATGGTTGATGCAATTGATGAGTATGCTGTGGGTC
AGCTAAAGGAGTTTGAGGGGAAGAAGTTGGTTTCTGCAACAAAGGAGGGATTGAAGCTTG
ATGAGAGTGAGGATGAAAAGAAGAAGAAGGAAGCCCTCAAGGAGAAATTTGAGGGTTTGT
GCAAAGTCATCAAGGAAGTGTTAGGTGACAAGGTGGAGAAGGTTGTGATGTCTGATCGTG
TGGTTGACTCTCCCTGCTGTCTGGTCACTGGTGAATATGGTTGGACTGCCAACATGGAGA
GAATCATGAAGGCTCAAGCCTTGAGGGACTCGAGCATGGCGGGCTACATGTCCAGCAAGA
AGACAATGGAGATTAACCCAGAGAACCCCATCATGGAGGAGTTGAGGAAGCGTGCAGATG
CAGACAAGAATGACAAATCGGTCAAGGACCTTGTGCTGCTGCTCTTTGAGACAGCTCTTC
TCACCTCTGGCTTCAGCCTTGACGACCCCAACACCTTTGGCAACAGGATCCACCGCATGC
TGAAGCTGGGTCTCAGCATCGACGAGGATGAGACGGTGGATGCAGATACCGACATGCCTT
CACTGGAGGATGCTGATGCAGAGGGCAGCAAGATGGAGGAGGTCGACTAAACTATATCTA
AAATTCGTTCCATCGAATATTCTAATTTTACAAAGTCGGTCAGCTCAACTATAGAATGAT
AGTTTTGTGGCTTGTTTAGCCTTATCTTGCTATGTTTAGTGGCTTTCTTGTCAGCAGCTA
GTGGTTGAGGCCTTTATCATATTTTTGCGTGCTAGACCTTTGTGACAGACTATTATCATT
CCAGAATTCCAAATGATATTAGTGTCTGTTTTCTACTCTGTTAGTTTTGCTTGTTTTTCA
TGTCAATGTTGGTTATTCATTTGGGATTTAAGGTTAGCCAATGCCCACATTCTCAGAGGC
TAGGTCGTTACATTACTGATTGCCTCTGCTTGATTTTATTGCTTTTTGTAATTGAGAATT
TGAGATCGAGAACTCGTTACCGTCTTCTGGCGATTTATCTTCTATGTTGCTTGTCGTTTA
CCTTCTCCTGTAGGTTGATAAAATAGGCTTTTAAGGGTGGTTTGTCCTTTCATCTGAGGT
ACCATGATGTAACAAATAATGCTTTCAAGTCAGGCCTATATAATGTATATGCGATGTGCG
CGATTGTGATTCGCATGCTTGTGAACCAGAATTAATTTTGGTAGATAGACATTTGTTTGA
AATTTTCAAATTGTCATTAAAGCCGATTATTTGTTAATATGGTCCCCGTTGTTTTATTTG
GTATGACTGCAAACTTGTAATGAGA
>TR92029|c1_g2_i3    total_count_or_FPKM_of_gene:58057.91
AAAGAAAAGCCTAGCAATGAGACAAGAGGAGCCATCCGAATGGTTGAGGCCATTAAATGG
TATTGCTGGATTGTTCTGCACAGTTAAAATAACATCTCATACAGTGTAAAGAAAATGGAA
CTGGATATTTGTTGCTTTGAACGTTATAGATTGTCGCATGCTGGCATTATTGATCGATCC
AAATCATCTTAATTGATGCACTTTAGCCAGAGGTCACGGCTAATATAAATATTCTGTTAA
GTTTGTTGCTTTACAAAGCTAAATGACAGGATTAGTCCCCTGAAATTTAAACCTCTTAAA
TGTTTAGGTAGGGTACCCGAGAAGCCAGCGTCTCTACATCCTTTGGCTCGTCGCATGAAG
GCTTCTGTCAAGCTTAGCCAAGTGATCCAATTTAGAGCTTGACACTACTCTGGCCTCCTT
CCCAACGAGTACTACCACATGCCAAGCTATTAATTCCATGTGAGGACCAATTAGAATAAA
ATGATAATATGAGACCCCCAACTGCTCTACACTCCAACATGCCCTCTTAAGTGGAGACCC
AGGGAACCTTTCTATAACTTAGCAATGCAAGAGTTGGCAGAAGGGGGAAGGTAAGTAAGC
CCATTGGTCAACTATGGAGTCCTTGTCAATGTAACCATGTTCAAAGAAAATCCAAATTGG
ACAGCCTAAACAACAATATTAAGAGAGTCCCACTGCTTTGAAAAAAAATTTAAAAAAAAT
TAAGAGTCGCATGATTCAGCCGTGTCATGAAGCAAGCAGCAGGAAACAACTCGATTTCAA
GGGTCAACAGAAGGAAAGATGCGGCAACCTAACCACCGCCTCCCTCACTAGTCCTCTTCA
TAAACGATGCCGTCTTCCTGCAAGTATTGAAAGATTGAAGGAAGCACCGCAGCAAACATG
GCAAACAAGATGAAGTTCGGTAGGAACCTCAACCGAGAGTCCCAGAGGTTCAGATTGGTG
GTTTTCGTCATCGGATGCTTCCTGGTTTCGATGACCTTCATCGTGGTGTCCCAACCTCAA
TCAATTCCTTTTCCCATTTTGGGTTCAAAGCCATCAGTCCATGTGGCGCCAAGCACTCCC
AGGGCTGAAGATACAATACAATCTCAACAATTGACGGAAATTCCAGGACAAGGCAAGGAA
ACAGAGCAGAGCAAGCAGGACATGGAGAGCGATAAGGTGACTCAGGGCAATAACATAAAA
GATGCTGACATAAAATTCCAAGATGAGACGGGTGATGAATTAAATCTTATGACGACTGTG
AATGACACAACTGTTAATTCAGTTCAGAAGGAAACTTTGAGCACCACTGATACACCTGAG
AGCGATAACGATAACGACACGCGGGAGAGAAGCATGGCGAGTGATGAATCCAACTCCCAT
GGAGGTGAATCGCACGGAAAATTTACACTCCCAACAATTTCAAACTACACCATTAATGAT
TCCATTCAAGGAGAAAATGGTAGCAATGCTGAGCAATTAGGGACCAATAATGAGACCGAG
GAGGGAAGCACTGCATGTGATCCCAATTCTGGTAATTGCGAAAAGAATGAAGAAGCAAGA
CCCCTGAAGAACACCAATCCTATCATTGTTAATCCAGCTCAAGAAGAAAGCACCAGCAAT
TCCAAGCAATTAGGTACATTGGTCTTCATTAAAACTGCTGCTTGAGCTTCTAAATTTTGG
TAGCTAACACCATCCTAAAATGGTCCCCAGGTCACTGTTTTCTTTTTTCTTCTGTAATAA
ATTGTGATGCTCTGCTTCCCTTGTAAAACAATTTAGGAGGAATACGGAACCAACTCGCAG
CATTTATTTGAGTTGGTCAGGAAAATATTACTTGATCAAACATTACTTCACATCAAAATT
AAGGCATTATTTATCACGACTAATTAGTTTTTCTTTTTGGTTTAATGTCAAGATGTGGGG
GACCAGAACAAGAAACCAGAGCGGAAGCCATTTTGTGATTTTTCGCACTATCGAGTAGAC
CGGTGCGATTTGGCAGGAGACATCAGAATCCATCGGAACCCTTCCTCTGTTGTATCCGTG
GAAACAACCGAAAGAAGTGAATCATGGAGCATTAAGCCTTACCCTCGCAAGGGAGACAAA
ATTGCCCTCAGCCGTGTTACAGAGGTGACAGTGAAATCGAGCAAAGAAGGCCCTCAATGC
AGCGTGAATCACAACGTCCCTGCTCTGGTTTTCTCTGTTGGTGGATACACAGGAAACCTC
TTTCATGACTTCACTGATGTCATGATTCCCATCTTCTTGTCCGCCACCGAGTTTAATGGA
GAAGTCCAGTTCGTCATCACCGAGACCAGGCCCTGGTGGATGCAAAAGTATGTACCAGTG
TTCCAGAAGCTCTCTCGGTATGAAATCATCGACTTCGACAACGATGACAGAGTCCATTGT
TTCAAGCGCGTGATCGTGGGTCTTCGAGCCCAAATGGAGTTCACCATTGACCCCGCACAG
GATCCGAACGGCTACACCATGGTCGACTTCGCTCGATTCATGAGAAGCGTCTACTCGCTG
GACAGAGACACCATGACCAAAATCGAAGAATTTCCCCACAGAAAGCCGAGGCTTGCGATC
ATATCAAGGCAGCGAACACGAAAGTTCACCAACATCCCTGAAATAGCCCAAATGGCAGAG
GATCTGGGCTATGAAGTGGTGGTCGAAGAGGCTGATGTGAACACCAACGTAGCTCGGTTT
GCCAAAGTTATTAATTCCTGCGATGTGTTGATGGGAGTGCATGGGGCTGGGCTCACCAAC
CTGGTGTTCCTCCCACTGAATGCAACCATGATCCAGATAGTGCCATGGGGTGGGCTGGAA
GGGATAGCCATGTTCGACTTTGGAAATGGAGCCAAGGCCATGAAGCTGAACTACGTGCAG
TATAGCATCAGCGTAAAAGAGAGCACGCTGACAGAGTTGTATCCCAGAGATCACCCTGTG
TTCAAGAACCCCATAAAATTTCACAAACGGGGGTGGGATCTTCTAAAGGATACGTTCATG
GTGAAACAGAATGTGAAGCTGGATGTGAACAGGTTCAGGAAAGTCCTGTGGAAGGCCCTC
GAGCACATGATGCTATAGAAAAGGATGATGCTATAGAAAAGGAGGTTGTTGAAAGCTTTG
TATATCTCTTTCATATCATTTTTTTTTCCACCAATTAATTTTAATTTATGATGAAAAGCT
TTCCCAAGAAAGATTATGTCTACAGTTTGAAGTTTAGCTGTAATGGATGATCTTGTTTTG
AATATTTTTGTAGCAGATACTGGGTGGTTCGACCTCCCTTTCAACCGAGGAAAGAAATTT
GTTGCAGAGGACTTGTGATAATGAATAATTGAGACATATTACCTGTCCAAATCTAGAGCA
AATATCATTTCTCCCTTCCAAGGATGGTCATAGTCTTTTATTTTATTTTATTTGTCTGTA
ATATGGAAGATAAGTTCGTCCAAATTTTTTTAAGAAATACTAGAAAGAGGATGATCATAG
TAAAGTTGGGATATTCCTTGCATGAGGGTGGAAACCATAAATGATACACTTGCCATGTGA
ATCTTATAAAATGTCAACTGTTATCATGTATAAATATTCATCTCTATAGTAAAGTTGGGA
TATTCCTTGCATGAGGGTGGAAACCATAAATGATACACTTGCC
>TR96421|c0_g1_i4    total_count_or_FPKM_of_gene:57936.28
CGCTAGGGTTGTCGTCTCTTCTTCGTCTTCTCGTCTCGATCGAGATCGATTGTGTTGGGT
TTCGTAGAAGGGGATTAGGGGTTGCTGTTCTCGATTTCTTCGGGGATCGAGGTTGGTTGA
GGTTTCGCGGGGTAGAAGATGTTCGGGAGGGCGCCGAAGAAGAGCGACAGCACGAGGTAT
TATGAGATCCTCGGGGTGTCGAAGAACGCGTCGCAGGATGACCTGAAGAAGGCCTACCGG
AAGGCCGCCATCAAGAACCATCCCGATAAGGGCGGCGACCCCGAGAAGGTAACGAACGAT
TCTCGCATTTCTTGGTGTCTTCTATGTTTGAATCGTTTTTAGACCTTCTTGATCTGATGT
CTTTTTCATAGATCCATCGATTGGTCGCTTAATAGATGGAAATGATGTCTGGTATAGGTC
GATATGAGATAGCCTTGCTTTTAGTTGTCGTTTCTTGTAATGTTTGATGGATCTTTGGGG
ATCTATACTGGAATCTGTTGACAATTTAGGTTTTTTATGATTGTTTGATGATGTAAATAA
TTGACTTGAGAGGAATTCGAGAGCCATTTAGGGAGGAGAAGATTGGATCTCATCTTGTGA
TCTGAACAATCTTTGCGCGGTTTTGATTTATTCGAGGTGATTTAGACATCGATGCTGGGT
TTTCGACATAAATTTTTCGTTGGATATGTGCTAAACTTGGAGATGAGTTATCTTTGTCTC
AGGCAATGGCTAGTTTCTAGACCATGACCTTCGTCTACGAATCTGGAAATTTCTTTCATT
TTTTTCGTTTAGATGTTTCCGTTGCTGATGCTTTGCTCTTAAATTGTTTATTTGGAGAAA
GAAGAAGAAGAAGAAGAAAAGAACAGGGACTGCTGTGATTGTTGGGATGTATTACTTATA
ATTGTTAATGTCTACTAGCACTGGTTCTTGGTGTACTGAATATGACCCAGGATATTTTGT
TGGCCTCTTCCAGTTCAAGGAGTTGGCTCAGGCTTACGAGGTTCTAAGTGATCCTGAGAA
GCGTGAGATCTATGACCAGTATGGCGAGGATGCCCTCAAGGAAGGAATGGGTGGTGGAGG
TGGCCATGACCCATTCGATATCTTCCAATCTTTCTTCGGTGGAAGCCCCTTTGGTGGAGG
TGGAAGCAGCCGGGGCCGAAGGCAGAGGAGGGGAGAAGATGTGATCCATCCTCTCAAAGT
TTCTTTGGAAGACCTGTACAATGGGACAGCAAAGAAGCTATCTCTGTCTCGAAATGTCAT
CTGCCAGAAGTGCAAGGGTAAGGGCTCGAAATCTGGTAATTCAATGAAATGCCCTGGCTG
TCAGGGTTCTGGTATGAAAGTTTCGATCCGCCAGCTGGGACCTTCTATGATTCAACAAAT
GCAGCACCCTTGCAATGAGTGCAAGGGAACTGGAGAGACCATTAATGAGAAGGATAGGTG
TCCACAGTGCAAGGGTGAGAAGGTTGTGCAGGAGAAGAAAGTGCTGGAGGTTGGGGTCGA
CAAGGGAATGCAGAATAGCCAGAGGATAACATTCCCTGGGGAGGCAGATGAAGCTCCTGA
TACGGTTACAGGAGACATTGTGTTTGTGCTTCAACAGAAGGATCATCCCAAGTTCAAGAG
AAAGGGCGATGATCTCTTTGTTGAGCACACGTTGTCCCTCACTGAGGCCCTCTGTGGCTT
CCAGTTTGTCTTGACTCACTTGGATAACAGGCAGTTGCTCATTAAGTCAAACCCTGGTGA
AGTTGTGAAGCCCGATCAATTCAAGGCCATCAACGATGAAGGTATGCCGGTGTACCAGAG
GCCCTTCATGAGGGGAAAACTATACATCCACTTCACGGTGGATTTCCCAGATTCGTTGAC
ACCTGAGCAATGCAAAGCTCTTGAAGCTGTGCTTCCGCCGAGGCCTGTTTCCCAGCTGAC
GGAGATGGAGCTGGATGAGTGCGAGGAGACTACTCTGCATGATGTTAACATCGAGGAGGA
GATGCGGAGGAAGCAGGCCCAGGCTCAGGAGGCTTATGAGGAGGACGAGGAGGCTCATGG
TGCCCAGAGGGTGCAGTGCGCTCAACAGTAAAGAGATAAAAAAACCTACTTTCCAATGCC
ATAGATCAGAATACCCAATGGTCAGTCTGATTCTAGTACATGCCTATAATTGCCGTCATT
GCTAGCTAGCTAGCTATTTGTTGATGCTATGGTGTTATCTTTGTGGACATGAAACTGATG
TGTTTGTTTAGGCGATGGAAGACATCCTGCTCCATGCTTTTAATCTCATCTCTTATGTTA
CTGCTTCCCTCATTTTGTTTGCATTTGATGGTGGTGATGAGCTTGTGACGAATCTGTGAT
CGAAGACTTGCATGAACCTGTGGTTTTAGCTTTTAACTTCTTCTTATTATTATTATTGGA
TTGCATCAATCGCGAGGAGCTGGCTGGATGAGTAGAAGCTATGAGTTGGAAGTGAAAGAA
TAAACGGTATAGGTAGTACCTTGTTGTTGGGGAACTCCTCACCATCACAAGGAGAGAATT
CAGATGGAGTAAAAAAGCAACCGTCCGCTATAGCTTAAAAAAGAATAAGATTTCTTACAT
GATAGAGAGGAAGAATTAAGGGAATGGTGAAGGGAATATCTGGTTGAGGGAGTCACGAGT
AGATGCGTCCAGACGGTAGCGAAGTGAAATGCAAGTTGATTGGTTACTTCAAGGGTTAGA
GAAATACGTATGGGCTCGGGATCCCTTGCTGTTAATAAAGTGGGTTGATATCACGGAATG
GGCTTTTTAAATTACAACGCGAGGAGCTATTCCAACAGCTGCATGCAAAATCCCTATGCT
TTTATGCTGTGATAGGGCTGCAGGACTAAACAAAAGGGAATACCGAAAAGGGATACTGAG
GATGAAAGAAGAATTGTAGGTTTAATTTTTTCTAATCGAATGACATTTCTTTTTCTCCTC
ATCTTTTTTTATTGAAATAACGTATGAAAATTAAAATATATTATATATAGATCCTTTCAA
ATGCTGCTGGCAACAGTAAAAGCTCAAGAATTGATGTATATTTGAATTATAGGAGCTGAT
AATCAGTGATTTTCTCATATGATGTTGTTAGTATTGCTGTAATTAAAGTAGTGCCAAATG
TGAAGAATGATAATCAATGATATGCTGATATGATGATGTTATTATTGCTGAAACCAAAGT
AGTGCCAAATGTGAAGAA
>TR90818|c1_g3_i12    total_count_or_FPKM_of_gene:57897.56
CACACACACATAAGACCATGCATACATGGTAAGACCTTTTCTTCTTTAAACCAACCCCTC
CCCACCCTCGCTTTAACTCCTATAAACTCTTCGTCTTCCCCCTCTTCTTCTCTCTTGGTC
TCATCGCCTCTCTGTCTCCTTATGGCTTCTTCCACGAGGAGTTTAGAGACCTCGGCCAAT
TCTCTCGCTACCTCTTTATCCTTCTCCTCCTCGTTTCCAACCAGCTTCTCCGATCTCCTC
GCTGGAATCGGCGATGAAAACGCCGATGACCGACCGAGGAACCCCGCTAGCCGGGGGATC
TCGGACCGGGCAGCTCTCGGCCATGGAGGTATACCCAAGTTCAAGTCTATACATCCTCCC
TCCTTGCCCATCTCCCCTCCCCCAATCTCTCCCTCTTCCTACTTCGCCATCCCGGCTGGT
CTAAGCCCTGCTGACCTCTTGGATTCTCCAGTCCTCCTGTCCTCTTATAACATCTTGCCA
TCTCCAACCACGGGGTCTTTTCCTCCACAGGCTTTCCATTGGAGACCCACCTCTGCCGCT
GCTAATCCTCAACAAGGAATCAAGCAAGAGAACAGTGCTTACTCTGATTTCTCCTTCCAA
CCCCACACTAAGCCCATGAGCTCCTTCCAGCCTTCTTCAGCCGCAGTTTCTTCGGAAGAG
GCCTTCAGAGGACATCGACAACCATGGAGTTACCCTGAGGCCAGCAACAATAATTCTGAA
CAATCTTCGCAAAAGGCCAACAACAAAGCTGAACAGATGGCACCAATCCGAACGAGTTCT
TCAGAGATTCCAACTCTGTTGGCCAATTCCCAAAGCAACAACAACGGTGGGTACCAACCG
GATTACAACCATTCCAATCAAGCTGCTCAGACCCTTAGAGAGCAGAGAAGGTCTGATGAT
GGCTACAATTGGAGAAAGTATGGGCAGAAGCAGGTGAAAGGAAGCGAGAATCCGCGGAGC
TACTACAAGTGCACCTTCCGGAATTGCCCCACAAAGAAGAAGGTGGAGAGGAACTCAGAA
GGCCAGATCACTGAGATTGTGTACAAGGGCGCCCACAACCACCCAAAACCTCAGCCCACT
AGAAGGAACTCTGCTTCTTCTCAGGCAATTCAGGGTTCTGTCCCCTCTGAAGCATCTGAT
CATTCCTTCGGTGGGTTATCAGGCAACCCGATCGATTCCGTTGCGACGCCTGACAATTCC
TCAGTTTCCTTTGGTGATGAAGATGTTGATATGGGCTCGCAGAGGAGCAACCCCGGGGGA
GTTGACTTTGATGGAGATGAGCCTGATGCCAAGCGTTGGAAGAAGGAAGGCGAGAATGAA
GGGATATCAGCTTCAGGAAATAGGACTGTGAGGGAACCCAGGGTGGTGGTTCAGACCACA
AGTGACATCGATATCCTCGATGATGGGTATCGGTGGAGAAAATATGGGCAGAAGGTGGTG
AAGGGGAATCCAAACCCGAGGAGCTACTACAAATGCACTACCGTGGGTTGCCCGGTGAGG
AAGCACGTTGAGAGGGCATCGCATGATTTAAGAGCGGTGATCACAACGTACGAGGGCAAG
CACAACCATGATGTTCCTGCGGCTCGAGGAAGTGGGGGGCACGCAATTACCAGGGCTTCC
ATGGACGACAGCAACAGCAACATCAGCATGGCAATAAGGCCTTCGGCCACGGCCAACCAT
GCAAGCAACATCGCAGCTAACTCTCTCTTCGGGGGACGGCTCAATGCATCGGAAAGCCAG
ACTCCATTTACACTAGAGATGCTGCAGACCACGGGGAGCTACGGTTACTCTGCTGGATAT
GAAAATTCCATTAATGGTTTCATGAATCAGCAGCAACAGCAGAGACACATGGAGAGCATG
TTCCCAAAAACTAAAGAAGAGCCAAGAGAGGACATGTTTCTGGAGTCGTTGCTTTGTTGA
AAATGGTTTTGGGGAACTTAGGAAGGATCACAGTAGGTTGTGGTGATCAGATCTATGTTG
TACATTGCTCTGGGCTTTGGTGTAGATTCAATGTGCTATAGAGAACACTATGATAGCTAT
TTGTTCATTTGTTTGAGGCCCTTCCGTGCTACAGACCAGGCCTCGGATGCTCTTATATCA
CAAGTTATTTAAGTATGTAATAAAAGTCCATTCTATTTACATTGCCCTGCGAAGGAAATC
TAAGACAGTATTCGGAGAGCTCGACAAAAGAAAGCATTTGTCCTCAAGTCTCGTGTATAG
TATAAGTATAAAACATCGAAGATTAGATAATGGTCTCGTCTATCAATATTGTTCTAAGGG
AATTACTAAGAAGACAAAAACAGAGTACTAGATTACTTCAAGCGAAAC
>TR78012|c4_g1_i2    total_count_or_FPKM_of_gene:57463.25
CCCCACCTCCCACTCCTCCCTCTCCGCTGCGAAAAAATTCGCCCCAGATCGATCGGAAAT
CCATCGAGGAAATTAGGTTGAAGATCCGAGAAAGATCTGGATTAGAAGACGGAGGGAGGA
GAAAGTCAGGGGGGCAGGGGGAAAATCCTCTCTTTGGGGCGGTAGCTCTGCAATCGGATC
TTCTTCGGTCTCCAATCAATGGATTCCGATCTCTGGATCTCCCGCTTAGCCGCGTCCAAG
AGGCATCACTCGCTTCAGCACCATCAGAATCCCCAATCAGATCGGCTGGGCGTTGATGAT
TTCGAGATGGAAGAGGAGGTCCGCCCGGATTTCCCTTGCCCGTACTGCTACGAGGATCAC
GACATCATGTCGTTATGTTTCCACCTCGAAGACGAGCATGCTTTTGAATCGAAAGCCGCC
GTCTGTCCCATCTGCTCTGTTAAGGTTTCCAGAGACATGTTGAATCATATCACCACACAG
CATGGGCACTTTTTCAAGTTGCAGAGGCGAAGACGGTTACACAGATTTGCTATTCCCAGT
AGCCAGACACTCTCTTTTCTGGGGAGGGACCTTCGTGAGGCCCATTTGCGGTTGCTCTTC
GGAAGTGGGCCCTTTCGGTCAAGCAACAATATTGCATCAAATGCTTCAGCTGAGTCATTT
CTTTCATCGCTTGTTTTAAATTTCCCAACATCTGAAACTGAAGAAACTTCAAAATCTTCC
ATGTCCACTGCAGAGGATACTTGTATTAAAAAACCAACACCTTCAAAGACTTGGAAATCT
AGTTTTGACTCATCATTGAGTCATGAGGAGTGGGAACAAAAGCAGAAACAAGCAACTGAT
AGGGCAACCTTCGTGCAAGAACTGCTTCTATCTGCTCTATTTGGTGACTGAAGGAGACTC
AACGTGAGACCTCATGGCAAATGGTTTCTTGGTGTGATACAACATATTGCTAACTGAGTT
ATTGGTGAAAAATTGGTGAATAATTTGGTTAAGGTGTTCTAGGGCTGTTAAGAGTATGAG
GTGCAAGACCATGCAACGTCCCTTTGTGTCCCTTTGTGTAAGTGATCTCTCCCACCTTTA
CTGCCTCCTAGGAAGATGCAAGTTGAATTGTATGCTACATAAGGTATCATTGTATTCCAA
CAAATGTACCTATCTATTCTGTGAGTACTCCATTTGCAGTATGCAGAATTCAGTATGTAT
GAATCAGTTATATCATCAG
>TR97829|c3_g8_i1    total_count_or_FPKM_of_gene:57354.23
AACCAAGCGATGAGGATCTACTCCAGCCTCTGGAATGCTGATGACTGGGCCACGCAGGGG
GGGCGCATCAAGACGGACTGGACAAAAGCCCCCTTCACTGCCTCCTACCGAAATTTCAAT
GCGGATGCTTGCATTTGGTCCTCTGGTTCCTCCAATTGTCCTTCCCAGAAGTCTAACAAC
GCCAGCTGGTGGAACCAGGAGCTGGATTCAACAAGCCAAGAGAGGATGAGGTGGGTGCAG
GAGAACTACATGATCTACAACTACTGCACCGATCAGAAGCGATTCCCCCAGGGCCTGCCA
CCAGAGTGCTCCATAGCCTGAGGAGAAACAGAGGACGCACGACATTCAAACAAGTTCTTT
TATTCGTTAATTCTTCTCTAGCATACTTGGACAGATTCTTTGTTGTTGCCATTCTTGTAA
ATGGACGCAGAACATGTTATATGTTGTCTGTCATATTACACATGTAAAATGATACCATAA
ATTAAATAAAAGCATCAGGGAGAGTGTTTTTCAATCGTTCAGCAGAAATTTTTAGCCAAC
ACTCTCATCAGGTTAAGGATCCAAATCTACATCCAACATCAAATCCAACCAAATTTAATC
CACAAACATCACAAAACGTTAACATGATTTTTATAATATTTTCCAGCTTAAGTTTCTTAT
TAAAAATTAGTTTAAGTCTTAAATTATCATAACTTTTTTAGCTAGAGATGACCGGTAT
>TR88763|c0_g2_i6    total_count_or_FPKM_of_gene:57288
GTGCCGCCGATGCCTCCACCCGTCGTCCATCCACCTCCCGTCGTCGTGCCGCCGATGCCT
CCACCCGTAGTCCAGCCACCACCCATCGTGAAGCCACCACCCATCGTGGAGCCGCCAGTG
CCGCCAGTCGTGAAACCGCCGCCGCGCCCTCCGAAAGGCAAGGTGCCGTGCCCGCCGCCG
CCGACGGTGGTGCCGACACCGCCGACGCCGCCGGCGGTGAAGACGTGCCCTGTGGACACG
CTGAAGCTGGGGGCGTGCGTGGACTTGCTAGGGGACTTGGTGCACATTGGCGTGGGGAAG
AAGGCCAAGGCGACGTGCTGTCCGCTTCTGGAAGGGCTGGCGGATTTGGACGCAGCCCTC
TGTCTCTGCACCACCATAAGAGCCAAGCTCCTCGATATCAAGCTCATCCTGCCCATTGCG
TTGGAGCTGCTGATTGGGTGTGGGAAGCACCTGCCATCCGATTATCAGTGCCCTGCGCCT
GCCTAAATATATATAATATCACCGCTATATGGTATGGCAGCCCAAACTTCAGACCCATGG
CTAGCTTTGCTCTATCCATCAAGTCCTAATATTAGTAGAGCTTTGATTTCATTTCTGTAC
GTATTCTTCGTTTCTGGTACGTTTTTGGTTTTTGGACTGAGAACTTTTATCAGCAGTGAC
TCTCGTGATAGGCTGCTATCTGCTTTTATTTACTCGGTCAAGAGTCAAGACCTTGATCGA
CTGTATTAAATTTTATTTTATAAATAAAGTGTCCTGTCTGTGTCCTATTATTTCCTTGTG
TTTGGATGCCCTTGAAGTCAAGAGGGAGTAGGGTTTTATTTCATGCTATTTCCTTAAATA
GACATAAAAAAATGATAAACCCTTTAAAAATTGGTATTTTGATTTTTATTTTAAAATTCA
TATTTCATACTTCCTCATATAATAGTTCTATTCCAATTTACTGTATTCCAATGGTAAGTA
GTAGCTGA
>TR94945|c1_g4_i1    total_count_or_FPKM_of_gene:57135
TCTTGAGGCGGGTTGGTACTTCCGCCCCCTCTACCCCGTCTCCATCCTTTTCTTAGGGTT
AGGGTTTCTGCTCCGTTTCTTTTCCCTTCTTTCTCCTATGGCGGCTACCGACGTCGAATA
CCGCTGCTTCGTTGGCGGGCTCGCCTGGGCCACGGACGACGCTTCCCTTGAGAGGGCTTT
CAGCCAATTCGGCGAGGTCATCGAATCCAAGATCATCAACGACCGAGAGACGGGGAGGTC
GAGGGGCTTCGGATTCGTGACCTTCAGCAGCGAGCAGTCGATGAGGGACGCCATCGAGGG
GATGAACGGGCAGAACCTGGACGGGAGGAGCATCACCGTCAACGAGGCCCAGTCTCGGGG
CAGCGGCGGCGGCGGCGGCGGCGGCGGCCGTGGCGGGTTCCGCAACGGCGGAGGGTATGG
CGGTGGTCGCCGTGAGGGCGGCGGTGGGTACAACCGCGGCGGTGGTGGCGGCTACGGCCG
TGACCGTGGTTACGGCGGTGGGTACGGTGACGGCGGATCCCGCTTCTCCAGGGGCGGCGG
TGCGTCCGAGGGGAACTGGCGGAACTGAGTCGTCTTGGCCTGCTGCGGTCCGAGACGGCT
GGGCTTTGGAGACGGTGTCTCTCCTATGATCTGATGTCTTTGTTATGGTCTCTTCTATTG
ACCTAGTTGCTATCGTCTGTTTAGGTTTCCGTTCTGTTTGGCTGAGAGAGAGAGAGAGAG
GGGGGGGCACATGGGGAATACTTGCGTGTGCTTCGGGGGAAGCGTTGAGGACGAGGAGGA
GGAGTGGCGGCGGCGGCGGACGAAGCGGGAGCGGGAGAAGCGGCGGCAGCGGCCGCGGCC
GCGGAGGCCGAACCCGTTCTCCGAGGACCCGACGGGTTCGCCGTCGCCGATCCAGGTCCT
CAAGGACGTGGTCCCCCTCGGGCACCACCGAAGCCGGATCGGCGACAAGTACGTCCTCGG
ACGCGAGCTCGGCCGCGGCGAGTTCGGAGTCACCTACTTGTGTACGGACAAGGAGACGAG
GGAGCAGCTGGCTTGCAAGTCGATCTCGAAGCGGAAGCTCCGGACGGCGGTGGACGTGGA
GGACGTCCGGCGGGAAGTGG
>TR94484|c2_g1_i2    total_count_or_FPKM_of_gene:56413.64
CAAGATCGAGATCGAAAGGGGCCCCTCCGAAAACCGATAACCTAATTCCCAATCCCACGA
GAAAGGTAGAGAGATCGAAGGAAAAAAGTTTTTGTTTTTCTCGAATTCATCCTTCTTCTC
CTCCAACTTTGCCGCGTTCTTCTTTTTTCTGGCCGTCCAAGCGACGGATAATGCTCCCTC
GGCTTGCCTTCGGCTTCACTCCACGGCCCCACCCCCTCACCCAAATTGAAAGCTCCGTCT
CCTACCTCAAGACCTTAATCCTAACCGCCTAATTTTCTCTTAAATACATGTCCTCTCGAA
ACCAGAACAGGCCGCCTCCCACGCCGGTTGCCAACCCCACTCGAAGCCCTTCAAATAAGA
AGGACAATTTAGATGAGGCACCTGTTGACAAGCGAAGGAAGATTGGAGTAGGGAATATGG
TGTGCCCGGCGACCAAACCCCGTGCGCGGCAGGTGCTGTCGACTGTCAATGCTGGTCCGA
ATCCTGGTGGGCATGGCGATCATGTGGCGGGCGCCGCTCCGAGCTCCGATGGTGGGAGCA
GTGGCGGTGGGTTCGAGTTCGGATCGAGGGAGGATGTGGAGAGGCTTTTGGGTGAGAAGA
TGAAGGGGAAGCACAAGAATGATTACAAGGGAAAGAGCGAGCAGATGATAGAGTACATAA
AGAAACTCAGGATTTGCATTAGATGGTTCACGGAGCTTGAAGATGGGTATTTGGCTGAGC
AGGAGAAGCTCAGAAGTATGTTGGATTCTGAAGAGAAAAGGCGTGCAGAAATTGAGGGCC
TGCTGAAGGCCAAGGTTGAAGAATTAAATGCAATTATCCAGGAGCTTCAGAGGCAGCATG
CATCTTTGCAGGAAAACTTTAGAAAAGAGGAAGCTGACAAAGTGGCATCCATTAAATCTT
ATGAGGAAGAAAGAGTTGCGAGGGTTGCAGCTGAAAATATGCGTGCAACTTTGTCTGAAG
AGCTTGAAAGGGTTGATCAAGAGGCCAGGCGTTTCAGCGATCAGCTGAAAATGATCCAAG
AAACCAACAAGAGGTTGCAGGAGTACAATACTAGCTTGCAGCACTACAATAGCAATCTTC
AGGCTGATGCTCTGAAAAATGGTGAGACTATCTCAAAGTTGCAGAAGGAGAAGAATGCAA
TGATGGAAACCTTGACTGGTTTAAGGGATCACACCAATTCTCTTAAGATTCAATTGGATT
CTTCTAGATCATCTCAGCAAGAAGCTATTAAACAGAAAGAAGAGTTAAAGAAGGAAGTAA
GTTGCCTTAGAAGTGAATTGCAACAAGTAAGAGATGAACGAGATCATACATTAGCACAAG
TGCAGAGTTTAAGTGTTGATCTTGCAAACTATAAAGAAATTGCTGGAAAATCCTCACAGG
ATTTGGATAGCACAAGGATAAAGAACACTTCTCTTGAGGAGACATGCTCTTTCCAGAGGG
AGCAGGTACAAGTGTTGCAACATCAGCTTGCTGCTGCAAATGAAAAGTTGAAGAGGGCTG
ATTTGACAGCCATTGAGACAATGACAGAATATGAGGAGCAGAAGAAAACTTTAAAAGATT
TGCAAGAACGTCTTGCAGATGCTGAGTTTCAAATCTTGGAAGCTGAGAAATTACGTAAAA
AGCTACACAACACCATCCTGGAATTGAAAGGAAATATCCGAGTGTTTTGTAGAGTAAGAC
CCATTCTACCTGACAGTGATTGTGGTGGCACAGAGGGGCCAGTTGTTTCTTATCCGACAT
CAGTTGAATCGCTTGGACGTGGCATTGACTTGATGAACAATGCGCAAAAGTACTCCTTCA
CTTTTGATAAGGTATTCAGTCATGAAGCTTCACAAGAAGATGTATTTGTAGAAATCTCAC
AGCTGGTACAGAGTGCACTAGATGGCTATAAGGTGCGGTTGAGTAATGTGATTTACATTG
TTTGTTATGTAGCCATGCTTGCTCAAATTTGTAAATTGTTTATGACTTGTATTGTGTTTC
AGTGCTTTATTGGGATTATGTTTTAGCAATTGACGTGTAAAACAACCATTATTTATAGGT
GGAATTGTTGGAAAGTGAAAAAGTACTATCTACTGGAATCAGCATTGGGTTGCTACTTTT
AAATTATTTACAAATCAAATATCTTGTTTGTCCTGAAATCACTGTTAGTGGTTCTTTCAG
AGCATTAACAATTGTATAAAGAATTCAATCTTTCATAGTTTCTAGTGTTTCTGTTGACTC
ATCCAGGTTTTCAGTTGGATCCTATTGTTGTCTGGTTAGCTCTACTAATTATCTGATCCT
TTGATCATTTGATGATGTTTTAATGCCATTCTTGTAAAAGCGCCATTTTTAGATCTTATG
ATGTGATTCATTCTTATGATGGCATGTTGAATTTAAGAAATCTGCTGTTGCAGGTATGCA
TTTTCGCTTATGGGCAAACTGGTTCTGGTAAAACTTATACGATGATGGGCAAGCCAGAGC
CTCCTGAGCAGAAAGGGCTTATACCCCGATCTCTAGAGCAAATATTCCAGACCAGCCAAT
CTCTACAATCTCAGGGATGGAAATACAAAATGCAGGCTTCAATGCTGGAAATCTATAATG
AAACAATTCGTGATCTGGTGTCACCAAGTCGCCCTGGCAGCTTGGATGCAAATGCTGCTC
TTAGTAAACAATATGCGATTAAACATGATTCAAATGGCAACACACAGGTGTCTGACCTTA
CCATTGTAGATGTCTGCAGTATTAAGGAGGTTTCTTTTCTCCTACAACAAGCCGCACAGA
GTAGGTCTGTGGGTAGGACACAACTAAATGAACAATCCTCAAGAAGTCACTTTGTGTTCA
CTTTACGGATATTTGGAGTCAATGAGAGCACGGAGCAACAGGTTCAAGGAGTGTTGAATT
TAATTGATCTAGCTGGAAGTGAGCGTCTTGCCAAAAGTGGCTCCACAGGAGATCGCCTCA
AAGAAACACAGGCAATTAACAAAAGTTTATCAGCCTTGAGTGATGTAATATTTGCTATTG
CAAAGAAAGAAGATCATGTGCCATTCAGGAACTCCAAGCTGACATATCTTCTGCAG
>TR97611|c0_g1_i12    total_count_or_FPKM_of_gene:56215
GGTTGAAGAGAGGGAGAGGGATCAAGACCGTAGCTTTTGTTGAAGAACGGACGGACGGAC
GGACGGACGGGAGCTTCTGGTGCGATGAAGTCGGACGCTCGGCTAGATTCGGCGGTATTC
CAGCTCACGCCTACTCGAACGAGGTGTGATTTGGTTATTGTTGCAAATGGTAAGACGGAG
AAGGTTGCATCTGGGTTATTGAACCCTTTTCTCACGCATTTGAAGACAGCACAGGATCAA
ATTGCCAAGGGAGGTTACTCTATTACACTTGAACCAGACCCTAAAATTGATGCAGTATGG
TTTACCAAGGGCACCGTGGAGAGGTTTGTTCGTTTTGTGAGCACACCTGAGGTTCTGGAG
CGGGTGACCACCATAGAGTCTGAGATCTTGCAGATTGAGGAGGCAATTGCTATTCAGGGC
AATGACAATCTCAGCTTGAGCACAGTTGAAGACCATCAAACAAAACCTTTAGAGTATATT
GAAGGTAGCAAGTCCATATTTGATGCTGATGCAGAAAAGGCTATAGTTCTTTTCAAGCCT
GGGTCACAACCACATCCATCAGATTCAAATGGATCTGCAGCACAGGAGGAGAATTCAAAA
GTTCAACTCTTGAGAGTACTTGAGACCCGCAAAGTTGTATTGCAGAAAGAGCAGGGTATG
GCCTTTGCACGTGCTGTAGCAGCTGGTTTTGACATGGATCACATGGCTCAATTGATATCA
TTTGCAGAGTGCTTTGGTGCATTGCGTTTAATGGAGGCATGCTTAAGATTTATGGAGTTA
TGGAAGAGAAAGCATGAAACTGGACAATGGATCGAAGTTGAGGCTGCAGAAGCTATGTCC
GCCCGATCTGAGTTTTCTTCTTTGAATGCCTCAGGGATCATACTCTCAGGAGATACTAGG
AAACAGAAAGAATTTGGGGAATCATGGCCCCTCTCCAGTGGAGATATGGGCACTGAGAGC
AATGGGATAACTGGTATGGGTTTTTCACCTCTTTTTAGCTCAGATCAAAATAGATTTACC
TAGGCTCAATGCAGTAGTACCTAGAAAGTTGACAACTTAATGCGGCACCCCTTTTTTTCA
CATGTCCAGTATTTCTATATGGAGCTAAAGGAAAAGTTGGGCTTCTTCATCGTCTTCTGT
TTTTTTACACTTCAAGATAGCTTGATTCTTTTATATATTGAAGGCATTTTTGATCTTGTT
AAAAGATGTTTTGTTCTTTTTATATTATAACAGTCACCTTCTTCTGTTAATAAAAATACT
ATGACTCTTTTAGTTGAATTCTTTCTTCATTTTTGAATTTTCAAGTTGCCATTTGTTTAT
GAAAAATCAAGCTAGCTTTTCGTGTCCTAAATTGTATTGGACCTTTTGTAATAGGTGACT
TCCATTAAAGCTTCCTAAGATGGAAGCTGCCATTTGAAGTTTGTTTTTTGTCTTGTGATA
TCCCCTTCCCTTGAATACCTGTCTCCATTTCAATGATGATGCAGATGATTATTCTCCATC
AGTGAAAAACAGGCTGATGCATACAAACACAACCTCACATGTTTATTTGTGTTTTTTCGC
AGACCATGCTCCAACATTCCTCTATGTTTTCCAATGCTCGATGGCAATACTTTCTTAAAT
ATGATGAAATCAATGAAACTTAAATTCATTTGTTTTTTATGACCAGATGGAAAGATCCCT
TCAGATCCTCATGTTCCTTTGGGACCCCATGAGTATTATCAGGGCCATTTTCAGCATCCT
ACACATCCCCAATGGCCTGTGCATTCTCTGCAAGGTCCACCCATGTTTCAACCTTATCCT
ATGCAGGGCATGCCATATTATCAGAATTATCCAGGGGGTGGTCCATATTTCCATCCCCCG
TATCCTCCCATGGAGGATCCTAGATTTAGCATGCCTCAAAAAATGCGGCGTAAGAGGCAT
TCCATGGATAGTAAGGACAGCAATACTGAGTCAGAGGCATCAGAAACAGGTGGTTCTGGT
ACAAGATCACAGTATGGCACAGATCAAAATACATCGGAGTATGAGAAAGAAGGTTCTCAT
GGTCGTGAATCGCGTAAAAGGGCTGGCCGTGTAGGAAAGAAAGGGTCTGGTATGGTTGTC
ATTCGGAACATAAATTACATCACATCAAAGAGGCATGAAAAATCAGGAAGTGAATCAGAG
TCAGTTTCTGATACAGAAACTGAAGAGGAAAGCAAAGATAGGTATGATTCCCATGATAGA
AAGCATAAGAATTCTGCAAGAACTTCAAAGAGAAATGAGGTCCTCCCAAAATCTATAGAG
TCTTCAGATGCAGATGTCAAGGATGAAGTTGCTTATGGACAGGACGCAGATTCTGGAAAC
TGGCAAACATTTCAGAGTTTCTTATTGAAAGCTGAAGAGAAGGCGAGAACTATTGATGGG
GACATCTTTGCTAATGAAAAAAAGCCTCCAGTTAAGAGAAAACAGAATAATGGTGGAGGT
GATTCTATCCTTCCTCCTGAAAGAGATTCTGGTGATGTTCAGGTACAGAGGATGTTAGGG
TTAGATTCACTTAATGGTAAGGCAAACCGGATGAGGCAGATGGCTTCAAATGATGAATTA
TTGATTTCAGGTGAAGGAAGAGGCTTAATAGATAGCCAGTTCAAGGAAATAGAAGGGGGC
AGGGGAGGATATAAGAGTTTGACCAGTGATGAATTCATGATTTATGGACGAGACAAGCAA
GTGGGTGGTAATAATTCTTCAGACCCGCTTGTTGATCAGCAATATGAACATGATAAGAAT
TTGGATAAGAAAACCTCATCTAATGTTATGGATGAGTCTTTCATGGTTCCATTCAGGTCA
GGCTCACAAGATCAACTTGGAACAGATGGCAGAACTGCCATTGACATAGATTCTGAATTC
CCTCCAGCTCTGCAGAGAACCGAGGATTCTTCTAGTAAGGCTAAAAATCAAATCACTTAT
GAACCTGTTGATTTGACCTTACTGCCTGAGCGTGGGATGGAGAATCTATCCATTAGTTAT
GATCCTGCTAAAGACTATGACATCCAGATTCCTGTTGAAAATGCTGTCAAAGTGGAAATC
ATAAACCATGAGGATGCCTTGACAGGCACCAAAGAAGAGCCAAAAAATTCAGAGCAGGAC
AAGAAGTTAAAAGTTTCACAGAATGGATTGGAGAAAAAGAAAAAGGATGCTCTTGTGAGG
AAAGGGACATCCTCAAAGATGAACACACTGGCTGAAGCACAAAAACGTGCAGAGAAGCTG
CGGGCCTCCAAAGCCGAACTTCAGAAAGCAAAGAAAGAGAGGGAAGAGGAAGAGAGAAAG
CGATTAGAAGCTTTGAAAAGAGAACGGCAAAAGAGAATTGCTGCAAGGAGTGGTTCAAAT
GTCGCTCAATCGCCAGTGACCCCACAACAGACCAAAGCACGATTACCAACGAAACTTTCT
CCAAGTTCTTACAGAGGATCAAAGTTCAGTGACTCGGAGCCTGGATCTTCTTCACCTTTA
CAAAAAATGCCCGCCAGAACCACTTCAGTTGGGTCCAATGATTCTCAGAAAATCACAAGA
ACTAGCAAACTAAATGGTGGTAGCCATGGAGTAAGTCGATCAATATCATCATTACCTGAA
ATGAAGAAAGAGAGTAGTAATTCCAGACCAGAAGCAAAGGCAGCTTCCATTCAAACTAGA
AGACATTCCTCCGATCCCAAAGGTACTACTGTTCAGCGTGCTTCTTCACTACAATCAATT
GCTAAAGATCAAGTAACAAAGAGAGGCATACCTGAGGAATCACAAAAAAAGATCTCTGCA
ATAATGCTACTGGACAAAAGCAAGTCAGCAACTCTGCCAGAGCTGAAGATCAGAACATCG
AAAGGCCCTTCGAGTGCAGTCCAAAACAAGTCAGCTGCTAAAGAGACATCGCAGAAAGGA
GCAGGAAATAAAACTTCTCAAGCTTCTGTAACCACCCAAGAAAAAAGGACTAATGATAAG
GCACTAAGACTTAGCAACAGTGATGACAACTTAGTAATTGAGAAGACTGTTGTGATGCTT
GAAAATGAGATTGTTTCAGCTCCTGCTGTTCAGGCATCTGAAGTGATGGTAGGTGTGAAA
GATATAACACCTAGAGCTGATGAAATAGAGAAAGCCGGGCTGGATTCAGAATATGTGGCT
ATCCGTGCTCCACCCTCACCTATTATTGTAGGTGAAATTGAGGATTCCACTGAACATAAG
CTGGATGACCAGCCAAATTCCTATGAGGTGGTCATTGATTACTCAAAGGAAGAGCCTCAA
AAGCTGTCAAACTCTACAGTCATAGAAAAGCCTTATCAAGCCCCCTATGCCAGGACAACA
TCCTTAGAGGAACACACTGCCAGTAATGTAGAATATGCTCAAGGACCACCTGTTCTAAAC
TCTGAAATTGATATGATGCGGAATGAGAGTATTAAGGCACGTGTGCCCAGTTTTGCCACG
GAATTGAGTTCAGTAGATCATACCCTTGAGTCACAAGAGAAGCCTCGGAGCAAAGAAGCA
AAAGGTTTTAGAAAGTTGCTAAAATTTGGAAGAAAGAGCCACACCTCAGCATCAGGTGAG
GGTAACCCAGATTCAGATGTGTCATCTGTTGATGAGCACACTATAGCTGCTGCTTCATCA
AATGATGTTCATATACTGAAGAATCTCATTTCTCAAGATGATAGCCATGCTGGAGTCCCT
TCAACTAAAGTTTCTCGCCCCTTCTCCCTTCTTTCACCCTTCCGAGGCAAGAGCAGTGAC
AAGAAGGTGTCTGCATGATTGCTACAATTCATATGAAGTAACTTGTCTGTGATGTTGGAA
TATGGCTGAGAGATTTTGTTGGTTGATTGGTTATTTAAACCATTGTCTTGTAAACAATAA
TGTAAAATTTGTGCTTGCCAGAAAAACGTTTGTTTTTGTTGATACCGGTTTGTAATGATC
TTATTTCTGGACAACAACTATACAATCGGATGGTTAAAAAACAAAGTTTCCTCTCTTATA
TCCACTGGCAACAATTTTCCAATTTAATGAAGGCATGTCATATGGTTGGTTATAGC
>TR99522|c3_g1_i1    total_count_or_FPKM_of_gene:56203.87
CCTGGATATCAGCACCATAAAAAAGCTGGTGCCATGAACGCGCTGGTTCGGGTATCAGCA
ATCCTGACAAATGCTCCATACATTCTTAACCTTGATTGTGATCACTATGTCAACAACAGC
AAAGCTGTTCGTGAGGCTATGTGTTTCATGATGGACCCACAAGTTGGAAGGGACGTCTGT
TATGTTCAGTTTCCTCAGAGGTTTGATGGTATTGATCGCAGTGATCGATATGCCAATCGG
AACATAGTCTTCTTTGATATCAACATGAAAGGGCTTGATGGCATCCAAGGACCAGTTTAT
GTGGGAACTGGTTGTGTTTTCAATAGGCAGGCACTCTATGGGTATGGACCACCATCTTTA
CCAGCCCTTCCAAAATCTTCATGTTGTTCATGGTGCTGCTGCTGTGGCCGCTCTAAGAAA
GCTCCCAAAGATCAAAGTGAAGTTTATCGAGACTCTAGAAGGGAGGATCTCAATGCTGCC
ATATTTAATCTAAGAGAAATTGATAATTATGATGAATATGAGAGATCTTTATTAATCTCC
CAGATGAGCTTTGAGAAGACATTTGGGTTGTCTTCGGTATTCATCGAATCAACTTTAATG
GAGAGTGGGGGAGTGGCTGAATCTGCAAATCCATCAACACTGATCAAAGAAGCAATTCAT
GTCATTAACTGTGGATATGAGGAGAAAACTGAATGGGGAAAAGAGATTGGTTGGATATAC
GGATCTGTCACAGAAGATATTCTGTCAGGATTTAAGATGCACTGCCGTGGGTGGAGATCA
ATTTACTGCATGCCATTGAGACCAGCTTTCAAAGGATCGGCACCCATCAATCTCTCTGAT
CGTCTGCACCAGGTTCTTCGCTGGGCTCTTGGGTCTGTTGAGATCTTCCTGAGCCGACAC
TGCCCGCTTTGGTATGGATTCGGAGGTGGCCGTCTCAAATGGCTTCAAAGATTGGCCTAT
ATAAATACTATTGTCTATCCATTCACATCCCTCCCTCTTCTTGCTTACTGCTCCTTACCT
GCCATCTGTTTGCTCACTGGGAAGTTCATCATTCCAACGCTTTCAAATATTGCTAGCGTC
TGGTTTCTTGGGCTTTTTATCTCCATCATTTTGACGGGCGTTCTGGAGCTTCGGTGGAGC
GGTGTGGGCATTGAAGACTGGTGGCGTAATGAACAGTTCTGGGTGATTGGAGGTGTCTCT
GCGCATCTCTTTGCAGTCTTTCAGGGATTTCTAAAGATGGTGGCAGGCCTTGACACTAAT
TTCACTGTGACAGCAAAAGCTTCGGATGACACTGAGTTTGGCGAGCTCTATGTGTTCAAG
TGGACGACACTCCTAATTCCTCCGACAACCCTTCTCGTTGTGAATCTTGTGGGTGTTGTT
GCAGGATTTTCGGATGCACTTAACAGTGGATATGAAGCTTGGGGGCCTCTTTTTGGGAAA
GTATTCTTTGCTTTATGGGTGATACTACATCTTTATCCATTTCTCAAGGGTCTCATGGGG
AGGCAGAACCGTACCCCAACTGTTGTTGTGCTGTGGTCAGTGTTGCTGGCATCGGTTTTC
TCTCTTCTCTGGGTGAAGATCGATCCATTCTTGAGCACCTCGGATGGTTCGAAATCTGAA
GGCTGCATTTCCATTGATTGCTGAGCTTTCTAAGGTGGAATGGAAATTTGATGTCTCTAT
TGTGCTAGGGAAGCTCGCATAATGGGTTCCAAAAAAAAAAAAGAAAAAGTCATGCAATTA
GTAGAAAAAATCATATTGGAATGTGGAAGTCAACTTGATTTTACATGGTGCGAGATTTTT
TGCCGGTTTGTAAGAATCCTGTAGCTAAACTCTTGTGTGTTGTGCACGTCTGCATTTCAA
GATATATATATATATATATATATATTTGTGGCCCTGTAAAGATGATAAGGCTTCGTTTGG
TGTTTGAAGGC
>TR90096|c2_g3_i21    total_count_or_FPKM_of_gene:55983.34
GTGTCGGGTAAGAGTTTGATTGTTATTTGCTCAAGAAGTTATGATGAGAGACTTCTTAAA
ATTTTATTTACATAATGGGACACATTCCCCCCCTTTGACCTTGTCTATATATAACTTTCT
TTAGTTGCCGGATTGTGCTTTATATATCTTATTCTCGCTTTGTCTTGAATTTCTTATCCC
CTTCTAGTTGTTCCCTCTCTCGGTGTCGGGTAAGAGTTTGATTGTTATTTGCTCAAGAAG
TTATGATGAGAGACTTCTTAAAATTTTAATCTTCTATCAAAACTTGTAGTCTTTGTTCGA
AGTTCTTGAGTTTGCTCCCTTTTCTTCAATCGCAAGTGAATTGCATGATAGTTTAGATAT
TATGCTATTGACGTTTGACACTCTGATCTAATATTTTTGTCCTCTCAGTAATTATTTTGT
AACACCTGAGTAGTTATGTGATTAATGCTCTTATTCAAAAGATCTAGTTTTGTGGATAGA
AGATGTGAGACTTGTGCATTTCTAGATGTTCCATTTTGTGGTCTGATCTAAGTTCCTAGT
CAATTATCTCAGCTTCTATTATTGGAGAGTTTAGTATCCGCTCTTTAAATGTGTGCTGTT
AACTTCTCTTTTCTTCTTGTTTGCAGTATCGGAGCTTCTAAGGCTCAAAAGAGATAAGAA
GAGAAGCCATGGCTGAGCGCAAGTTGACTCGCATCCATAGTTTCCGGGAGCGTCTTGGCG
ACTCTCTCTCTGCCCATCCAAATGAATTGCTTGCCCTCTTTTCAAGGTTTGTTAATCACG
AAAGGGGAATGCTGCAACCCCATCAGTTGCTTGCTGAGTTTGAAGCTGTATTCTCCGATG
GAGAGAGGGAAGCACTTAAAGATGGGGTCTTTGAGAGTGTTTTGAGAGCCGCACAGGAAG
CAATAGTCATACCCCCCTGGGTTGCTCTTGCTATTCGGCCAAGGCCTGGTGTGTGGGAGT
ATCTGCGGGTTAATGTGAATGAGCTGGCCGTGGAGGAGTTGACTGTACCTGAGTACTTGC
AGTTCAAGGAGCAGCTTGTGAATGGAGGCAACAATGATAACTTCGTGTTAGAGTTGGACT
TTGAACCATTCAATGCTTCCTTTCCTAAGCCTTCGCTGTCGAAATCTATTGGTAATGGAG
TGCAGTTCCTTAATCGTCACCTCTCTTCAAAACTGTTTCATGACAAAGAAAGCATGTACC
CGCTGCTTAATTTTCTCCGGGCACACAATTATAAGGGAACGACAATGATGGTAAATGACA
GAATACAGAGCCTTGGTACTCTCCATGCTGCACTAAGGAAGGCAGAGGAATATCTATTGA
GTGTTCCAGCAGACACTCCATATTCGGAGTTTAATCACAGGTTTCAAGAGCTTGGTTTGG
AAAAAGGATGGGGTGATACAGCATGGCGTGTAAGCGAGGCTATTCATCTACTCCGTGATC
TTCTTGAGGCACCTGATCCTTGTACCCTAGAGACATTTCTTGGGAGAATTCCTATGGTGT
TTAATGTTGTCATTTTGTCCCCGCACGGTTATTTTGCCCAAGCTAATGTTTTGGGATACC
CTGACACTGGGGGCCAGGTTGTCTATATTTTGGATCAAGTTCGTGCATTAGAGAGTGAGA
TGCTTCTTAGGATAAAACAGCAAGGCCTCAATATCACTCCTCGAATTGTTATTGTGACTA
GATTACTACCTGATGCAGTAGGGACCACTTGTGGTCAGCGGCTTGAGAAAGTTCTTGGCA
CAGAGCACACACACATTCTGCGGGTTCCATTTAGAACCGAAAAGGGAATCCTTCGTAAAT
GGATCTCACGTTTTGATGTATGGCCCTACCTTGAAACTTATGCTGAGGATGTTGCAAATG
AACTGGTTGGAGAACTGCAGGCAACTCCAGATCTCATTATTGGAAACTATAGTGATGGAA
ACCTAGTAGCATCTTTGTTGGCAAATAAACTAGGAGTTACTCAGTGTACTATTGCCCATG
CCTTGGAGAAAACAAAGTATCCAAATTCAGATTTATACTGGAAAAAGTTTGAGAACCAGT
ACCATTTTTCCAGCCAGTTTACTGCTGATTTAATTGCTATGAATCATGCTGATTTCATTA
TCACCAGTACCTTTCAAGAGATTGCCGGAAGCAAGGACACCGTGGGGCAATATGAGTCTC
ACATTGCATTTACCCTCCCTGGGCTCTACCGAGTGGTTCATGGAATCGATGTATTTGATC
CAAAGTTCAACATTGTTTCCCCCGGAGCTGATATGTCAATTTACTTCCCTTACACAGAGG
AGAGTAAGAGATTGACTTCCCTTCACCCTGAAATTGAGGAGCTTCTCTTCAGTTCTGTAG
AGAACTCTGAACACAAGTTTGTGTTGAAGGACCGGAAGAAGCCTATTATCTTCTCGATGG
CAAGATTAGACCGTGTGAAGAATATAACAGGTCTGGTTGAGCTATATGGAAGGAATGCCC
GTCTGAGGGAACTAGTCAACCTTGTTGTTGTGGCTGGAGACCATGGGAAGGAATCCAAGG
ATCTTGAGGAACAAGAGGAGCTAAAGAAGATGTACAGCCTCATCAAGGAGTACAAATTGA
ATGGCCAGATCCGGTGGATCTCTGCCCAGATGAACAGGGTTCGCAATGGAGAGCTGTATC
GTTACATCGCTGATACCAAAGGAGCCTTTGTGCAGCCTGCTTTCTATGAAGCATTTGGGC
TCACAGTCATTGAAGCCATGACGTGTGGCTTGCCCACATTTGCAACGTCTAATGGAGGGC
CTGCGGAGATCATAGTTGATGGTGTTTCTGGCTTCCACATTGATCCTTATCAGGGAGACA
AAGCTGCAGAGATTTTGGTCAGCTTCTTTGAGAAATGCAAGGAAGACCCCACCCACTGGG
ATAAGATTTCACAAGGAGGGCTGAAGCGAATCGAAGAGAAGTACACTTGGAAGCTATATT
CTGAGAGGCTGATGACACTGGCTGGTGTCTATGGATTTTGG
>TR80092|c0_g1_i1    total_count_or_FPKM_of_gene:55909
GGTACTGGAGACCACCCCACCACCAACCACCGGACCCCTCCACTCCCTCTCCTCGCTCCC
ATAAAAGGCCACCATAACTCCAGCCAGCAATGCAAAAGGAGAGAGAGAGAGAGAGGATAA
AGAGAACCCGGCCGGAACACAAACACTGATATCTAAACCCCTCCTTCATCCCCTCCCACT
TGAAGCCAGGAAGAAGAAAGCAAGAAAAGCTAGCCTCCATGGAACACCTCACCATCTATT
ATGCCATTACCCTCTTATTTCTCCTCCACTTCACCACCCAAACTTTAGCCCAGCCTGCTG
CAGCTCCAGCTCCTCCAGGCCCGACGAACATCACGAAAATACTCGAGAAGGCAGGGCAGT
TCACGACATTCATGCGGCTGATTAAGAGCACCCAAGTTGCGGACCAGATCAACAACCAGC
TCAACAGCTCCAACGCCGGCCTCACCGTTTTCGCACCCACTGACAATGCCTTCTCCAGCC
TTTCCGCAGGCACTCTCAACTCCCTCACCGACCAGCAGAAGGTTGAACTGATCCAGTTCC
ATGTGCTTCCTTCCTTCTACTCCACGTCTCAGTTCCAAACCGCGAGCAACCCACTAAGAA
CACAGGCTGGCGATGCAGGCAATGGGCGGTTCCCACTCAATGTGACAGCCATAGGGAACA
CTGTGAACATAACAACAGGGATCGTCAACGCCACTGTGTCCAGCGCCATCTACACGGACA
ACCAGCTAGCTGTGTACCCAGTCGACAAGGTGCTCCTCCCATATGATATCTTCGGGCCCC
CAGCCCCGGCTCCCGCGCCGTCCAAATCAAAGAAGAAGGCTGCTCCCGTTGCTGAAGGGC
CTTCAAGCGCTGCGACGGACTCTACGGGGACCTCCGCTGCTGTCAGCTTGAAGTGGAGTG
CACCTTCTGGTGCCATTGCTTTTGCTGCTGCTGCTGCTGCTGTCATTTCTCTCTGGTGGA
GTCTCTGAGTATTGTGGCTATTCTTTTCCTTCTTTTGCCGAGTGGTGGTCTTTGTAGGAT
CTAAAGGCTTGCATTTTTCGTTTGCCCTTTAATTTTTCTTTCTTTTTATCAGTTCCACAG
ATTTTGTATTGGTATATCATACATGCATGTGCTAAGATTAAGTTGAGAGTGATGACACAA
ACCTCATGTGCCCATATATATAGCCTAGCTCTAAATTTCGTAATTAGTTTCGGTCTTAGA
GTTTCTCTTTGGCAAAGCACAGGTGATTGATCTGCTTTGAGAAAATCAGGAGATAGCCTA
AGTTCAGTGAAAGATGAGAACATTTAGTCAAGCCCTGTAGAAACCGAGTGCAGATTTTCA
CAGCATGCGAACTTCATATGCCACCTTAATTTACGTCTGAGTATAACAATGCTGTTAGCA
ACCAAGTGTAAAAGCTTCTCAAGTGCTGGTGGTTTATAAAAATGGAAGGCAGCAACATCA
GCTGCCTGTTTTTTGGCTCAAAGAAGAAGAAGATCAGCTCCCTGTTTTAATTTAGTGATA
CGTTGTGGAACAATAGACAAGAAGGGTGACAAAAAAAAGCTCAGACATAAGCATCTCAGG
ATCTATAAATTTCGTGGACCATAGATCAATTAAAACTCCAGTAGTTGGGTGAAACTTTCT
>TR90405|c1_g1_i7    total_count_or_FPKM_of_gene:55242
TCTCTCTCCTTTTTTTTTTTTTTGATTTTTTCATTTTAACTGCTCTGTGGTTGAGTTCAA
TCCTCAATTGGGGGTCAGTGCTTTGATTTGGATGATTCGATCCAGTGGTGTTGACAATGT
GGTTCTGCTGGCAGCCACCAACCTTACACATTTAAGGCTGTGTCATACATCGTAAAGTCC
AAAAAGGAAGCATATAAATTTCAATTAATCTTAAAATTTCAACTAGAGCAAAAATATCAT
GTCTATTATATTAGACACTTCTTATGAAAAGTGGCAATTGTTGCCACATAGGAAAAGATA
TACCTTATGTTTTAATCTTTTCTGGATAAAGAAAGAATGTGAGATTTGGTTTTTGTGAGA
ATTAGTGTTTTAAGCTTTCATTCCTTTATCTTCCCATCAGGTTTTGTGGTTATACATCAT
ATCTTGGGTCATATTCTCATTGAACTTTCAAACCTGGCATCCATTAGCAAGGATGATCCC
TATCTTGGCCTTTCTGTAAAAATGTTGCCACTTAGAATTGCTTTTACCCTTTTTTATTGA
CTGATAATTTTGTCATATTGCACATAAGTTTACTCTGTTGGTCCATGGTTTGAAATCTTG
TCTTTTCGGCAAATTTGCTGCTTCATCTGTATCTGGTTTATGTATATATCTGTTTGACTG
AAATTTTGGGCAATTGATTCTTGATACAATAAGTTCAGAGATACATCCTGTGTTTAGCAG
TTCAGCATTTACATTATGTGGTCCCCACAGAAGCACTCTATATCGGGCAATCACTTCTTA
AAGCAGATTGAAAATAAGCTTTTTTTTTTGGTCAAAATAGTGGTCAATTAGGCCAAGAAT
GTCAAATTTGATGACTTCCAAAAAGCTATTTCAGTATCCCAAATGTTCAAGTTTGTTTTC
TGTCCTGTGTATCTCTTATCATCTTCAGATCTTAATAACTTGATTGGTGCATTTAAAGTT
CCCTGTGATGAGGTTGACTCAGTGATCAAATTTTGTTGTTATTTCAATATCTTGATAAGA
TATTTTCCTTTAAAAGAAACAGAGATGAAACACTTATCTTGACTCTCTTTTTTTTAAATC
CTTGTCAAGATCTTTCCATTCTACTCAGTTATGATTTCTTCTTTGTGTTGGCAATCTTGC
AATACGTGATTTGAAGTTCAACAGAATAATCTCATCAAATTTCACATGTATGCTTAGGTG
TATTATGTGAATCATTTATTTGGAATTGGCCACACAATTAGCAAAGATGGTACTGTTTTA
CCTTAACTATAGAATTCTTTTCCGGTTTCTCATTTTGTTAAGTGTGCTGCTATTGGAAAC
ATGATTTTTTGACTCCTAGCTGTCTACCAGGAGTCTTTTGGAATGTAAGACTGGATCGAA
CTCTTCACTTATTTACTCAGTATATTTTCCTACTAATCAAGCATTATTGGATTGGTACGA
TCTGATCGTTCACCATCTTTGGCTGTGGATGGTGTGGACCTGTATTAGACACTGTTATTA
CTATCTTTTTCTCCACTTATCAATAGCGCAGTTATATTTTACTTCAGACTGCCCTTATTT
TCTAGTTTATCATTCAAGCAAATCAATGTCAGTCAGATATCATATCATCTTGGAGATACA
ACATATCAAATCCATAATCATCAGCCTAGACTGTAGGCATTTGATCTTCCCATCTTGAAA
AGTTTCAATCACAGGCTGCTGCACGTGCATACCGCTTAGGGTCCAAACCAGACTTTCTTC
TTGCTGGGAACTGGCATCCTGTAATTGATTGGGCTGAGAAGGAGCCTGAAATTGATCCAG
AAGAGATGGCAAAGATCAAAGTTGCTTTTGTTGGAAATCTACCGGCAAATGTAGATGAAG
AGTACTTGAAGAAACTCTTTGCACCACTTGGAAAGGTTGAGAGGGTTGCATTATCAAGGA
AGGGCCACTTTCCAGTTGGATTTGTTCATTTTGCCAGCCGTACAGAGCTGAATAATGCTA
TCAAGGAAATGGATGGAAAAACAGTTCTAGGACCCCATAACGGTCCATACTTTAAGATCC
AGGTGACAGTTGCAAGGCCTGTGGAAAAGGACAGGAAACGAGTTCGTGATGAGACCAAAA
GCAAACCACTTGACAAGTCTAATGATCGACCTGATTCTTCATATGAGAGACACACTCATG
ATTCATCAGATCATAAATCAAAAGCCGCTAGACTTGATGATCTGGTACCTGATGTTGCTG
ATCCATATGAAGCAGCTGTTATTGCACTGCCACCGGCAGTTAAAGAGCGCCTACTTCGAA
TATTGCGCCTGGGAATTGCTACTCGATATGATATAGATATCCATAACATAACTGGCCTCA
AGGAACTTCCAGAGTCAGCAGCTATAGCAGTCCTCGATCAGTTTATGTTAACTGGTGCTG
ACAAGCGTGATAAAGGAGTGTACTTTGCATCATTGGTTGCTAGGCACCAGGTTGACAAAT
TCGGTTTGGGGTGGAGTTCGTCCCAACTTCCAAGAAAGTCGAGTGATTTTGCACCCAAGG
ATAATGAGCTGCTTAACTTACGTGCGCCGCTTCATGGACAAACAATTGATCATTCTTCTG
CAAGGCATGGCAGCTACACGTCATCTTCGGGTTCTTATCCCTACTCTTCTTCGCTCTATC
ATGAACCCCTCTTGTCACGATCAAGCATAGGAAAACTTGGAGGAGTAGTTCCAACATACA
GAGCTCCAGTTTCTTCAAGCTTTGGACATGGGAGTGGAATGGGATCTGGGTCGTTCCCTG
CCTCTGCTGAACGTCCTACTGAACGCTCACAAATAAAGTTTGATCCTTTCACAGGCCAGC
CCTACAAGTTTGATCCTTTCACAGGTGAACTCATACAGCAGGATCTTCACCCAAGGCGGT
CCGCAAGCCGCATCTGATCAGTTCTGCAGGGGTTTCTTGGCGTAGACTCATGTACGTGTG
TTTAGGTGGAGGTTAGAAATGATCCCCACTCTCAGCGGTGGCAGAGTTAAAAGGCCTGTT
CTTTCCTACTTCTAGCTTAGTTTGTCTGTATGTTTTATTTGTCAAGTGTTTGCATGGAAA
AGCTTCAAGATTCCCGGTGGTTAACTTACATAATGATGACTAACTTGCGGCATTTAAATC
AAGTTGTGTAAGAACTTCTCTGTTCTACATCTTTTGGGTGGTATTGAGGGTTGGCTCTTT
TTTAGGTAGTAATGAGGTCTGAGACTGGTTAGGAACACATTGTTTGATCCTCTTGGGGTG
CTGAAGTTAATTTTCGTAGCATGTAAAACATTGGCAGTATAAAGTTGGGACCAACACTGG
GTTGTGGGTTAGCTCTAAAATTTGCGATCCATGTGTAATTTTACCTCTTTTTTTTTTTTT
TT
>TR87058|c0_g2_i1    total_count_or_FPKM_of_gene:55187.99
AGGAAACTACCCACCCATTATTGAGATTCCTTCTGGATCGATCCTCTTGACCAGGCGTGT
GCACGGCACGGAGAGGAGGCGTGTGTGACTCGTCCAAAGCTTGCCCCTTACGGCCCTATG
AATGCCTATAAATGCCGACCCCCTCCGCCCTCGGAAGTGTGAGCAAAATCCATCCGAGTC
GCAGACACTCTCTTTGGCTTTCTGCTTCAAGACTCCGCCATGTCGACCTGCGGCGACTGC
GACTGCACTGACAAGAGCCAGTGTGTGTGAGTAGCCATCTCCCTCTTAGATTTTCTCTTT
TAATGCATCTAAGCCTCAGATGATAGAGTAGTCATATGAGTTCTAAACTCGTGCCGGCCA
TAGCTTTGTTTGGGTTTTAATATTATGACGTGATGACCTTGCCTCAGAACGGCTGTTCGA
TATGTGGGATGCCAGTTAGCCGTACTGGATTTGATTCCCATCCTCATCTAATATTAAAAA
AAAAAATGAAAAGAAAGAAAAAGTCTGGGGGTTCTAGCCCTCCTACTTGCGCAAAAAAAT
CTTTGAACAGTGCAAAAGTCAAGCAAATTTATAGAAATAGAAAGAAATTAGTCAAGAAGT
TGTGGCATATGGAGAACTGAAATAGATGCATTGGCAATATAATTCATTGTTCCTAAGCAA
ATTTATAACTTCATATCTATCAGAGAAGTTAACAGAGTTATATCCATTCCAAAAATTTTT
TGAGTTATAGTTCTCCCGCGCGCTACCAAAATTTTCTGGGCTCATGTTTGTTATACCAAG
ATTTGATGAAATAATAGAGAGAAACCTACAAATATATTTTTCTTATTCAGTTTGAGCGTA
CTAAGAAAGACTGGCTTGGGATTTGCAGGAAGAAGGGAAACGGCTATGGCATCGAGATCA
TCGAGACCGAGAAGAGGTATGAATATTTCTTTGTTTCAGGAAAAACACAACAGACAAATT
AAATTATAGTCTAGTAGGATATGGTAGGGGATTTTGGGTACAAAATTTGTCGTCAGAGTT
CTCTATTAATTGTCTGACAACCAAAGTAATTCAGCTTGGTGATCTTCTCGCATATTCTCT
CCAAAAGACTTCAAAGGTCTATATTTTCAACCAAGAAAGATTGTGGAGACCGAACTGCTT
ATCTAGTGCATTAACACGACTCATTTTCACTTTCTTCCATCTCTGTTACTTTCTTTCAAT
ATTTAATAATTATTTTTTTCAAGATATAACCACCATCTAATTATAATTTACTGTTAATCA
TCTAAAGATCACATCATAATCTAGTGGTGATATCCATGTGCTGTTCCAAGATATTATAGA
GCAACCAATTTAAGAAGACTCATGATATATAAAATATTCCAAGAAACCTTTTGATGTCAT
GAACGTCACAATGATTTCTTGGTGCCAAAATATATGATGCAAGGCTCCAATAAAAATCCA
CAAATCGATCACAGATAGATGAACCATCCATAAGTCAAATAAACGAAAAAAATATCATGA
ATTTTGGTTTACAGGGTTAAAAAAGAAGGTATATTTACTGATGAATAGCCTGGATTATCA
ATTGAAAAGTTAGATATTCATAAAGGACAAACTTTTGAAATCTTCAAGTCCTCAAACTTC
AAACAAAGACAACGCTAAACTGATGGACCTTGATGCTCCCTTAAGAGGCCTTTGATTGAA
GGAGAAGTCCTGCTGCATCGGATGCGCACGCCGCTCTTGGTGCATGCGCACGCACGTGTC
GCGCACCAATCGCTGGGTGCGGTGCATGCGACCTACACTGCACCCGGTGCACAAAGACTT
TTCCTTGATTGAATACACACTATACACCTGGACCATGAAGCTCACAAATTGGGCGTCTCT
TTTGGGCCTGGACCAGGTTAAGCCCATCAACTACTCATATCAGTCGTATGACTAGCACTA
GTTCCCAAACTGGAGCTTGAAATCTTATAAACGGAGGCTTTTGGTTTTAGTCCTACTTCC
AAGCGCACAGATGCTTAAATAACGTTTCTTCCATGCCATCTCTTGCAGCTACTTTGACCG
TGTCGTCGAGGCTCCAGCTGCTGCTGAGAACGATGGCATGTGCAAGTGCGGTGCTTCCTG
TGCTTGCGTGGATTGCACCTGTGGCAAATGAGCAACATCTTTGGGTATAATAGCAAATGA
GAAAAGAAAGGAGGATGCATGTAATATGGGTATGTTGGACTAAATAATTTGGGTTTGTTT
CCGTTAGTGTCATGGTGTGTTATTGCTGTAAGTCCAGGAGGAAGCCAATATCTGGCTTCC
TTACCTCCGTTTGTATTAATTTGTATTACCTATTCTAATTAATGGACTGCTATTGGTATT
ATTTGGATGAGGCCTTGTTCTTTTACGCAAACTTTTATCTAGGTTTAATTTGCTGCCGTT
TTGCCATTCGAAAGTTCCAGACTATTGAGATCTAGGGTAAGACAGGCCTTCATCAAGACA
AGCCTGACATAAAAATATGCAGTTCAGAAGGAGACGGCTAACTTTGAAACAAATAATTGA
AGTGCACCAATTTTTCTTGTCTTCTGGAGCAAGGGATGGCCTAAAAACCAATGCGTCAGT
GAAGTGAAGTCCATTCATATGTTGCATCGCTTTGTAATCATTAGTATCAAGACCA
>TR82693|c1_g1_i3    total_count_or_FPKM_of_gene:55001.99
GGCAAAGACCTCGTGGCCAAGGCCAATCTGGGGTCCTTCGGTCCTTCCCTAGCCGCTATA
TAACTCGGCCCTCCTCTGTCGACCGTTTCAGACCTCGAGAGCCTTCTTCTCTTCCGACCT
TCTCCCACTCGCTCTCGCTCTGCCATCCTCTTCTCTTTCTTAGTGCCCATTTATCTTCAT
CGCTTTGCTGCTGCTGTCTAAGATGTCTGCAGAGCAGAAGAAGATTGTCTTGAAAGTAGA
TTTGCATGATAACAAGGAGAAGAAGAAAGCTATGAAAGCAGTCTCCATGCTCGTAGGGAT
TGATTCCCTTTCCGTGGACATGAAAGACATGAAAATGACAGTGACCGGAGTTATCGACCC
GATTGATGTGGTGAACAAGCTAAGAAAATTCTGGCACACAGAAATTCTTTCAGTAGGACC
AGCCAAAGAAGATAAGAAGAAAGAAGAGGAAAAGAAGGACGAGAAGAAGAAAGAGGAGGG
TGACAAGAAGAAAGATATGAACGAGCAAATCGCTGATCTTGTCAAGGCCTACGAAGCTTA
CAATCCTTACATGACGACACGCTACTATGTGCAGAGTGCTGAGGAGAATCCAAATGCTTG
CGTGATCAGTTAAACGGCAGCTGCTGCTGCAAGAAATGGAGAAGAAATTGAAAAAAAATC
ATCCCCGGGAGTGATGAGTTCAACTTGGCTTGGCATAAAGGACTATAAAAGATTGGAGGA
GTTGATATGCACAGATGGTGGGAGAACTAAGTTGGCTATATATGCAGAACAAAGTATATG
AATAGATAAAAGTGGATGTATCGATATATAAGAAATTTTGGTAATGTCTTTATTTTAGGA
TTTTTTTTTTTTTCCAGGTGTGCATGGATTTTTGAAGCCTATAATCTAGATTTACCCTTT
AATTGGTGGTGTCTTGGTGGTATCTGGTGTGTTGTATTGGGTCCATGTCATGCTTAATTC
CGGAGGGAAGGCATGACTAAGCTGTGTATTTGTACTGTTTTATTGCCCTGGATAAAACAA
AACTCCTCTTGATATTTCAGAATAAACTGTTTTTATGCCATGCTTGAAGTGTTTACAGGC
TTGGAACTAAAGCAGTGAAATTTAATTTCCTTGCCAAAAGAAATAATGCAGTAACTCCTT
TGCTTTTCAGACAAGTGCCAGCCAAGAGATCTGAGTAAAAAATATTTTTTAACATTTCCT
GTTCAGACCTCATCTTGTTTCTTTTTAAGCTTTTCAACAGGATGGAGAAGGTTAATATAA
AACTTCAACTACCAAACAAGCATCTTTCAAGGCAAATGGATTGAAGCCAATATTTACTCT
CTCTTTTCTTTTCTTTTTCTTTTTTTAATCTTTTAGGGCCATGCATGCATGCCTCATCAG
GCATTGG
>TR95195|c1_g2_i12    total_count_or_FPKM_of_gene:54962.19
AGCAGGCGTGTACAACAGCGAAGGAAGTCGACTCAAGGAAACGTGCTCTCCGTCTCTTCC
TCCTTTCCTCTTCCCCTCTCTCTCTCTCTCTCCTTTCTCCTCTCGGTTTATCATTCGAAA
ATTTCGATTCGAGCTCGTTTTAATCGCCACCGAGCGATCTCGATTTCTCGCCATCTTGTC
GGCGATCGGGGCGATGGAGTCGGCCGGGGGGATGGATTGGCCGGAGGCCGGGAGACCCGC
CGCGGTCGCGCTTGACTTTCCGGCCGGGGAGACGTCGCAGCCGACGCCGCCGAAGGTGCC
GCGGAGGATCCGGCGGAGGCTCCTCGAGAGCAGGAGTAGCTCTCCGGCGAGCGTGGAGGA
GATCGAGGCCAAGCTCAAGGAAGCCGATCTGAGAAGACAGCAATTTCATGAGTGGTTGTC
AACCAAGGCAAGGCCAAAGCCAAGGAGCCCGTCTTGGTCATCTCAAGAGGAAGATCTTGG
TCAGAGGCTTGAAGCAAGGCTTTTTGCAGCTGAGCAGAAAAGATTGAGCCTTTTGGCAAA
GGCACAGAAGCGGTTAGCTAGGTTGGATGAGCTACGACAAGCTGCTAAAACTGGTGTGGA
GATGCGTTTTGAGAAGGAACGTGAGGAACTGGGTACGAGAGTTGAATCTCGTGTTCAACA
AGCTGAGGCAAACCGTTTGCGCCTTCTTAAGGCCCACATGCAAAGAAGGGCTGCAGCCCA
GGAGAGAACAGCAAGATCCTTGTTGCAGCGGATAATCCGAGAGAACAAATATAAAGAGTA
TGTCCGTTCTGCAATCTTCCAAAAGCGTGCCGCTGCCGAGAAGAAACGGATGGGGTTGTT
GGAAGCTGAAAAGAAAAGGGCACATGCCAGAGTAATGCAAGCACGTCGAGTAGCTAAGAC
TGTATGCCATCAAAGAGAAAGTGAGAGAAGAAGAATGAAAGAACAGCTGGAAGATCGTCT
TCAAAGAGCAAAACGGCAGAGAGCAGAGTATCTTAAACAGAGAGGAAGCCCTCGTAGTTC
TGCACGCATTAACTGGAACAAACAAGGGGATTTTCTTTCAAGAAAATTAGCAAGGTGCTG
GAGGCGGTTTGCGAGATCAAGAAAGACTACCTTTGATTTGACTAAAGCTTATGCAGCCTT
GGAAATTAATGAGAACTCGGTTAAGTCTATGCCTTTTGAACAACTTGCACTCCAAATTGA
ATCATCCACAACACTTCAGACAGTAAAAGCATTGCTTGATCGGCTGGAGATTCGCTTTTT
AATCTCTCAAACATCTAGCTCATCAAGTCCAAAGAGCATTGATCATTTGCTAAAACGCCT
AGCATCTCCAAACAGAAGAGTGCCTTCTGGCAAAGCAACCAGGACTAGAGGATTGACAAA
GAAAGGAACCAAAAATTCTGTTTCAAATAAGCTGTCAAGGTATCCTGTGAGGGTGGTACT
CTGTGCCTACATGATACTGGGTCATCCACGTGCTGTTTTCAGTGGGCAGGGAGAGCGTGA
GGTTGCACTGACGGAGTCAGCTGTAAACTTTGTTCAAGAGTTCGAGTTGCTGATCAAGAC
CATATTAGATGGTCCCAGCAGTGCTCATTCCTCAAGGCAGTCATCTCCAGATGTTATGTC
TGATGACTTGGATCACCATCAAGAATCTGCTGTCCATTCCCCTTGCCAGCATACTTTCAG
AAACCAGTTGGCAGCTTTTGATTCAGCATGGTGTTCATACCTGTACTGCTTTTTGGTATG
GAAGGTAAAAGATGCAAAATCACTGGAGGAAGATCTGGTAAGAGCTGCTTGTCAACTTGA
GCTCTCAATGATGCAAACATGCAAGCTGACTTCTGAAGGGCAGATGCCTGATCTTAGCCA
TGATATGAAGGCTATTCAAAAACAGGTTACTGAAGATCAGAAATTACTGAGGGAGAAAGT
GCAACACCTGAGTGGTGACGCAGGTATTGAGCGGATGGAGAGTGCTTTATCAGATACACG
ATCCAAATTTTTTGAAGCAAAGGAGAGTGGGAGTCCTTTTGCATCTTCTGTTGCTCATAT
TGCATCTCCATCAAAATCCAATTCTTCTGCTCAGCCTGTGGTTTCTACGACTGAGGAGCA
ATCTATTGTGAATAATGGGAGATCCAATCGTGTGGTTCGTTCCTTGTTTGGAAGTGCCTC
TTCTTCACCACCTAAAGCCAGTCAGAAAACTGAAAATGTAGATGTTCAATCAAGTAACAC
AATGGGCAGACAGTTACCCACAGAGAATGAGCTTCTTGTGAATGAGATTCTTCATGGGGG
CTGCGATACTTTTACTAATAAACTTGAAGTCAATGTTAGAGATGAGACTGGTATTGAGGT
GAAAGTTAAGGAGACAATGGAGAAGGCATTCTGGGATGGAATCATGGATGCTATGAAGGA
AGATGAACCTGATTATAGTCGGGTTGTGGGCCTTGTGAAGGAGATAAGAGATGAACTATG
CGAACTGGCTCCTCAGAGTTGGAAGCAAGAGATCTTTGACAGTATTGATCTTGAAATTCT
ATCTCAGGTAAAGATGCAGTGACTAATATGGCAATGTCAATCCATTTGTTTGTTTTCATT
TTGGATTATTAAATTATTGTTGTTTCATAGTGTTTAATATCAACATATGTCTTCACTTAT
TTTTGTTATTTCTGGTTGTTATGCCATGTTGCTTTATAAAGTTGCTTAAATGTCTTAACT
TTGGGTTTATATTGGGTACTAATGACATTTTTTTTTTCCCATTACATTTTATATCTACTC
AACTCAACTCAGCTCAACTCATCTAAGCCTTTTCCCAACTACATGGGGTACATTTTATAT
CTATTCATTTTAAAAAACTTTGGGTGCTGTGAATGCAAATATTGATCTATGTAGCCGTTT
TTATGATGTTTTACTGATGCACAAAGTTTACATATGTTTGTGACTGAAGGTACTCAAGTC
AGGTGCTCAGGACACAGCTTATCTTGGACGAATTCTGGAATATGCACTGGTCACGCTGCA
GAAATTATCAGCTCCTGCAAATGAGGATGAGATGAAAAAGGCCCACAAGAAATTATTAAG
TGAATTAGCAGACATTGCTCAATCCAATGACAAGCAAAATAGCTCTTTTTTTATTGCCAC
TATTAAGGGGCTGCGCTTTGTTCTGGAGCAGATACAGACACTGAAAAAGGAAATTAGCAA
AGCACGCATACAGTTGATGGAACCAATCATCAAGGGTTCTGCCGGACAGGAGTATTTGCA
GAAAGCATTTGCTGATCGTTACGGACCTCCCTCTGAAGCTTCAAGTTCTCTTCCACTAAC
AGTACAGTGGATTTCATCTGTAAGGAACGGCCTGGAAGAGGAATGGAATGAACATGTTGA
TTCTCTTTCAGTCTTGTCGACAAGTCATGGTCTGGTTACTACTCTTCGAACTGGTGGCGG
TACTCCACTGGCATCCAAACAGGGTGCATCAGGTGGTGATGAGCTACCAGAATGCAGTGG
TGAACTGATTGACAAATTGGTAAGGCTTGGCCTGTTAAAACTTGCAAGTGCGATAGAGGG
GTTGACCACTGAGACGGTTCCTGAAACTTTTAAGCTTAATGTCATGAGATTGAGATCTGT
CCAGAGCCAATATCAGCAAATTATTGTCATTGCAACAAGCATTTTAGTCCTCAGGCAAGT
TCTTTTCAGTGAGAACTCTCTCTCTTCTTCGGACCTGGAAAGAACGATCTCAGATGCTGT
CAAAGGCCTCTGTGAACTATTGGAGCGCATCCCCGATGTGGGCATTGAAGAGATCATTGA
AACGATGGTGAGCTCATCAAGCTCATTACATCCAACTTCGGAAGCAAAGCTCCAGAGCAG
AAAGGAGATGATGGCGAGAGTGCTCACAAAAAGCTTGCAGAAGGATGATGGTGTCTTTGT
GAGGGTGTCCCGGTCAATTTACTTGGCAACACGCGGAGTTATCCTTGGTGGGAGTGGGGC
TCAGGGACGGAAGCTGGCGGATGCTGCGCTACGGCGTGTTGGTGCTGCCTTGCTCTTGGA
TCAAGTGGTGAAAGCAGCAGAAGCATTGATCCTGGTGGCAACCATCTCAGGTCTTGTTCA
TGGGCCCTGGTATAGAAATGTTGTGTGATTTGTACATAAAGAAATTTAAACAAGCAGCAA
TTCCAACCACTTCGCAGTTGTGTAGAGTAGAGGTTACGGACGTTTAAGAATTAAGATTGT
ATCAATTGTCCATAGCAATGCGCTTAGGTGTATAGAAAATGGAATTTATATGTTGTTAAT
AAAGTTCGTTGGAAGTCTTGTTTGGTTTCAAAATCAACAATATTGAATGGATTTTCAGAT
CAAATGTATAATTGTTGATCATGATCTCTAT
>TR94734|c0_g2_i11    total_count_or_FPKM_of_gene:54648.99
TGGCAGACAAGCTTAAAGAGGAAAATATGAGCCTGAATGAACAAAATATCTCTTCTGCAT
CTAAGATAAAAGATCTGCAAGATGAAGTCTTTTTCTTGAATGAAGCAAAGAGGACACATA
ATCATGAAGTGGATGTCCATATAGAAGAAAAGAAAGCTCTTCAGCAAGGACTTTGCCATC
TAGAAGAAGAAAGAAACAATCTATTGCAGATGAACCAAGGACTTATGGAGCAAATAGAAG
CGGTCAGTATTAATGCAGAATCCCTTCAGGAGTTGGCAGACAAACTTAAAGAGGAAAATG
TGAGCCTGAATGAACAAAATATCTCTTCTGCATCTAAGATGAAAGATCTGCAAGATGAAG
TCCTTTTCTTGAATGAAGCAAAGAAGACATGTGATCATGAAGTGAATGTCCATATAGAAG
AAAAGAAAGCTCTTCAGCAAGGACTTTGCCATCTAGAAGAAGAAAGAAGCGATCTATTGC
AGATGAACCAAGGACTTATGGAGCAAATAGAAGTGGTCAGTGTTAATGCAGAATCCCTTC
AGGAGATGGCAGACAAGCTTAAAGAGGAAAATGTGAGCCTGAATGAACAAAATATCTCTT
CTTCAGTTAAGATTAAAGATCTTCAAGATGAAGTCTTTTTCTTGACTGAAACAAAGAGGA
CACTTGATCATAAAGTGAATCTCCATGTTGAAGAAAAGAAAGTTCTTCAGCAAGAAATTT
GCCACCTAAAAGAAGATAGAAGTGATTTGGAGAAGAGCAACCTATTACTTATGGAGCAAA
CGATTGCAGTTGGTGTTAATGCAGAGTACCTTCAGGATTTGGTAAAGGTGCTGCAGAATG
GTAACACAGAGCTGAAAGAAATCTGCAAGAAACATGAGGTTGAAAGGGAACTTATTTTGG
TGAAGCTAAAAAACATGGAGCAACTTTTGGAGAAGAATGTATTCTTAGAAAATTCTCTTT
CAGATGCACATGTTGAGTTAGAACTGTTAAGACAGAAGATTGCAGCACTAGAAGCTTCAC
AGGAATCTCTTAGCAGTGAGGTTTCCACATTCACTGTGGAAAAGGCTCTTCTTGTTTCTC
AGGTAGAGATTAATGCAAAGAATGTAGAGAAGATTTCAGAGAAAAATACCGTCTTGGAGA
ACTCCTTATCTGATGCAAGCGCTGAGCTTGAATGTCTCAGAAAAAAGTTGAAGGACTCTG
AAGAATCCTGCCAGTCTCTTAATGATCAAAATTCTAGTATTCTTGCTGAAAAACGTACTC
TTGCCAACCAGTTTGAATGTCAGGTGAAAAGTGTCACAGAGAGTCTGGAATACCTGGAGC
ATAGATATGCAGATCTAGAAGACAAGTACTCGAGTTTGTTACAGGAGAAAGATCTTGCAC
TTGCTCAAGTCAAGGAGTTGCAAGATCTCTTGAAACTTGAGAAACAAGAACATGAAACTT
CTATCCAGTCATACAAGAGTCAGCTGGTTACTTTAGAAAATCAGATCCATCGCCTGGATG
AAGAAAGCCATCTTTTGGAGGAGGAGCTGGAGCTAGAAGAGCTTAAAAATATGAATGCTT
TACTTGACATTTTCATCTTGAAAAGAAGTGTATGTGATATGAAAGAAGGAAACTTGATCC
TGTCCAAAGAATGCCAAAAGCATCTAGAGGCATCTTCTTTTGCAGAGAAGCTAGTCTCGA
AACTTGAGCAGGACAATCTTGTCCAGAGAGGGGAGATGATATTGGTAACAGAGCATAATA
AGAAGCTAAAAGAAGGGATTTATCAGATGGTGAAGATGCTTAATATCAATAAGGTGGTTG
GATCTGTAGATGGAATCAGTTGTGAAGTTATGTTGCAAAATATTACGGATGATATTGAAA
GATTGCTAAATTGTATTTCAGATGCAGAGGATGAAAACTGGCATTGCCATATTGAGATAT
CAGTTCTTGTCACCCTTCTAAAGCAAATAGAAGTAGATTTGACTGATATGAGATGGGAAA
AATGTATCATGGAGCAGGAACTTCAAGTCCGAACAGCAGAATTATTAACTTTGCAAAACA
AGAAGCATGAACTCTTGGAGATGAATAAAGAACTGCGGCAGGCCTTAATTGCAGGAAACC
AAAGGGAGGAAGTACTGAAAACTGAGATGGATATTCTTGGTGCACAGCTATCAGTTCTGC
AAGAATCTCATCAGATGTTGCAAAATGAAATTTGCAAGCATGTTGAAGAAAATCAGACTC
TATTGGAGGAACTTTACAGCTTGAGGGAGAGGCACAGTGAACTGGTAAATGAACACAGCA
TTGTTCTTGCAGAGGCCATGACACTAGAGCACCTCTATTTCTTCTTCAGGAGTCTTAATG
CTGAGAGGATGTTAGAGCTGAAGTTGCTGAATGATGATCTGCACAGTCTTCATTTGGTCA
AAAATGACCTTGATTATGGGACCAAGGAACTGAATAAAAAAACAGGAGTGTTATTGGCAG
AAAACATGCACCTTAAGGAATCCATCATTTATTTGGAAGAGTTGAGAAGTCATTTACTGC
TTTTGGAGTTTGACCTAAAGGCAGTCACAAATCTTTGTGAAGAATTGAATCTTCAAATGG
AATCAATGAACAATCTGCTGACAGAAAAAGACACAAAACTTTCAGAAGCAAACCAGAAAA
TTCTGTCCCAACAAGAAAAGAACAAACATTTATGTACAGTTCTTGAGGCTCTTCAGCTGG
ATATTGCCGTGGCTAAGATGGTAAAAGAAGAGCTAGAGAAAAAAATTTCACTTCTATCAG
AAGGTAATGCCTTTAGGGACAAGGAGATAGCATGCCTTACTGAAGCAAATGAGATGATGC
AAGGGGAAATAAATAGATTGCATAAAGAGGCTGGAATGCTTACAAGAAGGGAGAAGCATC
TGACTTCTGAACTGCAGACAGAAATGGATGAAGTCAAGCACTGTGAAGGTGAAATTGCAG
CATTATTAAGTGATGCTCAAACCTCTGCAGTTCACGCAGCACTATATAAAGACAAGGTAT
TTGAGCTGATAGTAGAAGGTGAGAGTCTTGAGATTAGTGCCTTTGTGCAAAAAGAGGTGC
TCAATAAGGCGATCACTTTAGCAAATACATATATTGGTGAGCTGAAGAAAAAACTTCTTG
TCCTTGAGGGAGAAAATAAAGGATTGAAGGCTGATTTGAATGCATATTTGCCCTTTTTAA
CGTCTTTGTTGGACAATGTCAGCTCTCTTGAAGAACATACCCTTTCACTGTTGAATCTTC
ATGCACCAAAGGATTACAAAGAGAAGGATACGTCTTTGGTGTCGCATCAACATGATGAGA
GCAGTCAACTAAGTGAAGGCCATGGTGCTGTGATGCCTGCTGGAGTCCCAGTGCTGAAGA
AATTGATCACCAAAGTTGAAGCACTTAAACAGGCAATTATAGATACTGGGAGTCTCTTAG
AACAAGAGAAGTTTTCTTTTGCTGCTAATCTAGAGGCTGCAAGGAAAGAAATCGAAGAGT
TAAAAGCAACTGCAGTCCAAGGGGAGGTACAAGAGGATTCCATCAGACAACTGGATGAGT
CTGAAAACATAAATGACGCCCAGTCTTCAAGGGTGAAGTATGGGCAAAGGATGAAAGATA
TTCAGCTCGATCAGGTTTCAAATTCTTCACATGGTGGGAGCGGTGTTGGTTCATATGGTC
CAAGTAGGACTGAAGATGCTGAAACTGATGATCAAATGCTTCAGTTATGGGAAACTGCTG
AAAGAGACTGCAGCCATGGGACATGGAAAGCATCATCTGTTGCTAAGGAATATGATATAC
AGGCTGTGGAGGAAGAAAAGGGTGAATGCCCTTCCTCTGAAGTAATGGCTGAGAAAGAGT
TGAGCGTTGACAAGCTAGAGATACCGAAGAGAGTCTTGGAATCGCAAAAAGAATGGAATA
GGAACGTCCTTGAAAGGCTGGCTTCTGATTCCCAGAGGCTGTCGGTCCTTCAGACAAGTG
TGGAAGAGTTGAAGGCGAAGATGGAAAGATCTAAAAAGGGGAAGCGACCTATGAGTTTTG
AATATGATACAATCAGAGCACAATTGAAAGAGGCTGAGGGAGCTCTGTTGGAGCTGATTG
ATATCACTGGCAAGTTGACAAAGAAGGCCAAAGACTATTCTGTTCCATCTGAGGATGTAG
CTATGGAACCTGGAGAACCAGGGAACATGGGAAAGCAAATCTCAGAACAGGCCTGGAGAG
GATCAGAAAAGATTGGAAAATTGGAGTTGGAACTGCAAAAAATCCAGTATGTCTGGCTAA
AACTTGAAGAGCATCAGAATAACAGAAGTAAATTTGCAGATGGAAGAGCTAGAGTCCTTC
TGAGGGATTATCTGTATGGTAGGAGAGATGGCCAAAGAGAGAAAAAGAAAAATCCATTCT
GTGGGTGCATGAGGCTGAAGACAAGGGGTGACAACTCTGCTTCAATGAATTAGAAGAGTT
CTTGTATTTTCTCAGAAAATTCTGCTTTCTTAGCATGTACTGTTCTTTCTCAGGAAAGAG
TCATGTGCTCTTGAGCACCTGATTTCGCTGCAGGTTTAATCTATAGGCTGTTATGAGAAT
TTTGCTTGGCTAATTCTACTGCATTCTGAATTTCTTAGCTTAAGAGGAAATGTATATGTT
AGGCCTAGTTTAAATCAGTGGAGCTTCTTGGTGCCTTTTTTGGTTGGATGCTCTTGGTTT
TTTTCTTTTTAATTTCTTTTTGGCATACATTTGCATGAGTCATCATCTGAACACCAGTCA
TTAAGATTTATTGATGATGTTCCAAATGTGGATGTTGCAGCTATGAACTGATAGAGCCCT
TGATATCATGAATTCCAATTTTTT
>TR80069|c0_g4_i4    total_count_or_FPKM_of_gene:54640.98
AGGCCGGAGGGAAAAAGAAAAGAAATATTAAAAAAATCTAGGCCCTCTCTCTCTCTCTCT
CTCTCTCGCTACCTCTATATATCTCTCTTCGGCGGCGATGGAGTCTTCTCCGAGCTCGTT
ATCATGCGCCCAGATGGAGGCGGGGATGGAAGCGTGGCTTTCGCAGGTGGATCAATTCCT
CTTGGAGGCCCTCGAGAACCCTCGCCATCGCCTCACCGTTCTGCGGATGGAATTGGACAT
TCAGAGGTTCATGCAGAACTCTGATCTGCATCAATTTGAATTCCAGCACTTCCCAACTTC
ATACCTACGGTGTGCTGCTCATCGTGTTGCACAACACCATGGTCTGCAGACTATGGTAGC
AGATAGCGCTTTCGATGGGCTGGGTGGCAGAATAATTGCAAGAAAAACCTCTGAAAGTAG
ATTTCCATCTATCTGTTTATCAGATATTCCAACTAAACAGACTCAAAGTGAGAGAACTGA
ACATTTTAAAATTGCTACTCGTCAAAAGCCTAACCAAGTTTCCCAAAGTGATGCAACTGA
ACTAGAAACCAAGAGAAACCATGTGAGAACAGTGGAAGAGAGGAAGGAGGAATATGATAA
AGCAAGGGCCCGCATCTTCAGTGGTTCTAGCAGTCCAGAAGTGGAAGGTCTAGCTTCTCC
AGCTGCAAATGATGGAAGAAACTATGATTCAAGCACAGATGAGCAGGAATGCCAGAAGAC
TTTTGTTGATGAGCATGAAACACTCAGCACAAAAGATGGTGCTCCCAGAGTTGCCATTTT
CAGGGACAGGGCAAAGGATCGTAGTGATCCAGATTATGATCGAAGCTATGAAAGGTATAT
CAAGGGCATGACACCTAGCCAGACCTTCAGCTTGGCAGCTTGCAATGTTCTTCAGGTTCC
ATTTTTGCAACAGGAGGCAGGTTTTGCTCAGCTGGGTCAATTTCCAAGGAATCAAACTCA
TATGAACTATGGGCTACCAGATTCAAATTTAAACCCCTATTGTGCTGTTGGATGCCAACA
AACTCCCAGGGATGCTGTCTATATGCAATGGCCTTCCACTACCATGATGTATGCACAGTC
TTATGGACATTTCAGACATGGCATTTTCCAGGCTCCGTTCTATCAGCAACCTCTGAGCTT
TCATCATATGCAAAACCATTAGGGGCATGAAGGACGTGTCAGATGTGTAAGAATAAGTTT
GGTAGACAAGAGACAATGTATGAGACTATGAAACTTCGTTCAGTTCTAGGCTGTGTTAGG
AACAAAGTACCAAAATAGCACTCAGTATTACCGGTATTCGAATCATGCTATATTTTGGTT
GTCCACCAGTTTTAATTTGCTGCTTCTGTTATCATCCAATTTACTTCGTTTTTGGATTTT
TTTTTTCACTTGAAATGGTTTGTAAGAGGGAGCCAATGGTAGCTTCTTTACAGTAGATTT
TACAAATACGTAGGAGAACAACAAGAAAATGAATCCCCAGGAGTCGTGGTAGACTTGATA
GAGGTATCATTTTGTTTGGTGTGTCGTTGAAGATTAAAATCCCCTTTTAGTTGTTCTCTA
TGGCCGACATATAGGATAAGAATTGATTGGTTGTTACCTTATGTTAAAAAATTTTGTAGT
TCAGAATATGGTTAGAAACAATAGGATTGAGCGGTTGGTATAAGAGC
>TR85577|c1_g1_i1    total_count_or_FPKM_of_gene:54226
GAAAAGAAAGAAGAGGCTAAGCCTGATGGACGCCAAGGACAACGGTGGCCACCCTGGCCC
GAGGTTGAGCGACGAGGTTTCACCAGCGAGCAGCTACGCGCTGAGCGGCAAGATTATGCT
CACCGCCATCGTCGTCCTCTTCACTGCCGTCCTCCTCATTCTCTTCCTCCACCTCTACCT
CCGGTGGCGCGTCCTCCGCCGCACCTCCTCCGTCAGTCGCCGGCGGCAGCGGCTTGTCTT
CGTCGGAGAGACCCAGAGCTTCGCACCCTCCGCCGACCGTGGGTTAGCTGCTGGCGTTCT
CAAATCTCTTCCCGTCTCTGTTTTTTCCGGTGCGAGCGATGGGGACGAAGTCGTCGAGTG
CGCGGTGTGCCTGGCCGAGTTCCAGGAGGGGGAGAAGGTGCGCTCCCTCCCGCGGTGCGG
TCACCGGTTTCACATCGAATGCATAGACATGTGGTTCCACTCCCACGCCACCTGCCCCCT
CTGCCGCGCCGCCGTGGAGGCGGTGCCTCCGCCGGTCCGCATCGCCGTCTCTGTGCAGGT
ATCGGCTTCGGAGCCGGCGGCGGAACGGTCCACTACGGCCTCTAATTTGAGCTCCGGGTG
CAGCAGGGAGGAGGGCGTCGGCTCTTCGTCGGCTAATTTCGGACCTTCGGAACTGAGGAT
CCAGGTGCCGGGGGGCGACGGTTTTAGATGGTCCGAGGAGCCGGGGCTAGGCTTAGGGCT
TGGATCTCCGGGGCCACAGGGGATGAAGTCGCCAGGGAGCCGGATTCTGATGCTGAGAAG
GCTTCTGAGCAGGGATTTGAGACTCTATCGCGGCGGGAGTTCTGGGGTGGTGCAGGATTT
GGAGCGGGGAGAAGGGGCGGAGCGACCTCCTCCGCCGCCCCATTCTCCACCGCCACTGGC
GGCGGCGCTTTGAGAATGGGCTGGAGACGTGGAGGAATCGTAGGGTCGTTGTTTGCGTGG
CGATTCGGATCTGATCGGAAATTTGTAAAGATTGTTTTCTCAGTTGCCTGTGTTGACTTA
TCTCGCGAATGACCGGCAGGCCGGCCGACCGACCGACCGAGTAGTGAGAACTGAGAACGG
TATCAGGGAATCATGGGGACGTTCTTGTAATTTTGTGATTACGATCATGTAAATGGAAGT
CAAGCGACGGTTGAAAAACGCGGACGTCTGTGTCCGTCGAGTCCATTTGCATTTTGGACG
CGTCGTCTTTAAAAGCTTGCCGATATTTAGTGTTAAACAGCGAGGTTTGCTATTTTCCAC
GGAGACTGAGCTAGCGAAAGCGTGCATCGTTTGGTTAATTATAATTTATATATGATTTTA
GAAAATTTCTTGTAATTATGGAAAAGAGTTTCTCTTCTGAGCAAAAGCAATTTAATAAAA
TATCTTTATGTAAGTTGAGAGTTCTGGCATAAGTGCAAGGCTTAAGTGACGTTGAGAATA
AAAAGAAAATTTGAGTGGAGTTGTCGTCAAATAGTAGGGCTACAATAGACTCAAAAAAAA
AGAAAAAAAGAAAAAAAGAAAACTGTACGTTGCAGAGAAATAGATATGATTGATTACGTT
TTGGTAATA
>TR94842|c1_g2_i3    total_count_or_FPKM_of_gene:54201.52
AAGGCTCGAAAGCGTTGGGGGAAACCAGGTTGCGGAGAAGGAAAAACAACGGCTGGGTTG
TGTGTTGGAATCTCAGAAGTGGATTCGGAGGTTTTGAGATGTTAGGATCGGATCCTCGGG
GCTCGAAGGGTTTGGGTTCGGTGTTGGAGCTCGTCGGCTTTCGCTGCTTCGAAGATGTTT
GATTGGAACGACCAAGATCAGGTAGGTGACACCATATGGGTTGAACTCACTGAGAGTGAA
GACCATATTGTGCCTTATCCTAAGGGCAGTGAAGAAAGTCAATTGCTTAATTTTGGAGAT
TATAACAGGAAACAGAAATGTGAAGAAGCCAGCACTGTTTTAAGGTCCAATGAACATCTT
GCCAGAGCTAAAAATGATTTTTCTGGGTGTCATCTGGAAAACCATTCCACCTTCAAAACG
AATGAAGAGCTTTCTGCTCCAAGACTTGACATGGACCCATGGCCTGACTTGCCTTCTTTG
AGTGCTGCACTTGGCAAGGAATACAATGATGAAAATGGTCAGGATTCTATGGTAACAGAA
TTGATGAATGATTTCAATGAAACACCTGACCTGAACAAAGTGAGAGTGCAGCTGGATGGT
GAATCTGGAATATTTGGCAACAATCATGAAGATAAAGCAAGCGACAGCTTTCTTGATTGT
GATTGGGCTAACATTGGAGACTTCGATGATCTTGACAGAATTTTTAGTAATAGTGATTCC
ATATTTGGACACGAAATGGTCAGCAATGCAGGGGAATATCTCTGTCCATCTTCAGATGTT
GTAAGTGGCACTGCACAATCAATTCTAATGCCTGACATGCCATTAACCAGGGAAGAACCT
TCTGATAATGGTGCTTCCTCCTTTCATTTTGATGAACTTTCTGGTGGCGGGAACAGAAAG
TCAGAAGAGAAGACAGCAGATCATACTACAAAAACTGAGGAGCAAACTGGATATAAAACT
CATGTTACCAGTGGAACATGCAACCAGTACCCAGACAAGGATGATGGCCAGAAGAAGCTT
TTAAAGTCTCGCAAAAAAGCAGAAGAAAGAAACAAGAACAAAACCCAACATAACTTGAAT
GGTAACTGGTCCCATAATGTTAGCCAAAGTCAACAATCTCCAAGTCCAAATATGCATATT
CTGGTTAAGACTCCTTTGCAAACCTTTCAATCTCCTGCTGTCATTCAACAAAGGCAAGTT
GGTGGTGCTGAGAACATGGGACACCTTGGCCCCTCTAAACAGTTTCTGTTGCCTGGATAT
GGATATTCTCCATATCACTTTCCTGTCTTTCCACTGCTGCCGCATGATCATGCTGAGAGG
AACCAAGTGAAACCAGTTGCGGTTAATTGCAAAGTTTTTCCTGATTCATCAAAGAATCCA
AATTCTTTAGGCAAACCACCAGATATAACTTCAAGACCATTGAAAATGACACCTCAAGAA
AAGATAGAAAAACTGAGGAGACGCCAGCAAATGCAGGCAATGCTTGCAATTCAGCAGCAG
CAGCAGCAACTTGGTCATCAAATTACTGGTAATGATAGTTTGGTCCCTCAAACAGGTTCA
CCAAAGAAACAAAGTCAGGAATCTGTTACAAGCTCTGCTGCAGTTGATGATAGTGGAAAT
AGGCTTTCAGCATCAGATATAAGCATGTCAGTGGACCAAGATGAGTTTCAGAGGATCTCG
ACATTAATTGATGATCACTCTTTGGAAGAAACCATATACTATGAGCTCCAAGATGCTTTG
GGGAAGTTGGACATTACAGTCCGAATTTGCATTCGAGATAGTTTTTTTCGCTTGGCCCAA
AGTGCAATGGAAAGACAGAGTGCTGGTGATAGAATTAGTACCAACAAAAGTAACATAGAT
GAAGATGAAATTCCAGCAAACCAGGAAACAAACAGACAAAACAGATGCAAACAATTTCCA
GATGCAGAAACAAACACAAATCCCATAGACCGGACTGTGGCTCATTTGCTTTTTTACAAG
CCTTCAGAATCATGCATGAGACATGTGAAGGATGAAATACCACAATCGCCGGTTTCCTTT
TCACCTGCTTCAAAGATGCCTCCACACTTTCATGGAAATACTTCTGAGGAAAATCCTGTG
AACATTGGAGAAATGGAGGTGCAACCTTCAGTCTGAAAGTAAGCTGGTTGGATCTTAATG
TGAAAGCCAGTGTACTTGCACGGTAATGATCCATACACCTATAAGCTCTCACGTCTCCAT
GTCTACATGCGTGTCAGCCACGCCTTACGCGTCATTTGGCTTTGTAGATCTTCCAATGAT
TTGGCTGCGTCTTTGTTGACTGGATTTACAAGTAGTCTCGTCGCGATTGTATGTGCACTA
TAAGTGGTGTAAGATAAATTCTATACCATAAGTGTATATTAACAACCATACCGGAGATGG
CTGCTCCTTGTTTACTAGAATCCTTCAGCCAAACGATCTTCTAACTGATATTTATATGAA
CCATTCATGACTGGAGACTTCTACATTTTTTTCTACTAATTACTAAACTGTGATGCAGAC
TACTGAGACTTGATCTGATGTTATATGTTGTTATATCATCGCTCTGTTAACTCATTGCAG
G
>TR98901|c1_g1_i20    total_count_or_FPKM_of_gene:54099.02
CTGGGACGAAACGGGGCGGGGCGAGACGAAGGAAGATTTTTTTTCCGATCCGCTTTTATA
[truncated: 87,976,355 more chars]
